# Supplementary material for: Comparative Evaluation of MaxQuant and Proteome Discoverer MS1-Based Protein Quantification Tools
Source: J Proteome Res. 2021 May 26;20(7):3497–507. doi: 10.1021/acs.jproteome.1c00143 (PMC8280745; doi:10.1021/acs.jproteome.1c00143)
Supplement: Supplementary file 2 — pr1c00143_si_002.xlsx [file pr1c00143_si_002.xlsx]

## Sheet: PXD001819
Mass spectrometry analysis parameters.
Parameter	Set value
MS Run Time (min)	155
Activation Type	CID
Min. Signal Required	500
Isolation Width	2
Normalized Coll. Energy	30
Default Charge State	2
Activation Q	0.25
Activation Time	10
CV	0.0V
Scan Event	2 repeated for top 20 peaks
Source Type	NSI
Capillary Temp (C)	250
APCI Vaporizer Temp (C)	0
Sheath Gas Flow ()	0
Aux Gas Flow ()	0
Sweep Gas Flow ()	0
Injection Waveforms	On
Ion Trap Zoom AGC Target	3000
Ion Trap Full AGC Target	30000
Ion Trap SIM AGC Target	10000
Ion Trap MSn AGC Target	5000
FTMS Injection Waveforms	On
FTMS Full AGC Target	1000000
FTMS SIM AGC Target	100000
FTMS MSn AGC Target	100000
Lock Masses
Source	API Source
Mass List	445.12
Neg List Name	N/A
Source	API Source
Mass List	(none)
Data Dependent Settings
Use separate polarity settings	disabled
Parent Mass List	(none)
Reject Mass List	(none)
Neutral Loss Mass List	(none)
Product Mass List	(none)
Neutral loss in top	3
Product in top	3
Most intense if no parent masses found	not enabled
Add/subtract mass	not enabled
FT master scan preview mode	enabled
Charge state screening	enabled
Charge state dependent ETD time	not enabled
Monoisotopic precursor selection	enabled
Non-peptide monoisotopic recognition	not enabled
Charge state rejection	enabled
Unassigned charge states	rejected
Charge state 1	rejected
Charge state 2	not rejected
Charge state 3	not rejected
Charge states 4+	not rejected
Global Data Dependent Settings
Predict ion injection time	enabled
Use global parent and reject mass lists	not enabled
Exclude parent mass from data dependent selection	not enabled
Exclusion mass width relative to mass
Exclusion mass width relative to low (ppm)	10
Exclusion mass width relative to high (ppm)	10
Parent mass width by mass
Parent mass width low	0.5
Parent mass width high	0.5
Reject mass width relative to mass
Reject mass width relative to low (ppm)	10
Reject mass width relative to high (ppm)	10
Zoom/UltraZoom scan mass width by mass
Zoom/UltraZoom scan mass width low	5
Zoom/UltraZoom scan mass width high	5
FT SIM scan mass width low	5
FT SIM scan mass width high	5
Neutral Loss candidates processed by decreasing intensity
Neutral Loss mass width by mass
Neutral Loss mass width low	0.5
Neutral Loss mass width high	0.5
Product candidates processed by decreasing intensity
Product mass width by mass
Product mass width low	0.5
Product mass width high	0.5
MS mass range	0.00-1,000,000.00
MSn mass range by mass
MSn mass range	0.00-1,000,000.00
Use m/z values as masses	not enabled
Analog UV data dep.	not enabled
Dynamic exclusion	enabled
Repeat Count	1
Repeat Duration	30
Exclusion List Size	500
Exclusion Duration	60
Exclusion mass width relative to mass
Exclusion mass width relative to low (ppm)	10
Exclusion mass width relative to high (ppm)	10
Expiration Count	1
Expiration S/N Threshold	2
Isotopic data dependence	not enabled
POSITIVE POLARITY
Source Voltage (kV)	1.4
Source Current (uA)	100
S-Lens RF Level (%)	55
Skimmer Offset (V)	0
Multipole RF Amplifier (Vp-p)	600
Multipole 00 Offset (V)	-3.5
Lens 0 Voltage (V)	-4
Multipole 0 Offset (V)	-4.5
Lens 1 Voltage (V)	-12
Gate Lens Offset (V)	-90
Multipole 1 Offset (V)	-8
Front Lens (V)	-6.25
Ion Trap Zoom Micro Scans	1
Ion Trap Zoom Max Ion Time (ms)	50
Ion Trap Full Micro Scans	1
Ion Trap Full Max Ion Time (ms)	10
Ion Trap SIM Micro Scans	1
Ion Trap SIM Max Ion Time (ms)	50
Ion Trap MSn Micro Scans	1
Ion Trap MSn Max Ion Time (ms)	100
FTMS Full Micro Scans	1
FTMS Full Max Ion Time (ms)	500
FTMS SIM Micro Scans	1
FTMS SIM Max Ion Time (ms)	50
FTMS MSn Micro Scans	1
FTMS MSn Max Ion Time (ms)	100
Reagent Ion Lens 1 (V)	-20
Reagent Ion Gate Lens (V)	-120
Reagent Ion Lens 2 (V)	-15
Reagent Ion Lens 3 (V)	-15
Reagent Ion Back Lens Offset (V)	-1.7
Reagent Ion Back Multipole Offset (V)	-7
Back Lens Reagent Injection (V)	-1.7
Back Section LPT Reagent Injection (V)	-6.5
Center Lens Reagent Injection (V)	-8
Front Lens Reagent Injection (V)	-6.5
Center Lens 2 (V)	-10

## Sheet: PXD003472
Mass spectrometry analysis parameters.
Parameter	Set value
MS Run Time (min)	270
Activation Type	CID
Min. Signal Required	500
Isolation Width	1.2
Normalized Coll. Energy	35
Default Charge State	2
Activation Q	0.25
Activation Time	10
CV	0.0V
Scan Event	2 repeated for top 20 peaks
Source Type	NSI
Capillary Temp (C)	200
APCI Vaporizer Temp (C)	0
Sheath Gas Flow ()	0
Aux Gas Flow ()	0
Sweep Gas Flow ()	0
Injection Waveforms	On
Ion Trap Zoom AGC Target	3000
Ion Trap Full AGC Target	30000
Ion Trap SIM AGC Target	10000
Ion Trap MSn AGC Target	10000
FTMS Injection Waveforms	On
FTMS Full AGC Target	1000000
FTMS SIM AGC Target	100000
FTMS MSn AGC Target	50000
Lock Masses
Source	API Source
Mass List	445.12
Neg List Name	N/A
Source	API Source
Mass List	(none)
Data Dependent Settings
Use separate polarity settings	disabled
Parent Mass List	(none)
Reject Mass List	(none)
Neutral Loss Mass List	(none)
Product Mass List	(none)
Neutral loss in top	3
Product in top	3
Most intense if no parent masses found	not enabled
Add/subtract mass	not enabled
FT master scan preview mode	enabled
Charge state screening	enabled
Charge state dependent ETD time	not enabled
Monoisotopic precursor selection	enabled
Non-peptide monoisotopic recognition	not enabled
Charge state rejection	enabled
Unassigned charge states	not rejected
Charge state 1	rejected
Charge state 2	not rejected
Charge state 3	not rejected
Charge states 4+	not rejected
Chromatography mode	disabled
Global Data Dependent Settings
Predict ion injection time	enabled
Use global parent and reject mass lists	not enabled
Exclude parent mass from data dependent selection	not enabled
Exclusion mass width relative to mass
Exclusion mass width relative to low (ppm)	10
Exclusion mass width relative to high (ppm)	10
Parent mass width by mass
Parent mass width low	0.5
Parent mass width high	0.5
Reject mass width by mass
Reject mass width low	0.5
Reject mass width high	0.5
Zoom/UltraZoom scan mass width by mass
Zoom/UltraZoom scan mass width low	5
Zoom/UltraZoom scan mass width high	5
FT SIM scan mass width low	5
FT SIM scan mass width high	5
Neutral Loss candidates processed by decreasing intensity
Neutral Loss mass width by mass
Neutral Loss mass width low	0.5
Neutral Loss mass width high	0.5
Product candidates processed by decreasing intensity
Product mass width by mass
Product mass width low	0.5
Product mass width high	0.5
MS mass range	0.00-1,000,000.00
MSn mass range by mass
MSn mass range	0.00-1,000,000.00
Use m/z values as masses	not enabled
Analog UV data dep.	not enabled
Dynamic exclusion	enabled
Repeat Count	1
Repeat Duration	20
Exclusion List Size	500
Exclusion Duration	20
Exclusion mass width relative to mass
Exclusion mass width relative to low (ppm)	10
Exclusion mass width relative to high (ppm)	10
Expiration	disabled
Isotopic data dependence	not enabled
POSITIVE POLARITY
Source Voltage (kV)	3
Source Current (uA)	100
S-Lens RF Level (%)	69
Skimmer Offset (V)	0
Multipole RF Amplifier (Vp-p)	800
Multipole 00 Offset (V)	-2
Lens 0 Voltage (V)	-3
Multipole 0 Offset (V)	-9
Lens 1 Voltage (V)	-15
Gate Lens Offset (V)	-90
Multipole 1 Offset (V)	-20
Front Lens (V)	-10
Ion Trap Zoom Micro Scans	1
Ion Trap Zoom Max Ion Time (ms)	50
Ion Trap Full Micro Scans	1
Ion Trap Full Max Ion Time (ms)	10
Ion Trap SIM Micro Scans	1
Ion Trap SIM Max Ion Time (ms)	50
Ion Trap MSn Micro Scans	1
Ion Trap MSn Max Ion Time (ms)	100
FTMS Full Micro Scans	1
FTMS Full Max Ion Time (ms)	500
FTMS SIM Micro Scans	1
FTMS SIM Max Ion Time (ms)	50
FTMS MSn Micro Scans	1
FTMS MSn Max Ion Time (ms)	100
