# Supplementary material for: Comparative Evaluation of MaxQuant and Proteome Discoverer MS1-Based Protein Quantification Tools
Source: J Proteome Res. 2021 May 26;20(7):3497–507. doi: 10.1021/acs.jproteome.1c00143 (PMC8280745; doi:10.1021/acs.jproteome.1c00143)
Supplement: Supplementary file 3 — pr1c00143_si_003.xlsx [file pr1c00143_si_003.xlsx]

## Sheet: MaxQuant 
Protein identification and quantification parameters used in the MaxQuant workflow.
MaxQuant Version: 1.6.0.13
Parameter			PXD001819	PXD003472
Group-specific parameters	Type	Type	Standard
		Multiplicity	1
		Labels	None
	Modifications	Variable modifications	Oxidation (M)
		Max. number of modifications per peptide	3
	Instrument	Instrument type	Orbitrap
		First search peptide tolerance	20
		Main search peptide tolerance	5
		Peptide tolerance unit	ppm
		Individual peptide mass tolerance	True
		Isotope match tolerance	2
		Isotope match tolerance unit	ppm
		Centroid match tolerance	8
		Centroid match tolerance unit	ppm
		Centroid half width	35
		Centroid half width unit	ppm
		Time valley factor	1.4
		Isotope valley factor	1.2
		Isotope time correlation	0.6
		Theoretical isotope correlation	0.6
		Recalibration unit	ppm
		Use MS1 centroids	False
		Use MS2 centroids	False
		Intensity dependent calibration	False
		Min. peak lenght	2
		Max. charge	7
		Min. score for recalibration	70
		Cut peaks	True
		Gap scans	1
		Advanced peak splitting	False
		Intensity threshold	0
		Intensity determination	Value at maximum
	First search	Separate variable modifications for first search	False
		Variable modifications for first search
		Separate enzyme for first search	False
		Digestion mode
		Enzyme
		Max. missed
	Digestion	Digestion mode	Specific
		Enzyme	Trypsin
		Max. missed	2
	Label-free quantification	Label-free quantification	LFQ
		LFQ min.ratio count	0
		Fast LFQ	False
		LFQ min. number of neighbors
		LFQ average number of neighbors
		Skip normalization	False
	Misc.	Re-quantify	True
		Match type	Match from and to
		Match from file	True
		Library file
		Mass tolerance [ppm]	20
		Time tolerance [min]	1
		Time tolerance for label [min]	2
Global parameters	Sequences	Fasta files	Database_1.fasta;Database_2.fasta
		Include contaminants	False
		Fixed modifications	Carbamidomethyl (C)
		Min. peptide Length	5
		Max. peptide mass [Da]	5000
		Min. peptide lenght for unspecific search	8
		Max. peptide lenght for unspecific search	25
	Adv identification	Second peptides	True
		Match between runs	True
		Matching time window [min]	2
		Alignment time window [min]	10
		Match unidentified features	False
		Dependent peptides	False
		FDR
		Mass bin size [Da]
	Label free quantification	Separate LFQ in parameter groups	False
		Stabilize large LFQ ratios	True
		Require MS/MS for LFQ comparisons	True
		iBAQ	False
		Log fit
		Advacend site intensities	True
		LFQ norm for sites and peptides	False
	MS/MS - FTMS	MS/MS match tolerance (FTMS)	0.8	0.5
		MS/MS match tolerance (FTMS) unit	Da
		MS/MS de novo tolerance (FTMS)	0.8	0.5
		MS/MS de novo tolerance (FTMS) unit	Da
		MS/MS deisotoping tolerance (FTMS)	0.8	0.5
		MS/MS deisotoping tolerance unit (FTMS)	Da
		MS/MS top peaks per Da interval. (FTMS)	20
		top x mass window [Da]	100
		MS/MS deisotoping (FTMS)	True
		MS/MS higher charges (FTMS)	True
		MS/MS water loss (FTMS)	True
		MS/MS ammonia loss (FTMS)	True
		MS/MS dependent losses (FTMS)	True
		MS/MS recalibration (FTMS)	True
	MS/MS - TOF	MS/MS match tolerance (TOF)	40
		MS/MS match tolerance (TOF) unit	ppm
		MS/MS de novo tolerance (TOF)	0.02
		MS/MS de novo tolerance (TOF) unit	Da
		MS/MS deisotoping tolerance (TOF)	0.01
		MS/MS deisotoping tolerance unit (TOF)	Da
		MS/MS top peaks per Da interval. (TOF)	10
		top x mass window [Da]	100
		MS/MS deisotoping (TOF)	True
		MS/MS higher charges (TOF)	True
		MS/MS water loss (TOF)	True
		MS/MS ammonia loss (TOF)	True
		MS/MS dependent losses (TOF)	True
		MS/MS recalibration (TOF)	True
	Advanced	Calculate peak properties	False
		Decoy mode	Revert
		Use for occupancies	Normalized ratios
	Identification	PSM FDR	0.01
		Protein FDR	0.01
		Site FDR	0.01
		Min. peptides	1
		Min. razor peptides	1
		Min. unique peptides	1
		Min. score for unmodified peptides	0
		Min. score for modified peptides	40
		Min. delta score for unmodified peptides	0
		Min. delta score for modified peptides	6
		Main search max. combinations	200
		Base FDR calculations on delta score	False
		Razor protein FDR	True
	Protein quantification	Label min. ratio count	2
		Peptides used for protein quantification	Unique + razor
		Use only unmodified peptides and	False
		Modifications used in protein quantification
		Discard unmodified counterpart peptides
		Advanced ratio estmation	True
	Tables	Write msScans table	True
		Write msmsScans table	True
		Write ms3Scans table	True
		Write allPeptides table	True
		Write mzRange table	True
	Folder locations	Fixed andromeda index folder
		Temporary folder	C:\
		Combined folder location
	MS/MS - ITMS	MS/MS match tolerance (ITMS)	0.5
		MS/MS match tolerance (ITMS) unit	Da
		MS/MS de novo tolerance (ITMS)	0.25
		MS/MS de novo tolerance (ITMS) unit	Da
		MS/MS deisotoping tolerance (ITMS)	0.15
		MS/MS deisotoping tolerance unit (ITMS)	Da
		MS/MS top peaks per Da interval. (ITMS)	8
		top x mass window [Da]	100
		MS/MS deisotoping (ITMS)	False
		MS/MS higher charges (ITMS)	True
		MS/MS water loss (ITMS)	True
		MS/MS ammonia loss (ITMS)	True
		MS/MS dependent losses (ITMS)	True
		MS/MS recalibration (ITMS)	False
	MS/MS - Unknown	MS/MS match tolerance (Unknown)	0.5
		MS/MS match tolerance (Unknown) unit	Da
		MS/MS de novo tolerance (Unknown)	0.25
		MS/MS de novo tolerance (Unknown) unit	Da
		MS/MS deisotoping tolerance (Unknown)	0.15
		MS/MS deisotoping tolerance unit (Unknown)	Da
		MS/MS top peaks per Da interval. (Unknown)	8
		top x mass window [Da]	100
		MS/MS deisotoping (Unknown)	False
		MS/MS higher charges (Unknown)	True
		MS/MS water loss (Unknown)	True
		MS/MS ammonia loss (Unknown)	True
		MS/MS dependent losses (Unknown)	True
		MS/MS recalibration (Unknown)	False

## Sheet: Proteome Discoverer
Protein identification and quantification parameters used in the Proteome Discoverer workflow.
Proteome Discoverer version: 2.4.1.15
Parameter				PXD001819				PXD003472
				PD-I	PD-nI	PD-A	PD-nA	PD-I	PD-nI	PD-A	PD-nA
Processing step	Spectrum Files RC	Search Settings	File Name(s)	___.raw
			Protein Database	Database_1.fasta; Database_2.fasta
			Enzyme Name	Trypsin (Full)
			Precursor Mass Tolerance	20 ppm
			Fragment Mass Tolerance	0.5 Da
			Dynamic Modification	Oxidation / +15.995 Da (M)
			Static Modification	Carbamidomethyl / +57.021 Da (C)
			Static Peptide N-Terminus	None
			Static Peptide C-Terminus	None
		Regression Settings	Regression Model	Non-linear Regression
			Parameter Tuning	Coarse
	Spectrum Selector	General Settings	Precursor Selection	Use MS1 Precursor
			Use Isotope Pattern in Precursor Reevaluation	True
			Provide Profile Spectra	Automatic
		Spectrum Properties Filter	Lower RT Limit	0
			Upper RT Limit	0
			First Scan	0
			Last Scan	0
			Ignore Specified Scans	None
			Lowest Charge State	0
			Highest Charge State	0
			Min. Precursor Mass	350 Da
			Max. Precursor Mass	5,000 Da
			Total Intensity Threshold	0
			Minimum Peak Count	6
		Scan Event Filters	Mass Analyzer	Any
			MS Order	Is Not MS1
			Activation Type	Any Activation Type
			Min. Collision Energy	0
			Max. Collision Energy	1000
			Scan Type	Is Full
			Polarity Mode	Any
		Peak Filters	S/N Threshold (FT-only)	2
		Replacements for Unrecognized Properties	Unrecognized Charge Replacements	Automatic
			Unrecognized Mass Analyzer Replacements	Ion Trap (ITMS)
			Unrecognized MS Order Replacements	MS2
			Unrecognized Activation Type Replacements	CID (Collision Induced Dissociation)
			Unrecognized Polarity Replacements	Positive
			Unrecognized MS Resolution@200 Replacements	60000
			Unrecognized MSn Resolution@200 Replacements	30000
		Precursor Pattern Extraction	Precursor Clipping Range Before	2.5 Da
			Precursor Clipping Range After	5.5 Da
	Sequest HT	Input Data	Protein Database	Database_1.fasta; Database_2.fasta
			Enzyme Name	Trypsin (Full)
			Max. Missed Cleavage Sites	2
			Min. Peptide Length	5
			Max. Peptide Length	50
			Max. Number of Peptides Reported	10
		Tolerances	Precursor Mass Tolerance	5 ppm
				0.8 Da				0.5 Da
			Use Average Precursor Mass	False
			Use Average Fragment Mass	False
		Spectrum Matching	Use Neutral Loss a Ions	True
			Use Neutral Loss b Ions	True
			Use Neutral Loss y Ions	True
			Use Flanking Ions	True
			Weight of a Ions	0
			Weight of b Ions	1
			Weight of c Ions	0
			Weight of x Ions	0
			Weight of y Ions	1
			Weight of z Ions	0
		Dynamic Modifications	Max. Equal Modifications Per Peptide	3
			Max. Dynamic Modifications Per Peptide	4
			Dynamic Modification	Oxidation / +15.995 Da (M)
		Dynamic Modification (Peptide Terminus)	N-Terminal Modification	None
			C-Terminal Modification	None
		Dynamic Modification (Protein Terminus)	N-Terminal Modification	None
			C-Terminal Modification	None
		Static Modifications	Static Modification	Carbamidomethyl / +57.021 Da (C)
			Peptide N-Terminus	None
			Peptide C-Terminus	None
	Percolator	Target/Decoy Strategy	Target/Decoy Selection	Concatenated
			Validation based on	q-Value
		Input Data	Maximum Delta Cn	0.05
			Maximum Rank	0
		FDR Targets	Target FDR (Strict)	0.01
			Target FDR (Relaxed)	0.05
	Minora Feature Detector	Peak & Feature Detection	Min. Trace Length	5
			Max. ΔRT of Isotope Pattern Multiplets [min]	0.2
		Feature to ID Linking	PSM Confidence At Least	High
Consensus Step	MSF Files	Storage Settings	Spectra to Store	Identified or quantified
			Feature Traces to Store	All
			File Limit for Automatic Merge	50
		Merging of Identified Peptide and Proteins	Merge Mode	Do Not Merge
		FASTA Title Line Display	Reported FASTA Title Lines	Best match
			Title Line Rule	Standard
			Preferred Accession
			Preferred Taxonomy
			Avoid Expressions
		PSM Filters	Maximum Delta Cn	0.05
			Maximum Rank	0
			Maximum Delta Mass	0 ppm
			Score
			Threshold	0
	PSM Grouper	Peptide Group Modifications	Site Probability Threshold	75
	Peptide Validator	General Validation Settings	Validation Mode	Automatic (Control Peptide-Level Error Rate if Possible)
			Target FDR (Strict) for PSMs	0.01
			Target FDR (Relaxed) for PSMs	0.05
			Target FDR (Strict) for Peptides	0.01
			Target FDR (Relaxed) for Peptides	0.05
		Specific Validation Settings	Validation Based On	q-Value
			Target/Decoy Selection for PSM Level FDR	Automatic
			Reset Confidence for Nodes without Decoy	False
	Peptide and Protein Filter	Peptide Filters	Peptide Confidence at Least	High
			Keep Lower Confident PSMs	False
			Minimum Peptide Length	6
			Remove Peptides Without Protein Reference	False
		Protein Filter	Minimum Number of Peptide Sequences	6
			Count Only Rank 1 Peptides	False
			Count Peptides Only for Top Scored Protein	False
	Protein Scorer
	Protein FDR Validator	Confidence Threshold	Target FDR (Strict)	0.01
			Target FDR (Relaxed)	0.05
	Protein Grouping	Protein Grouping	Apply Strict Parsimony Principle	True
	Feature Mapper	Chromatographic Alignment	Perform RT Alignment	True
			Parameter Tuning	Coarse
			Maximum RT Shift [min]	10
			Mass Tolerance	10 ppm
		Feature Linking and Mapping	RT Tolerance [min]	0
			Mass Tolerance	100 ppm
			Min. S/N Threshold	5
	Precurson Ions Quantifier	General Quantification Settings	Peptides to Use	Unique + Razor
			Consider Protein Groups for Peptide Uniqueness	True
			Use Shared Quan Results	True
			Reject Quan Results with Missing Channels	False
		Precursor Quantification	Precursor Abundance Based On	Intensity		Area		Intensity		Area
			Min. # Replicate Features [%]	0
		Normalization and Scaling	Normalization Mode	None	Total Peptide Amount	None	Total Peptide Amount	None	Total Peptide Amount	None	Total Peptide Amount
			Proteins For Normalization
			Scaling Mode	None
		Exclude Peptides from Protein Quantification	For Normalization	Use All Peptides
			For Protein Roll-Up	Use All Peptides
			For Pairwise Ratios	Exclude Modified
		Quan Rollup and Hypothesis Testing	Protein Abundance Calculation	Summed Abundances
			N for Top N	3
			Protein Ratio Calculation	Pairwise Ratio Based
			Maximum Allowed Fold Change	100
			Imputation Mode	None
			Hypothesis Test	t-test (Background Based)
		Quan Ratio Distributions	1st Fold Change Threshold	2
			2nd Fold Change Threshold	4
			3rd Fold Change Threshold	6
			4th Fold Change Threshold	8
			5th Fold Change Threshold	10
