# Supplementary material for: Comparative Evaluation of MaxQuant and Proteome Discoverer MS1-Based Protein Quantification Tools
Source: J Proteome Res. 2021 May 26;20(7):3497–507. doi: 10.1021/acs.jproteome.1c00143 (PMC8280745; doi:10.1021/acs.jproteome.1c00143)
Supplement: Supplementary file 5 — pr1c00143_si_005.xlsx [file pr1c00143_si_005.xlsx]

## Sheet: MQ-I
Coefficient of variation (CV) among quantitative values and number of valid quantitative values (VV) measured for each protein quantified in the main dataset (PXD001819) using the MQ-I approach.
Protein	Spike/Background	CV_All	CV_P1	CV_P2	CV_P3	CV_P4	CV_P5	CV_P6	CV_P7	CV_P8	CV_P9	Valid values (VV)	Missing values	Filter for correlation	VV_P1	VV_P2	VV_P3	VV_P4	VV_P5	VV_P6	VV_P7	VV_P8	VV_P9
O00762ups	Spike	1.30414	0.0397205	0.0961388	0.0515556	0.177028	0.226272	0.0970527		0.458169	0.433571	22	5	IN	3	3	3	3	3	2	1	2	2
O76070ups	Spike	1.30912	0.0356858	0.15466	0.0426247	0.126373	0.401291					17	10	IN	3	3	3	3	3	1	1	0	0
P00167ups	Spike	1.09964	0.0111487	0.0619255	0.0112126	0.165732	0.0940547					15	12	IN	3	3	3	3	3	0	0	0	0
P00441ups	Spike	1.43489	0.0332206	0.0876288	0.0698975	0.102535	1.14455		0.0597673	0.104805	0.199003	24	3	IN	3	3	3	3	2	1	3	3	3
P00709ups	Spike	1.12838	0.0347742	0.0972086	0.185654	0.102458	0.373077					16	11	IN	3	3	3	3	3	0	0	0	1
P00915ups	Spike	1.31331	0.018971	0.10593	0.0630385	0.270949	0.168145			0.958469		18	9	IN	3	3	3	3	3	0	1	2	0
P00918ups	Spike	1.17209	0.0260945	0.165108	0.127962	0.381669	0.332395					17	10	IN	3	3	3	3	3	0	0	1	1
P01008ups	Spike	1.26816	0.0074856	0.129363	0.0767122	0.169378	0.240185					18	9	IN	3	3	3	3	3	1	1	0	1
P01031ups	Spike	1.29425	0.0339825	0.254594	0.0542369	0.159805	0.165899					17	10	IN	3	3	3	3	3	1	0	1	0
P01112ups	Spike	1.23355	0.0687152	0.122615	0.185932	0.189263	0.602494					16	11	IN	3	3	3	3	3	0	0	0	1
P01127ups	Spike	1.25098	0.108238	0.0570583	0.201931	0.0797532						14	13	IN	3	3	3	3	1	0	1	0	0
P01133ups	Spike	0.954961	0.0554241	0.192207	0.0568285	0.930108	0.553948					13	14	OUT	3	3	3	2	2	0	0	0	0
P01344ups	Spike	1.0895	0.0313956	0.0756865	0.119988	0.0465849	0.0283978					16	11	IN	3	3	3	3	3	1	0	0	0
P01375ups	Spike	1.18117	0.0249321	0.0092152	0.102577	0.112646	0.0771422					17	10	IN	3	3	3	3	3	1	0	0	1
P01579ups	Spike	1.33942	0.0278477	0.10731	0.0545509	0.0434734	0.179634				0.15552	20	7	IN	3	3	3	3	3	0	1	1	3
P02144ups	Spike	1.4613	0.0187947	0.145243	0.209298	0.335416	0.261297			0.161954	0.133112	20	7	IN	3	3	3	3	3	1	0	2	2
P02741ups	Spike	1.09705	0.257587	0.113653	0.629095	0.208949					0.0489854	15	12	IN	3	3	3	3	1	0	0	0	2
P02753ups	Spike	0.962027	0.0263216	0.0358891	0.110093	0.700195						14	13	IN	3	3	3	3	0	1	0	0	1
P02768ups	Spike	1.68985	0.0200136	0.0962183	0.0750894	0.0535214	0.185904	0.734102	0.114224	0.620444	0.506936	27	0	IN	3	3	3	3	3	3	3	3	3
P02787ups	Spike	1.417	0.0281004	0.0598092	0.0747122	0.0437531	0.36146	0.0714013	0.500134			21	6	IN	3	3	3	3	3	2	2	1	1
P02788ups	Spike	1.39806	0.077263	0.129311	0.0154505	0.0435636	0.233328	0.270849			0.455307	21	6	IN	3	3	3	3	3	2	1	1	2
P04040ups	Spike	1.52485	0.0247187	0.0695776	0.0117279	0.156514	0.0863196	0.239467		0.18048		22	5	IN	3	3	3	3	3	3	1	3	0
P05413ups	Spike	1.53405	0.0610021	0.0580594	0.273127	0.9568	0.27113	0.441769		0.257008		20	7	IN	3	3	3	3	3	2	0	2	1
P06396ups	Spike	1.48602	0.0757102	0.146821	0.117047	0.167503	0.126269	0.626373	0.439682	0.652158		23	4	IN	3	3	3	3	3	3	2	2	1
P06732ups	Spike	1.30596	0.0185642	0.123099	0.016949	0.098606	0.265677	0.775094				19	8	IN	3	3	3	3	3	3	0	1	0
P08263ups	Spike	1.09246	0.459204	0.222595	0.16966	0.176562	0.0352146					16	11	IN	3	3	3	3	3	0	0	0	1
P08758ups	Spike	1.45935	0.00572204	0.0830987	0.0695966	0.120672	0.135187	1.04377	0.0561372	0.546132		23	4	IN	3	3	3	3	3	2	2	3	1
P09211ups	Spike	1.2112	0.0471339	0.096698	0.203114	0.118594						14	13	IN	3	3	3	3	1	0	0	0	1
P10145ups	Spike	1.31135	0.0266414	0.236155	0.102237		0.555549			0.144987	0.119757	18	9	IN	3	3	3	1	2	0	1	2	3
P10599ups	Spike	1.17502	0.0815636	0.0982925	0.0961755	0.711813	0.553675					17	10	IN	3	3	3	3	2	1	1	1	0
P10636-8ups	Spike	1.46344	0.0206307	0.145985	0.0474088	0.0759947	0.262006	1.12734	0.0594324	0.115456		24	3	IN	3	3	3	3	3	2	3	3	1
P12081ups	Spike	1.56561	0.0948116	0.0436462	0.12337	0.162884	0.184618	0.0470043	0.0160294	0.160169	0.316066	27	0	IN	3	3	3	3	3	3	3	3	3
P15559ups	Spike	1.1681	0.0614965	0.127295	0.0256959	0.199964	0.282297					16	11	IN	3	3	3	3	3	0	0	1	0
P16083ups	Spike	1.59145	0.0269072	0.153271	0.0785922	0.152656	0.136541	0.10036	0.544008	0.769441	0.02313	25	2	IN	3	3	3	3	3	2	3	3	2
P41159ups	Spike	1.23502	0.0266732	0.0947837	0.0366543	0.0257377	0.264112	0.835301				18	9	IN	3	3	3	3	3	2	1	0	0
P51965ups	Spike	1.19026	0.0213475	0.143037	0.204399	0.350692	0.393065		0.325512			18	9	IN	3	3	3	3	3	0	3	0	0
P55957ups	Spike	1.24901	0.0328288	0.0200146	0.062548	0.299969	0.375034				0.00154346	19	8	IN	3	3	3	3	3	1	1	0	2
P61626ups	Spike	0.960693	0.0193053	0.0867184	0.0964342	0.0142492	0.00377336					14	13	IN	3	3	3	3	2	0	0	0	0
P61769ups	Spike	1.24236	0.0139181	0.0902123	0.120357	0.458544	0.208043					16	11	IN	3	3	3	3	3	0	0	0	1
P62937ups	Spike	1.30242	0.105763	0.18948	0.137236	0.111753	0.637638					19	8	IN	3	3	3	3	3	1	1	1	1
P62988ups	Spike	1.05615	0.0387253	0.123652	0.108305	0.312114	0.555853					15	12	IN	3	3	3	3	3	0	0	0	0
P63165ups	Spike	1.5099	0.241362	0.165029	0.100122	0.0504038	0.217346	0.802705	0.242316	0.843782		25	2	IN	3	3	3	3	3	3	3	3	1
P63279ups	Spike	1.16536	0.0841341	0.0142482	0.187669	0.0507022	0.38303		0.231758			17	10	IN	3	3	3	3	2	1	2	0	0
P68871ups	Spike	1.36299	0.106878	0.073691	0.097883	0.265167	0.352655	0.0655407	0.27062			21	6	IN	3	3	3	3	3	2	2	1	1
P69905ups	Spike	0.993272	0.0879912	0.258107	0.0651132	0.0851204						12	15	OUT	3	3	3	2	0	0	0	0	1
P99999ups	Spike	1.26548	0.0602701	0.127504	0.143677	0.158689	0.513558		0.318229			19	8	IN	3	3	3	3	3	0	3	1	0
Q06830ups	Spike	1.64772	0.0410037	0.127489	0.0963686	0.302573	0.527448	0.235869	0.191724	0.11023	0.120737	27	0	IN	3	3	3	3	3	3	3	3	3
Q15843ups	Spike	1.03049	0.0393353	0.222402	0.0302426	0.395006						12	15	OUT	3	3	3	2	1	0	0	0	0
A5Z2X5	Background	0.107903	0.110431	0.107689	0.0320346	0.119525	0.106141	0.0810666	0.0771329	0.14708	0.0773421	27	0	IN	3	3	3	3	3	3	3	3	3
O13516	Background	0.169302	0.0510095	0.244759	0.0166604	0.0592209	0.0988878	0.101665	0.126347	0.093793	0.146348	27	0	IN	3	3	3	3	3	3	3	3	3
O13547	Background	0.135563	0.0144022	0.0919166	0.0916976	0.0238478	0.0379494	0.0455079	0.0798424	0.054756	0.0950381	27	0	IN	3	3	3	3	3	3	3	3	3
O13563	Background	0.252448	0.0426599	0.352294	0.109716	0.109068	0.531619	0.24508	0.0717414	0.215344	0.176701	27	0	IN	3	3	3	3	3	3	3	3	3
O13585	Background	0.208624	0.205964	0.157694	0.147812	0.104353	0.158851	0.0485654	0.0988419		0.379106	23	4	IN	2	3	3	3	2	3	3	1	3
O14455	Background	0.218802	0.152374	0.153269	0.101725	0.0458905	0.0395019	0.0735269	0.0165773	0.0504165	0.0251077	27	0	IN	3	3	3	3	3	3	3	3	3
O14467	Background	0.314092	0.178045	0.306719	0.0750567	0.291041	0.175647	0.0449014	0.267055	0.220552	0.216628	27	0	IN	3	3	3	3	3	3	3	3	3
O43137	Background	0.436874	0.743507	0.889434	0.0263219	0.148966	0.101328	0.686968	0.240751	0.213474	0.510379	24	3	IN	2	2	2	3	3	3	3	3	3
O74700	Background	0.121856	0.142552	0.130769	0.0371085	0.0192797	0.0410417	0.0123301	0.0649174	0.106139	0.0819626	27	0	IN	3	3	3	3	3	3	3	3	3
P00044	Background	0.29925	0.119657	0.207568	0.285803	0.127612	0.200062	0.0432919	0.153888	0.173684	0.0856535	27	0	IN	3	3	3	3	3	3	3	3	3
P00045	Background	0.192501	0.193608	0.238395	0.185269	0.0178755	0.340956	0.385183	0.0333559	0.0802705	0.0392753	27	0	IN	3	3	3	3	3	3	3	3	3
P00127	Background	0.399963		0.257863	0.197499	0.446756	0.627502	0.0726432	0.0541266			17	10	IN	1	3	3	2	3	2	2	1	0
P00128	Background	0.124277	0.242993	0.0749833	0.078723	0.103749	0.0812747	0.0275222	0.0542784	0.0338139	0.26338	27	0	IN	3	3	3	3	3	3	3	3	3
P00175	Background	0.156083	0.076472	0.0912928	0.0811747	0.0321112	0.188852	0.00852779	0.184109	0.0137858	0.131553	27	0	IN	3	3	3	3	3	3	3	3	3
P00330	Background	0.0884032	0.0329782	0.182879	0.00385312	0.0198919	0.0280396	0.0104293	0.0193621	0.0228429	0.0307715	27	0	IN	3	3	3	3	3	3	3	3	3
P00331	Background	0.067219	0.0683844	0.102037	0.0412636	0.0572584	0.0211814	0.0355876	0.0234284	0.0482289	0.0279734	27	0	IN	3	3	3	3	3	3	3	3	3
P00358	Background	0.136033	0.155515	0.227262	0.149092	0.0551589	0.0458104	0.0501	0.0421599	0.170753	0.132226	27	0	IN	3	3	3	3	3	3	3	3	3
P00359	Background	0.0854433	0.0488824	0.0920919	0.0161719	0.00408709	0.0367209	0.0131965	0.0219537	0.0329596	0.0782306	27	0	IN	3	3	3	3	3	3	3	3	3
P00360	Background	0.137592	0.0523933	0.145071	0.0144974	0.0163476	0.0604516	0.0528865	0.0497271	0.0315631	0.0878688	27	0	IN	3	3	3	3	3	3	3	3	3
P00401	Background	0.249001					0.176512				0.21805	7	20	OUT	0	0	0	0	2	0	1	1	3
P00410	Background	0.556938	0.65961	0.705735	0.223216	0.116947		0.332124	0.27191	0.201651	0.0891576	23	4	IN	3	2	3	3	1	3	2	3	3
P00424	Background	0.144276	0.106698	0.215958	0.0730413	0.127698	0.0353919	0.123117	0.206485	0.106777	0.181662	27	0	IN	3	3	3	3	3	3	3	3	3
P00427	Background	0.142775	0.0583002	0.192698	0.0777364	0.070187	0.122445	0.152076	0.0499819	0.290791	0.119648	27	0	IN	3	3	3	3	3	3	3	3	3
P00431	Background	0.45542	0.323912	0.12272	0.547678	0.0822965	0.156642	0.369912	0.0356666	0.0654524	0.241798	27	0	IN	3	3	3	3	3	3	3	3	3
P00445	Background	0.105612	0.0603177	0.162292	0.0211581	0.0519798	0.048914	0.0257664	0.0357413	0.14225	0.0192796	27	0	IN	3	3	3	3	3	3	3	3	3
P00447	Background	0.265604	0.0472971	0.0371432	0.142631	0.06301	0.0663515	0.00786198	0.0868467	0.0227943	0.177632	27	0	IN	3	3	3	3	3	3	3	3	3
P00498	Background	0.177725	0.32335	0.294227	0.0880665	0.0449532	0.0344763	0.0320312	0.0407468	0.0264497	0.125322	27	0	IN	3	3	3	3	3	3	3	3	3
P00546	Background	0.33142	0.537373	0.15709	0.478347	0.500595	0.377297	0.426472	0.0975349	0.299408	0.411542	23	4	IN	2	3	2	3	2	3	2	3	3
P00549	Background	0.0743229	0.0247068	0.100585	0.0124933	0.00563633	0.0149514	0.0140436	0.023594	0.0311383	0.0459848	27	0	IN	3	3	3	3	3	3	3	3	3
P00560	Background	0.0746385	0.0251887	0.0900324	0.0247195	0.0254737	0.0192719	0.0285293	0.0120764	0.0183543	0.0339529	27	0	IN	3	3	3	3	3	3	3	3	3
P00724	Background	0.308181	0.228046	0.113593	0.330767	0.385203	0.202952	0.0644998	0.126751	0.275663	0.353211	27	0	IN	3	3	3	3	3	3	3	3	3
P00729	Background	0.125267	0.00857738	0.166706	0.0220922	0.105721	0.0303435	0.0546365	0.0718749	0.101567	0.060868	27	0	IN	3	3	3	3	3	3	3	3	3
P00812	Background	0.150696	0.0798871	0.0865214	0.0352274	0.10221	0.105572	0.0197049	0.0421687	0.0279369	0.101095	27	0	IN	3	3	3	3	3	3	3	3	3
P00815	Background	0.119411	0.15874	0.041163	0.0504819	0.169816	0.0925799	0.141316	0.0653087	0.0313822	0.0566595	27	0	IN	3	3	3	3	3	3	3	3	3
P00817	Background	0.110722	0.0414349	0.0753776	0.00833042	0.0361534	0.0293407	0.0302804	0.0368847	0.0565549	0.121105	27	0	IN	3	3	3	3	3	3	3	3	3
P00830	Background	0.0961165	0.0468053	0.139008	0.0592239	0.0649173	0.0436758	0.0525983	0.045968	0.0339391	0.0782532	27	0	IN	3	3	3	3	3	3	3	3	3
P00890	Background	0.0937101	0.0622492	0.0570906	0.0485563	0.0629831	0.0598848	0.0865539	0.0820995	0.0547105	0.0283422	27	0	IN	3	3	3	3	3	3	3	3	3
P00899	Background	0.166879	0.0424581	0.170223	0.0445907	0.096286	0.132393	0.225019	0.166965	0.0564904	0.187197	27	0	IN	3	3	3	3	3	3	3	3	3
P00924	Background	0.214994	0.0514156	0.180969	0.238199	0.00666318	0.0349119	0.0229406	0.179231	0.0400869	0.120619	27	0	IN	3	3	3	3	3	3	3	3	3
P00925	Background	0.0892074	0.0139423	0.106694	0.00627421	0.00739709	0.00300291	0.0368893	0.0705098	0.0325451	0.0588304	27	0	IN	3	3	3	3	3	3	3	3	3
P00927	Background	0.439681	0.0283306	0.0870819	0.707084	0.479908	0.471399	0.257811	0.145293	0.0342515	0.0467173	27	0	IN	3	3	3	3	3	3	3	3	3
P00931	Background	0.0985048	0.163691	0.110957	0.0360289	0.0438672	0.0320394	0.00439226	0.0492929	0.0521581	0.0736002	27	0	IN	3	3	3	3	3	3	3	3	3
P00937	Background	0.178958	0.287637	0.123877	0.11783	0.0696909	0.128801	0.0276975	0.118157	0.00366481	0.278029	26	1	IN	3	3	3	3	3	3	3	2	3
P00942	Background	0.0810239	0.0101759	0.0993127	0.0465509	0.0664278	0.0130906	0.0181769	0.0519754	0.0402957	0.0749253	27	0	IN	3	3	3	3	3	3	3	3	3
P00950	Background	0.133494	0.110379	0.0497358	0.0100212	0.0076329	0.0758972	0.0920802	0.0834925	0.112709	0.164972	27	0	IN	3	3	3	3	3	3	3	3	3
P00958	Background	0.121352	0.105599	0.121413	0.0182148	0.123478	0.101998	0.0633182	0.0579043	0.132501	0.206616	27	0	IN	3	3	3	3	3	3	3	3	3
P01094	Background	0.434739	0.130142	0.211603	0.0655031		0.116803	0.104908	0.0610215	0.333075	0.193897	23	4	IN	3	3	2	1	3	3	2	3	3
P01098	Background	0.41132	0.0816384	0.202681	0.0672487	0.121968	0.234809	0.107611	0.0697788	0.121293	0.178218	27	0	IN	3	3	3	3	3	3	3	3	3
P01123	Background	0.212	0.317349	0.235939	0.30134	0.221826	0.270822	0.0310829	0.168668	0.0749667	0.263553	27	0	IN	3	3	3	3	3	3	3	3	3
P02294	Background	0.125987	0.0407441	0.129887	0.0492084	0.0275282	0.0619606	0.0358587	0.04445	0.0953941	0.079465	27	0	IN	3	3	3	3	3	3	3	3	3
P02309	Background	0.129744	0.0207836	0.166446	0.049606	0.0257443	0.0591443	0.0458264	0.154552	0.0407897	0.064793	27	0	IN	3	3	3	3	3	3	3	3	3
P02400	Background	0.202795	0.147448	0.141046	0.0340458	0.217537	0.217929	0.232141	0.159046	0.0172943	0.259158	27	0	IN	3	3	3	3	3	3	3	3	3
P02406	Background	0.102772	0.0698504	0.109493	0.0276845	0.0167367	0.0580739	0.0614919	0.078615	0.0261843	0.059736	27	0	IN	3	3	3	3	3	3	3	3	3
P02557	Background	0.25963	0.0743276	0.0887578	0.0830973	0.0313349	0.129587	0.0475388	0.0896129	0.100776	0.0830232	27	0	IN	3	3	3	3	3	3	3	3	3
P02829	Background	0.18063	0.0659737	0.215742	0.0176055	0.107234	0.0266993	0.0266297	0.25844	0.0278688	0.0380434	27	0	IN	3	3	3	3	3	3	3	3	3
P02992	Background	0.285632	0.0427506	0.0560294	0.0654875	0.196826	0.052864	0.262634	0.165053	0.316505	0.125424	27	0	IN	3	3	3	3	3	3	3	3	3
P02994	Background	0.0871222	0.0152783	0.119002	0.0271946	0.0193713	0.0208097	0.0132544	0.0312269	0.0406761	0.0547381	27	0	IN	3	3	3	3	3	3	3	3	3
P03962	Background	0.151602	0.180911	0.128479	0.0425467	0.0543597	0.0642294	0.0881878	0.0656727	0.0865066	0.348449	27	0	IN	3	3	3	3	3	3	3	3	3
P03965	Background	0.113843	0.0857074	0.0454008	0.0540737	0.0486653	0.0512469	0.0300152	0.0539115	0.0825826	0.0493753	27	0	IN	3	3	3	3	3	3	3	3	3
P04037	Background	0.232014	0.084474	0.0475185	0.045355	0.00593882	0.0445265	0.0406174	0.0460874	0.0571864	0.380056	27	0	IN	3	3	3	3	3	3	3	3	3
P04050	Background	0.215157	0.170269	0.140557	0.252948	0.0964638	0.206588	0.0660468	0.181826	0.0217323	0.495272	27	0	IN	3	3	3	3	3	3	3	3	3
P04076	Background	0.311278	0.0358661	0.0988779	0.0689631	0.0929461	0.0714973	0.0364264	0.212956	0.145759	0.165719	27	0	IN	3	3	3	3	3	3	3	3	3
P04147	Background	0.0749847	0.00583153	0.130187	0.0166928	0.0300411	0.0248117	0.0338979	0.0477389	0.0464468	0.0587284	27	0	IN	3	3	3	3	3	3	3	3	3
P04161	Background	0.294354			0.604832				0.106785	0.175517	0.286082	10	17	OUT	1	0	2	0	1	0	2	2	2
P04456	Background	0.0845126	0.123917	0.134075	0.0152243	0.0284281	0.0677132	0.0222719	0.0440918	0.0469164	0.0350758	27	0	IN	3	3	3	3	3	3	3	3	3
P04650	Background	0.369668	0.194954	0.408404	0.402493	0.325666	0.470367	0.256193	0.28235	0.0710552	0.565119	27	0	IN	3	3	3	3	3	3	3	3	3
P04801	Background	0.117928	0.0467447	0.142182	0.0374105	0.0949641	0.0788369	0.0418083	0.128733	0.0996165	0.0349459	27	0	IN	3	3	3	3	3	3	3	3	3
P04802	Background	0.0749813	0.0415935	0.138166	0.0414182	0.0494825	0.0322822	0.0180836	0.053861	0.0577549	0.0246239	27	0	IN	3	3	3	3	3	3	3	3	3
P04806	Background	0.121233	0.0684474	0.0731374	0.021162	0.0294329	0.0289276	0.0144215	0.0785022	0.0508122	0.102577	27	0	IN	3	3	3	3	3	3	3	3	3
P04807	Background	0.0741389	0.037655	0.0696228	0.041608	0.0129402	0.00546134	0.0334029	0.0284179	0.00525613	0.0499824	27	0	IN	3	3	3	3	3	3	3	3	3
P04840	Background	0.0745237	0.0281223	0.130306	0.0165429	0.0803575	0.010455	0.0604337	0.021787	0.0277014	0.047257	27	0	IN	3	3	3	3	3	3	3	3	3
P04912	Background	0.3858	0.529453	0.0619795	0.523532	0.0218672	0.520809	0.0333952	0.489564	0.53478	0.481909	27	0	IN	3	3	3	3	3	3	3	3	3
P05030	Background	0.156056	0.0175207	0.105036	0.0396082	0.0748912	0.0620663	0.0174247	0.0320507	0.0599099	0.0708798	27	0	IN	3	3	3	3	3	3	3	3	3
P05150	Background	0.36796	0.500491	0.324664	0.129305	0.316244	0.204334	0.356416	0.0112077	0.357801	0.0482379	25	2	IN	3	3	3	2	3	3	2	3	3
P05317	Background	0.130518	0.0463954	0.202919	0.0373002	0.144179	0.0143639	0.11219	0.0223445	0.133914	0.0609009	27	0	IN	3	3	3	3	3	3	3	3	3
P05318	Background	0.0773103	0.0249214	0.00794894	0.0501398	0.0107217	0.0227356	0.0250344	0.0112708	0.0262308	0.0165525	27	0	IN	3	3	3	3	3	3	3	3	3
P05319	Background	0.232885	0.324855	0.187699	0.0697747	0.412946	0.274072	0.031337	0.0279894	0.043729	0.12435	27	0	IN	3	3	3	3	3	3	3	3	3
P05373	Background	0.273721	0.18928	0.112053	0.0518525	0.0821794	0.180087	0.11383	0.103471	0.205661	0.0654037	27	0	IN	3	3	3	3	3	3	3	3	3
P05453	Background	0.453226	0.691782	0.406779	0.0372972	0.171683	0.478893	0.0770147	0.577299	0.657891	0.306697	27	0	IN	3	3	3	3	3	3	3	3	3
P05626	Background	0.166255	0.0598442	0.101272	0.0748074	0.0091676	0.0572532	0.573044	0.0858282	0.0135974	0.0334731	27	0	IN	3	3	3	3	3	3	3	3	3
P05694	Background	0.0905479	0.0766973	0.125228	0.0245052	0.0274457	0.032639	0.0286733	0.0473573	0.0299555	0.0327265	27	0	IN	3	3	3	3	3	3	3	3	3
P05738	Background	0.207476	0.0148083	0.141194	0.0675585	0.0672159	0.0518653	0.050327	0.0962735	0.157741	0.119809	27	0	IN	3	3	3	3	3	3	3	3	3
P05739	Background	0.0892533	0.132469	0.178672	0.0305071	0.012167	0.0698456	0.0275051	0.0504709	0.0253201	0.0334039	27	0	IN	3	3	3	3	3	3	3	3	3
P05740	Background	0.178347	0.0557725	0.237526	0.0043321	0.0969622	0.180759	0.0107508	0.157943	0.0296199	0.0735925	27	0	IN	3	3	3	3	3	3	3	3	3
P05743	Background	0.155572	0.226007	0.174071	0.0466124	0.00915426	0.0936682	0.0688178	0.164618	0.256204	0.209442	27	0	IN	3	3	3	3	3	3	3	3	3
P05744	Background	0.0996719	0.0691742	0.117745	0.0249062	0.0417898	0.0368784	0.0701942	0.0216205	0.0466632	0.023862	27	0	IN	3	3	3	3	3	3	3	3	3
P05747	Background	0.778925	0.353218	0.82242	0.574146	0.337758	0.637911	0.154017	0.339602	0.386779		25	2	IN	3	3	3	3	3	3	3	3	1
P05748	Background	0.0876761	0.0151396	0.0965374	0.0576358	0.0208906	0.0608774	0.013495	0.0340815	0.0351275	0.167887	27	0	IN	3	3	3	3	3	3	3	3	3
P05749	Background	0.103412	0.13531	0.111777	0.124328	0.029888	0.0702596	0.0240701	0.0679999	0.0138911	0.0582946	27	0	IN	3	3	3	3	3	3	3	3	3
P05750	Background	0.0820915	0.0322588	0.0815606	0.0155876	0.0198646	0.0335194	0.0208074	0.0394665	0.0529422	0.061691	27	0	IN	3	3	3	3	3	3	3	3	3
P05755	Background	0.233157	0.147752	0.189012	0.108731	0.218326	0.0657416	0.225922	0.203798	0.214256	0.0588247	27	0	IN	3	3	3	3	3	3	3	3	3
P05756	Background	0.0921659	0.0408503	0.160535	0.0308871	0.0110625	0.0272481	0.0124333	0.0282346	0.0545312	0.0518478	27	0	IN	3	3	3	3	3	3	3	3	3
P05759	Background	0.193852	0.0750718	0.278903	0.212046	0.221086	0.0314242	0.275116	0.20939	0.245597	0.0389333	27	0	IN	3	3	3	3	3	3	3	3	3
P06101	Background	0.11963	0.0251093	0.216362	0.0840803	0.0198254	0.0576115	0.0637819	0.0954017	0.0626998	0.135002	27	0	IN	3	3	3	3	3	3	3	3	3
P06103	Background	0.223966	0.216894	0.285338	0.0391028	0.0481624	0.162063	0.0112062	0.0189668	0.070582	0.209269	27	0	IN	3	3	3	3	3	3	3	3	3
P06105	Background	0.177847	0.0904275	0.117766	0.12108	0.0417432	0.148829	0.0735433	0.156934	0.138054	0.0805362	27	0	IN	3	3	3	3	3	3	3	3	3
P06106	Background	0.0980023	0.0225403	0.132853	0.0328866	0.0727284	0.0740279	0.0811673	0.0299783	0.0308371	0.0862835	27	0	IN	3	3	3	3	3	3	3	3	3
P06168	Background	0.158418	0.0607725	0.101712	0.0323222	0.00558192	0.0266681	0.0290661	0.0758167	0.0311928	0.122576	27	0	IN	3	3	3	3	3	3	3	3	3
P06169	Background	0.0827211	0.0648345	0.0809431	0.00887679	0.0117429	0.0204323	0.0481566	0.00986934	0.0233464	0.0631958	27	0	IN	3	3	3	3	3	3	3	3	3
P06182	Background	0.211459	0.135099	0.113168	0.193324	0.135152	0.239376	0.242929	0.129108	0.41443	0.0943387	24	3	IN	3	3	3	3	2	3	3	2	2
P06208	Background	0.142899	0.100618	0.0930683	0.05847	0.0511579	0.0600261	0.0391402	0.055626	0.0339558	0.134416	27	0	IN	3	3	3	3	3	3	3	3	3
P06367	Background	0.131553	0.0213582	0.220817	0.00401379	0.0254455	0.0361274	0.0121379	0.0637803	0.0632795	0.216876	27	0	IN	3	3	3	3	3	3	3	3	3
P06634	Background	0.190572	0.183954	0.255996	0.241085	0.0126864	0.247043	0.201623	0.128799	0.126754	0.251794	27	0	IN	3	3	3	3	3	3	3	3	3
P06738	Background	0.130296	0.00984671	0.0778586	0.0887024	0.104039	0.11149	0.162432	0.0717743	0.0915516	0.0780946	27	0	IN	3	3	3	3	3	3	3	3	3
P06780	Background	0.123196	0.186877	0.132163	0.061793	0.107318	0.167664	0.202916	0.0741031	0.0530988	0.0888609	27	0	IN	3	3	3	3	3	3	3	3	3
P06787	Background	0.142941	0.0513256	0.16464	0.0482393	0.221361	0.0189427	0.0405608	0.0414989	0.160756	0.237619	27	0	IN	3	3	3	3	3	3	3	3	3
P07143	Background	0.3265	0.0957869	0.684225	0.335443	0.518533	0.381628	0.275625	0.0282949	0.0994646	0.0643325	27	0	IN	3	3	3	3	3	3	3	3	3
P07149	Background	0.0682479	0.0159876	0.104313	0.0249915	0.0204697	0.0359935	0.0359414	0.032155	0.00983813	0.0551875	27	0	IN	3	3	3	3	3	3	3	3	3
P07170	Background	0.154107	0.0230601	0.146078	0.0463913	0.0745857	0.0668355	0.0742672	0.0886329	0.0655368	0.142846	27	0	IN	3	3	3	3	3	3	3	3	3
P07213	Background	0.194279	0.00864439	0.165941	0.133976	0.109148	0.122224	0.266915	0.092547	0.176155	0.12607	27	0	IN	3	3	3	3	3	3	3	3	3
P07244	Background	0.214083	0.0896234	0.215141	0.22703	0.217573	0.141554	0.254709	0.0990209	0.112525	0.334702	27	0	IN	3	3	3	3	3	3	3	3	3
P07245	Background	0.128033	0.0380775	0.162611	0.0726592	0.0862012	0.0632097	0.037019	0.0573447	0.0384961	0.0540096	27	0	IN	3	3	3	3	3	3	3	3	3
P07246	Background	0.104468	0.154206	0.103532	0.0619789	0.0476951	0.0326912	0.0192875	0.190503	0.0458865	0.0746073	27	0	IN	3	3	3	3	3	3	3	3	3
P07251	Background	0.111228	0.0367883	0.0985749	0.0283857	0.111268	0.0381402	0.188672	0.0461926	0.0958685	0.113333	27	0	IN	3	3	3	3	3	3	3	3	3
P07256	Background	0.102	0.0143662	0.0730049	0.0266657	0.0740545	0.159619	0.0274642	0.024451	0.0220262	0.0619162	27	0	IN	3	3	3	3	3	3	3	3	3
P07257	Background	0.113726	0.0694636	0.175632	0.143852	0.0186412	0.152115	0.00584389	0.109427	0.0345969	0.128692	27	0	IN	3	3	3	3	3	3	3	3	3
P07259	Background	0.0675035	0.00996363	0.121999	0.0322108	0.0457333	0.0127846	0.021662	0.0418394	0.0245907	0.0683153	27	0	IN	3	3	3	3	3	3	3	3	3
P07260	Background	0.175468	0.145535	0.0984652	0.236462	0.10692	0.101462	0.0727885	0.0212428	0.0224626	0.194398	27	0	IN	3	3	3	3	3	3	3	3	3
P07262	Background	0.0778004	0.0752334	0.127514	0.0194298	0.0745707	0.0410182	0.0153471	0.0652559	0.0536439	0.0153398	27	0	IN	3	3	3	3	3	3	3	3	3
P07263	Background	0.215067	0.200576	0.11618	0.130888	0.280213	0.250527	0.125479	0.0862963	0.226933	0.112437	27	0	IN	3	3	3	3	3	3	3	3	3
P07264	Background	0.303169	0.367641	0.166609	0.218478	0.0753117	0.169752	0.269248	0.0859415	0.247369	0.434373	27	0	IN	3	3	3	3	3	3	3	3	3
P07267	Background	0.217326	0.182752	0.21189	0.021899	0.161012	0.246769	0.0459016	0.0275819	0.0535232	0.14906	27	0	IN	3	3	3	3	3	3	3	3	3
P07274	Background	0.134961	0.0276561	0.145102	0.0370117	0.0257839	0.0609657	0.0126659	0.0675177	0.0358533	0.0987199	27	0	IN	3	3	3	3	3	3	3	3	3
P07275	Background	0.196229	0.0475988	0.181593	0.10623	0.252983	0.0409746	0.222941	0.3106	0.29977	0.129128	27	0	IN	3	3	3	3	3	3	3	3	3
P07277	Background	0.13239									0.13239	3	24	OUT	0	0	0	0	0	0	0	0	3
P07278	Background	0.126154	0.0882987	0.123642	0.130784	0.0514525	0.0518582	0.0579565	0.0344004	0.0972619	0.0836921	27	0	IN	3	3	3	3	3	3	3	3	3
P07281	Background	0.151422	0.0327198	0.134791	0.22335	0.020218	0.0621949	0.0623403	0.0595396	0.0621425	0.0810653	27	0	IN	3	3	3	3	3	3	3	3	3
P07283	Background	0.122764	0.014034	0.0828907	0.0457648	0.0136635	0.0758731	0.0466491	0.0484204	0.14844	0.144941	27	0	IN	3	3	3	3	3	3	3	3	3
P07284	Background	0.102403	0.108747	0.12666	0.0374922	0.0389696	0.0730466	0.0674442	0.114559	0.15644	0.125047	27	0	IN	3	3	3	3	3	3	3	3	3
P07342	Background	0.167844	0.158799	0.217029	0.0165528	0.140541	0.213851	0.0912039	0.0328223	0.0420527	0.141407	27	0	IN	3	3	3	3	3	3	3	3	3
P07560	Background	0.134986	0.0405212	0.211883	0.0535135	0.0622652	0.0586713	0.0602026	0.108128	0.0812007	0.236488	27	0	IN	3	3	3	3	3	3	3	3	3
P07702	Background	0.184818	0.191621	0.18476	0.0446843	0.240492	0.248148	0.292311	0.270761	0.0469038	0.0377001	27	0	IN	3	3	3	3	3	3	3	3	3
P07806	Background	0.10232	0.0513667	0.14126	0.0289024	0.0216011	0.082025	0.0622438	0.0871726	0.0484409	0.0437343	27	0	IN	3	3	3	3	3	3	3	3	3
P07991	Background	0.278395	0.313453	0.12291	0.0795813	0.187434	0.0637791	0.02751	0.101115	0.368089	0.0622779	27	0	IN	3	3	3	3	3	3	3	3	3
P08067	Background	0.15868	0.0867924	0.233633	0.180975	0.128854	0.0489317	0.149173	0.175467	0.14979	0.0210871	27	0	IN	3	3	3	3	3	3	3	3	3
P08417	Background	0.142051	0.021837	0.17729	0.0473802	0.104992	0.0499692	0.0184955	0.0617881	0.0822954	0.0414497	27	0	IN	3	3	3	3	3	3	3	3	3
P08518	Background	0.33447	0.369704	0.180735	0.0848479	0.233373	0.118203	0.691844	0.0257699		0.187492	24	3	IN	2	3	3	3	3	3	3	1	3
P08524	Background	0.0727434	0.0317019	0.11217	0.0330877	0.0230878	0.0350142	0.00804447	0.0693146	0.119179	0.0832197	27	0	IN	3	3	3	3	3	3	3	3	3
P08566	Background	0.142947	0.0312455	0.110884	0.110387	0.14982	0.0755938	0.212227	0.262639	0.088735	0.0251926	27	0	IN	3	3	3	3	3	3	3	3	3
P08678	Background	0.464487	0.324169	0.587294	0.52866	0.0237778	0.382256	0.195402	0.514766	0.309911		23	4	IN	3	3	3	3	2	3	3	3	0
P08679	Background	0.30121	0.416483	0.332791	0.159618	0.1071	0.352045	0.352461	0.0959873	0.664825	0.0679878	22	5	IN	3	2	2	3	2	3	3	2	2
P09064	Background	0.168524	0.0752492	0.183339	0.156553	0.0130141	0.236554	0.136763	0.0709561	0.0853007	0.0377341	27	0	IN	3	3	3	3	3	3	3	3	3
P09201	Background	0.27767	0.27078	0.0552687	0.188734	0.25106	0.077769	0.672102	0.23421	0.0303279	0.0963844	27	0	IN	3	3	3	3	3	3	3	3	3
P09232	Background	0.117436	0.0476513	0.128317	0.0534622	0.0538256	0.0740435	0.161337	0.111397	0.0108379	0.074227	27	0	IN	3	3	3	3	3	3	3	3	3
P09436	Background	0.123782	0.0446488	0.155397	0.0718742	0.0313564	0.0450152	0.0133688	0.0126856	0.0299216	0.0545737	27	0	IN	3	3	3	3	3	3	3	3	3
P09440	Background	0.339278	0.699296	0.225339	0.474079	0.568763	0.284172	0.140504	0.0632493	0.31425	0.136079	27	0	IN	3	3	3	3	3	3	3	3	3
P09457	Background	0.116367	0.13455	0.136667	0.0407314	0.206132	0.0132106	0.0541262	0.0694522	0.0921098	0.0660593	27	0	IN	3	3	3	3	3	3	3	3	3
P09624	Background	0.132809	0.0196331	0.239467	0.0439576	0.0447057	0.074489	0.0394517	0.0265276	0.0392819	0.0510623	27	0	IN	3	3	3	3	3	3	3	3	3
P09733	Background	0.150296	0.0313708	0.0701475	0.0262907	0.0451511	0.141268	0.0747515	0.032313	0.153646	0.0373529	27	0	IN	3	3	3	3	3	3	3	3	3
P09734	Background	0.396322		0.159356						0.0392738	0.196424	9	18	OUT	0	2	0	0	1	1	1	2	2
P09938	Background	0.119165	0.0601297	0.172211	0.00959144	0.0569079	0.0542964	0.056557	0.0532603	0.0435788	0.0693832	27	0	IN	3	3	3	3	3	3	3	3	3
P0C0V8	Background	0.714761		0.0117266	0.152405	0.0377917	0.163601	0.573916	0.0462497	0.211952	0.967402	24	3	IN	1	2	3	3	3	3	3	3	3
P0C2H7	Background	0.112661	0.22238	0.125839	0.021019	0.0759474	0.0352441	0.026654	0.0391936	0.0540162	0.0843684	27	0	IN	3	3	3	3	3	3	3	3	3
P0C2H8	Background	0.136618	0.026487	0.103075	0.0439708	0.0348806	0.0852143	0.0536531	0.0995377	0.117464	0.00265781	27	0	IN	3	3	3	3	3	3	3	3	3
P0CH09	Background	0.150446	0.00773844	0.145582	0.0411282	0.0429269	0.0907817	0.0199361	0.0297766	0.0266634	0.0214709	27	0	IN	3	3	3	3	3	3	3	3	3
P0CS90	Background	0.0778964	0.0241082	0.117177	0.050579	0.0193333	0.015622	0.0203559	0.0322837	0.0314502	0.0429744	27	0	IN	3	3	3	3	3	3	3	3	3
P0CT04	Background	0.215084	0.0797195	0.253932	0.0848802	0.0870095	0.298323	0.341997	0.061726	0.0736407	0.30372	27	0	IN	3	3	3	3	3	3	3	3	3
P0CX09	Background	0.164479	0.0459225	0.188544	0.082122	0.0294133	0.184106	0.0165903	0.053754	0.084446	0.327945	27	0	IN	3	3	3	3	3	3	3	3	3
P0CX24	Background	0.139457	0.0282653	0.239202	0.032498	0.0305649	0.0795815	0.0792945	0.0607436	0.0457358	0.0408111	27	0	IN	3	3	3	3	3	3	3	3	3
P0CX26	Background	0.253197	0.203084	0.208047	0.0926351	0.00918087	0.0702537	0.0326347	0.0285746	0.084741	0.358655	27	0	IN	3	3	3	3	3	3	3	3	3
P0CX30	Background	0.222858	0.142733	0.0391805	0.222553	0.0706942	0.0251924	0.161895	0.177589	0.0382248	0.111988	27	0	IN	3	3	3	3	3	3	3	3	3
P0CX32	Background	0.165744	0.0639982	0.0784452	0.0563115	0.0534403	0.115017	0.108222	0.0482753	0.0882132	0.280098	27	0	IN	3	3	3	3	3	3	3	3	3
P0CX34	Background	0.223905	0.0193531	0.555714	0.0865386	0.129923	0.177763	0.10137	0.111909	0.130392	0.0388723	27	0	IN	3	3	3	3	3	3	3	3	3
P0CX36	Background	0.196828	0.0773439	0.13524	0.181536	0.216271	0.155542	0.149502	0.00943936	0.0342564	0.0142827	27	0	IN	3	3	3	3	3	3	3	3	3
P0CX38	Background	0.076419	0.0463385	0.0992902	0.0106741	0.020183	0.0544135	0.0463827	0.0560517	0.019507	0.0266316	27	0	IN	3	3	3	3	3	3	3	3	3
P0CX40	Background	0.237945	0.0212491	0.0972102	0.0168966	0.0186924	0.0564376	0.155673	0.22144	0.0242591	0.0523067	27	0	IN	3	3	3	3	3	3	3	3	3
P0CX42	Background	0.0963982	0.174072	0.124224	0.0230757	0.0645118	0.0149456	0.0136276	0.0652522	0.0845536	0.0442909	27	0	IN	3	3	3	3	3	3	3	3	3
P0CX44	Background	0.154507	0.0367868	0.301733	0.0167083	0.0466331	0.0914284	0.0420706	0.0132923	0.00155551	0.0281352	27	0	IN	3	3	3	3	3	3	3	3	3
P0CX46	Background	0.102171	0.0514882	0.152251	0.0122626	0.0696993	0.0356254	0.0261791	0.0182688	0.0255311	0.0321599	27	0	IN	3	3	3	3	3	3	3	3	3
P0CX48	Background	0.117322	0.0209064	0.0997339	0.0247093	0.0541246	0.0530028	0.0520811	0.0367501	0.0226864	0.0544152	27	0	IN	3	3	3	3	3	3	3	3	3
P0CX50	Background	0.150389	0.115105	0.157808	0.171596	0.17647	0.270782	0.0832317	0.0346152	0.0291048	0.1034	27	0	IN	3	3	3	3	3	3	3	3	3
P0CX52	Background	0.13274	0.0583386	0.156784	0.0910515	0.0261824	0.0177358	0.0254646	0.0392236	0.0466872	0.135942	27	0	IN	3	3	3	3	3	3	3	3	3
P0CX54	Background	0.146668	0.0303678	0.146275	0.0770801	0.0423296	0.049102	0.024781	0.0298981	0.0308756	0.0693134	27	0	IN	3	3	3	3	3	3	3	3	3
P0CX56	Background	0.112395	0.0112428	0.125518	0.00868872	0.00576329	0.0224705	0.0301082	0.0539449	0.05362	0.0234478	27	0	IN	3	3	3	3	3	3	3	3	3
P0CX83	Background	0.131055	0.0985534	0.144766	0.135042	0.0276801	0.0367931	0.0768357	0.0379218	0.0179678	0.0399514	27	0	IN	3	3	3	3	3	3	3	3	3
P0CX85	Background	0.101957	0.0247649	0.0808054	0.0285136	0.0246186	0.0342984	0.0511281	0.0835717	0.057458	0.0821071	27	0	IN	3	3	3	3	3	3	3	3	3
P10080	Background	0.0586139	0.0536712	0.10238	0.0390604	0.0315738	0.0831355	0.0287705	0.0515979	0.0287888	0.0503332	27	0	IN	3	3	3	3	3	3	3	3	3
P10081	Background	0.0815495	0.0337535	0.128802	0.0042633	0.00359928	0.0184772	0.0305305	0.0348526	0.0287632	0.0955225	27	0	IN	3	3	3	3	3	3	3	3	3
P10591	Background	0.08304	0.01629	0.113269	0.0185541	0.0189904	0.0315836	0.0341142	0.0271354	0.023978	0.0753738	27	0	IN	3	3	3	3	3	3	3	3	3
P10592	Background	0.0851321	0.0237983	0.128448	0.0257888	0.0292653	0.0592607	0.0023617	0.0443971	0.0825288	0.0976676	27	0	IN	3	3	3	3	3	3	3	3	3
P10622	Background	0.109239	0.0762875	0.100762	0.0312286	0.00859493	0.0248596	0.0458496	0.0199863	0.0406191	0.115974	27	0	IN	3	3	3	3	3	3	3	3	3
P10659	Background	0.17247	0.0739213	0.0728139	0.130992	0.0865152	0.116058	0.0833676	0.0338537	0.120181	0.11491	27	0	IN	3	3	3	3	3	3	3	3	3
P10664	Background	0.0968692	0.0036979	0.0679901	0.0330418	0.0967293	0.0237272	0.00354444	0.0461877	0.0138384	0.0336227	27	0	IN	3	3	3	3	3	3	3	3	3
P10869	Background	0.145298	0.0597347	0.123108	0.0905971	0.168565	0.0437688	0.150819	0.101486	0.104626	0.0130685	27	0	IN	3	3	3	3	3	3	3	3	3
P10963	Background	0.176523	0.00937767	0.107638	0.0418449	0.0469091	0.0352597	0.0348229	0.0154309	0.121491	0.103612	27	0	IN	3	3	3	3	3	3	3	3	3
P11076	Background	0.197368	0.138656	0.0922862	0.123701	0.061698	0.00967956	0.140981	0.260959	0.241683	0.0279244	27	0	IN	3	3	3	3	3	3	3	3	3
P11154	Background	0.35944	0.0929397	0.0407685	0.052895	0.907663	0.205411	0.0910563	0.952895	0.0327758	0.0193783	27	0	IN	3	3	3	3	3	3	3	3	3
P11353	Background	0.293928	0.153634	0.110559	0.200969	0.223929	0.415119	0.211319	0.153881	0.577075	0.206892	26	1	IN	3	3	3	2	3	3	3	3	3
P11412	Background	0.158713	0.0244759	0.0847785	0.0501903	0.166483	0.181684	0.205629	0.0699434	0.104076	0.0751079	27	0	IN	3	3	3	3	3	3	3	3	3
P11484	Background	0.0746546	0.0420243	0.12329	0.0190494	0.0169383	0.00254975	0.0126359	0.0267705	0.0262537	0.0413383	27	0	IN	3	3	3	3	3	3	3	3	3
P11491	Background	0.273034	0.187264	0.37968	0.0944215	0.215117	0.258252	0.330112	0.261869	0.0543537	0.0902899	27	0	IN	3	3	3	3	3	3	3	3	3
P11632	Background	0.178013	0.0705822	0.174183	0.0682317	0.0872747	0.0850048	0.0349022	0.0216446	0.0253087	0.0317583	27	0	IN	3	3	3	3	3	3	3	3	3
P11633	Background	0.121416	0.0980539	0.111393	0.0422004	0.0645554	0.029112	0.134652	0.0609599	0.119358	0.0815656	27	0	IN	3	3	3	3	3	3	3	3	3
P11745	Background	0.133354	0.191034	0.0762061	0.107595	0.0994069	0.160662	0.121831	0.00882494	0.0466097	0.0601934	27	0	IN	3	3	3	3	3	3	3	3	3
P11914	Background	0.445259									0.0907699	4	23	OUT	0	1	0	0	0	0	1	0	2
P11986	Background	0.595562	0.0956448	0.14293	0.791296	0.777105	0.181622	0.566435	0.151885	0.35726	0.319894	25	2	IN	3	2	3	3	2	3	3	3	3
P12385	Background	0.289664	0.537346	0.227294	0.197487	0.0122833	0.334476	0.0440259	0.199998	0.191432	0.386456	27	0	IN	3	3	3	3	3	3	3	3	3
P12612	Background	0.167904	0.024508	0.117008	0.061455	0.250253	0.249782	0.195738	0.097706	0.0466808	0.14651	27	0	IN	3	3	3	3	3	3	3	3	3
P12695	Background	0.261142	0.0547186	0.244645	0.118636	0.192315	0.159652	0.222518	0.0535008	0.10205	0.118315	27	0	IN	3	3	3	3	3	3	3	3	3
P12709	Background	0.0828444	0.00537509	0.0919915	0.00331221	0.0103454	0.0493487	0.0138996	0.0211692	0.0143021	0.0805408	27	0	IN	3	3	3	3	3	3	3	3	3
P12904	Background	0.211717	0.110772	0.0560936	0.0412179	0.224185	0.115837	0.199427	0.0558884	0.170673	0.0843927	27	0	IN	3	3	3	3	3	3	3	3	3
P12945	Background	0.38593	0.276845	0.451891	0.152052	0.274114	0.0902012	0.404347	0.586203	0.103374	0.537369	27	0	IN	3	3	3	3	3	3	3	3	3
P12962	Background	0.201255	0.0678999	0.392148	0.0648938	0.095422	0.116041	0.112762	0.0888896	0.148831	0.162115	27	0	IN	3	3	3	3	3	3	3	3	3
P13188	Background	0.207432	0.152884	0.0577995	0.181219	0.182629	0.0998938	0.158352	0.0601958	0.412703	0.165621	27	0	IN	3	3	3	3	3	3	3	3	3
P13298	Background	0.143289	0.0648216	0.0996891	0.0857907	0.0328996	0.0555918	0.0881478	0.0929988	0.146275	0.214418	27	0	IN	3	3	3	3	3	3	3	3	3
P13517	Background	0.243581	0.197772	0.236449	0.0260791	0.083514	0.245112	0.245197	0.135299	0.11435	0.0396008	27	0	IN	3	3	3	3	3	3	3	3	3
P13663	Background	0.0826541	0.0329426	0.0885326	0.0390141	0.0194822	0.0302622	0.0115933	0.00482605	0.0106684	0.0487621	27	0	IN	3	3	3	3	3	3	3	3	3
P14020	Background	0.133445	0.112851	0.280433	0.0762883	0.0152466	0.0861063	0.0878672	0.05876	0.10342	0.030467	27	0	IN	3	3	3	3	3	3	3	3	3
P14065	Background	0.152624	0.0180425	0.180532	0.34692	0.0259107	0.167271	0.0138217	0.174348	0.0955571	0.0758235	27	0	IN	3	3	3	3	3	3	3	3	3
P14120	Background	0.106626	0.0684255	0.0917733	0.0658646	0.0216699	0.0453759	0.0280462	0.0429057	0.0456496	0.0262778	27	0	IN	3	3	3	3	3	3	3	3	3
P14126	Background	0.1532	0.0134746	0.192752	0.0640157	0.0231607	0.0234469	0.149351	0.0615576	0.0423571	0.183112	27	0	IN	3	3	3	3	3	3	3	3	3
P14127	Background	0.0819184	0.0418389	0.121503	0.0103975	0.0254316	0.0480795	0.059856	0.0110505	0.0311591	0.0531432	27	0	IN	3	3	3	3	3	3	3	3	3
P14306	Background	0.210137	0.0738792	0.0743217	0.0631896	0.0953458	0.0916084	0.0261589	0.0139795	0.01999	0.175049	27	0	IN	3	3	3	3	3	3	3	3	3
P14540	Background	0.0981992	0.0343877	0.0826199	0.00734784	0.0178246	0.057159	0.0319387	0.0299325	0.0687412	0.153713	27	0	IN	3	3	3	3	3	3	3	3	3
P14742	Background	0.14513	0.0740227	0.0360865	0.0132222	0.0572825	0.11771	0.111439	0.0266265	0.0768038	0.112333	27	0	IN	3	3	3	3	3	3	3	3	3
P14743	Background	0.169248	0.149211	0.269923	0.0816817	0.0849968	0.25682	0.0475334	0.0951584	0.0993985	0.0697757	26	1	IN	2	3	3	3	3	3	3	3	3
P14747	Background	0.238625	0.0352106	0.195616	0.0648261	0.263285	0.348456	0.159425	0.161936	0.221071	0.276043	27	0	IN	3	3	3	3	3	3	3	3	3
P14832	Background	0.0890791	0.0120659	0.106059	0.0316081	0.00616341	0.0246653	0.0235307	0.0672728	0.0185617	0.0835296	27	0	IN	3	3	3	3	3	3	3	3	3
P14843	Background	0.234364	0.157561	0.274019	0.180183	0.154211	0.162207	0.261676	0.172882	0.206932	0.244687	27	0	IN	3	3	3	3	3	3	3	3	3
P14904	Background	0.28107	0.0360834	0.181427	0.10439	0.0339831	0.271813	0.247878	0.599069	0.117539	0.122792	27	0	IN	3	3	3	3	3	3	3	3	3
P14907	Background	0.162439	0.13358	0.124654	0.082872	0.0847854	0.136108	0.130518	0.170097	0.12087	0.113886	26	1	IN	3	2	3	3	3	3	3	3	3
P14922	Background	0.212299	0.116081	0.0735732	0.434443	0.18182	0.300042	0.151719	0.182379	0.050111	0.284066	27	0	IN	3	3	3	3	3	3	3	3	3
P15019	Background	0.0917058	0.0270439	0.119093	0.027234	0.0282234	0.0284697	0.0420832	0.033981	0.00678436	0.0398513	27	0	IN	3	3	3	3	3	3	3	3	3
P15108	Background	0.100417	0.0224948	0.0924216	0.0165186	0.0061064	0.0217905	0.00898768	0.046088	0.0453613	0.0328768	27	0	IN	3	3	3	3	3	3	3	3	3
P15180	Background	0.198335	0.051972	0.0695273	0.0557352	0.117508	0.0638161	0.155009	0.0163745	0.0476889	0.274595	27	0	IN	3	3	3	3	3	3	3	3	3
P15274	Background	0.367081	0.157307	0.697229	0.24254	0.369449	0.205664	0.561833	0.262942	0.124448	0.0397106	27	0	IN	3	3	3	3	3	3	3	3	3
P15303	Background	0.262827	0.0914535	0.198115	0.183127	0.207866	0.123572	0.343097	0.398836	0.109682	0.0932412	27	0	IN	3	3	3	3	3	3	3	3	3
P15454	Background	0.192867	0.0788719	0.0981225	0.0755004	0.0599536	0.0548154	0.0405688	0.0546075	0.0579313	0.00441941	27	0	IN	3	3	3	3	3	3	3	3	3
P15496	Background	0.144433	0.042053	0.0489692	0.0275302	0.0423883	0.217379	0.132217	0.158071	0.119906	0.14871	27	0	IN	3	3	3	3	3	3	3	3	3
P15624	Background	0.097376	0.0878602	0.0500676	0.0449651	0.100508	0.00913715	0.035786	0.0674223	0.0659398	0.0472926	27	0	IN	3	3	3	3	3	3	3	3	3
P15625	Background	0.133604	0.0415161	0.200873	0.0074063	0.0746143	0.069827	0.0835095	0.0244839	0.135856	0.026107	27	0	IN	3	3	3	3	3	3	3	3	3
P15646	Background	0.617409	0.632041	0.545878	1.01396	0.18523	0.666066	0.425258	0.205523	0.377319	0.257372	27	0	IN	3	3	3	3	3	3	3	3	3
P15700	Background	0.214768	0.133351	0.270952	0.0164053	0.126887	0.099458	0.0762773	0.255367	0.173951	0.0675756	27	0	IN	3	3	3	3	3	3	3	3	3
P15703	Background	0.148198	0.0535095	0.26666	0.0413658	0.00746771	0.242609	0.189695	0.0425865	0.101992	0.0710801	27	0	IN	3	3	3	3	3	3	3	3	3
P15705	Background	0.117968	0.0217092	0.0584085	0.0607674	0.0608406	0.0102157	0.0779995	0.0689963	0.0421713	0.0645265	27	0	IN	3	3	3	3	3	3	3	3	3
P15731	Background	0.235683	0.036902	0.131706	0.0911012	0.155644	0.110757	0.0549811	0.102595	0.103264	0.174735	27	0	IN	3	3	3	3	3	3	3	3	3
P15873	Background	0.170672	0.0332117	0.108585	0.158328	0.112151	0.140523	0.185595	0.0322584	0.210818	0.0458156	27	0	IN	3	3	3	3	3	3	3	3	3
P15891	Background	0.0601014	0.0531292	0.137832	0.0329444	0.0509728	0.0419483	0.0105217	0.0213355	0.0539251	0.0228799	27	0	IN	3	3	3	3	3	3	3	3	3
P15992	Background	0.11269	0.0483789	0.113505	0.03513	0.0100499	0.087056	0.0266744	0.0730089	0.0332978	0.0260789	27	0	IN	3	3	3	3	3	3	3	3	3
P16120	Background	0.11179	0.101301	0.214143	0.0917031	0.0867022	0.143637	0.0720643	0.0508038	0.0136591	0.0675225	27	0	IN	3	3	3	3	3	3	3	3	3
P16140	Background	0.0854334	0.0466219	0.0864233	0.0254302	0.0151342	0.0224853	0.0363886	0.0229464	0.0203973	0.0385685	27	0	IN	3	3	3	3	3	3	3	3	3
P16387	Background	0.272478	0.396787	0.17699	0.13791	0.330304	0.393777	0.120922	0.207427	0.0303238	0.143559	27	0	IN	3	3	3	3	3	3	3	3	3
P16451	Background	0.296002	0.103165	0.067185	0.148454	0.138141	0.218979	0.0750019	0.0762507	0.116507	0.145281	27	0	IN	3	3	3	3	3	3	3	3	3
P16467	Background	0.4532	0.309453	0.708219	0.201522	0.599338	0.515873	0.604139	0.623051	0.257024	0.323329	27	0	IN	3	3	3	3	3	3	3	3	3
P16474	Background	0.247632	0.0576405	0.333963	0.292399	0.263378	0.353523	0.0527798	0.275353	0.247588	0.0669579	27	0	IN	3	3	3	3	3	3	3	3	3
P16521	Background	0.134344	0.0221033	0.096583	0.0140858	0.111865	0.0780689	0.0147391	0.0275752	0.0591416	0.0766032	27	0	IN	3	3	3	3	3	3	3	3	3
P16547	Background	0.195759	0.203269	0.20112	0.144493	0.109188	0.220012	0.119737	0.354398	0.0488991	0.157253	27	0	IN	3	3	3	3	3	3	3	3	3
P16550	Background	0.277366	0.0698141	0.293062	0.0297919	0.0612713	0.0725939	0.276249	0.0266189	0.0729688	0.0824131	27	0	IN	3	3	3	3	3	3	3	3	3
P16603	Background	0.211398	0.089867	0.100237	0.0394216	0.109138	0.0348707	0.0191603	0.0556806	0.0557394	0.708256	27	0	IN	3	3	3	3	3	3	3	3	3
P16649	Background	0.26694	0.120686	0.344361	0.214942	0.153077	0.1073	0.435956	0.257412	0.277494	0.416669	27	0	IN	3	3	3	3	3	3	3	3	3
P16861	Background	0.0954046	0.0398403	0.0854085	0.0582955	0.0114347	0.0349507	0.0378305	0.0653449	0.0256397	0.0513123	27	0	IN	3	3	3	3	3	3	3	3	3
P16862	Background	0.112044	0.0164123	0.0949289	0.0283928	0.0150813	0.0610139	0.0954196	0.019878	0.0298541	0.143701	27	0	IN	3	3	3	3	3	3	3	3	3
P17076	Background	0.296393	0.106854	0.0999427	0.210058	0.519088	0.181955	0.0811	0.239841	0.534381	0.213882	26	1	IN	3	3	3	2	3	3	3	3	3
P17106	Background	0.307036	0.229229	0.335168	0.0565589	0.45596	0.394027	0.264049	0.196628	0.0695911	0.083246	27	0	IN	3	3	3	3	3	3	3	3	3
P17255	Background	0.0897451	0.0339737	0.10825	0.0555453	0.0710677	0.10548	0.0327769	0.0400776	0.0519361	0.0383569	27	0	IN	3	3	3	3	3	3	3	3	3
P17423	Background	0.170592	0.0248652	0.221421	0.0209847	0.27466	0.290814	0.00313841	0.129958	0.151962	0.163057	27	0	IN	3	3	3	3	3	3	3	3	3
P17505	Background	0.103818	0.044245	0.0315243	0.130065	0.00744305	0.00347009	0.0491946	0.0537369	0.0476123	0.0253998	27	0	IN	3	3	3	3	3	3	3	3	3
P17536	Background	0.206245	0.0906952	0.108477	0.0470805	0.0636543	0.0435311	0.0737863	0.134636	0.0185125	0.169352	27	0	IN	3	3	3	3	3	3	3	3	3
P17555	Background	0.161267	0.05314	0.24414	0.112324	0.123998	0.0709572	0.292052	0.165488	0.111825	0.214919	27	0	IN	3	3	3	3	3	3	3	3	3
P17649	Background	0.29355	0.169143	0.337698	0.351791	0.188552	0.169408	0.060672	0.0921728	0.167381	0.0880905	27	0	IN	3	3	3	3	3	3	3	3	3
P17695	Background	0.142495	0.0662495	0.244954	0.112308	0.146506	0.0821743	0.109435	0.0647619	0.061711	0.0494799	27	0	IN	3	3	3	3	3	3	3	3	3
P17709	Background	0.168946	0.0957298	0.0430658	0.207597	0.176982	0.048986	0.151256	0.163908	0.0289975	0.157504	27	0	IN	3	3	3	3	3	3	3	3	3
P17891	Background	0.11395	0.126445	0.107132	0.200303	0.0627528	0.0276357	0.0571911	0.104654	0.0543964	0.147757	27	0	IN	3	3	3	3	3	3	3	3	3
P17967	Background	0.168033	0.0275376	0.230345	0.0680579	0.0375355	0.0368022	0.0619338	0.045611	0.0300415	0.101212	27	0	IN	3	3	3	3	3	3	3	3	3
P18239	Background	0.0609916	0.0186172	0.128544	0.0126558	0.0051889	0.00707257	0.0401996	0.00437538	0.0661178	0.0366421	27	0	IN	3	3	3	3	3	3	3	3	3
P18544	Background	0.245597	0.144854	0.390753	0.121121	0.35495	0.193808	0.382656	0.077139	0.0553051	0.200178	27	0	IN	3	3	3	3	3	3	3	3	3
P18562	Background	0.216559	0.0459326	0.0764888	0.0513154	0.161765	0.0759522	0.0408264	0.14899	0.049296	0.188334	27	0	IN	3	3	3	3	3	3	3	3	3
P18961	Background	0.238301	0.308752	0.1065	0.534803	0.0669685	0.132525	0.222846	0.203757	0.197648	0.10942	27	0	IN	3	3	3	3	3	3	3	3	3
P19073	Background	0.279824	0.499467	0.444729	0.0443297	0.152377	0.199004	0.247777	0.337767	0.0824033	0.116887	27	0	IN	3	3	3	3	3	3	3	3	3
P19097	Background	0.0811845	0.00421827	0.0909657	0.0351579	0.0252739	0.030722	0.0273434	0.0211092	0.0315546	0.0735942	27	0	IN	3	3	3	3	3	3	3	3	3
P19146	Background	0.476484	0.31838	0.212895	0.188692	0.113156	0.239053	0.230992	0.45055	0.398781	0.543833	27	0	IN	3	3	3	3	3	3	3	3	3
P19262	Background	0.125995	0.0546898	0.0692461	0.0762759	0.0411559	0.0511225	0.0903881	0.0467239	0.0202784	0.105676	27	0	IN	3	3	3	3	3	3	3	3	3
P19358	Background	0.171881	0.0744332	0.0765547	0.0106468	0.0691594	0.169547	0.0328526	0.102624	0.0520093	0.0419576	27	0	IN	3	3	3	3	3	3	3	3	3
P19414	Background	0.115553	0.0858988	0.0822432	0.0911869	0.00332537	0.0623283	0.0302072	0.0536226	0.0180379	0.118558	27	0	IN	3	3	3	3	3	3	3	3	3
P19454	Background	0.203756	0.105054	0.256328	0.0650533	0.123915	0.128084	0.173716	0.251984	0.163489	0.242965	27	0	IN	3	3	3	3	3	3	3	3	3
P19881	Background	0.134553			0.0208438	0.209317	0.0513413	0.100025	0.000270891	0.113122	0.0360708	16	11	IN	0	0	2	2	2	2	2	3	3
P19882	Background	0.0680417	0.0171419	0.103926	0.0105922	0.0188044	0.0682527	0.0140044	0.0236456	0.0169633	0.00489547	27	0	IN	3	3	3	3	3	3	3	3	3
P20049	Background											0	27	OUT	0	0	0	0	0	0	0	0	0
P20051	Background	0.536854	0.255227	0.311235	0.158456	0.121341	0.345833	0.693244	0.463824	0.0463271	0.965066	27	0	IN	3	3	3	3	3	3	3	3	3
P20081	Background	0.13952	0.0441807	0.11743	0.0118865	0.0244873	0.0213633	0.092746	0.0227236	0.126763	0.0288523	27	0	IN	3	3	3	3	3	3	3	3	3
P20107	Background	0.140394	0.178987	0.225138	0.0888004	0.0292387	0.0952586	0.106381	0.083615	0.0715207	0.119234	27	0	IN	3	3	3	3	3	3	3	3	3
P20449	Background	0.402374	0.340396	0.249137	0.455164	0.101031	0.0397527	0.254888	0.326102	0.580353	0.0957143	27	0	IN	3	3	3	3	3	3	3	3	3
P20459	Background	0.11129	0.014734	0.149121	0.0398636	0.0723375	0.0982253	0.0467311	0.0541116	0.0845422	0.0741174	27	0	IN	3	3	3	3	3	3	3	3	3
P20606	Background	0.0635205	0.0628159	0.0162261	0.029443	0.0690329	0.0495438	0.0517767	0.0750851	0.0347418	0.0146925	27	0	IN	3	3	3	3	3	3	3	3	3
P20967	Background	0.157785	0.129623	0.0632454	0.0497704	0.0191966	0.0375718	0.142154	0.0989525	0.0463426	0.0893672	27	0	IN	3	3	3	3	3	3	3	3	3
P21242	Background	0.511331	0.0124312	0.141221	0.118006	0.0328368	0.167617	0.0334505	0.105224	0.154826	0.142791	27	0	IN	3	3	3	3	3	3	3	3	3
P21243	Background	0.203734	0.324149	0.167909	0.0551597	0.0247642	0.0417712	0.158993	0.185857	0.255323	0.201081	27	0	IN	3	3	3	3	3	3	3	3	3
P21264	Background	0.400824	0.33134	0.268974	0.211303	0.236536	0.0598743		0.801116		0.221409	19	8	IN	2	3	3	2	2	1	2	1	3
P21306	Background	0.155577	0.0485982	0.0837547	0.103296	0.0484414	0.0420178	0.0623294	0.064298	0.0240845	0.281743	27	0	IN	3	3	3	3	3	3	3	3	3
P21576	Background	0.19131	0.0576272	0.338131	0.264413	0.0611553	0.181854	0.113074	0.18092	0.158498	0.243406	27	0	IN	3	3	3	3	3	3	3	3	3
P21734	Background	0.216747		0.297338	0.0573844	0.034747	0.254451	0.138374	0.259539		0.0663235	18	9	IN	1	2	3	2	2	3	2	1	2
P21801	Background	0.20572	0.0466204	0.161117	0.0532782	0.187515	0.0739201	0.0513738	0.195896	0.0787837	0.0274452	27	0	IN	3	3	3	3	3	3	3	3	3
P21954	Background	0.0986037	0.0758389	0.105926	0.046597	0.074812	0.0335563	0.0399689	0.0450823	0.0499618	0.110072	27	0	IN	3	3	3	3	3	3	3	3	3
P21965	Background	0.188395	0.0484542	0.096019	0.233837	0.293992	0.120197	0.137087	0.160808	0.270259	0.0654273	27	0	IN	3	3	3	3	3	3	3	3	3
P22133	Background	0.153312	0.146852	0.12814	0.0343221	0.14855	0.087441	0.153283	0.210022	0.152291	0.197749	27	0	IN	3	3	3	3	3	3	3	3	3
P22137	Background	0.0853769	0.0637865	0.0444521	0.0344597	0.052474	0.0335619	0.0545937	0.0152764	0.0302701	0.0990111	27	0	IN	3	3	3	3	3	3	3	3	3
P22141	Background	0.323029	0.0940537	0.326212	0.0932731	0.0965216	0.163885	0.2311	0.375457	0.235552	0.0531539	27	0	IN	3	3	3	3	3	3	3	3	3
P22146	Background	0.127338	0.111354	0.0902589	0.12053	0.068094	0.013308	0.18487	0.0342025	0.0687969	0.213432	27	0	IN	3	3	3	3	3	3	3	3	3
P22147	Background	0.27225	0.0822759							0.148315	0.109432	10	17	OUT	3	0	0	1	0	1	0	2	3
P22202	Background	0.116985	0.0266311	0.119003	0.104982	0.0643787	0.137155	0.0297344	0.0405706	0.0711097	0.0898792	27	0	IN	3	3	3	3	3	3	3	3	3
P22203	Background	0.0756447	0.0801713	0.0716729	0.111272	0.067644	0.0965381	0.0512483	0.028544	0.0566828	0.0646478	27	0	IN	3	3	3	3	3	3	3	3	3
P22217	Background	0.0729832	0.0505728	0.0852723	0.0186183	0.0321252	0.0101829	0.0179792	0.075308	0.052535	0.102981	27	0	IN	3	3	3	3	3	3	3	3	3
P22336	Background	0.273883	0.353804	0.0756367	0.124172	0.35174	0.462027	0.0941427	0.40387	0.401158	0.156158	27	0	IN	3	3	3	3	3	3	3	3	3
P22353	Background	0.122307	0.153671	0.181598	0.09318	0.0460739	0.131882	0.177462	0.11208	0.0448394	0.108934	27	0	IN	3	3	3	3	3	3	3	3	3
P22515	Background	0.104244	0.018313	0.111665	0.0265473	0.0114022	0.0885331	0.0408431	0.0540888	0.0669761	0.126397	27	0	IN	3	3	3	3	3	3	3	3	3
P22696	Background	0.242215	0.0507797	0.257745		0.113612	0.186741	0.288567	0.27078	0.0350203	0.176714	24	3	IN	3	3	1	3	2	3	3	3	3
P22768	Background	0.127141	0.0156587	0.152006	0.0128714	0.0559479	0.0889554	0.0330962	0.0357601	0.0237799	0.0609736	27	0	IN	3	3	3	3	3	3	3	3	3
P22803	Background	0.094433	0.0315252	0.192283	0.0204107	0.0071385	0.0192204	0.00860527	0.00926418	0.00966744	0.0505011	27	0	IN	3	3	3	3	3	3	3	3	3
P22943	Background	0.20591	0.049973	0.0255939	0.0998499	0.087247	0.126637	0.094676	0.0607971	0.104819	0.0827581	27	0	IN	3	3	3	3	3	3	3	3	3
P23180	Background	0.240087	0.273547	0.184693	0.314172	0.172051	0.0676624	0.188669	0.111324	0.0380703	0.326181	27	0	IN	3	3	3	3	3	3	3	3	3
P23248	Background	0.208215	0.0152962	0.0388203	0.02858	0.084457	0.0101624	0.00201724	0.0366043	0.0723704	0.207684	27	0	IN	3	3	3	3	3	3	3	3	3
P23254	Background	0.105344	0.0364501	0.127758	0.0383307	0.0110397	0.00410219	0.0727777	0.0607952	0.0242479	0.0939924	27	0	IN	3	3	3	3	3	3	3	3	3
P23287	Background	0.161195						0.249636	0.129976			8	19	OUT	1	0	1	1	1	2	2	0	0
P23301	Background	0.169792	0.109136	0.0824405	0.0258305	0.0705037	0.191238	0.0420079	0.0469505	0.0594863	0.279123	27	0	IN	3	3	3	3	3	3	3	3	3
P23542	Background	0.209965	0.120693	0.131537	0.0790071	0.163018	0.10923	0.143126	0.0458627	0.0671845	0.211398	27	0	IN	3	3	3	3	3	3	3	3	3
P23594	Background											0	27	OUT	0	0	0	0	0	0	0	0	0
P23615	Background	0.34326	0.474303	0.113728	0.197767	0.111773	0.540702	0.00381795	0.233007	0.667382	0.119537	26	1	IN	3	3	3	3	3	2	3	3	3
P23638	Background	0.144397	0.0307326	0.155054	0.105625	0.0862345	0.119139	0.0482119	0.146356	0.0572479	0.0493001	27	0	IN	3	3	3	3	3	3	3	3	3
P23639	Background	0.174488	0.0912588	0.215184	0.0518467	0.0557877	0.204054	0.210732	0.0184296	0.133037	0.0596995	27	0	IN	3	3	3	3	3	3	3	3	3
P23641	Background	0.126388	0.0339525	0.0614327	0.0338699	0.0929434	0.0756893	0.0779928	0.0739288	0.0585132	0.0895001	27	0	IN	3	3	3	3	3	3	3	3	3
P23644	Background	0.270235	0.271948	0.200837	0.237011	0.317742	0.381416	0.194101	0.165708	0.159474	0.419215	27	0	IN	3	3	3	3	3	3	3	3	3
P23724	Background	0.216165	0.424559	0.335108	0.314408	0.0170262	0.215819	0.101896	0.0693582	0.0984658	0.0715654	27	0	IN	3	3	3	3	3	3	3	3	3
P23776	Background	0.547009	0.114078	0.0453802	0.0627035	0.20913	0.479816	0.0240562	0.131364	0.0424175	0.454469	27	0	IN	3	3	3	3	3	3	3	3	3
P24000	Background	0.162888	0.0115669	0.0355634	0.0652217	0.0274943	0.04599	0.0204124	0.103417	0.0477345	0.0624924	27	0	IN	3	3	3	3	3	3	3	3	3
P24280	Background	0.239737	0.0325408	0.115061	0.274654	0.156072	0.0915948	0.186813	0.180491	0.036178	0.286239	27	0	IN	3	3	3	3	3	3	3	3	3
P24783	Background	0.178258	0.168596	0.334899	0.172258	0.192539	0.112421	0.114796	0.150421	0.149227	0.0380414	27	0	IN	3	3	3	3	3	3	3	3	3
P25039	Background	0.169718	0.185371	0.0710769	0.069675	0.184895	0.183316	0.0661975	0.0165787	0.0427781	0.151496	27	0	IN	3	3	3	3	3	3	3	3	3
P25087	Background	0.102315	0.093403	0.155531	0.00927068	0.0425308	0.053923	0.0202125	0.115118	0.0588776	0.116687	27	0	IN	3	3	3	3	3	3	3	3	3
P25293	Background	0.138815	0.0262303	0.154332	0.0270455	0.182162	0.109753	0.112968	0.0292182	0.055455	0.0413745	27	0	IN	3	3	3	3	3	3	3	3	3
P25294	Background	0.0809441	0.064683	0.184368	0.0317061	0.076963	0.0246547	0.0209239	0.0652236	0.0623118	0.0366195	27	0	IN	3	3	3	3	3	3	3	3	3
P25332	Background	1.08179	1.33497				1.12752				0.0866815	11	16	OUT	2	1	0	0	3	1	0	1	3
P25342	Background	0.243103	0.142977				0.424333	0.225871	0.0143396	0.246583	0.307274	14	13	IN	2	1	1	0	2	2	2	2	2
P25343	Background	0.270629	0.180967	0.0367087	0.160509	0.410182	0.0556953	0.758109	0.0277792	0.0659958	0.133479	27	0	IN	3	3	3	3	3	3	3	3	3
P25349	Background	0.406436	0.207592	0.304183	0.241808	0.540079	0.174466	0.294645	0.296951	0.219832	0.170983	27	0	IN	3	3	3	3	3	3	3	3	3
P25373	Background	0.219152	0.0660839	0.168211	0.00929663	0.114939	0.15022	0.0498884	0.0791222	0.106583	0.171217	27	0	IN	3	3	3	3	3	3	3	3	3
P25375	Background	0.564847	0.775982	0.104138	0.656938	0.024286	0.775696	0.591081	0.596967	0.122125	0.11045	27	0	IN	3	3	3	3	3	3	3	3	3
P25376	Background	0.149623	0.143911	0.121751	0.169706	0.140911	0.253883	0.166751	0.0838961	0.0533807	0.0980443	26	1	IN	3	3	3	3	2	3	3	3	3
P25386	Background	0.522192	0.024786	0.150912	0.0828523	0.0766747	0.10913	0.102174	0.647064		0.032287	23	4	IN	3	3	3	3	3	2	3	1	2
P25443	Background	0.190149	0.0109169	0.0952166	0.101113	0.131028	0.0394268	0.193518	0.0238634	0.074895	0.213457	27	0	IN	3	3	3	3	3	3	3	3	3
P25451	Background	0.214163	0.0703833	0.0610371	0.21539	0.21366	0.30202	0.2363	0.324709	0.0551124	0.0298261	27	0	IN	3	3	3	3	3	3	3	3	3
P25491	Background	0.235948	0.113104	0.122866	0.0487265	0.111033	0.138184	0.0720371	0.109244	0.127186	0.143846	27	0	IN	3	3	3	3	3	3	3	3	3
P25559	Background	0.153105	0.130522			0.0584165	0.131802	0.106782	0.102071	0.229786	0.096641	20	7	IN	2	1	1	2	2	3	3	3	3
P25572	Background	0.147147		0.280972				0.0303063	0.0406526			11	16	OUT	1	2	1	1	1	2	2	0	1
P25605	Background	0.557908	0.322864	0.292768	0.208945	0.0684889	0.454001	0.459049	0.178389	0.711741	0.769388	27	0	IN	3	3	3	3	3	3	3	3	3
P25619	Background	0.130834	0.0238105	0.151744	0.0850878	0.119578	0.0370746	0.242865	0.0801584	0.123115	0.0812704	27	0	IN	3	3	3	3	3	3	3	3	3
P25623	Background	0.43033	0.600637	0.735707	0.662627	0.498199	0.48025	0.430804	0.451578	0.315986	0.0724276	27	0	IN	3	3	3	3	3	3	3	3	3
P25627	Background	0.0485577									0.0485577	3	24	OUT	0	0	0	0	0	0	0	0	3
P25631	Background	0.225781	0.0839349	0.0590391	0.0437643	0.126142	0.13154	0.0612632	0.150893	0.171836	0.24745	26	1	IN	3	3	2	3	3	3	3	3	3
P25644	Background	0.633265								0.0299498	0.356145	5	22	OUT	0	0	0	0	0	0	0	2	3
P25654	Background											0	27	OUT	0	0	0	0	0	0	0	0	0
P25694	Background	0.0576319	0.0393776	0.0838611	0.0218895	0.009961	0.014715	0.0362223	0.0431276	0.0476024	0.0313855	27	0	IN	3	3	3	3	3	3	3	3	3
P25719	Background	0.188644	0.122829	0.0624187	0.0489252	0.055188	0.0854739	0.102527	0.256292	0.0241825	0.056341	27	0	IN	3	3	3	3	3	3	3	3	3
P26309	Background	0.104037	0.0964844	0.056277	0.0380841	0.101101	0.161307	0.0547405	0.0813062	0.0891774	0.12112	27	0	IN	3	3	3	3	3	3	3	3	3
P26321	Background	0.115483	0.0496196	0.0637103	0.0390822	0.0162835	0.0488027	0.121624	0.00910014	0.0309212	0.0227519	27	0	IN	3	3	3	3	3	3	3	3	3
P26570	Background	0.180103	0.0224803	0.174955	0.11159	0.0571508	0.216304	0.0257878	0.450607	0.0603865	0.0291334	27	0	IN	3	3	3	3	3	3	3	3	3
P26637	Background	0.0813052	0.0390276	0.0658314	0.0216583	0.0274018	0.0482692	0.0348988	0.0104357	0.0467476	0.0532712	27	0	IN	3	3	3	3	3	3	3	3	3
P26755	Background	0.275269	0.33437	0.265943	0.0593855	0.0860423	0.127576	0.0697329	0.127362	0.190693	0.0877257	27	0	IN	3	3	3	3	3	3	3	3	3
P26783	Background	0.080646	0.0210963	0.0807873	0.0289878	0.00932274	0.0531597	0.0331738	0.0248852	0.0132817	0.0495714	27	0	IN	3	3	3	3	3	3	3	3	3
P26784	Background	0.117555	0.021001	0.122776	0.112843	0.110831	0.117403	0.0635483	0.0572709	0.0212224	0.112042	27	0	IN	3	3	3	3	3	3	3	3	3
P26785	Background	0.115743	0.0258131	0.173208	0.0578491	0.0564773	0.0284864	0.0349155	0.0213239	0.0646057	0.025234	27	0	IN	3	3	3	3	3	3	3	3	3
P26786	Background	0.079802	0.0108621	0.0563129	0.0118253	0.0878764	0.00699648	0.00359594	0.00826063	0.0148895	0.0444949	27	0	IN	3	3	3	3	3	3	3	3	3
P27476	Background	0.470502	0.86828	0.226327	0.597648	0.0456534	0.54764	0.2004	0.917415	0.649062	0.273207	24	3	IN	3	3	3	3	3	2	2	3	2
P27614	Background	0.161095	0.103057	0.0868937	0.0405419	0.0323128	0.115264	0.113763	0.078536	0.196489	0.201801	27	0	IN	3	3	3	3	3	3	3	3	3
P27616	Background	0.20095	0.0647143	0.0512687	0.0499903	0.38849	0.0932772	0.100446	0.161443	0.0742871	0.159244	27	0	IN	3	3	3	3	3	3	3	3	3
P27809	Background	0.49064	0.132501		0.0576972		0.0707729		0.0777379	0.207977	0.420017	16	11	IN	2	1	2	1	2	1	2	2	3
P27999	Background	0.191432	0.2027	0.119226	0.0875664	0.0251594	0.143296	0.150284	0.163281	0.0915124	0.158094	27	0	IN	3	3	3	3	3	3	3	3	3
P28007	Background	0.165553	0.300228	0.047049	0.0485883	0.0667373	0.132106	0.0349113	0.0214534	0.0869443	0.0642109	27	0	IN	3	3	3	3	3	3	3	3	3
P28240	Background	0.17314	0.0522971	0.107209	0.0619155	0.0964819	0.0798047	0.00592573	0.0269036	0.0423435	0.0607431	27	0	IN	3	3	3	3	3	3	3	3	3
P28241	Background	0.124313	0.0548518	0.109495	0.0970892	0.123955	0.00638887	0.0254953	0.112873	0.100174	0.0234395	27	0	IN	3	3	3	3	3	3	3	3	3
P28272	Background	0.149078	0.0440126	0.090608	0.0541721	0.0343449	0.17356	0.0705572	0.0608774	0.149741	0.226111	27	0	IN	3	3	3	3	3	3	3	3	3
P28274	Background	0.489863	0.407516	0.188985	0.205779	0.210231	0.431233	0.473446	0.105879	0.628689	0.523125	27	0	IN	3	3	3	3	3	3	3	3	3
P28319	Background	0.221004	0.075912	0.176813	0.0678455	0.184111	0.0508475	0.0798083	0.0825272	0.0194171	0.0907091	27	0	IN	3	3	3	3	3	3	3	3	3
P28495	Background	0.52091	0.0273965	0.24965	0.257759	0.0749352	0.12896	0.270077	0.297605	0.46737	0.371667	27	0	IN	3	3	3	3	3	3	3	3	3
P28707	Background	0.0972488	0.00861651	0.123584	0.0520399	0.0187446	0.0519063	0.0495736	0.0481855	0.0960047	0.0669955	27	0	IN	3	3	3	3	3	3	3	3	3
P28777	Background	0.268209	0.138234	0.0468452	0.201458	0.0971337	0.0768776	0.0753779	0.17509	0.273415	0.239889	27	0	IN	3	3	3	3	3	3	3	3	3
P28834	Background	0.0680926	0.113916	0.128885	0.0334791	0.0265979	0.0547693	0.0368649	0.0622536	0.0699545	0.107796	27	0	IN	3	3	3	3	3	3	3	3	3
P29311	Background	0.106437	0.0113931	0.116772	0.0479495	0.15429	0.0294349	0.0244309	0.0369592	0.0565759	0.0908382	27	0	IN	3	3	3	3	3	3	3	3	3
P29453	Background	0.150457	0.00945507	0.123426	0.111386	0.113813	0.0372231	0.0701159	0.0297559	0.0439073	0.0590291	27	0	IN	3	3	3	3	3	3	3	3	3
P29509	Background	0.124788	0.09583	0.0533597	0.120936	0.0416072	0.0738485	0.038558	0.107491	0.116398	0.0719603	27	0	IN	3	3	3	3	3	3	3	3	3
P29547	Background	0.201158	0.0415647	0.21469	0.365636	0.0436684	0.0741279	0.334051	0.0446995	0.021144	0.035059	27	0	IN	3	3	3	3	3	3	3	3	3
P29704	Background	0.185737	0.0822778	0.10939	0.0805381	0.0666144	0.383173	0.0594586	0.161328	0.135555	0.291204	27	0	IN	3	3	3	3	3	3	3	3	3
P29952	Background	0.182874	0.0460941	0.172978	0.113782	0.0883229	0.0446205	0.034891	0.262095	0.30153	0.0683586	27	0	IN	3	3	3	3	3	3	3	3	3
P30402	Background	0.460673	0.301862					0.0322037			0.0672443	10	17	OUT	2	1	0	1	0	2	1	1	2
P30624	Background	0.113867	0.120134	0.108589	0.0142528	0.0858356	0.098822	0.175485	0.0841938	0.0522174	0.0547805	27	0	IN	3	3	3	3	3	3	3	3	3
P30656	Background	0.277472	0.0321929	0.129631	0.147065	0.420387	0.0677105	0.283495	0.483292	0.211683	0.288644	27	0	IN	3	3	3	3	3	3	3	3	3
P30657	Background	0.3089	0.0983256	0.34319	0.119679	0.229892	0.450516	0.44397	0.12881	0.0896024	0.197739	26	1	IN	3	3	3	3	3	2	3	3	3
P30822	Background	0.244328	0.132962	0.13691	0.167852	0.343806	0.300356	0.140411	0.111168	0.0803582	0.210771	27	0	IN	3	3	3	3	3	3	3	3	3
P30902	Background	0.49611	0.235414	0.202141	0.251563	0.44683	0.662993	0.0663403	0.335553	0.210675	0.128797	26	1	IN	3	3	3	3	3	3	3	2	3
P30952	Background	0.113857	0.101275	0.095868	0.0262333	0.015593	0.125746	0.0120739	0.0594727	0.051263	0.0906156	27	0	IN	3	3	3	3	3	3	3	3	3
P31116	Background	0.165811	0.0326498	0.0709006	0.0105386	0.0509985	0.012497	0.0449906	0.101415	0.0518462	0.0318821	27	0	IN	3	3	3	3	3	3	3	3	3
P31373	Background	0.204661	0.0269728	0.032821	0.0138963	0.0221866	0.0542424	0.0346713	0.0589148	0.0782438	0.148097	27	0	IN	3	3	3	3	3	3	3	3	3
P31383	Background	0.246663	0.186574	0.348599	0.0688204	0.0704266	0.183074	0.35843	0.214747	0.00798959	0.144049	27	0	IN	3	3	3	3	3	3	3	3	3
P31412	Background	0.224724	0.222641	0.212738	0.047264	0.115521	0.342717	0.0570383	0.063073	0.237562	0.138553	27	0	IN	3	3	3	3	3	3	3	3	3
P31539	Background	0.0853434	0.0959022	0.0942498	0.0229308	0.0334747	0.0475652	0.047301	0.0879773	0.0765818	0.0844479	27	0	IN	3	3	3	3	3	3	3	3	3
P31688	Background	0.146973	0.289351	0.18062	0.0925607	0.175716	0.0540667	0.0783756	0.0585784	0.109424	0.105315	27	0	IN	3	3	3	3	3	3	3	3	3
P31787	Background	0.209046	0.0938684	0.0695005	0.0372248	0.0702929	0.0636441	0.515129	0.0395641	0.352421	0.0670675	27	0	IN	3	3	3	3	3	3	3	3	3
P32074	Background	0.434352	0.447426	0.0987601	0.0286591	0.0881212	0.376354	0.662518	0.0685239	0.453201	0.467661	27	0	IN	3	3	3	3	3	3	3	3	3
P32179	Background	0.245095	0.339216	0.166513	0.313438	0.0315132	0.255851	0.337494	0.192964	0.366612	0.110856	27	0	IN	3	3	3	3	3	3	3	3	3
P32191	Background	0.539863	0.0395586	0.359606	0.0273876	0.344771	0.534869	0.179296	0.0937909	0.117563	0.0158543	27	0	IN	3	3	3	3	3	3	3	3	3
P32263	Background	0.594371	0.0965312	0.748342	0.100174	0.565262	0.0292108	0.682257	0.729455	0.0626549	0.482866	26	1	IN	3	2	3	3	3	3	3	3	3
P32288	Background	0.180797	0.0325059	0.104842	0.0159866	0.120596	0.0722576	0.0422111	0.104884	0.020417	0.0698913	27	0	IN	3	3	3	3	3	3	3	3	3
P32316	Background	0.117319	0.0210137	0.0863154	0.0840587	0.12314	0.063542	0.0621957	0.0784221	0.116405	0.102817	27	0	IN	3	3	3	3	3	3	3	3	3
P32324	Background	0.0550621	0.0274708	0.100265	0.0229795	0.0230489	0.0254125	0.00857652	0.0197716	0.0249866	0.0658797	27	0	IN	3	3	3	3	3	3	3	3	3
P32327	Background	0.15351	0.15523	0.091275	0.0535276	0.0976384	0.0953752	0.0815544	0.140572	0.0931457	0.0280222	27	0	IN	3	3	3	3	3	3	3	3	3
P32335	Background	0.412807	0.134208	0.198743		0.0623765	0.0812622	0.0667879	0.0625329	0.371595	0.561196	22	5	IN	3	2	1	2	2	3	3	3	3
P32337	Background	0.186726	0.0395553	0.0657784	0.110039	0.343988	0.123023	0.128437	0.0705818	0.081418	0.051012	27	0	IN	3	3	3	3	3	3	3	3	3
P32340	Background	0.116553	0.131594	0.125584	0.020106	0.0828705	0.0834284	0.0327779	0.0823562	0.00565838	0.0394226	27	0	IN	3	3	3	3	3	3	3	3	3
P32352	Background	0.411732	0.130045	0.58388	0.117062	0.160428	0.0717115	0.437445	0.550144	0.818654	0.855228	27	0	IN	3	3	3	3	3	3	3	3	3
P32356	Background	0.217357	0.0851678	0.256314	0.0246456	0.0638799	0.0239486	0.128156	0.177902	0.0620824	0.818018	26	1	IN	3	3	3	3	3	3	3	3	2
P32366	Background	0.254031	0.02012	0.174189	0.0798236	0.155285	0.142491	0.118142	0.166897	0.0992502	0.406861	27	0	IN	3	3	3	3	3	3	3	3	3
P32368	Background	0.346482	0.0945798	0.0553152	0.128122	0.519181	0.0905496	0.0865659	0.421395	0.0861564	0.355641	27	0	IN	3	3	3	3	3	3	3	3	3
P32377	Background	0.0861371	0.038838	0.131425	0.0493935	0.0117629	0.0486402	0.039901	0.0204311	0.0467147	0.0891979	27	0	IN	3	3	3	3	3	3	3	3	3
P32379	Background	0.252547	0.347432	0.270662	0.0427394	0.298939	0.407846	0.243653	0.262227	0.0345309	0.10358	27	0	IN	3	3	3	3	3	3	3	3	3
P32381	Background	0.153219	0.131296	0.110799	0.118009	0.110934	0.0699042	0.0549241	0.0490379	0.0903617	0.102368	27	0	IN	3	3	3	3	3	3	3	3	3
P32445	Background	0.496447	0.0419287	0.401326	0.952822	0.860541	0.577116	0.260673	0.216606	0.217867	0.0499863	27	0	IN	3	3	3	3	3	3	3	3	3
P32449	Background	0.158139	0.0537513	0.0550843	0.0466051	0.0408083	0.0726795	0.173265	0.0456799	0.0801743	0.101988	27	0	IN	3	3	3	3	3	3	3	3	3
P32453	Background	0.571842	0.0428279	0.182939	0.155931	0.211517	0.119005	0.795095	0.777563	0.466426	0.174424	27	0	IN	3	3	3	3	3	3	3	3	3
P32454	Background	0.0995635	0.115247	0.104917	0.0306461	0.0906503	0.0178488	0.077749	0.0593827	0.132044	0.0735907	27	0	IN	3	3	3	3	3	3	3	3	3
P32463	Background	0.146997	0.0600909	0.337808	0.0540662	0.0670072	0.0663629	0.0913971	0.0698325	0.0854422	0.0749563	27	0	IN	3	3	3	3	3	3	3	3	3
P32468	Background	0.1249	0.0260359	0.164204	0.140799	0.0931565	0.0675304	0.0840787	0.0752397	0.0909062	0.0321143	27	0	IN	3	3	3	3	3	3	3	3	3
P32469	Background	0.384485	0.431213	0.551296	0.538912	0.449416	0.326324	0.315666	0.376788	0.445949	0.378816	27	0	IN	3	3	3	3	3	3	3	3	3
P32471	Background	0.186972	0.00288739	0.0766863	0.096898	0.0139647	0.0221207	0.0216714	0.023728	0.101939	0.12982	27	0	IN	3	3	3	3	3	3	3	3	3
P32473	Background	0.342929	0.0221107	0.676791	0.0213879	0.546097	0.11009	0.0384524	0.928222	0.0656152	0.40407	27	0	IN	3	3	3	3	3	3	3	3	3
P32476	Background	0.156593	0.410566	0.274856	0.0160177	0.0681889	0.0174773	0.0710724	0.072358	0.0200175	0.160944	27	0	IN	3	3	3	3	3	3	3	3	3
P32481	Background	0.0762478	0.0401773	0.1142	0.0174005	0.0307109	0.0296916	0.0599387	0.053902	0.0301487	0.045947	27	0	IN	3	3	3	3	3	3	3	3	3
P32496	Background	0.195077	0.0535009	0.204145	0.0898986	0.0774636	0.12864	0.0836725	0.137369	0.0376158	0.147218	27	0	IN	3	3	3	3	3	3	3	3	3
P32497	Background	0.16864	0.201987	0.0778756	0.0474725	0.0722776	0.0577546	0.0437264	0.177273	0.1186	0.0480946	27	0	IN	3	3	3	3	3	3	3	3	3
P32501	Background	0.255586		0.0826479			0.0220287					7	20	OUT	1	2	0	0	2	1	0	0	1
P32521	Background	0.399895	0.426497	0.359091	0.291268	0.305926	0.749206	0.0605084	0.00168703	0.177696	0.0717183	27	0	IN	3	3	3	3	3	3	3	3	3
P32527	Background	0.0725093	0.0148417	0.109569	0.0287322	0.0143619	0.0477572	0.0210675	0.0767538	0.0574611	0.0815867	27	0	IN	3	3	3	3	3	3	3	3	3
P32528	Background	0.259874	0.225567	0.326016	0.231284	0.263686	0.0223855	0.112699	0.00421686	0.160726	0.144926	27	0	IN	3	3	3	3	3	3	3	3	3
P32558	Background	0.227697	0.0274825	0.391195	0.204215	0.13244	0.244557	0.0669624	0.250406	0.0493605	0.336587	27	0	IN	3	3	3	3	3	3	3	3	3
P32563	Background	0.088297	0.0179933	0.1375	0.053031	0.0368005	0.0230364	0.0188543	0.11086	0.0569296	0.136972	27	0	IN	3	3	3	3	3	3	3	3	3
P32565	Background	0.125377	0.0601099	0.0973501	0.0919372	0.0407985	0.119692	0.0503181	0.232148	0.113196	0.127901	27	0	IN	3	3	3	3	3	3	3	3	3
P32582	Background	0.114354	0.0497563	0.181472	0.0928758	0.12079	0.0500284	0.0965472	0.127187	0.0384843	0.0727134	27	0	IN	3	3	3	3	3	3	3	3	3
P32588	Background	0.201603	0.0583807	0.303485	0.0423215	0.0626451	0.0388088	0.0484064	0.0286407	0.229243	0.00991694	27	0	IN	3	3	3	3	3	3	3	3	3
P32589	Background	0.120137	0.0366859	0.0789512	0.0445169	0.0328464	0.0186481	0.0222607	0.0766867	0.0547998	0.108226	27	0	IN	3	3	3	3	3	3	3	3	3
P32590	Background	0.321095	0.30886	0.393994	0.202486	0.220236	0.0489431	0.142234	0.172141	0.470422	0.192283	27	0	IN	3	3	3	3	3	3	3	3	3
P32598	Background	0.100775	0.0466158	0.144475	0.0335285	0.0768316	0.0571997	0.0895765	0.0219866	0.0496308	0.093003	27	0	IN	3	3	3	3	3	3	3	3	3
P32599	Background	0.110505	0.0620665	0.0373672	0.0768122	0.0651963	0.0509132	0.0727158	0.00929453	0.0565192	0.091427	27	0	IN	3	3	3	3	3	3	3	3	3
P32602	Background	0.20914	0.0338344	0.150102	0.271332	0.144614	0.0743073	0.115391	0.105151	0.0145278	0.0879343	27	0	IN	3	3	3	3	3	3	3	3	3
P32604	Background	0.05042										2	25	OUT	0	1	0	0	1	0	0	0	0
P32608	Background	0.34822	0.13036	0.541251	0.385024	0.160281	0.0200749	0.384613	0.379334	0.0560357	0.460631	27	0	IN	3	3	3	3	3	3	3	3	3
P32610	Background	0.948372	0.265982	0.328572	0.0391296	0.08122	0.260377	0.0619806		0.108229	0.699807	24	3	IN	3	3	3	3	3	2	1	3	3
P32614	Background	0.193318	0.105022	0.0916286	0.42585	0.238555	0.154469	0.143251	0.167165	0.13356	0.153836	27	0	IN	3	3	3	3	3	3	3	3	3
P32623	Background	0.34177	0.0442734	0.25096	0.182687	0.504997	0.0285661	0.162057	0.242363	0.100707	0.130427	26	1	IN	3	2	3	3	3	3	3	3	3
P32626	Background	0.540502	0.118067	0.330095	0.138427	0.564694	0.847488	0.0986709	0.795734	0.518357	0.441999	27	0	IN	3	3	3	3	3	3	3	3	3
P32628	Background	0.534261	0.311106	0.62455	0.177615	0.220998	0.706345		0.317459		0.424089	20	7	IN	3	2	3	3	2	1	2	1	3
P32645	Background	0.238727	0.0312095	0.25613	0.163082	0.164309	0.106211	0.0210165	0.181543	0.0719032	0.28876	27	0	IN	3	3	3	3	3	3	3	3	3
P32771	Background	0.277658	0.243646	0.358827	0.166026	0.1141	0.230509	0.31427	0.182043	0.12933	0.398452	27	0	IN	3	3	3	3	3	3	3	3	3
P32775	Background	0.19085	0.0401949	0.126014	0.162552	0.0707419	0.103545	0.0293364	0.127396	0.0631444	0.0635752	27	0	IN	3	3	3	3	3	3	3	3	3
P32799	Background	0.185292				0.00581751	0.0199447	0.119418	0.0880642	0.201596	0.316706	15	12	IN	1	0	0	2	2	2	2	3	3
P32803	Background	0.25136	0.137367								0.0712898	8	19	OUT	3	0	0	0	1	0	1	1	2
P32835	Background	0.103861	0.0201926	0.113415	0.0463797	0.00623548	0.00807112	0.0272477	0.047222	0.0260587	0.132702	27	0	IN	3	3	3	3	3	3	3	3	3
P32860	Background	0.430764	0.522068	0.36118	0.700842	0.383107	0.246853	0.519699	0.0590428	0.0165066	0.0335552	27	0	IN	3	3	3	3	3	3	3	3	3
P32861	Background	0.115118	0.0257501	0.141761	0.0876901	0.0944226	0.11784	0.0474009	0.0939642	0.175257	0.0197727	27	0	IN	3	3	3	3	3	3	3	3	3
P32867	Background	0.62594	0.72558	0.141183	0.687306	0.366375	1.25231	0.639707	1.0328	0.0765413	0.136855	27	0	IN	3	3	3	3	3	3	3	3	3
P32891	Background	0.231857	0.342519	0.189734	0.137076	0.13943	0.0650718	0.0462157	0.587825	0.0989776	0.0911654	27	0	IN	3	3	3	3	3	3	3	3	3
P32895	Background	0.346174	0.247565	0.0268173	0.28261	0.132594	0.0749902	0.55163	0.0992723	0.086191	0.66685	26	1	IN	3	3	3	3	3	3	3	2	3
P32897	Background	0.278579	0.155356	0.390433	0.232954	0.195218	0.0695037	0.058857	0.0435786	0.109035	0.0886466	27	0	IN	3	3	3	3	3	3	3	3	3
P32911	Background	0.079794	0.0532578	0.105902	0.0300886	0.100315	0.00423095	0.0392707	0.0374381	0.0132366	0.0641997	27	0	IN	3	3	3	3	3	3	3	3	3
P32915	Background	0.455494	0.211207	0.331402	0.164958	0.480903	0.461165	0.329147	0.764776	0.399892	0.326693	22	5	IN	3	3	2	2	2	2	2	3	3
P32939	Background	1.83936	1.3855	0.332936	0.100048	0.0958219	0.0658515	0.0739366	0.0742041	0.123639	0.0832881	25	2	IN	3	3	3	3	3	3	2	3	2
P33201	Background	0.264862	0.108542	0.22942	0.0711731	0.228071	0.0394477	0.264062	0.168573	0.246757	0.0730032	27	0	IN	3	3	3	3	3	3	3	3	3
P33204	Background	0.138172	0.339208	0.12015	0.0606302	0.0985791	0.0374746	0.0882948	0.0544732	0.0389369	0.0997568	27	0	IN	3	3	3	3	3	3	3	3	3
P33297	Background	0.176236	0.0750031	0.213426	0.0683011	0.061937	0.0897813	0.208823	0.168338	0.399412	0.0652031	27	0	IN	3	3	3	3	3	3	3	3	3
P33298	Background	0.373476	0.157978	0.527586	0.797328	0.774028	0.131596	0.0712054	0.205511			21	6	IN	3	3	3	3	3	3	2	1	0
P33299	Background	0.307452	0.3187	0.216267	0.228526	0.425467	0.674712	0.0659374	0.0585549	0.272398	0.416929	27	0	IN	3	3	3	3	3	3	3	3	3
P33303	Background	0.24709	0.0543653	0.175343	0.141062	0.298403	0.370512	0.279324	0.281302	0.142894	0.317062	27	0	IN	3	3	3	3	3	3	3	3	3
P33307	Background	0.489741	0.0317771	0.363159	0.855899	0.482157	0.635387	0.44295	0.528269	0.124438	0.207069	24	3	IN	3	3	2	3	3	2	3	2	3
P33322	Background	0.106769	0.051605	0.111364	0.071859	0.0801947	0.079805	0.00682648	0.0236377	0.0465095	0.119169	27	0	IN	3	3	3	3	3	3	3	3	3
P33327	Background	0.171264	0.0929624	0.323569	0.0476594	0.0717938	0.166355	0.222835	0.0733527	0.0628323	0.113008	27	0	IN	3	3	3	3	3	3	3	3	3
P33330	Background	0.223649	0.0753169	0.36139	0.0259756	0.281672	0.304498	0.430526	0.0317793	0.020479	0.13975	27	0	IN	3	3	3	3	3	3	3	3	3
P33331	Background	0.0935594	0.141153	0.118515	0.0235542	0.0116036	0.0273569	0.0661091	0.0932865	0.0829977	0.112784	27	0	IN	3	3	3	3	3	3	3	3	3
P33399	Background	0.308981	0.0947643	0.302691	0.409671	0.057825	0.112103	0.0672892	0.404302	0.208313	0.0691866	27	0	IN	3	3	3	3	3	3	3	3	3
P33416	Background	0.1356	0.0280112	0.12616	0.0546264	0.00331364	0.0340099	0.190272	0.118288	0.0387238	0.0377383	27	0	IN	3	3	3	3	3	3	3	3	3
P33421	Background	0.135148	0.0622127	0.211168	0.077774	0.0605939	0.0785412	0.107168	0.0669361	0.0972789	0.248749	25	2	IN	2	3	2	3	3	3	3	3	3
P33442	Background	0.120514	0.253926	0.170674	0.0801189	0.0193892	0.00877014	0.161474	0.053111	0.00719815	0.00182475	27	0	IN	3	3	3	3	3	3	3	3	3
P33734	Background	0.243503	0.145132	0.0794915	0.107324	0.0849017	0.112131	0.147493	0.0723398	0.531636	0.534444	27	0	IN	3	3	3	3	3	3	3	3	3
P33892	Background	0.199475	0.222062	0.240873	0.050077	0.143936	0.101406	0.257388	0.0607711	0.173125	0.0600622	27	0	IN	3	3	3	3	3	3	3	3	3
P34087	Background	0.328783										3	24	OUT	0	1	0	0	1	1	0	0	0
P34167	Background	0.107089	0.0249731	0.0897301	0.076192	0.170168	0.0363861	0.0147461	0.0412647	0.0813114	0.068054	27	0	IN	3	3	3	3	3	3	3	3	3
P34216	Background	0.64124	0.0257576	0.119472	0.0290422	0.72489	0.781605	0.12231	0.146049	0.138862	0.023483	27	0	IN	3	3	3	3	3	3	3	3	3
P34221	Background	0.186928	0.0671642	0.251106	0.0878492	0.110576	0.084023	0.106802	0.0923523	0.0663063	0.0828535	27	0	IN	3	3	3	3	3	3	3	3	3
P34223	Background	0.197235	0.202203	0.112944	0.150292	0.134976	0.350905	0.214735	0.0538529	0.131281	0.205085	27	0	IN	3	3	3	3	3	3	3	3	3
P34227	Background	0.0957847	0.0506856	0.132069	0.01352	0.0161468	0.04849	0.0427807	0.028986	0.0474427	0.0648979	27	0	IN	3	3	3	3	3	3	3	3	3
P34730	Background	0.194976	0.0443825	0.175222	0.0234237	0.0216911	0.0961118	0.0658096	0.035206	0.116707	0.0472719	27	0	IN	3	3	3	3	3	3	3	3	3
P34760	Background	0.117974	0.0233369	0.095026	0.0540776	0.0142449	0.0171013	0.0316322	0.0478545	0.081891	0.224792	27	0	IN	3	3	3	3	3	3	3	3	3
P35180	Background	0.158732	0.199078	0.0641968	0.125684	0.206703	0.0837446	0.126316	0.108453	0.0121321	0.141826	27	0	IN	3	3	3	3	3	3	3	3	3
P35189	Background	0.482441	0.0445167	0.380917	0.0719235	0.196543	0.107136	0.0332177	0.0830636	0.0269501	0.183519	27	0	IN	3	3	3	3	3	3	3	3	3
P35195	Background	0.407868	0.0946699	0.161655	0.130296	0.123099	0.136493	0.17034	0.0643531	0.0356277	0.294106	22	5	IN	2	2	3	2	2	2	3	3	3
P35197	Background	0.221223	0.238017	0.175447	0.391848	0.291848	0.241578	0.0695572	0.133383	0.0594537	0.110026	27	0	IN	3	3	3	3	3	3	3	3	3
P35691	Background	0.0848463	0.0235372	0.111414	0.0379357	0.00627673	0.0304821	0.0184062	0.0220979	0.0413234	0.028505	27	0	IN	3	3	3	3	3	3	3	3	3
P35719	Background	0.18264	0.0825032	0.287587	0.123028	0.257961	0.121664	0.0831373	0.120303	0.111403	0.0531207	27	0	IN	3	3	3	3	3	3	3	3	3
P35723	Background	0.193428	0.069912	0.131964	0.240981	0.0912865	0.17327	0.0624485	0.0822969	0.127379	0.0596416	27	0	IN	3	3	3	3	3	3	3	3	3
P35732	Background	0.395757	0.0940489	0.0844666	0.142742	0.0867404	0.107606	0.390641	0.130675	1.40282	0.865741	25	2	IN	3	3	3	3	3	3	2	2	3
P35844	Background	0.17354	0.0664877	0.0452145	0.0865664	0.11453	0.101067	0.113841	0.0284028	0.113479	0.558375	27	0	IN	3	3	3	3	3	3	3	3	3
P36008	Background	0.149035	0.0457106	0.105411	0.0559546	0.181432	0.0306615	0.103933	0.129291	0.0358621	0.104072	27	0	IN	3	3	3	3	3	3	3	3	3
P36010	Background	0.137683	0.0573335	0.0772651	0.0167942	0.0706363	0.110876	0.120669	0.0720641	0.024871	0.0838487	27	0	IN	3	3	3	3	3	3	3	3	3
P36013	Background	0.159756	0.0366226	0.145319	0.0255034	0.125101	0.0492364	0.0691526	0.101906	0.0398923	0.0767357	27	0	IN	3	3	3	3	3	3	3	3	3
P36015	Background	0.346345	0.450936	0.196862	0.423768	0.0370203	0.235922	0.0979411	0.375215	0.422151	0.113176	27	0	IN	3	3	3	3	3	3	3	3	3
P36017	Background	0.241349	0.0602902	0.340699	0.0741481	0.29709	0.0970565	0.0863325	0.143484	0.239377	0.0724538	27	0	IN	3	3	3	3	3	3	3	3	3
P36018	Background	0.212623	0.485142	0.343486	0.121288	0.167045	0.226262	0.117408	0.138986	0.0466978	0.0756073	26	1	IN	3	2	3	3	3	3	3	3	3
P36037	Background	0.288675									0.289367	5	22	OUT	0	0	0	1	0	0	0	1	3
P36046	Background	0.176882	0.108434	0.156197	0.134762	0.098842	0.13598	0.0404763	0.203591	0.141627	0.273651	27	0	IN	3	3	3	3	3	3	3	3	3
P36047	Background	0.206519	0.154883	0.0597662	0.0566397	0.15661	0.0582404	0.218183	0.111572	0.0877963	0.125188	27	0	IN	3	3	3	3	3	3	3	3	3
P36059	Background	0.162058	0.110085	0.252872	0.172695	0.155809	0.106715	0.183125	0.133621	0.0496705	0.06067	27	0	IN	3	3	3	3	3	3	3	3	3
P36060	Background	0.312628	0.122415	0.228101	0.29153	0.553592	0.234422	0.329559	0.308408	0.388736	0.061699	26	1	IN	3	3	3	3	3	3	3	3	2
P36135	Background	0.150258	0.246661	0.16261	0.144057	0.0469204	0.0299392	0.151074	0.0774561	0.186832	0.0158797	27	0	IN	3	3	3	3	3	3	3	3	3
P36136	Background	0.104679	0.0847821	0.136083	0.00541154	0.053813	0.0756639	0.110411	0.0833703	0.0400461	0.0825537	27	0	IN	3	3	3	3	3	3	3	3	3
P36139	Background	0.233968	0.0945339	0.177128	0.108632	0.067042	0.0717251	0.051495	0.138208	0.0717729	0.051446	27	0	IN	3	3	3	3	3	3	3	3	3
P36154	Background	0.272659	0.161105	0.20551	0.232046	0.483442	0.278292	0.190848	0.531988	0.015039	0.124089	24	3	IN	2	3	2	3	2	3	3	3	3
P36156	Background	0.300803	0.172798	0.239486	0.0408639	0.389052	0.191135	0.478305	0.147089	0.21329	0.106971	27	0	IN	3	3	3	3	3	3	3	3	3
P36421	Background	0.131518	0.0871315	0.14939	0.141314	0.0254873	0.089173	0.151049	0.0749823	0.0761427	0.107449	27	0	IN	3	3	3	3	3	3	3	3	3
P37012	Background	0.150762	0.0705706	0.120326	0.0806819	0.0865964	0.0879459	0.225688	0.0379819	0.144377	0.10616	27	0	IN	3	3	3	3	3	3	3	3	3
P37291	Background	0.165097	0.081822	0.158897	0.0817453	0.0343536	0.0565312	0.0487166	0.0540833	0.0540385	0.118487	27	0	IN	3	3	3	3	3	3	3	3	3
P37292	Background	0.141019	0.0969892	0.079914	0.132379	0.0833783	0.140336	0.0918475	0.0631807	0.0734135	0.115408	27	0	IN	3	3	3	3	3	3	3	3	3
P37299	Background	0.254104	0.205009	0.264839	0.0495411	0.61803	0.0908728	0.102237	0.0863923	0.113828	0.0064807	26	1	IN	3	3	3	3	3	3	3	3	2
P37302	Background	0.174155	0.0529033	0.168892	0.153467	0.0530619	0.108681	0.0331592	0.0737785	0.0604459	0.0771576	27	0	IN	3	3	3	3	3	3	3	3	3
P37898	Background	0.198183	0.0680118	0.170728	0.00883774	0.0298716	0.0257108	0.183362	0.231115	0.0345467	0.217795	27	0	IN	3	3	3	3	3	3	3	3	3
P38011	Background	0.150795	0.0184371	0.063227	0.0154869	0.0229319	0.0323304	0.0123204	0.0346828	0.0453017	0.0712509	27	0	IN	3	3	3	3	3	3	3	3	3
P38013	Background	0.103922	0.0182223	0.0229478	0.0274089	0.0213579	0.051907	0.00647241	0.0306482	0.0366269	0.025854	27	0	IN	3	3	3	3	3	3	3	3	3
P38061	Background	0.193947	0.0235405	0.274485	0.0252543	0.184131	0.0632071	0.0102405	0.161812	0.0627668	0.101626	27	0	IN	3	3	3	3	3	3	3	3	3
P38066	Background	0.187204	0.14402	0.19982	0.188084	0.124544	0.242727	0.0851289	0.198961	0.160004	0.146236	26	1	IN	2	3	3	3	3	3	3	3	3
P38067	Background	0.415841	0.241376	0.244359	0.178093	0.615887	0.153678	0.25841	0.472777	0.0704205	0.136835	25	2	IN	3	3	3	3	3	2	3	2	3
P38071	Background	0.255717	0.0621091	0.202428	0.148095	0.487188	0.454567	0.0733169	0.142821	0.0548831	0.0332843	27	0	IN	3	3	3	3	3	3	3	3	3
P38074	Background	0.751774	0.524359		1.07774						0.261509	13	14	OUT	3	1	2	1	1	1	0	1	3
P38075	Background	0.288136	0.0635646	0.211277	0.123994	0.109551	0.0164609	0.127765	0.111039	0.211638	0.209101	27	0	IN	3	3	3	3	3	3	3	3	3
P38077	Background	0.253287	0.111634	0.300703	0.0817178	0.242011	0.0289089	0.192363	0.34962	0.0381308	0.187824	27	0	IN	3	3	3	3	3	3	3	3	3
P38081	Background	0.201836	0.0538664	0.186891	0.0529634	0.101322	0.0630219	0.0770815	0.0707728	0.0649983	0.0249509	26	1	IN	3	2	3	3	3	3	3	3	3
P38088	Background	0.113009	0.062118	0.153668	0.0824766	0.0598132	0.0468025	0.0941251	0.0150138	0.0296241	0.0959093	27	0	IN	3	3	3	3	3	3	3	3	3
P38115	Background	0.215828	0.0739402	0.170906	0.016834	0.107389	0.138883	0.206406	0.427454	0.199781	0.124082	27	0	IN	3	3	3	3	3	3	3	3	3
P38116	Background	0.263847	0.152349	0.215831	0.226468	0.210153	0.273949	0.28267	0.206746	0.16211	0.192884	27	0	IN	3	3	3	3	3	3	3	3	3
P38137	Background	0.24344	0.0324685	0.0632594	0.0648133	0.118552	0.126709	0.220744	0.187031	0.170904	0.128596	27	0	IN	3	3	3	3	3	3	3	3	3
P38143	Background	0.2576	0.368945	0.190326	0.0660837	0.264506	0.204311	0.202039	0.0865029	0.298185	0.194625	27	0	IN	3	3	3	3	3	3	3	3	3
P38145	Background	0.122347	0.119846	0.107758	0.200838	0.0729984	0.106257	0.175999	0.13287	0.0837305	0.061404	27	0	IN	3	3	3	3	3	3	3	3	3
P38182	Background	0.260195	0.181623	0.18661	0.300126	0.0809685	0.052804	0.179453	0.272935	0.208005	0.0162639	27	0	IN	3	3	3	3	3	3	3	3	3
P38197	Background	0.190134	0.320301	0.258116	0.215196	0.144981	0.107618	0.224168	0.0357804	0.0577104	0.163025	27	0	IN	3	3	3	3	3	3	3	3	3
P38205	Background	0.279304	0.182816	0.155111	0.0882097	0.0791943	0.300216	0.1819	0.312271	0.197431	0.247636	27	0	IN	3	3	3	3	3	3	3	3	3
P38206	Background	0.424052	0.557008	0.526407	0.135107	0.678652	0.0814793	0.0215801	1.01954	0.624167	0.136601	27	0	IN	3	3	3	3	3	3	3	3	3
P38219	Background	0.299554	0.0106127	0.202525	0.501677	0.591207	0.551151	0.0178481	0.0476844	0.0294417	0.0556633	27	0	IN	3	3	3	3	3	3	3	3	3
P38221	Background	0.117736	0.0263708	0.229518	0.0156509	0.0911562	0.0272946	0.00478161	0.0192055	0.0612805	0.0242289	26	1	IN	3	3	2	3	3	3	3	3	3
P38248	Background	0.224892	0.0622775	0.278042	0.0662307	0.0371057	0.0223658	0.0572323	0.0501686	0.19864	0.0454465	27	0	IN	3	3	3	3	3	3	3	3	3
P38249	Background	0.189701	0.0495294	0.100987	0.0420661	0.0498726	0.00920448	0.183958	0.164718	0.0992751	0.121416	27	0	IN	3	3	3	3	3	3	3	3	3
P38250	Background	0.269876	0.175403	0.132325	0.0241707	0.214291	0.0866307	0.174846	0.100539	0.139444	0.257668	27	0	IN	3	3	3	3	3	3	3	3	3
P38260	Background	0.16887	0.0947565	0.201494	0.0442777	0.342016	0.047591	0.278759	0.187842	0.181756	0.109053	27	0	IN	3	3	3	3	3	3	3	3	3
P38264	Background	0.372461	0.643457	0.38947	0.318701	0.257152	0.215314	0.298222	0.25455	0.580698	0.172451	27	0	IN	3	3	3	3	3	3	3	3	3
P38281	Background	0.278565	0.155675	0.208408	0.0637753	0.0895951	0.0279376	0.134448	0.128364	0.0573521	0.0910969	27	0	IN	3	3	3	3	3	3	3	3	3
P38295	Background	0.168291	0.0890408	0.188249	0.175806	0.145089	0.0792923	0.0981961	0.083321	0.0835729	0.0192913	27	0	IN	3	3	3	3	3	3	3	3	3
P38328	Background	0.15376	0.0486171	0.0734914	0.0831653	0.0709494	0.0626341	0.0851611	0.0394014	0.0736971	0.254093	27	0	IN	3	3	3	3	3	3	3	3	3
P38345	Background	0.201748	0.13192	0.122015	0.160663	0.126897	0.279925	0.058612	0.130917	0.263617	0.174016	25	2	IN	3	2	3	3	3	3	2	3	3
P38426	Background	0.16966	0.071205	0.250081	0.0466449	0.0645763	0.0427689	0.174101	0.110823	0.0420946	0.112956	27	0	IN	3	3	3	3	3	3	3	3	3
P38427	Background	0.216868	0.150244	0.307996	0.0927794	0.149061	0.086177	0.212898	0.174231	0.223378	0.242278	27	0	IN	3	3	3	3	3	3	3	3	3
P38431	Background	0.097411	0.0633975	0.115902	0.0710908	0.120511	0.100458	0.0357062	0.0741108	0.132635	0.060499	27	0	IN	3	3	3	3	3	3	3	3	3
P38555	Background	0.305409	0.0749003	0.296423	0.264494	0.123565	0.147464	0.142539	0.187669	0.13833	0.777328	27	0	IN	3	3	3	3	3	3	3	3	3
P38616	Background	0.233628	0.28119	0.24598	0.196008	0.213643	0.205763	0.0470849	0.0233594	0.0182284	0.126139	27	0	IN	3	3	3	3	3	3	3	3	3
P38624	Background	0.415145	0.289155	0.157122	0.251499	0.718314	0.299068	0.768164	0.0932816	0.346207	0.465122	27	0	IN	3	3	3	3	3	3	3	3	3
P38625	Background	0.134565	0.116358	0.175803	0.115879	0.0831647	0.0863605	0.0649679	0.0704128	0.0689349	0.0739058	27	0	IN	3	3	3	3	3	3	3	3	3
P38627	Background	0.304343	0.0569478	0.0389269	0.143823	0.03849	0.0985572	0.0939534	0.0372936	0.0648999	0.42025	27	0	IN	3	3	3	3	3	3	3	3	3
P38628	Background	0.0821988	0.0963777	0.108027	0.0880019	0.0337354	0.033458	0.0311034	0.0735725	0.0611564	0.0601252	27	0	IN	3	3	3	3	3	3	3	3	3
P38629	Background	0.364499		0.129708	0.369973	0.519442			0.00962348		0.144754	12	15	OUT	0	2	2	2	0	1	2	0	3
P38631	Background	0.223992	0.211468	0.275072	0.0480552	0.317965	0.335484	0.0915263	0.0349483	0.117239	0.173649	27	0	IN	3	3	3	3	3	3	3	3	3
P38636	Background	0.196207	0.269065	0.208674	0.141634	0.00316744	0.121768		0.291156	0.091772		19	8	IN	3	2	2	2	3	1	3	3	0
P38689	Background	0.234517	0.0429705	0.116624	0.0326203	0.0293919	0.0682186	0.290627	0.326087	0.118564	0.0258751	27	0	IN	3	3	3	3	3	3	3	3	3
P38701	Background	0.0939555	0.0278601	0.147889	0.0149565	0.0151408	0.0148755	0.0152641	0.0153769	0.178941	0.041965	27	0	IN	3	3	3	3	3	3	3	3	3
P38707	Background	0.0739051	0.0749474	0.0817965	0.0560461	0.0274642	0.0242018	0.00395328	0.0545361	0.0256013	0.0237957	27	0	IN	3	3	3	3	3	3	3	3	3
P38708	Background	0.102309	0.109496	0.0968545	0.114616	0.0311959	0.0136515	0.0501943	0.0201566	0.170196	0.141248	27	0	IN	3	3	3	3	3	3	3	3	3
P38711	Background	0.130084	0.0351099	0.11736	0.0905321	0.0430149	0.111294	0.080023	0.058372	0.172464	0.0461688	27	0	IN	3	3	3	3	3	3	3	3	3
P38715	Background	0.0755113	0.00142207	0.0945017	0.0197642	0.0395442	0.0299587	0.0207738	0.0339263	0.0707816	0.0184953	27	0	IN	3	3	3	3	3	3	3	3	3
P38716	Background	0.141833	0.123823	0.147424	0.0561677	0.1835	0.166317	0.109995	0.144031	0.0571518	0.0709563	27	0	IN	3	3	3	3	3	3	3	3	3
P38720	Background	0.122059	0.0426534	0.088859	0.0251866	0.0262684	0.0330486	0.0218945	0.0387838	0.0425276	0.0593137	27	0	IN	3	3	3	3	3	3	3	3	3
P38754	Background	0.129542	0.00804373	0.216042	0.0490839	0.0596405	0.056807	0.0815446	0.0242895	0.103104	0.158193	27	0	IN	3	3	3	3	3	3	3	3	3
P38755	Background	0.159949	0.0441033	0.148721	0.11252	0.265026	0.152801	0.261374	0.0650927	0.160699	0.0623052	27	0	IN	3	3	3	3	3	3	3	3	3
P38760	Background	0.323586	0.129005	0.173226	0.0806425	0.142477	0.203454	0.0367097	0.0981206	0.0782701	0.647603	27	0	IN	3	3	3	3	3	3	3	3	3
P38764	Background	0.127403	0.111722	0.144639	0.0677443	0.0645576	0.088595	0.0530456	0.0664041	0.158738	0.104699	27	0	IN	3	3	3	3	3	3	3	3	3
P38765	Background	0.14937	0.220182	0.0930009	0.0750847	0.0173783	0.231522	0.115117	0.107262	0.0708949	0.150022	27	0	IN	3	3	3	3	3	3	3	3	3
P38773	Background	0.464308	0.151357	0.0341845	0.148306	0.345312	0.448726	0.637713	0.0593929	0.493758	0.0881565	27	0	IN	3	3	3	3	3	3	3	3	3
P38777	Background	0.322752	0.177541	0.233459	0.549683	0.216104	0.339243	0.357079	0.379419	0.199506	0.0642218	27	0	IN	3	3	3	3	3	3	3	3	3
P38787	Background	0.138595	0.25633	0.267913	0.0880243	0.0791063	0.132747	0.0320497	0.123861	0.115391	0.0861257	27	0	IN	3	3	3	3	3	3	3	3	3
P38788	Background	0.181006	0.044918	0.154511	0.135494	0.114356	0.0348827	0.145478	0.031082	0.188334	0.0698358	27	0	IN	3	3	3	3	3	3	3	3	3
P38791	Background	0.355079	0.169353	0.202717	0.16778	0.118109	0.407798	0.19561	0.317802	0.581025	0.0842568	27	0	IN	3	3	3	3	3	3	3	3	3
P38795	Background	0.391491	0.0615766		0.285723	0.106217		0.27597	0.311435	0.198575	0.0788641	20	7	IN	3	0	2	2	1	3	3	3	3
P38804	Background	0.238499	0.170267	0.105359	0.101012	0.124514	0.0765073	0.0992788	0.0465511	0.0925701	0.178325	27	0	IN	3	3	3	3	3	3	3	3	3
P38810	Background	0.263276	0.092412	0.601922	0.25191	0.0295909	0.0778223	0.612962	0.0970016	0.203288	0.141735	27	0	IN	3	3	3	3	3	3	3	3	3
P38817	Background	0.326196	0.107031	0.269497	0.0629577	0.0706149	0.087374	0.488604	0.231527	0.369581	0.143103	27	0	IN	3	3	3	3	3	3	3	3	3
P38836	Background	0.224804	0.149218	0.141836	0.433526	0.143745	0.15907	0.152043	0.0654162	0.22046	0.415343	27	0	IN	3	3	3	3	3	3	3	3	3
P38840	Background	0.115308	0.0501431	0.165544	0.0953141	0.0787554	0.137292	0.0252106	0.0453514	0.134654	0.0573137	27	0	IN	3	3	3	3	3	3	3	3	3
P38845	Background	0.202613	0.0668628	0.0528236	0.194955	0.281258	0.0271191	0.129596	0.0843744	0.135015	0.0581218	27	0	IN	3	3	3	3	3	3	3	3	3
P38858	Background	0.0993688	0.0694309	0.0635898	0.0257005	0.0645085	0.0636536	0.0443455	0.0589124	0.106587	0.0623275	27	0	IN	3	3	3	3	3	3	3	3	3
P38879	Background	0.0947285	0.100062	0.118899	0.0263126	0.0363681	0.0969092	0.116147	0.0739168	0.130435	0.0538295	27	0	IN	3	3	3	3	3	3	3	3	3
P38886	Background	0.307753	0.176984	0.532917	0.224348	0.181968	0.188762	0.191012	0.292516	0.316985	0.147748	27	0	IN	3	3	3	3	3	3	3	3	3
P38891	Background	0.165896	0.073644	0.073093	0.0224576	0.0583669	0.0118557	0.160773	0.104042	0.0282644	0.0507447	27	0	IN	3	3	3	3	3	3	3	3	3
P38892	Background	0.262854	0.062833	0.195822	0.162094	0.178566	0.291914	0.0750183	0.0799575	0.178519	0.0751407	27	0	IN	3	3	3	3	3	3	3	3	3
P38910	Background	0.0718563	0.0739987	0.0948126	0.0459573	0.0522488	0.0474441	0.0153741	0.0436043	0.0471152	0.0401784	27	0	IN	3	3	3	3	3	3	3	3	3
P38911	Background	0.211106	0.0346319	0.362651	0.233462	0.157538	0.101641	0.0653259	0.0227668	0.194942	0.171085	27	0	IN	3	3	3	3	3	3	3	3	3
P38912	Background	0.432985	0.0633163	0.0525186	0.214303	0.238632	0.553418	0.468137	0.0344842	0.190461	0.126362	27	0	IN	3	3	3	3	3	3	3	3	3
P38934	Background	0.132108	0.102671	0.119169	0.0627889	0.0714912	0.0662992	0.0913629	0.045983	0.0737043	0.0403036	27	0	IN	3	3	3	3	3	3	3	3	3
P38968	Background	0.101714	0.0626361	0.0467887	0.101617	0.0116707	0.0470357	0.0228925	0.101273	0.0319397	0.109317	27	0	IN	3	3	3	3	3	3	3	3	3
P38972	Background	0.150115	0.0763264	0.107815	0.0949484	0.088621	0.0895556	0.0940393	0.0462131	0.157081	0.263435	27	0	IN	3	3	3	3	3	3	3	3	3
P38986	Background	0.34203	0.0156933			0.0667218			0.597591		0.314075	12	15	OUT	2	1	1	2	1	0	2	1	2
P38988	Background	0.521289	0.0483206	1.06896	0.562653	0.611422	0.0355778	0.132585	0.910423	0.153404	0.113132	25	2	IN	3	3	3	3	2	3	2	3	3
P38998	Background	0.262139	0.0574783	0.123441	0.195497	0.185088	0.0235922	0.0385237	0.149487	0.0782407	0.142269	27	0	IN	3	3	3	3	3	3	3	3	3
P38999	Background	0.196261	0.0758429	0.208132	0.349533	0.183787	0.117579	0.0856497	0.100343	0.0537534	0.0566487	27	0	IN	3	3	3	3	3	3	3	3	3
P39004	Background	0.121101	0.073974	0.179423	0.0705936	0.0447017	0.146536	0.0170687	0.0579188	0.00995152	0.202344	27	0	IN	3	3	3	3	3	3	3	3	3
P39013	Background	0.386323	0.244948	0.0726006	0.479517	0.447607	0.54898	0.510633	0.0402306	0.627643	0.0318433	26	1	IN	3	3	3	3	3	3	3	3	2
P39015	Background	0.138754	0.0916697	0.0688002	0.0397133	0.0553597	0.0475717	0.0288123	0.055832	0.0173332	0.0442911	27	0	IN	3	3	3	3	3	3	3	3	3
P39076	Background	0.177935	0.131801	0.225472	0.101622	0.0716623	0.0461436	0.175297	0.14802	0.111825	0.0866019	27	0	IN	3	3	3	3	3	3	3	3	3
P39077	Background	0.554942	0.5534	0.326206	0.274035	0.319695	0.641689	0.525739	0.355298	0.513389	0.0893936	27	0	IN	3	3	3	3	3	3	3	3	3
P39078	Background	0.341672	0.347269	0.268493	0.302512	0.196641	0.290999	0.260671	0.449772	0.351861	0.382308	27	0	IN	3	3	3	3	3	3	3	3	3
P39079	Background	0.627629	0.15712	0.287042	0.102947	0.133368	0.787864	0.00269141	0.612364	0.586299	0.064058	27	0	IN	3	3	3	3	3	3	3	3	3
P39101	Background	0.734784	1.39808	0.297999	0.105774		0.103202	0.0404211	1.34686		0.714634	19	8	IN	3	2	2	1	3	2	2	1	3
P39103	Background	0.205667	0.478665	0.150865	0.0591672	0.0702364	0.111044	0.216332	0.064948	0.191276	0.155843	27	0	IN	3	3	3	3	3	3	3	3	3
P39105	Background	0.321702				0.111152		0.118328		0.354551	0.120687	14	13	IN	0	1	1	3	1	2	1	2	3
P39107	Background	0.216968	0.246155	0.222377	0.166484	0.0641868	0.0959609	0.0848704	0.195612	0.0301118	0.553968	26	1	IN	3	2	3	3	3	3	3	3	3
P39111	Background	0.141809	0.0761054	0.195965	0.0536198	0.060197	0.0894017	0.10015	0.136445	0.0719497	0.0849947	27	0	IN	3	3	3	3	3	3	3	3	3
P39112	Background	0.306661		0.144841	0.0503448		0.136365		0.0276476			12	15	OUT	0	2	3	0	3	0	2	1	1
P39517	Background	0.326902	0.149378	0.229465	0.270049	0.363331	0.0430111	0.397353	0.275386	0.0785951	0.443977	26	1	IN	3	3	3	3	3	3	3	3	2
P39522	Background	0.125738	0.124113	0.105551	0.0600044	0.0356975	0.0528668	0.0273356	0.193865	0.178518	0.0951127	27	0	IN	3	3	3	3	3	3	3	3	3
P39533	Background	0.267934	0.288877	0.433025	0.103536	0.232961	0.0681245	0.242098	0.0342506	0.0895476	0.0243627	27	0	IN	3	3	3	3	3	3	3	3	3
P39676	Background	0.10763	0.0495004	0.0634994	0.0108316	0.0279322	0.045149	0.031136	0.0871165	0.0334197	0.0637342	27	0	IN	3	3	3	3	3	3	3	3	3
P39683	Background	0.512127	0.0750492	0.737757	0.282279	0.244162	0.278762	0.28911	0.0641021	0.579396	0.496015	27	0	IN	3	3	3	3	3	3	3	3	3
P39708	Background	0.514356	0.017518	0.755105	0.0389022	0.722014	0.0444293	0.605191	0.0680721	0.0427965	0.570831	27	0	IN	3	3	3	3	3	3	3	3	3
P39721	Background	0.281975	0.172719	0.284492	0.178494	0.185785	0.197447	0.0351317	0.427112	0.159802	0.254146	27	0	IN	3	3	3	3	3	3	3	3	3
P39726	Background	0.229774	0.433274	0.09053	0.107925	0.0631671	0.455067		0.207688	0.188444	0.162642	23	4	IN	2	3	3	3	3	1	3	3	2
P39730	Background	0.112274	0.0525446	0.0986265	0.0642446	0.0815637	0.0641004	0.056538	0.0768421	0.174993	0.0163478	27	0	IN	3	3	3	3	3	3	3	3	3
P39743	Background	0.497759	0.0574228	0.364556	0.571286	0.0867929	0.0448576	0.0880056	0.124937	0.564311	0.384468	27	0	IN	3	3	3	3	3	3	3	3	3
P39744	Background	0.189191	0.207555	0.348747		0.147178	0.298666	0.124057	0.148767	0.0553832	0.0386936	23	4	IN	3	3	1	3	3	3	3	2	2
P39926	Background	0.361918	0.42456	0.0970628	0.482257	0.4721	0.124449	0.396352	0.790996	0.112078	0.0299666	26	1	IN	3	3	3	3	3	3	3	3	2
P39929	Background	0.126157	0.0675975	0.156265	0.0543406	0.112757	0.128721	0.175427	0.117586	0.0908902	0.134045	27	0	IN	3	3	3	3	3	3	3	3	3
P39935	Background	0.160293	0.133296	0.101783	0.186364	0.120821	0.0846619	0.0792361	0.0831829	0.126198	0.12568	27	0	IN	3	3	3	3	3	3	3	3	3
P39937	Background	0.428071	0.251743	0.193234	0.121878	0.142118	0.170024	0.18403	0.302102	0.057906	0.117024	27	0	IN	3	3	3	3	3	3	3	3	3
P39939	Background	0.23586	0.315873	0.172635	0.0725149	0.0660623	0.0221384	0.291422	0.00566124	0.285394	0.387828	27	0	IN	3	3	3	3	3	3	3	3	3
P39954	Background	0.133913	0.00963934	0.12106	0.00288554	0.0295279	0.0273883	0.0859531	0.0543185	0.0773394	0.0669084	27	0	IN	3	3	3	3	3	3	3	3	3
P39958	Background	0.478726	0.00475351	0.0563831	0.371178	0.0669245	0.511035	0.760435	0.663178	0.11181	0.0515645	25	2	IN	2	3	3	3	3	3	2	3	3
P39966	Background	0.390507	0.321198	0.246678	0.177018	0.0716219	0.52331	0.505335	0.549578	0.491924	0.337379	24	3	IN	3	3	2	3	3	2	3	3	2
P39976	Background	0.345405	0.0741458	0.350875	0.195455	0.0394584	0.462837	0.364274	0.0459857	0.0344564	0.248641	27	0	IN	3	3	3	3	3	3	3	3	3
P39990	Background	0.222731	0.00951281	0.190566	0.0498545	0.185553	0.0202609	0.0305177	0.0238994	0.096465	0.127227	27	0	IN	3	3	3	3	3	3	3	3	3
P40016	Background	0.313966	0.157772	0.252941	0.242736	0.0865065	0.141073	0.685089	0.195703	0.112491	0.249076	27	0	IN	3	3	3	3	3	3	3	3	3
P40017	Background	0.20319	0.00406395	0.0609364	0.146554	0.0483118	0.143087	0.0658767	0.305314	0.229822	0.0213157	27	0	IN	3	3	3	3	3	3	3	3	3
P40024	Background	0.444914	0.414502	0.222199	0.480064	0.399887	0.637627	0.41315	0.634305	0.0935528	0.593993	27	0	IN	3	3	3	3	3	3	3	3	3
P40029	Background	0.146917	0.116645	0.215439	0.120584	0.0922375	0.109554	0.0305639	0.0530376	0.152135	0.175336	27	0	IN	3	3	3	3	3	3	3	3	3
P40030	Background	0.527777	0.173418	0.793338	0.0785105		0.0758596	0.295373	0.0715251	0.64396	0.916565	25	2	IN	3	3	3	1	3	3	3	3	3
P40037	Background	0.232729	0.406661	0.169961	0.257815	0.230645	0.0196198	0.392618	0.0196569	0.313529	0.095121	27	0	IN	3	3	3	3	3	3	3	3	3
P40040	Background	0.218202	0.00444153	0.210974	0.756933	0.0387565	0.0989547	0.0754348	0.0210387	0.0101213	0.0555038	27	0	IN	3	3	3	3	3	3	3	3	3
P40043	Background	0.23564	0.0741064	0.0877392	0.0727288	0.0294072	0.0871035	0.0747667	0.0775597	0.0380765	0.197677	27	0	IN	3	3	3	3	3	3	3	3	3
P40047	Background	0.274527	0.126476	0.198232	0.0771796	0.368019	0.0458076	0.0216765	0.0356205	0.0824553	0.156091	27	0	IN	3	3	3	3	3	3	3	3	3
P40053	Background	0.159206	0.0950951	0.119656	0.0607544	0.0739721	0.0317305	0.1208	0.152082	0.288977	0.0977723	27	0	IN	3	3	3	3	3	3	3	3	3
P40054	Background	0.121063	0.0537645	0.136479	0.101678	0.012313	0.0959494	0.0267987	0.0274264	0.0294743	0.123698	27	0	IN	3	3	3	3	3	3	3	3	3
P40069	Background	0.0940001	0.0857902	0.0416898	0.105415	0.0362813	0.0364894	0.14083	0.129056	0.0583709	0.0862252	27	0	IN	3	3	3	3	3	3	3	3	3
P40075	Background	0.13259	0.0725022	0.0857058	0.032683	0.00482209	0.093719	0.0883262	0.242584	0.0292174	0.0513247	27	0	IN	3	3	3	3	3	3	3	3	3
P40081	Background	0.169214	0.098337	0.251407	0.14748	0.214917	0.0525154	0.184046	0.250167	0.149548	0.13721	27	0	IN	3	3	3	3	3	3	3	3	3
P40086	Background	0.264148	0.375338	0.168708	0.0437352	0.243399	0.103693	0.300895	0.212264	0.254978	0.210441	26	1	IN	3	3	2	3	3	3	3	3	3
P40087	Background	0.266057	0.343421	0.162738	0.367109	0.252863	0.417848	0.0797726	0.0720525	0.102979	0.107975	27	0	IN	3	3	3	3	3	3	3	3	3
P40093	Background	0.258568	0.0552055	0.0905354	0.0797054	0.167494	0.062073	0.0584423	0.0362745	0.268727	0.750633	27	0	IN	3	3	3	3	3	3	3	3	3
P40106	Background	0.428207	0.330706	0.715287	0.519443	0.345664	0.422642	0.187925	0.303531	0.572894	0.0995186	26	1	IN	2	3	3	3	3	3	3	3	3
P40150	Background	0.080509	0.0268343	0.122006	0.0689148	0.0447361	0.0061686	0.0248729	0.0306889	0.0320562	0.0860601	27	0	IN	3	3	3	3	3	3	3	3	3
P40159	Background	0.480953		0.517721		0.34653	0.0417074	0.277236			0.393908	15	12	IN	1	2	0	2	2	3	1	1	3
P40185	Background	0.0969769	0.024031	0.107706	0.0321404	0.0107495	0.034231	0.016415	0.0557777	0.0393665	0.0956452	27	0	IN	3	3	3	3	3	3	3	3	3
P40202	Background	0.1533	0.0263426	0.0619347	0.0647177	0.0326061	0.0384406	0.0472953	0.0884798	0.073799	0.407697	27	0	IN	3	3	3	3	3	3	3	3	3
P40212	Background	0.110051	0.0549146	0.16096	0.0411748	0.132991	0.0128451	0.0122451	0.0344602	0.0127953	0.0340679	27	0	IN	3	3	3	3	3	3	3	3	3
P40215	Background	0.249792	0.093908	0.337988	0.125736	0.243144	0.132943	0.540331	0.106841	0.232877	0.0273017	27	0	IN	3	3	3	3	3	3	3	3	3
P40217	Background	0.223544	0.0622706	0.119962	0.641144	0.0572147	0.0751733	0.0652435	0.0635879	0.0167419	0.153717	27	0	IN	3	3	3	3	3	3	3	3	3
P40302	Background	0.232631	0.041617	0.440779	0.0612904	0.366354	0.0728063	0.32624	0.313599	0.0217521	0.217948	27	0	IN	3	3	3	3	3	3	3	3	3
P40303	Background	0.0915354	0.117	0.0392714	0.0232283	0.0266108	0.0714074	0.0337391	0.0777033	0.0352939	0.0275252	27	0	IN	3	3	3	3	3	3	3	3	3
P40327	Background	0.141204			0.0302658	0.0330308			0.136559	0.059572	0.0565828	16	11	IN	0	0	3	3	1	1	2	3	3
P40363	Background	0.1112	0.0430256	0.0778675	0.0494907	0.11425	0.0348106	0.0995444	0.212476	0.0452092	0.168217	24	3	IN	2	2	3	3	3	3	3	3	2
P40364	Background	0.142235	0.140676	0.20536	0.157601	0.0289419	0.106015	0.0398676	0.0416365	0.0709741	0.108102	27	0	IN	3	3	3	3	3	3	3	3	3
P40413	Background	3.35779	1.70058	0.121238	0.122632	1.6918	0.256596	0.0460494	0.207581	0.315959	0.348811	27	0	IN	3	3	3	3	3	3	3	3	3
P40414	Background	0.294648	0.0416697	0.217328	0.0578725	0.202385	0.212865	0.168113	0.117625	0.167007	0.0758179	27	0	IN	3	3	3	3	3	3	3	3	3
P40422	Background	0.157958										5	22	OUT	1	1	1	1	0	0	1	0	0
P40462	Background	0.171524	0.0576337	0.128578	0.0640098	0.107676	0.120333	0.210286	0.304534	0.0285989	0.0464683	26	1	IN	3	2	3	3	3	3	3	3	3
P40472	Background	0.114908	0.0720616	0.1786	0.123394	0.0201678	0.145697	0.155115	0.117136	0.183739	0.0708666	27	0	IN	3	3	3	3	3	3	3	3	3
P40482	Background	0.156739	0.160597	0.233888	0.0612922	0.131656	0.0653565	0.229678	0.0626024	0.244591	0.127533	27	0	IN	3	3	3	3	3	3	3	3	3
P40483	Background	0.282818	0.0838629	0.244118	0.286158	0.519313	0.184479	0.264004	0.264579	0.224904	0.195073	27	0	IN	3	3	3	3	3	3	3	3	3
P40495	Background	0.179815	0.0839694	0.158915	0.116499	0.0220982	0.200717	0.179901	0.334446	0.136536	0.0671042	27	0	IN	3	3	3	3	3	3	3	3	3
P40509	Background	0.167055	0.161273	0.205248	0.0571369	0.104996	0.0354753	0.0755761	0.111674	0.129234	0.198505	27	0	IN	3	3	3	3	3	3	3	3	3
P40510	Background	0.489376	0.53966	0.562468	0.754257	0.582772	0.622559	0.147779	0.0458072	0.306179	0.444669	27	0	IN	3	3	3	3	3	3	3	3	3
P40513	Background	0.234804	0.0380999	0.295193	0.178924	0.245266	0.240456	0.307334	0.0612235	0.328508	0.131641	27	0	IN	3	3	3	3	3	3	3	3	3
P40518	Background	0.824704	0.204546	0.22058	0.347778	0.153073	0.740666	0.589994	0.506326	0.591898	0.847356	27	0	IN	3	3	3	3	3	3	3	3	3
P40531	Background	0.225677	0.133382	0.157679	0.0742467	0.0905793	0.11943	0.12326	0.136375	0.0435647	0.107771	27	0	IN	3	3	3	3	3	3	3	3	3
P40554	Background	0.186939	0.136981	0.121058	0.150479	0.0461534	0.189715	0.079972	0.000623199	0.206672	0.163355	26	1	IN	3	3	3	3	3	3	2	3	3
P40579	Background	0.489051	0.0491713	0.225427	0.356586	0.485441	0.367072	0.640827	0.212305	0.188465	0.262081	26	1	IN	3	3	3	2	3	3	3	3	3
P40580	Background	0.199296	0.133759	0.132689	0.0754855	0.203231	0.196588	0.212922	0.143976	0.126817	0.055994	27	0	IN	3	3	3	3	3	3	3	3	3
P40582	Background	0.192933	0.144739	0.226488	0.248266	0.237437	0.189966	0.0948801	0.0407377	0.109058	0.0433132	27	0	IN	3	3	3	3	3	3	3	3	3
P40825	Background	0.107835	0.0826423	0.188193	0.0466101	0.0242251	0.105015	0.126896	0.0259707	0.0339185	0.175708	27	0	IN	3	3	3	3	3	3	3	3	3
P40850	Background	0.186786	0.142563	0.393921	0.104271	0.0442415	0.149747	0.130709	0.0799552	0.0333779	0.144942	27	0	IN	3	3	3	3	3	3	3	3	3
P40893	Background	0.322151	0.0697581	0.332201	0.246032	0.123216	0.14071	0.0345907	0.0470073	0.0545546	0.0368269	27	0	IN	3	3	3	3	3	3	3	3	3
P40961	Background	0.30963	0.429128	0.153968	0.479542	0.302968	0.411424	0.550148	0.114625	0.0884258	0.383026	27	0	IN	3	3	3	3	3	3	3	3	3
P40989	Background	0.290489	0.104449	0.109202	0.037851	0.169666	0.113624	0.275759	0.0926597	0.112035	0.180429	27	0	IN	3	3	3	3	3	3	3	3	3
P40990	Background	0.189578										3	24	OUT	0	0	1	1	0	1	0	0	0
P40991	Background	0.437678	0.214822	0.602714	0.162616	0.663289	0.686372	0.117043	0.10642	0.191375	0.661987	27	0	IN	3	3	3	3	3	3	3	3	3
P41056	Background	0.197315	0.0217603	0.162402	0.132122	0.0890703	0.0143805	0.160311	0.202121	0.117536	0.476823	27	0	IN	3	3	3	3	3	3	3	3	3
P41057	Background	0.22387	0.0303549	0.167131	0.20238	0.0551276	0.0512	0.0655678	0.102821	0.119826	0.0174625	27	0	IN	3	3	3	3	3	3	3	3	3
P41058	Background	0.344107	0.134237	0.146461	0.0853118	0.0551809	0.0645288	0.0313921	0.0284724	0.137124	0.0168831	27	0	IN	3	3	3	3	3	3	3	3	3
P41277	Background	0.13924	0.0106442	0.11166	0.181845	0.0285834	0.0530891	0.0275345	0.0872961	0.282026	0.147875	27	0	IN	3	3	3	3	3	3	3	3	3
P41338	Background	0.143201	0.131083	0.0918675	0.0362442	0.0154726	0.0230217	0.0516884	0.0804408	0.0402097	0.111768	27	0	IN	3	3	3	3	3	3	3	3	3
P41805	Background	0.297085	0.0321681	0.131653	0.0354553	0.102397	0.0513273	0.0602453	0.104342	0.064621	0.123659	27	0	IN	3	3	3	3	3	3	3	3	3
P41807	Background	0.159983	0.269302	0.259316	0.100156	0.0231512	0.0956001	0.0543297	0.0208142	0.232339	0.0740702	27	0	IN	3	3	3	3	3	3	3	3	3
P41810	Background	0.300122	0.590755	0.258398	0.354561	0.448547	0.00778349	0.142921	0.0784002	0.138455	0.0795237	27	0	IN	3	3	3	3	3	3	3	3	3
P41811	Background	0.11587	0.0400603	0.0989821	0.10296	0.0716747	0.0264846	0.0403583	0.158411	0.101384	0.138566	27	0	IN	3	3	3	3	3	3	3	3	3
P41818	Background	0.171725	0.159863	0.0397369	0.0766228	0.118968	0.11188	0.0438227	0.0581515	0.122153	0.121512	24	3	IN	3	2	2	3	3	3	2	3	3
P41911	Background	0.309435	0.243937	0.419848	0.322566	0.281193	0.262214	0.351228	0.0134638	0.086919	0.270445	27	0	IN	3	3	3	3	3	3	3	3	3
P41920	Background	0.493718	0.0455411	0.471877	0.197972	0.296494	0.471961	0.0155274	0.093672	0.388492	0.328647	27	0	IN	3	3	3	3	3	3	3	3	3
P41921	Background	0.121455	0.129475	0.0860913	0.0477846	0.0594965	0.0212266	0.0297354	0.0578126	0.0822252	0.0409329	27	0	IN	3	3	3	3	3	3	3	3	3
P41939	Background	0.117228	0.0616876	0.0783771	0.0446206	0.0363776	0.0181696	0.0508329	0.0702715	0.0323778	0.0776158	27	0	IN	3	3	3	3	3	3	3	3	3
P41940	Background	0.157589	0.0932973	0.205848	0.149494	0.0377916	0.0568322	0.0521938	0.0518764	0.0492797	0.0498253	27	0	IN	3	3	3	3	3	3	3	3	3
P42938	Background	0.684724	0.101038	0.234649	0.607018	0.0194617	0.666579	0.573198	0.592068	0.0793863	0.430309	25	2	IN	3	2	3	2	3	3	3	3	3
P42943	Background	0.300839	0.493138	0.426891	0.212301	0.194943	0.155918	0.45153	0.218108	0.453686	0.311549	27	0	IN	3	3	3	3	3	3	3	3	3
P43123	Background	0.256355	0.270405	0.304863	0.206245	0.227931	0.15195	0.174294	0.0815762	0.146424	0.147538	27	0	IN	3	3	3	3	3	3	3	3	3
P43538	Background	0.854434	0.976587	0.952707	0.0567053	0.0897352	0.857474	0.935157	0.930436	0.915722	0.00915306	26	1	IN	3	3	3	3	3	3	3	3	2
P43555	Background	0.573469		0.451773	1.26145	0.867053	0.0378308	0.185094	0.278232	0.0979036	0.316572	25	2	IN	1	3	3	3	3	3	3	3	3
P43582	Background	0.172707	0.14814	0.135769	0.0871198	0.0528677	0.301357	0.0223424	0.0686805	0.0681331	0.034788	27	0	IN	3	3	3	3	3	3	3	3	3
P43585	Background	0.15398	0.153737	0.203512	0.070976	0.149328	0.161831	0.0938372	0.122202	0.147214	0.265053	27	0	IN	3	3	3	3	3	3	3	3	3
P43588	Background	0.16276	0.13504	0.123105	0.0336271	0.136028	0.0302737	0.0409684	0.172543	0.0515876	0.102221	27	0	IN	3	3	3	3	3	3	3	3	3
P43590	Background	0.225916	0.0929493	0.0808477	0.136385	0.204157	0.120409	0.147159	0.306004	0.298846	0.13156	27	0	IN	3	3	3	3	3	3	3	3	3
P43593	Background	0.0976065	0.237714	0.0941321	0.0613104	0.0308699	0.0582513	0.0883709	0.0227847	0.0573529	0.0147624	27	0	IN	3	3	3	3	3	3	3	3	3
P43603	Background	0.149856		0.224789	0.127169	0.0424844	0.144663	0.059439	0.052092	0.117056	0.234977	23	4	IN	0	3	3	3	3	3	3	3	2
P43616	Background	0.105391	0.0133427	0.0891577	0.0526577	0.0464825	0.056616	0.0448915	0.0756714	0.0539783	0.117299	27	0	IN	3	3	3	3	3	3	3	3	3
P43621	Background	0.279758	0.0597154	0.371833	0.436171	0.102849	0.132546	0.257556	0.215755	0.214449	0.331232	27	0	IN	3	3	3	3	3	3	3	3	3
P45978	Background	0.152907	0.0272338	0.135724	0.0772914	0.102236	0.0144668	0.124201	0.151821	0.0872626	0.103095	27	0	IN	3	3	3	3	3	3	3	3	3
P46367	Background	0.161229	0.00894647	0.0496489	0.0275943	0.0609696	0.0397157	0.0619143	0.0198235	0.0208326	0.155396	27	0	IN	3	3	3	3	3	3	3	3	3
P46654	Background	0.133376	0.114796	0.132517	0.0559693	0.0872144	0.129707	0.0308064	0.0214617	0.041817	0.0488361	27	0	IN	3	3	3	3	3	3	3	3	3
P46655	Background	0.157026	0.0217821	0.114423	0.0392938	0.0214583	0.0707779	0.0539823	0.0257514	0.00980398	0.0972706	27	0	IN	3	3	3	3	3	3	3	3	3
P46672	Background	0.104533	0.0238416	0.10683	0.0619194	0.0596946	0.0259727	0.0285614	0.0273242	0.0709611	0.0746449	27	0	IN	3	3	3	3	3	3	3	3	3
P46680	Background	0.180647	0.0501645	0.0950432	0.0250382	0.0912424	0.326662	0.0673804	0.0250443	0.0122778	0.0714483	27	0	IN	3	3	3	3	3	3	3	3	3
P46683	Background	0.268109	0.128518	0.131987	0.264379	0.086093	0.345524	0.117038	0.0730534	0.301641	0.187807	26	1	IN	2	3	3	3	3	3	3	3	3
P46969	Background	0.500437	0.388735	0.464812	0.117612	0.233857	0.105706	0.519002	0.158677	0.580821	0.358189	27	0	IN	3	3	3	3	3	3	3	3	3
P46990	Background	0.380243	0.154062	0.0977895	0.0990617	0.0612362	0.268235	0.0729896	0.114413	0.156091	0.245215	27	0	IN	3	3	3	3	3	3	3	3	3
P46992	Background	0.216314	0.314456	0.406226	0.427655	0.0745406	0.0626266	0.042799	0.00855212	0.00927101	0.211231	27	0	IN	3	3	3	3	3	3	3	3	3
P47018	Background	0.125338	0.150353	0.181524	0.17851	0.131638	0.0481043	0.121971	0.100952	0.120344	0.0331396	27	0	IN	3	3	3	3	3	3	3	3	3
P47039	Background	0.459729	0.379708	0.425164	0.457219	0.127338	0.436141	0.436164	0.524115	0.210867	0.177467	27	0	IN	3	3	3	3	3	3	3	3	3
P47068	Background	0.196983	0.154953	0.197173	0.0503452	0.168255	0.140898	0.0723105	0.168117	0.112082	0.144148	27	0	IN	3	3	3	3	3	3	3	3	3
P47075	Background	0.129663	0.290102	0.0922176	0.0748723	0.0545799	0.0438194	0.0700757	0.10394	0.0995028	0.0759615	27	0	IN	3	3	3	3	3	3	3	3	3
P47079	Background	0.208323	0.106956	0.277032	0.205814	0.245347	0.245646	0.0143533	0.036701	0.343138	0.261761	27	0	IN	3	3	3	3	3	3	3	3	3
P47089	Background	0.284301	0.358213	0.227003	0.41382	0.0562611	0.514139	0.0363385	0.356542	0.0856225	0.0303427	27	0	IN	3	3	3	3	3	3	3	3	3
P47117	Background	0.256788	0.0311966	0.276998	0.0588302	0.41077	0.379789	0.273422	0.0250553	0.0304129	0.325048	27	0	IN	3	3	3	3	3	3	3	3	3
P47119	Background	0.598356			0.305984			0.0768691	0.476855	0.43869	0.217605	16	11	IN	0	1	2	1	1	2	3	3	3
P47120	Background	0.524028	0.0850466	0.788671	0.255521	0.166118	0.563443	0.28798	0.188567	0.427552	0.475905	27	0	IN	3	3	3	3	3	3	3	3	3
P47122	Background	0.509267	0.0826083	0.171664	0.0535052		0.195755	0.166696	0.118882	0.0654687	0.166523	25	2	IN	3	3	3	1	3	3	3	3	3
P47123	Background	0.226448	0.0923231	0.109978	0.110046	0.0930985	0.102203	0.825415				18	9	IN	3	3	3	3	3	2	1	0	0
P47124	Background	0.117672	0.0163615	0.219899	0.0237085	0.0774311	0.0984287	0.095417	0.129686	0.106162	0.0979651	27	0	IN	3	3	3	3	3	3	3	3	3
P47137	Background	0.320476	0.0347615	0.529132	0.218079	0.357968	0.238399	0.0839814	0.147188	0.494796	0.286122	26	1	IN	3	3	3	2	3	3	3	3	3
P47143	Background	0.194442	0.112751	0.170731	0.0919645	0.108239	0.0597202	0.0801421	0.0715282	0.171995	0.160639	27	0	IN	3	3	3	3	3	3	3	3	3
P47153	Background	0.705968		0.467931	0.632504							9	18	OUT	1	3	3	0	0	1	0	1	0
P47160	Background	0.166138		0.233903	0.0676338	0.104538	0.193254	0.186211	0.0782266	0.174346	0.268724	25	2	IN	1	3	3	3	3	3	3	3	3
P47165	Background	0.444043	0.156307	0.476849	0.232507	0.151799	0.680347	0.086101	0.355876	0.424477	0.258922	27	0	IN	3	3	3	3	3	3	3	3	3
P47176	Background	0.0799869	0.0274949	0.0876459	0.0105717	0.00655716	0.0202782	0.0527284	0.048802	0.0382812	0.086872	27	0	IN	3	3	3	3	3	3	3	3	3
P47771	Background	0.103232	0.0324092	0.284558	0.0123566	0.0306301	0.0421101	0.0277341	0.140349	0.07393	0.125797	27	0	IN	3	3	3	3	3	3	3	3	3
P47912	Background	0.460504	0.122291	0.531149	0.307678	0.331585	0.645006	0.358134	0.158159	0.46549	0.104675	27	0	IN	3	3	3	3	3	3	3	3	3
P48164	Background	0.149725	0.0495878	0.248899	0.0415736	0.0196723	0.042115	0.301159	0.00549501	0.0715764	0.0307121	27	0	IN	3	3	3	3	3	3	3	3	3
P48562	Background	0.160562	0.090501	0.0739914	0.0958015	0.0537909	0.0573869	0.0197482	0.213139	0.0758247	0.123055	27	0	IN	3	3	3	3	3	3	3	3	3
P48589	Background	0.104169	0.0267113	0.0971108	0.0418303	0.0199085	0.0515999	0.0369644	0.057201	0.0440297	0.0704326	27	0	IN	3	3	3	3	3	3	3	3	3
P48606	Background	0.285182	0.154298	0.127576	0.0730159	0.157505	0.431698	0.0870472	0.493734	0.169717	0.311052	25	2	IN	2	2	3	3	3	3	3	3	3
P48836	Background	0.627058	0.0309949	0.188898	1.51056	0.0973368	0.813257	0.820384	1.11104	0.836614		23	4	IN	2	3	3	3	3	3	3	3	0
P49089	Background	0.131411	0.0719854	0.131648	0.0358656	0.0568582	0.0681371	0.0175677	0.0185769	0.0677975	0.118383	27	0	IN	3	3	3	3	3	3	3	3	3
P49090	Background	0.235064	0.0138629	0.0620228	0.0873128	0.17628	0.253942	0.192191	0.357005	0.297656	0.423499	27	0	IN	3	3	3	3	3	3	3	3	3
P49167	Background	0.131031	0.0880004	0.100545	0.0408778	0.0462679	0.023727	0.0275435	0.0440673	0.0386668	0.0392008	27	0	IN	3	3	3	3	3	3	3	3	3
P49334	Background	0.158871	0.0372087	0.121655	0.262965	0.0416009	0.136299	0.0173018	0.0660795	0.0915599	0.00935537	26	1	IN	3	3	3	3	3	3	3	3	2
P49367	Background	0.18452	0.154882	0.371492	0.173492	0.182193	0.0756075	0.0887044	0.16475	0.197353	0.101668	27	0	IN	3	3	3	3	3	3	3	3	3
P49435	Background	0.111272	0.21188	0.121242	0.0815692	0.049404	0.032367	0.0864671	0.093197	0.086271	0.0691534	27	0	IN	3	3	3	3	3	3	3	3	3
P49573	Background	0.307749	0.288478	0.525056	0.145135	0.176552	0.186142	0.15704	0.157142	0.14026	0.656513	27	0	IN	3	3	3	3	3	3	3	3	3
P49723	Background	0.0776047	0.0145258	0.100101	0.058675	0.0771865	0.0341015	0.0496746	0.0762261	0.0528642	0.015809	27	0	IN	3	3	3	3	3	3	3	3	3
P49954	Background	0.146054	0.291885	0.140306	0.0484312	0.092083	0.106052	0.165282	0.0900607	0.0549254	0.277579	27	0	IN	3	3	3	3	3	3	3	3	3
P50085	Background	0.165288	0.146926	0.178176	0.110339	0.0340753	0.198398	0.182916	0.0315517	0.145862	0.126379	27	0	IN	3	3	3	3	3	3	3	3	3
P50089	Background	0.390703										3	24	OUT	0	0	1	0	0	0	0	1	1
P50094	Background	0.274194	0.206277	0.11679	0.137576			0.0719977	0.20456	0.164261	0.0943865	22	5	IN	3	2	3	1	1	3	3	3	3
P50095	Background	0.0884312	0.145287	0.147262	0.0942906	0.00676461	0.0187587	0.0417343	0.0379234	0.0226855	0.0546455	27	0	IN	3	3	3	3	3	3	3	3	3
P50107	Background	0.358826			0.257517			0.21674	0.263435	0.494659	0.271716	18	9	IN	1	0	3	1	1	3	3	3	3
P50861	Background	0.166938	0.0166804	0.106571	0.0155539	0.0351913	0.0529628	0.00874194	0.282495	0.0157502	0.0700595	27	0	IN	3	3	3	3	3	3	3	3	3
P52286	Background	0.357392	0.302844	0.198044	0.40313	0.378841	0.358312	0.428308	0.475514	0.479381	0.478673	27	0	IN	3	3	3	3	3	3	3	3	3
P52490	Background	0.152672	0.0478037	0.0677177	0.0417926	0.174204	0.0610621	0.0777751	0.0906333	0.00227024	0.204939	27	0	IN	3	3	3	3	3	3	3	3	3
P52553	Background	0.333076	0.170416	0.0952039	0.140511	0.254039	0.134275	0.08972	0.14855	0.056488	0.212938	27	0	IN	3	3	3	3	3	3	3	3	3
P52893	Background	0.171778	0.185393	0.241388	0.165396	0.0731514	0.154413	0.181727	0.181714	0.110353	0.101227	27	0	IN	3	3	3	3	3	3	3	3	3
P52910	Background	0.110682	0.087618	0.0943174	0.0432711	0.0444953	0.0772865	0.136006	0.004508	0.0580435	0.122946	27	0	IN	3	3	3	3	3	3	3	3	3
P53046	Background	0.224228	0.0914517	0.107398	0.108897	0.146508	0.0985149		0.197945	0.229939	0.221911	23	4	IN	2	3	3	3	2	1	3	3	3
P53066	Background	0.435457	0.668547	0.618667	0.641638	0.387287	0.359938	0.482779	0.0454628	0.527776	0.124515	27	0	IN	3	3	3	3	3	3	3	3	3
P53081	Background	0.402951	0.260568	0.427121	0.293269	0.319591	0.0745463	0.484854	0.400631	0.303041	0.0426887	27	0	IN	3	3	3	3	3	3	3	3	3
P53090	Background	0.0923538	0.0969349	0.0306708	0.0615568	0.0226801	0.0738186	0.0443835	0.0742506	0.228396	0.0672164	27	0	IN	3	3	3	3	3	3	3	3	3
P53111	Background	0.141948	0.0430463	0.0548344	0.0566886	0.05685	0.0652978	0.100933	0.0535144	0.142845	0.130321	27	0	IN	3	3	3	3	3	3	3	3	3
P53131	Background	0.28417		0.159462	0.321549		0.0203443	0.0439405	0.429097	0.187611	0.214288	19	8	IN	1	2	3	1	2	3	2	2	3
P53141	Background	0.413081	0.345161	0.244578	0.144305	0.520709	0.524027	0.144798	0.131266	0.312972	0.0819685	27	0	IN	3	3	3	3	3	3	3	3	3
P53145	Background	0.210364	0.091268	0.519521	0.106014	0.0696142	0.052287	0.0480341	0.11108	0.159245	0.0772579	25	2	IN	3	2	3	2	3	3	3	3	3
P53148	Background	0.638452	0.129333	0.797037	0.0315228	0.657766	0.715033	0.0793625	0.635245	0.660319	0.0607583	27	0	IN	3	3	3	3	3	3	3	3	3
P53152	Background	0.127447	0.0688483	0.235971	0.0759076	0.0853755	0.091645	0.0528371	0.0996863	0.0911548	0.201425	27	0	IN	3	3	3	3	3	3	3	3	3
P53163	Background	0.125413	0.064494	0.192334	0.026127	0.094917	0.0442314	0.0745559	0.0856996	0.12347	0.0490833	27	0	IN	3	3	3	3	3	3	3	3	3
P53167	Background											0	27	OUT	0	0	0	0	0	0	0	0	0
P53172	Background	0.20023	0.138397	0.114319	0.115295	0.169047	0.149471	0.190677	0.0743923	0.0340697	0.157663	26	1	IN	2	3	3	3	3	3	3	3	3
P53173	Background	0.186142	0.0865542	0.311224	0.194079	0.0364778	0.109286	0.0104519		0.00649548	0.0579569	23	4	IN	3	3	3	2	3	2	1	3	3
P53184	Background	0.102872	0.0924801	0.110196	0.0288473	0.0458147	0.093671	0.0183244	0.0170752	0.013274	0.0504222	27	0	IN	3	3	3	3	3	3	3	3	3
P53199	Background	0.282481	0.241582	0.109116	0.25964	0.563462	0.202135	0.139438	0.031051	0.295124	0.0741389	24	3	IN	3	2	3	3	3	3	2	2	3
P53221	Background	0.0985342	0.0562563	0.102177	0.0298947	0.0394388	0.043141	0.063365	0.107848	0.0439136	0.109073	27	0	IN	3	3	3	3	3	3	3	3	3
P53228	Background	0.34231	0.0561139	0.372318	0.380425	0.39377	0.322747	0.395584	0.161661	0.382124	0.269796	27	0	IN	3	3	3	3	3	3	3	3	3
P53235	Background	0.177217	0.167586	0.2317	0.160782	0.205205	0.219873	0.196819	0.169271	0.153545	0.201435	27	0	IN	3	3	3	3	3	3	3	3	3
P53250	Background	0.171282	0.299333	0.0571477	0.0956585	0.0856517	0.221671	0.263953	0.188337	0.152748	0.0253926	27	0	IN	3	3	3	3	3	3	3	3	3
P53252	Background	0.18295	0.0940824	0.164105	0.225305	0.110132	0.299303	0.0746382	0.0588042	0.0547224	0.0390557	27	0	IN	3	3	3	3	3	3	3	3	3
P53281	Background	0.342595	0.161925	0.647123	0.114851	0.0623629	0.0867875	0.504666	0.00783577	0.216202	0.399886	26	1	IN	3	3	3	3	3	3	2	3	3
P53295	Background	0.296814	0.586161					0.0424739		0.250118		12	15	OUT	2	0	1	1	0	3	1	3	1
P53297	Background	0.300561	0.083963	0.111715	0.33615	0.136671	0.132198	0.384545	0.224619	0.0635973	0.144157	27	0	IN	3	3	3	3	3	3	3	3	3
P53301	Background	0.130531	0.0672921	0.137551	0.117996	0.0503125	0.0500687	0.0920831	0.166592	0.134891	0.209177	27	0	IN	3	3	3	3	3	3	3	3	3
P53303	Background	0.102697	0.0709393	0.113465	0.0843807	0.0691444	0.0680729	0.0420964	0.104308	0.0869021	0.154746	27	0	IN	3	3	3	3	3	3	3	3	3
P53312	Background	0.113698	0.072562	0.177787	0.133681	0.0857903	0.0862216	0.0833141	0.137082	0.111114	0.117299	27	0	IN	3	3	3	3	3	3	3	3	3
P53332	Background	0.146661	0.108271	0.079951	0.0717277	0.0842723	0.142212	0.135481	0.121561	0.141226	0.10222	26	1	IN	3	3	2	3	3	3	3	3	3
P53334	Background	0.341322	0.328176	0.296347	0.656377	0.281102	0.242108	0.321934	0.405394	0.428418	0.305674	27	0	IN	3	3	3	3	3	3	3	3	3
P53337	Background	0.280227	0.3168	0.152323	0.042771	0.17195	0.383686	0.35726	0.0670277	0.18508	0.497922	26	1	IN	3	3	2	3	3	3	3	3	3
P53438	Background	0.103697			0.065387	0.133797	0.097132					8	19	OUT	0	1	2	3	2	0	0	0	0
P53549	Background	0.15007	0.0606412	0.130664	0.213711	0.16099	0.0364322	0.144672	0.0660259	0.150604	0.075284	27	0	IN	3	3	3	3	3	3	3	3	3
P53598	Background	0.128318	0.174777	0.120913	0.11877	0.149911	0.202613	0.0833977	0.0270588	0.10254	0.0217635	27	0	IN	3	3	3	3	3	3	3	3	3
P53622	Background	0.159973	0.115961	0.29749	0.0687707	0.193407	0.087113	0.132754	0.194615	0.0691353	0.0482214	27	0	IN	3	3	3	3	3	3	3	3	3
P53633	Background	0.39639			0.00632258	0.0998286	0.472296	0.511557	0.0519538		0.0565908	19	8	IN	0	1	2	3	3	3	3	1	3
P53691	Background	0.0857416	0.0306344	0.116385	0.100977	0.0443873	0.077381	0.0136111	0.0377286	0.0271835	0.131041	27	0	IN	3	3	3	3	3	3	3	3	3
P53731	Background	0.240029	0.193353	0.0906021	0.0429218	0.0789534	0.072744	0.166813	0.19244	0.242951	0.190193	27	0	IN	3	3	3	3	3	3	3	3	3
P53738	Background	0.214673	0.0341877	0.354162	0.097365	0.0509822	0.214251	0.0366458	0.038729	0.0910476	0.370209	27	0	IN	3	3	3	3	3	3	3	3	3
P53834	Background	0.420649	0.148245	0.265673	0.0563378	0.132897	0.0617393	0.0700579	0.0854227		0.139738	25	2	IN	3	3	3	3	3	3	3	1	3
P53839	Background	0.0573721	0.104896	0.0880623	0.0196647	0.018504	0.0423226	0.0281523	0.018629	0.0468831	0.050039	27	0	IN	3	3	3	3	3	3	3	3	3
P53849	Background	0.231301	0.193399	0.193532	0.144027	0.129397	0.138261	0.0344372	0.0902711	0.0499897	0.0558907	27	0	IN	3	3	3	3	3	3	3	3	3
P53852	Background	0.392853	0.230194	0.43464	0.338019	0.405467	0.194771	0.0812961	0.501205	0.0464143	0.56737	27	0	IN	3	3	3	3	3	3	3	3	3
P53860	Background	0.547077	0.220809			0.799491		0.374998	0.563011	0.663198	0.244375	18	9	IN	3	1	1	2	1	2	2	3	3
P53885	Background	0.327731	0.19173	0.273867	0.140521	1.26399	0.11384	0.130515	0.0102692	0.0864345	0.255579	27	0	IN	3	3	3	3	3	3	3	3	3
P53900	Background	0.183188		0.0719691		0.105902	0.140191	0.112279	0.0295891	0.348651	0.176682	20	7	IN	1	3	1	3	3	2	2	2	3
P53912	Background	0.10731	0.081764	0.13329	0.0513993	0.0878629	0.118212	0.113235	0.10243	0.015791	0.0353472	27	0	IN	3	3	3	3	3	3	3	3	3
P53914	Background	0.187114	0.126753	0.0978484	0.336455	0.214273	0.136582	0.0596802	0.182609	0.202232	0.238409	27	0	IN	3	3	3	3	3	3	3	3	3
P53978	Background	0.126449	0.0328345	0.164015	0.0543173	0.0384161	0.37328	0.0385929	0.0125009	0.156726	0.0421631	27	0	IN	3	3	3	3	3	3	3	3	3
P53981	Background	0.132615	0.0438861	0.148077	0.0411174	0.0734065	0.115849	0.0548453	0.157606	0.05338	0.150826	27	0	IN	3	3	3	3	3	3	3	3	3
P54000	Background	0.187885	0.0389691	0.228874	0.192717	0.248109	0.025737	0.128688	0.0202526	0.181319	0.107644	23	4	IN	3	2	2	3	2	3	3	3	2
P54113	Background	0.111379	0.103	0.13787	0.1314	0.117418	0.116665	0.0236217	0.0242845	0.067767	0.0888823	27	0	IN	3	3	3	3	3	3	3	3	3
P54115	Background	0.123142	0.0414806	0.134169	0.0180551	0.0197405	0.0287902	0.0914522	0.0308613	0.0537345	0.201875	27	0	IN	3	3	3	3	3	3	3	3	3
P54838	Background	0.127442	0.0234807	0.107423	0.00490154	0.104396	0.0203604	0.132027	0.0564788	0.104561	0.0567496	27	0	IN	3	3	3	3	3	3	3	3	3
P54839	Background	0.127571	0.034789	0.131744	0.0329465	0.0417485	0.0247505	0.0272451	0.00918389	0.0996517	0.113988	27	0	IN	3	3	3	3	3	3	3	3	3
P54885	Background	0.167023	0.142101	0.0325396	0.109313	0.20074	0.101265	0.108953	0.0784898	0.0760506	0.0600459	27	0	IN	3	3	3	3	3	3	3	3	3
P60010	Background	0.093693	0.0905362	0.110643	0.0194986	0.0799313	0.0502398	0.0180742	0.0265588	0.0244711	0.0835353	27	0	IN	3	3	3	3	3	3	3	3	3
P61830	Background	0.40622	0.0239058	0.0126253	0.150163	0.0928582	0.140904	0.0997005	0.0724197	0.0544217	0.146938	27	0	IN	3	3	3	3	3	3	3	3	3
P80210	Background	0.380808	0.227048	0.0701396	0.321483	0.326293	0.298537	0.158002	0.0979321	0.128032	0.158066	27	0	IN	3	3	3	3	3	3	3	3	3
P80235	Background	0.170465	0.0762659	0.150974	0.446713	0.0179444	0.220134	0.0876176	0.133124	0.0176983	0.023804	27	0	IN	3	3	3	3	3	3	3	3	3
P81449	Background	0.177364	0.150255	0.145265	0.191005	0.117326	0.107423	0.155878	0.0994337	0.0242686	0.376749	27	0	IN	3	3	3	3	3	3	3	3	3
P87262	Background	0.187617	0.0352381	0.149796	0.017552	0.344566	0.0236723	0.179686	0.193649	0.0317284	0.0194284	27	0	IN	3	3	3	3	3	3	3	3	3
P89886	Background	0.15826	0.140674	0.285542	0.135585	0.188371	0.0899219	0.102593	0.0573543	0.155985	0.08559	27	0	IN	3	3	3	3	3	3	3	3	3
Q00055	Background	0.106936	0.0525573	0.0770563	0.110208	0.00814535	0.0934675	0.0740681	0.10173	0.028254	0.116711	27	0	IN	3	3	3	3	3	3	3	3	3
Q00711	Background	0.311929	0.129312	0.550864	0.416037	0.180548	0.419656	0.184682	0.168076	0.360888	0.297632	27	0	IN	3	3	3	3	3	3	3	3	3
Q00764	Background	0.179837	0.0807367	0.130519	0.101101	0.172799	0.0457037	0.22695	0.0983592	0.156619	0.176508	27	0	IN	3	3	3	3	3	3	3	3	3
Q00816	Background	0.180571					0.290772				0.243468	10	17	OUT	0	1	0	1	3	1	1	1	2
Q00955	Background	0.117782	0.0205159	0.174672	0.0519954	0.0825493	0.0408754	0.0366865	0.0543306	0.0713874	0.0479875	27	0	IN	3	3	3	3	3	3	3	3	3
Q01217	Background	0.320429	0.266987	0.148471	0.255995	0.186787	0.345079	0.107344	0.0687563	0.553552	0.306936	27	0	IN	3	3	3	3	3	3	3	3	3
Q01519	Background	0.262578	0.0475491	0.02018	0.582205	0.0648642	0.161608	0.271563	0.410004	0.0932032	0.421401	26	1	IN	3	3	3	3	3	3	3	2	3
Q01532	Background	0.163816	0.230981	0.125011	0.149825	0.164469	0.0775478	0.140833	0.0745231	0.10133	0.190274	27	0	IN	3	3	3	3	3	3	3	3	3
Q01560	Background	0.0737944	0.0230428	0.120086	0.0232217	0.042829	0.0244603	0.0784015	0.0916381	0.0711927	0.0763962	27	0	IN	3	3	3	3	3	3	3	3	3
Q01574	Background	0.104159	0.126883	0.139419	0.0376337	0.104858	0.0785319	0.102032	0.0744945	0.0871975	0.180732	27	0	IN	3	3	3	3	3	3	3	3	3
Q01649	Background	0.312502	0.0286114	0.219971	0.26226	0.136541	0.726514	0.0772136	0.0714305	0.261273		21	6	IN	3	2	3	2	2	2	3	3	1
Q01852	Background	0.239136	0.227613	0.24379	0.220246	0.259798	0.218085	0.147814	0.162861	0.0749142	0.0383998	27	0	IN	3	3	3	3	3	3	3	3	3
Q01855	Background	0.188736	0.0202298	0.134149	0.0888361	0.037688	0.549114	0.00642668	0.0269613	0.0351765	0.0191871	27	0	IN	3	3	3	3	3	3	3	3	3
Q01939	Background	0.213543	0.366882	0.165072	0.107627	0.179811	0.0784075	0.2413	0.261295	0.0213308	0.15904	27	0	IN	3	3	3	3	3	3	3	3	3
Q01976	Background	0.211168	0.330464	0.208649	0.145131	0.199585	0.135715	0.266744	0.0314569	0.0140512	0.130019	27	0	IN	3	3	3	3	3	3	3	3	3
Q02326	Background	0.120958	0.0143587	0.151972	0.0227514	0.0198374	0.052266	0.0112703	0.0880263	0.0635662	0.144481	27	0	IN	3	3	3	3	3	3	3	3	3
Q02486	Background	0.480933	0.00565466	0.23847	0.203052	0.210826	0.339394	0.474836	0.156992	0.133178	0.127096	27	0	IN	3	3	3	3	3	3	3	3	3
Q02642	Background	0.210054	0.0705605	0.164148	0.15037	0.0679202	0.108299	0.238075	0.0510469	0.0898791	0.50794	27	0	IN	3	3	3	3	3	3	3	3	3
Q02725	Background	0.159422	0.0703164	0.086628	0.275686	0.206972	0.0901007	0.0984776	0.204101	0.0412266	0.0298165	27	0	IN	3	3	3	3	3	3	3	3	3
Q02753	Background	0.12767	0.132488	0.108452	0.0237978	0.0380141	0.0260104	0.016763	0.0305992	0.0402821	0.101856	27	0	IN	3	3	3	3	3	3	3	3	3
Q02754	Background	0.24846	0.32065	0.348899	0.199011	0.0658439	0.214797	0.137007	0.109558	0.320189	0.221482	27	0	IN	3	3	3	3	3	3	3	3	3
Q02785	Background	0.132044	0.102123	0.153986	0.00197576	0.109619		0.205639	0.0350759	0.217003	0.0913449	23	4	IN	3	3	3	3	1	2	3	3	2
Q02821	Background	0.270143	0.379216	0.123567	0.0675482	0.180372	0.181951	0.0419615	0.0775388	0.098041	0.228257	27	0	IN	3	3	3	3	3	3	3	3	3
Q03048	Background	0.0606943	0.123457	0.105955	0.024945	0.0312227	0.0276891	0.00684404	0.025513	0.050157	0.0197919	27	0	IN	3	3	3	3	3	3	3	3	3
Q03102	Background	0.101816	0.10676	0.156903	0.0459856	0.0556986	0.0401671	0.0630726	0.135318	0.0983032	0.0356268	27	0	IN	3	3	3	3	3	3	3	3	3
Q03104	Background	0.164762	0.0309186	0.139548	0.0709708	0.158496	0.0765058	0.109185	0.307509	0.199943	0.0118105	27	0	IN	3	3	3	3	3	3	3	3	3
Q03148	Background	0.244446	0.0330799	0.339931	0.0961645	0.299898	0.0955359					14	13	IN	3	2	3	2	3	0	0	1	0
Q03161	Background	0.109024	0.0249641	0.0658859	0.0345932	0.11044	0.0546027	0.0945046	0.137053	0.0380518	0.0406612	27	0	IN	3	3	3	3	3	3	3	3	3
Q03195	Background	0.278795	0.0866295	0.309791	0.472435	0.131032	0.327218	0.167185	0.0923812	0.0686039	0.205587	27	0	IN	3	3	3	3	3	3	3	3	3
Q03219	Background	0.320211	0.472623	0.315944	0.393235	0.344578	0.380367	0.0837357	0.268514	0.333729	0.109167	27	0	IN	3	3	3	3	3	3	3	3	3
Q03558	Background	0.150073	0.0598485	0.121487	0.00241289	0.0127147	0.022955	0.0315825	0.0396817	0.0404594	0.131464	27	0	IN	3	3	3	3	3	3	3	3	3
Q03655	Background	0.346709	0.316821	0.240671	0.316138	0.210549	0.366046	0.155815	0.14783	0.308096	0.464408	26	1	IN	3	3	3	3	3	2	3	3	3
Q03661	Background	0.338449	0.294096	0.174413	0.0573116	0.176461	0.2663	0.100508	0.342472	0.24818	0.189755	27	0	IN	3	3	3	3	3	3	3	3	3
Q03677	Background	0.658674	0.245639		0.3641		0.141836	0.120314	0.481125	0.160339	0.227458	20	7	IN	2	0	2	1	3	3	3	3	3
Q03690	Background	0.138245	0.0998783	0.081377	0.157503	0.019515	0.0514445	0.0592145	0.126985	0.0503108	0.120094	27	0	IN	3	3	3	3	3	3	3	3	3
Q03835	Background	0.436945	0.105344	0.0795175	0.0666129	0.0815342	0.155281	0.268442	0.21431	0.356646	0.243834	27	0	IN	3	3	3	3	3	3	3	3	3
Q03862	Background	0.439745	0.32474		0.164653	0.168258	0.0529823	0.527885		0.405715	0.688581	18	9	IN	2	0	2	3	2	2	1	3	3
Q03940	Background	0.216207	0.19658	0.223256	0.163422	0.108508	0.136635	0.103186	0.197896	0.0437462	0.0915931	27	0	IN	3	3	3	3	3	3	3	3	3
Q03973	Background	0.425462	0.215673	0.0827212	0.168726	0.161028	0.0862611	0.304375	0.339731	0.414531	0.215525	27	0	IN	3	3	3	3	3	3	3	3	3
Q04013	Background	0.163054	0.0447502	0.218915	0.0130556	0.0323499	0.139213	0.0274424	0.0487249	0.0179235	0.0442863	27	0	IN	3	3	3	3	3	3	3	3	3
Q04062	Background	0.167086	0.0539405	0.16094	0.130865	0.260266	0.0315882	0.0269763	0.182548	0.121485	0.0154237	27	0	IN	3	3	3	3	3	3	3	3	3
Q04067	Background	0.206598	0.165469	0.21567	0.258804	0.230813	0.113834	0.0166071	0.278011	0.190543	0.112958	27	0	IN	3	3	3	3	3	3	3	3	3
Q04175	Background	0.356283	0.0859143	0.326235	0.172413	0.138213	0.168518	0.392905	0.0361602	0.323702	0.0885949	27	0	IN	3	3	3	3	3	3	3	3	3
Q04178	Background	0.147726	0.110962	0.162706	0.119921	0.0639226	0.199816	0.190723	0.135723	0.0634814	0.287066	26	1	IN	3	3	2	3	3	3	3	3	3
Q04304	Background	0.534703	0.337811	0.421975	0.0520099	0.526286	0.509958	0.642672	0.831834	0.588044	0.451898	27	0	IN	3	3	3	3	3	3	3	3	3
Q04336	Background	0.443945	0.0289507	0.673508	0.580273	0.588267	0.094146	0.627364	0.372296	0.240046	0.127178	27	0	IN	3	3	3	3	3	3	3	3	3
Q04338	Background	0.144277		0.00504493	0.0616912	0.188808	0.109711					12	15	OUT	0	2	3	3	3	0	1	0	0
Q04341	Background	0.21573		0.151568	0.0623192	0.199514	0.0815816	0.1035	0.0854454	0.0746646	0.366771	22	5	IN	1	3	3	3	2	3	3	2	2
Q04344	Background	0.22965	0.0437811	0.0840871	0.537787	0.0961795	0.300636	0.0420857	0.107236	0.14172	0.0332707	27	0	IN	3	3	3	3	3	3	3	3	3
Q04371	Background	0.305371	0.178807	0.286137	0.0238734	0.157799	0.213224	0.236753	0.305524	0.414249	0.293533	27	0	IN	3	3	3	3	3	3	3	3	3
Q04409	Background	0.170246	0.0403001	0.0612259	0.293638	0.0778262	0.288941	0.0701684	0.131498	0.100247	0.0595973	27	0	IN	3	3	3	3	3	3	3	3	3
Q04431	Background											0	27	OUT	0	0	0	0	0	0	0	0	0
Q04432	Background	0.128799	0.0155391	0.12457	0.153445	0.0287314	0.136389	0.0337555	0.0406657	0.172016	0.0906936	27	0	IN	3	3	3	3	3	3	3	3	3
Q04491	Background	0.245208	0.101321	0.185441	0.196431	0.179862	0.410971	0.120525	0.169061	0.348299	0.272309	27	0	IN	3	3	3	3	3	3	3	3	3
Q04636	Background	0.179265	0.0238822	0.202922	0.209311	0.14016	0.175493		0.194107		0.137353	20	7	IN	2	3	3	3	2	1	3	0	3
Q04660	Background	0.297781	0.240449		0.309678		0.163787	0.178344	0.117549	0.122076	0.706519	20	7	IN	3	1	3	1	2	3	2	2	3
Q04697	Background	0.666488		0.0157112			0.571629		0.464262			9	18	OUT	0	2	1	1	2	1	2	0	0
Q04728	Background	0.275271	0.0767775	0.0993828	0.329849	0.0456144	0.163556	0.0928055	0.224663	0.0418405	0.297173	27	0	IN	3	3	3	3	3	3	3	3	3
Q04792	Background	0.44777	0.0233567	0.231095	0.523445	0.0105851	0.291739	0.129757	0.182243	0.142824	0.195913	24	3	IN	2	3	3	2	3	2	3	3	3
Q04869	Background	0.225923	0.126619	0.0711825	0.154278	0.256268	0.0359377	0.0933948	0.224063	0.218131	0.481041	27	0	IN	3	3	3	3	3	3	3	3	3
Q04894	Background	0.125141	0.0534383	0.208461	0.0762185	0.0272659	0.0447529	0.0153953	0.0834034	0.045219	0.0278794	27	0	IN	3	3	3	3	3	3	3	3	3
Q04947	Background	0.108431	0.0142704	0.191125	0.0298124	0.0422073	0.0403305	0.0445622	0.0667531	0.050063	0.142582	27	0	IN	3	3	3	3	3	3	3	3	3
Q04951	Background	0.16833	0.165417	0.0722673	0.128286	0.032507	0.0819822	0.0760855	0.0703717	0.0370673	0.0311588	27	0	IN	3	3	3	3	3	3	3	3	3
Q05016	Background	0.142753	0.057279	0.209578	0.0948415	0.0930229	0.101959	0.0552302	0.0818989	0.178302	0.0831389	27	0	IN	3	3	3	3	3	3	3	3	3
Q05029	Background	0.893006									0.826822	6	21	OUT	0	0	1	0	0	0	1	1	3
Q05506	Background	0.10872	0.0839954	0.158583	0.0732249	0.132068	0.0865133	0.0132194	0.0317849	0.0499017	0.13943	27	0	IN	3	3	3	3	3	3	3	3	3
Q05515	Background	0.237555	0.0801738	0.159726	0.117313	0.256993	0.466651	0.408985	0.0847441	0.00670314	0.17171	27	0	IN	3	3	3	3	3	3	3	3	3
Q05636	Background											0	27	OUT	0	0	0	0	0	0	0	0	0
Q05775	Background	0.12395	0.0552984	0.101409	0.0822063	0.081955	0.0588829	0.0823283	0.125552	0.239736	0.112052	27	0	IN	3	3	3	3	3	3	3	3	3
Q05785	Background	0.295693			0.0820937	0.424631	0.27127		0.0763685	0.0891701	0.17918	15	12	IN	0	1	2	3	2	1	2	2	2
Q05905	Background	0.326656	0.442331	0.178946	0.135383	0.29639	0.148934	0.32551	0.410856	0.159779	0.0680533	27	0	IN	3	3	3	3	3	3	3	3	3
Q05911	Background	0.423256	0.369894	0.18578	0.402581	0.281156	0.0987045	0.168019	0.378168	0.0784343	0.0990235	27	0	IN	3	3	3	3	3	3	3	3	3
Q05933	Background	0.19457	0.220331	0.15791	0.055148	0.215325	0.248692	0.0787663	0.120978	0.132489	0.139107	27	0	IN	3	3	3	3	3	3	3	3	3
Q06103	Background	0.258486	0.0653977	0.234412	0.0373942	0.0181067	0.0601548	0.0472021	0.0322129	0.416393	0.581643	27	0	IN	3	3	3	3	3	3	3	3	3
Q06142	Background	0.415463	0.301055	0.273736	0.122607	0.211491	0.198547	0.154994	0.19344	0.316707	0.20942	27	0	IN	3	3	3	3	3	3	3	3	3
Q06146	Background	0.136704	0.0360358	0.152673	0.188954	0.050501	0.0398539	0.00216242	0.0595821	0.0747278	0.0911629	27	0	IN	3	3	3	3	3	3	3	3	3
Q06151	Background	0.189585	0.126142	0.124358	0.0341451	0.0822448	0.0648995	0.0555171	0.0649305	0.0491229	0.119835	27	0	IN	3	3	3	3	3	3	3	3	3
Q06179	Background											0	27	OUT	0	0	0	0	0	0	0	0	0
Q06205	Background	0.450032	0.70869	0.773067	0.24386	0.114405	0.0389424	0.0454886	0.116293	0.212646	0.446545	27	0	IN	3	3	3	3	3	3	3	3	3
Q06252	Background	0.190776	0.209558	0.200174	0.0860206	0.0109816	0.117856	0.0134942	0.0809804	0.0756426	0.159373	27	0	IN	3	3	3	3	3	3	3	3	3
Q06408	Background	0.199772	0.170406	0.0948383	0.0492939	0.080257	0.118511	0.189615	0.347997	0.304277	0.150754	27	0	IN	3	3	3	3	3	3	3	3	3
Q06440	Background	0.498205	0.418877	0.380974	0.579778	0.0351063	0.234426	0.0381256	0.553435	0.0539616	0.0410766	27	0	IN	3	3	3	3	3	3	3	3	3
Q06449	Background	0.155479	0.160254	0.114681	0.279318	0.0702416	0.0364706	0.0771669	0.147853	0.0866768	0.149276	27	0	IN	3	3	3	3	3	3	3	3	3
Q06485	Background	0.243841			0.434896	0.619609		0.265228	0.0493298	0.182446	0.198273	17	10	IN	1	1	2	2	1	2	2	3	3
Q06494	Background	0.223969	0.100774	0.271227	0.142219	0.0934638	0.413463	0.0792765	0.393402	0.0907222	0.239783	27	0	IN	3	3	3	3	3	3	3	3	3
Q06505	Background	0.431815	0.378326	0.13494	0.0443518	0.106565	0.4711	0.68196	0.0515769	0.0642955	0.402338	27	0	IN	3	3	3	3	3	3	3	3	3
Q06523	Background	0.254193	0.302615	0.0670971	0.0692506	0.180461	0.0385833	0.0879628	0.469657	0.146455	0.458649	27	0	IN	3	3	3	3	3	3	3	3	3
Q06524	Background	0.146687				0.0213093						3	24	OUT	0	0	0	2	1	0	0	0	0
Q06625	Background	0.693738	0.106559	0.458858	0.116452	0.519604	0.701129	0.204219	0.385328	0.513706	0.0871448	26	1	IN	2	3	3	3	3	3	3	3	3
Q06685	Background	0.401087	0.114021	0.0196322	0.138418	0.0520157	0.13802	0.161894	0.10706	0.0298377	0.19782	27	0	IN	3	3	3	3	3	3	3	3	3
Q06705	Background	1.70888	0.981948	0.636632	0.171857	0.19831	0.0952851	0.0914641	0.210535	0.0076617	1.44567	24	3	IN	2	3	2	3	3	3	3	2	3
Q07451	Background											1	26	OUT	0	1	0	0	0	0	0	0	0
Q07478	Background	0.266589	0.0679102	0.0707961	0.289651	0.0724852	0.356084	0.101283	0.21917	0.275834	0.0344855	27	0	IN	3	3	3	3	3	3	3	3	3
Q07505	Background	0.164379	0.0580328	0.118306	0.098454	0.0231878	0.118257	0.104974	0.13799	0.165119	0.153492	27	0	IN	3	3	3	3	3	3	3	3	3
Q07551	Background	0.142726	0.101277	0.127883	0.0361509	0.0590316	0.0827005	0.0773601	0.0193444	0.103113	0.128239	27	0	IN	3	3	3	3	3	3	3	3	3
Q07623	Background	0.304968		0.0848769	0.0888605	0.419075	0.231554	0.0516991	0.310596	0.203136	0.231808	23	4	IN	0	3	3	3	3	3	2	3	3
Q07648	Background	0.164255	0.0489616	0.0444647	0.157506	0.175475	0.0353981	0.0807911	0.128657	0.16047		22	5	IN	3	3	2	3	3	2	3	2	1
Q07657	Background	0.330258	0.499861	0.0944831	0.120448	0.113405	0.210178	0.673482	0.714731	0.169237	0.285159	26	1	IN	3	3	3	3	3	3	3	3	2
Q07688	Background	0.70978	0.232274	0.493914	0.252059	0.245905	0.295741	0.664862	0.584392	0.180392	0.196402	26	1	IN	3	3	3	2	3	3	3	3	3
Q07825	Background	0.708617	0.246972	0.810869	0.142073	0.116601	0.420162	0.37323	0.980623	0.0583227	0.450957	27	0	IN	3	3	3	3	3	3	3	3	3
Q08193	Background	0.10752	0.0296005	0.105157	0.0520748	0.0381324	0.0684904	0.0281553	0.185088	0.0278357	0.0328807	27	0	IN	3	3	3	3	3	3	3	3	3
Q08202	Background	0.339617		0.386473		0.0924763		0.309969	0.18476	0.38211	0.0652342	18	9	IN	1	2	1	2	1	3	3	2	3
Q08220	Background	0.409552	0.421705	0.149203	0.470625	0.329958	0.621836	0.0911289	0.433962	0.184384	0.642478	26	1	IN	3	2	3	3	3	3	3	3	3
Q08245	Background	0.163119	0.0762926	0.116309	0.0737719	0.0083492	0.0407886	0.043551	0.182971	0.0923058	0.0534084	27	0	IN	3	3	3	3	3	3	3	3	3
Q08295	Background	0.340881	0.728649	0.133138	0.4495	0.112524	0.223524	0.118975	0.179004	0.0782931	0.304182	27	0	IN	3	3	3	3	3	3	3	3	3
Q08412	Background	0.279633	0.158953	0.0680178	0.305335	0.334524	0.240964	0.294123	0.378938	0.213976	0.106626	27	0	IN	3	3	3	3	3	3	3	3	3
Q08422	Background	0.117387	0.168433	0.146642	0.0398612	0.0580647	0.0744502	0.0898133	0.0329459	0.00537303	0.288888	27	0	IN	3	3	3	3	3	3	3	3	3
Q08446	Background											0	27	OUT	0	0	0	0	0	0	0	0	0
Q08601	Background	0.566528	0.102171	0.578966	0.800495	0.0208596	0.914399	0.701811	0.623346	0.132864	0.619404	25	2	IN	3	3	3	2	2	3	3	3	3
Q08723	Background	0.232465	0.14507	0.0684307	0.0138485	0.0780016	0.245455	0.0658341	0.103296	0.160589	0.0877107	27	0	IN	3	3	3	3	3	3	3	3	3
Q08732	Background	0.187589	0.0760966	0.152022	0.126375	0.11139	0.203292	0.0557556	0.0216182	0.140258	0.328259	27	0	IN	3	3	3	3	3	3	3	3	3
Q08742	Background	0.158249	0.0903365	0.0989753	0.0387081	0.160893	0.137068	0.0780178	0.12432	0.109834	0.0736997	27	0	IN	3	3	3	3	3	3	3	3	3
Q08745	Background	0.0966379	0.0597991	0.0124008	0.0701565	0.0360806	0.047946	0.0131475	0.0538354	0.0198567	0.0607375	27	0	IN	3	3	3	3	3	3	3	3	3
Q08971	Background	0.227949	0.24918	0.110424	0.351402	0.0270002	0.245431	0.329475	0.0254666	0.0185664	0.177429	27	0	IN	3	3	3	3	3	3	3	3	3
Q08972	Background	0.160794	0.0755563	0.189179	0.0693819	0.115737	0.161142	0.238003	0.17939	0.104093	0.0649095	27	0	IN	3	3	3	3	3	3	3	3	3
Q08977	Background	0.160708	0.0303105	0.259014	0.165134	0.0787962	0.23095	0.139607	0.159414	0.191214	0.0228393	27	0	IN	3	3	3	3	3	3	3	3	3
Q08985	Background	0.33259	0.0921293	0.439529	0.300712	0.0504928	0.265605	0.0483517	0.111013	0.209248	0.138156	27	0	IN	3	3	3	3	3	3	3	3	3
Q10740	Background	0.192715	0.0276287	0.145089	0.136094	0.0418762	0.184215	0.0551163	0.228684	0.186739	0.432265	27	0	IN	3	3	3	3	3	3	3	3	3
Q12044	Background	0.277304	0.336852	0.539788	0.35388	0.222982	0.0496343	0.279765	0.252929	0.137206	0.116125	27	0	IN	3	3	3	3	3	3	3	3	3
Q12074	Background	0.158049	0.050154	0.147434	0.0584067	0.070092	0.198526	0.0362072	0.0280173	0.00703149	0.138607	27	0	IN	3	3	3	3	3	3	3	3	3
Q12091	Background	0.281736	0.0855057	0.369748	0.443526	0.104444	0.458039	0.0490413	0.249927	0.343702	0.179204	27	0	IN	3	3	3	3	3	3	3	3	3
Q12109	Background	0.280651	0.539987	0.178166	0.171042	0.405199	0.132016	0.153225	0.280059	0.123106	0.382391	27	0	IN	3	3	3	3	3	3	3	3	3
Q12118	Background	0.124083	0.0640912	0.178986	0.139128	0.0311653	0.060855	0.0773665	0.109059	0.0324435	0.0417163	27	0	IN	3	3	3	3	3	3	3	3	3
Q12122	Background	0.0997553	0.00976003	0.0924598	0.0612078	0.0696994	0.120126	0.0038046	0.0795483	0.0313161	0.11076	27	0	IN	3	3	3	3	3	3	3	3	3
Q12123	Background	0.250981	0.361577	0.324609	0.0849092	0.0316419	0.065593	0.169717	0.338594	0.228906	0.160822	27	0	IN	3	3	3	3	3	3	3	3	3
Q12154	Background	0.360277	0.0778541	0.222832	0.00897743	0.213869	0.0489159	0.08532	0.0216901	0.317547	0.0230204	27	0	IN	3	3	3	3	3	3	3	3	3
Q12159	Background	0.264774	0.0333611	0.50875	0.2505	0.0732454	0.204744	0.0293429	0.180846	0.065883	0.179211	27	0	IN	3	3	3	3	3	3	3	3	3
Q12165	Background	0.189417	0.0615936	0.157372	0.072394	0.0389035	0.109632	0.197968	0.128995	0.185893	0.11623	27	0	IN	3	3	3	3	3	3	3	3	3
Q12178	Background	0.486307	0.191325	0.87149	0.671578	0.170329	0.782399	0.092858	0.123999	0.0562202	0.207155	22	5	IN	2	2	3	2	2	3	2	3	3
Q12189	Background	0.298144	0.208886	0.176068	0.179226	0.0124029		0.156008	0.106983	0.160226	0.510707	23	4	IN	3	2	3	2	1	3	3	3	3
Q12207	Background	0.368956		0.576895		0.297885	0.44667	0.207027	0.164911	0.36528		18	9	IN	0	2	1	3	3	3	3	3	0
Q12211	Background	0.208732	0.0552106	0.0355			0.125398	0.104546	0.349862	0.092444	0.0155049	15	12	IN	2	2	0	1	2	2	2	2	2
Q12213	Background	0.090594	0.0302827	0.163989	0.11288	0.0447867	0.0455405	0.0349231	0.0219248	0.0339132	0.0403164	27	0	IN	3	3	3	3	3	3	3	3	3
Q12230	Background	0.266522	0.0277497	0.0878037	0.0480764	0.0668381	0.0569729	0.148083	0.059554	0.0743015	0.10756	27	0	IN	3	3	3	3	3	3	3	3	3
Q12233	Background	0.171534	0.0643573	0.11072	0.22458	0.184862	0.185877	0.0539372	0.0860193	0.160942	0.160992	27	0	IN	3	3	3	3	3	3	3	3	3
Q12250	Background	0.126803	0.115396	0.0387421	0.123469	0.070388	0.0529511	0.10412	0.0325345	0.0924475	0.22304	27	0	IN	3	3	3	3	3	3	3	3	3
Q12265	Background	0.27183	0.198435	0.153882	0.250391	0.331444	0.156681	0.201535	0.178026	0.0356431	0.326208	27	0	IN	3	3	3	3	3	3	3	3	3
Q12266	Background	0.162646		0.129787	0.067037	0.148227	0.136028	0.0640246	0.140151	0.110862	0.221015	24	3	IN	0	3	3	3	3	3	3	3	3
Q12305	Background	0.100067	0.026855	0.106389	0.0313221	0.0159945	0.00531993	0.145208	0.0635664	0.025342	0.167105	27	0	IN	3	3	3	3	3	3	3	3	3
Q12306	Background	0.173196	0.274826	0.0827934	0.0560173	0.0373768	0.016196	0.0484813	0.0515063	0.0102791	0.576705	27	0	IN	3	3	3	3	3	3	3	3	3
Q12314	Background	0.193568	0.0651398	0.185673	0.0635294	0.350554	0.131342	0.141191	0.0903496	0.226702	0.181092	27	0	IN	3	3	3	3	3	3	3	3	3
Q12329	Background	0.361449	0.0805573	0.16599	0.771415	0.0351623	0.898275	0.153497	0.0570987	0.0483539	0.0626459	27	0	IN	3	3	3	3	3	3	3	3	3
Q12335	Background	0.190317	0.0792427	0.17125	0.0644302	0.114908	0.0873767	0.069853	0.0642132	0.128539	0.175401	27	0	IN	3	3	3	3	3	3	3	3	3
Q12349	Background	0.397771	0.121349	0.0820035	0.097791	0.0756397	0.0880272	0.0324632	0.723877	0.733534	1.31059	27	0	IN	3	3	3	3	3	3	3	3	3
Q12355	Background	0.583581	0.476991	0.650269	0.584324		0.467994	0.161761		0.739583	0.881009	20	7	IN	3	2	3	1	3	2	1	2	3
Q12363	Background	0.138724	0.0737387	0.114232	0.100013	0.0442041	0.0431804	0.0298498	0.0234017	0.0695437	0.1426	27	0	IN	3	3	3	3	3	3	3	3	3
Q12377	Background	0.158596	0.454868	0.0491403	0.122878	0.1159	0.0554293	0.120265	0.0363463	0.0578947	0.160549	27	0	IN	3	3	3	3	3	3	3	3	3
Q12408	Background	0.239583	0.0385031	0.196078	0.0123467	0.0614508	0.0628274	0.227205	0.232403	0.0413698	0.0438858	27	0	IN	3	3	3	3	3	3	3	3	3
Q12428	Background	0.121622	0.0598389	0.0979797	0.0760377	0.127834	0.160148	0.117594	0.0852642	0.0781023	0.028841	27	0	IN	3	3	3	3	3	3	3	3	3
Q12443	Background	0.190095	0.117479	0.0663917	0.0790612	0.10205	0.11764	0.362866	0.226883	0.210857	0.0841391	27	0	IN	3	3	3	3	3	3	3	3	3
Q12447	Background	0.178371	0.383092	0.109885	0.0551094	0.0540767	0.129474	0.127812	0.0121332	0.10592	0.0681534	27	0	IN	3	3	3	3	3	3	3	3	3
Q12449	Background	0.0997547	0.0136588	0.170088	0.0185249	0.039671	0.126896	0.0906947	0.045224	0.0570531	0.128515	27	0	IN	3	3	3	3	3	3	3	3	3
Q12458	Background	0.169331	0.0728145	0.0588972	0.035773	0.0326892	0.0397517	0.0991283	0.220209	0.0880601	0.195055	27	0	IN	3	3	3	3	3	3	3	3	3
Q12460	Background	0.198517	0.155017	0.107735	0.160018	0.168217	0.0990002	0.162994	0.101026	0.071831	0.152908	27	0	IN	3	3	3	3	3	3	3	3	3
Q12464	Background	0.146222	0.0541475	0.0953248	0.057089	0.0715345	0.210135	0.0320958	0.0323993	0.166144	0.194333	27	0	IN	3	3	3	3	3	3	3	3	3
Q12499	Background	0.189165	0.0533234	0.167492	0.122043	0.171628	0.0893914	0.0795571	0.192536	0.121393	0.0818714	27	0	IN	3	3	3	3	3	3	3	3	3
Q12513	Background	0.431881	0.375875	0.142484	0.0742563	0.154155	0.0824531	0.623202	0.673325	0.0731719	0.271846	27	0	IN	3	3	3	3	3	3	3	3	3
Q12522	Background	0.28129	0.0695883	0.0138384	0.296967	0.32032	0.0399602	0.02785	0.466891	0.0650148	0.682706	27	0	IN	3	3	3	3	3	3	3	3	3
Q12532	Background	0.172319	0.0682109	0.102877	0.100588	0.128061	0.101696	0.103376	0.156282	0.046257	0.159394	27	0	IN	3	3	3	3	3	3	3	3	3
Q12680	Background	0.552255	0.0925289	0.451346	0.49302	0.6157	0.330816	0.684027	0.578443	0.267907	0.512127	27	0	IN	3	3	3	3	3	3	3	3	3
Q12692	Background	0.458235						0.442982	0.268012	0.30315	0.320758	10	17	OUT	0	0	0	0	0	2	3	2	3
Q2V2P9	Background	0.243925	0.223288	0.0535754	0.0855425	0.134504	0.209785	0.266804	0.151282	0.132809		24	3	IN	3	3	2	3	3	3	3	3	1
Q3E754	Background	0.124365	0.0278895	0.114118	0.0847904	0.028491	0.157564	0.0402189	0.0504888	0.041722	0.0471074	27	0	IN	3	3	3	3	3	3	3	3	3
Q3E757	Background	0.11821	0.0723514	0.120568	0.0320691	0.104281	0.0460531	0.0140583	0.00889231	0.0360132	0.0396463	27	0	IN	3	3	3	3	3	3	3	3	3
Q3E772	Background	1.16089	0.130753	1.20545	0.225922	0.0338283	0.113445	0.323419	0.113926	1.05723	0.734984	25	2	IN	3	3	3	3	3	3	3	2	2
Q3E792	Background	0.409862	0.190424	0.222614	0.133026	0.162368	0.118645	0.153759	0.234823	0.0680468	0.132417	27	0	IN	3	3	3	3	3	3	3	3	3
Q3E7B0	Background	0.234373	0.0696044	0.0507187	0.222236	0.340644	0.169489	0.0288137	0.0843825			18	9	IN	2	3	2	3	2	3	2	1	0
Q3E7X9	Background	0.096666	0.0801347	0.193328	0.0154861	0.0139609	0.0245002	0.0759677	0.0223168	0.157012	0.05684	27	0	IN	3	3	3	3	3	3	3	3	3
Q3E7Y3	Background	0.154615	0.214149	0.138213	0.0850857	0.0987826	0.0278717	0.0690832	0.0687712	0.0935408	0.0148405	27	0	IN	3	3	3	3	3	3	3	3	3
Q3E7Z5	Background	0.287708	0.350953	0.283529	0.995632	0.118464	0.145657	0.0544712	0.0143202	0.169773	0.106191	23	4	IN	3	3	2	2	2	3	2	3	3
Q3E834	Background	0.205492		0.185973	0.15021	0.339936	0.332577	0.182734	0.0850222	0.131438	0.312595	22	5	IN	1	2	3	3	2	3	2	3	3
Q3E841	Background	0.116649	0.0532526	0.180934	0.034837	0.069913	0.0366276	0.0563818	0.0990641	0.0470132	0.183216	27	0	IN	3	3	3	3	3	3	3	3	3
Q6Q547	Background	0.219656	0.133339	0.162993	0.0691438	0.167523	0.0665705	0.0705448	0.0667649	0.137476	0.0867684	27	0	IN	3	3	3	3	3	3	3	3	3
Q6Q5H1	Background	0.193684	0.0240715	0.131727	0.0854533	0.117127	0.0183996	0.116685	0.165427	0.12229	0.108977	27	0	IN	3	3	3	3	3	3	3	3	3
Q86ZR7	Background	0.52825	0.624797	0.567243	0.585983	0.386469	0.45685	0.121102	0.249273	0.597485	0.391212	27	0	IN	3	3	3	3	3	3	3	3	3
Q99258	Background	0.29472	0.160331	0.0736567	0.157834	0.236011	0.286059	0.172468	0.142647	0.248422	0.0509692	27	0	IN	3	3	3	3	3	3	3	3	3
Q99321	Background	0.231617	0.443962	0.412926	0.113128	0.235605	0.401144	0.144001	0.0966576	0.0737134	0.139681	27	0	IN	3	3	3	3	3	3	3	3	3
Q99369	Background	0.246401	0.0977322				0.0341671	0.252542	0.0842587	0.0590415		13	14	OUT	2	1	0	0	2	2	2	3	1
Q99383	Background	0.177673	0.258032	0.25542	0.0789924	0.0375098	0.0554531	0.118335	0.151096	0.116147	0.0517333	27	0	IN	3	3	3	3	3	3	3	3	3

## Sheet: MQ-L
Coefficient of variation (CV) among quantitative values and number of valid quantitative values (VV) measured for each protein quantified in the main dataset (PXD001819) using the MQ-L approach.
Protein	Spike/Background	CV_All	CV_P1	CV_P2	CV_P3	CV_P4	CV_P5	CV_P6	CV_P7	CV_P8	CV_P9	Valid values (VV)	Missing values	Filter for correlation	VV_P1	VV_P2	VV_P3	VV_P4	VV_P5	VV_P6	VV_P7	VV_P8	VV_P9
O00762ups	Spike	1.40468	0.0580617	0.079529	0.119982	0.0977805	0.434327	0.817416		0.342804	0.0493315	22	5	IN	3	3	3	3	3	2	1	2	2
O76070ups	Spike	1.24733	0.0201793	0.0661214	0.0594241	0.051728	0.259231					17	10	IN	3	3	3	3	3	1	1
P00167ups	Spike	0.984448	0.0334302	0.0261203	0.0211008	0.172657	0.0251347					15	12	IN	3	3	3	3	3
P00441ups	Spike	1.7661	0.764136	0.0795352	0.0563562	0.321178	0.248138		0.0472203	0.0665986	0.13432	24	3	IN	3	3	3	3	2	1	3	3	3
P00709ups	Spike	1.13474	0.045768	0.161849	0.0662217	0.0472957	0.466537					16	11	IN	3	3	3	3	3				1
P00915ups	Spike	1.28559	0.0246057	0.0849765	0.0657815	0.140802	0.167498			0.621472		18	9	IN	3	3	3	3	3		1	2
P00918ups	Spike	1.11343	0.0526517	0.147871	0.0262487	0.222295	0.268216					17	10	IN	3	3	3	3	3			1	1
P01008ups	Spike	1.35283	0.114602	0.172583	0.219222	0.315989	0.123823					18	9	IN	3	3	3	3	3	1	1		1
P01031ups	Spike	1.6035	0.0470899	0.464659	0.0432825	0.123572	0.140697					17	10	IN	3	3	3	3	3	1		1
P01112ups	Spike	1.05502	0.0770684	0.098279	0.0664591	0.0112767	0.552862					15	12	IN	3	3	3	3	3
P01127ups	Spike	1.08432	0.132191	0.0538538	0.0924231	0.128478						14	13	IN	3	3	3	3	1		1
P01133ups	Spike	0.914593	0.0661869	0.125452	0.0539199	0.860998	0.483777					13	14	OUT	3	3	3	2	2
P01344ups	Spike	0.93354	0.0375013	0.0138063	0.0554633	0.045032	0.124574					16	11	IN	3	3	3	3	3	1
P01375ups	Spike	1.15342	0.00810598	0.0952273	0.0641911	0.0736293	0.153271					17	10	IN	3	3	3	3	3	1			1
P01579ups	Spike	1.41497	0.111585	0.171056	0.318439	0.0481708	0.0923191				0.1766	20	7	IN	3	3	3	3	3		1	1	3
P02144ups	Spike	1.33086	0.0942334	0.0475566	0.11914	0.115938	0.257204			0.23047		18	9	IN	3	3	3	3	3	1		2
P02741ups	Spike	1.12213	0.191621	0.296321	0.61294	0.204007					0.0710844	15	12	IN	3	3	3	3	1				2
P02753ups	Spike	0.775537	0.0354977	0.150354	0.0521338	0.188588						13	14	OUT	3	3	3	2		1			1
P02768ups	Spike	1.65972	0.048526	0.0713098	0.0390417	0.0514117	0.242517	0.410445	0.238691	0.481058	0.494633	27		IN	3	3	3	3	3	3	3	3	3
P02787ups	Spike	1.61055	0.215725	0.0483694	0.0359202	0.124039	0.506066	0.218791	0.542365			21	6	IN	3	3	3	3	3	2	2	1	1
P02788ups	Spike	1.61961	0.138829	0.0269984	0.0147682	0.073565	0.123259	0.729754			0.271785	21	6	IN	3	3	3	3	3	2	1	1	2
P04040ups	Spike	1.64859	0.0483053	0.466736	0.0425788	0.0528378	0.0928876	0.981359		0.158914		22	5	IN	3	3	3	3	3	3	1	3
P05413ups	Spike	1.56724	0.097935	0.264577	0.0182703	1.29381	0.313089	0.633521		0.199352		20	7	IN	3	3	3	3	3	2		2	1
P06396ups	Spike	1.5594	0.0398126	0.153262	0.0620831	0.206621	0.0110563	0.504605	0.29638	0.29834		23	4	IN	3	3	3	3	3	3	2	2	1
P06732ups	Spike	1.32579	0.0797154	0.0477479	0.192804	0.288364	0.0969531	0.560419				19	8	IN	3	3	3	3	3	3		1
P08263ups	Spike	1.09848	0.0500333	0.0447138	0.505948	0.113782	0.123724					16	11	IN	3	3	3	3	3				1
P08758ups	Spike	1.8879	0.100617	0.312897	0.14441	0.32477	0.17965	0.549315	0.168108	0.694935		23	4	IN	3	3	3	3	3	2	2	3	1
P09211ups	Spike	1.05842	0.162006	0.00542584	0.12934	0.0499215						14	13	IN	3	3	3	3	1				1
P10145ups	Spike	1.314	0.0533211	0.211251	0.0501186		0.489764			0.616184	0.0966646	18	9	IN	3	3	3	1	2		1	2	3
P10599ups	Spike	1.13723	0.0879172	0.0540071	0.0815762	0.298599	0.320708					17	10	IN	3	3	3	3	2	1	1	1
P10636-8ups	Spike	1.53576	0.193908	0.191079	0.184715	0.205147	0.461508	1.12071	0.131318	0.679199		24	3	IN	3	3	3	3	3	2	3	3	1
P12081ups	Spike	1.58658	0.0124063	0.0479918	0.0306383	0.115815	0.01076	0.0966776	0.16256	0.0770337	1.3307	27		IN	3	3	3	3	3	3	3	3	3
P15559ups	Spike	1.12372	0.109309	0.0270448	0.035624	0.123877	0.0408585					16	11	IN	3	3	3	3	3			1
P16083ups	Spike	1.7954	0.0395726	0.131146	0.354237	0.0948986	0.189965	0.115159	0.633728	0.604598	0.0860115	25	2	IN	3	3	3	3	3	2	3	3	2
P41159ups	Spike	1.18462	0.200899	0.0103761	0.135121	0.0215853	0.289382	0.562096				18	9	IN	3	3	3	3	3	2	1
P51965ups	Spike	1.15405	0.0399438	0.144044	0.053553	0.0351107	0.389056		0.342031			18	9	IN	3	3	3	3	3		3
P55957ups	Spike	1.50982	0.0384883	0.0764651	0.0740059	0.0792663	0.0740894				0.0188657	19	8	IN	3	3	3	3	3	1	1		2
P61626ups	Spike	0.899755	0.0375116	0.134178	0.103581	0.021543	0.236991					14	13	IN	3	3	3	3	2
P61769ups	Spike	1.32527	0.235011	0.0794774	0.157253	0.261906	0.0678204					16	11	IN	3	3	3	3	3				1
P62937ups	Spike	1.45504	0.249919	0.0605019	0.18005	0.0699679	0.532491					19	8	IN	3	3	3	3	3	1	1	1	1
P62988ups	Spike	1.01825	0.049813	0.0613128	0.10269	0.293481	0.135166					15	12	IN	3	3	3	3	3
P63165ups	Spike	1.87827	0.0806961	0.510495	0.289107	0.153906	0.282715	0.70475	0.482012	0.854847		25	2	IN	3	3	3	3	3	3	3	3	1
P63279ups	Spike	1.52321	0.156606	0.293032	0.120577	0.0667079	0.0554071		0.137228			17	10	IN	3	3	3	3	2	1	2
P68871ups	Spike	1.36653	0.0396709	0.0967453	0.224646	0.419611	0.393688	0.0573298	0.0862991			20	7	IN	3	3	3	3	3	2	2		1
P69905ups	Spike	1.09025	0.0479646	0.43454	0.00409941	0.226532						12	15	OUT	3	3	3	2					1
P99999ups	Spike	1.20699	0.0521655	0.0340263	0.00572137	0.102181	0.192024		0.139967			19	8	IN	3	3	3	3	3		3	1
Q06830ups	Spike	1.66901	0.0936001	0.0363529	0.12667	0.332453	0.608173	0.152322	0.160326	0.0803469	0.0868099	27		IN	3	3	3	3	3	3	3	3	3
Q15843ups	Spike	0.929242	0.0552696	0.121962	0.189721	0.232333						12	15	OUT	3	3	3	2	1
A5Z2X5	Background	0.115402	0.105202	0.00468079	0.0296622	0.122451	0.0961494	0.0786907	0.0649767	0.137837	0.105748	27		IN	3	3	3	3	3	3	3	3	3
O13516	Background	0.109128	0.0335548	0.137215	0.014888	0.0474485	0.10181	0.0910049	0.104338	0.105034	0.0622327	27		IN	3	3	3	3	3	3	3	3	3
O13547	Background	0.108436	0.00786985	0.0441809	0.123728	0.0684188	0.0567898	0.0473633	0.065951	0.0682877	0.0520057	27		IN	3	3	3	3	3	3	3	3	3
O13563	Background	0.113172	0.0655578	0.225885	0.0726287	0.0698112	0.021253	0.16234	0.0532693	0.136729	0.083688	27		IN	3	3	3	3	3	3	3	3	3
O13585	Background	0.220174	0.188664	0.098084	0.189059	0.0637854	0.126482	0.0311234	0.0534746		0.365621	23	4	IN	2	3	3	3	2	3	3	1	3
O14455	Background	0.0949451	0.0246589	0.104433	0.0275571	0.0431365	0.03899	0.00875074	0.0470684	0.0134527	0.0562016	27		IN	3	3	3	3	3	3	3	3	3
O14467	Background	0.19302	0.0956225	0.140317	0.0264954	0.381194	0.107194	0.151317	0.0798809	0.0841408	0.0478311	27		IN	3	3	3	3	3	3	3	3	3
O43137	Background	0.230189			0.0705545	0.0462242	0.0982002	0.0134481	0.119559	0.0887108	0.026808	21	6	IN	1	1	2	3	3	2	3	3	3
O74700	Background	0.0902627	0.145805	0.134339	0.0311765	0.0172362	0.050757	0.020158	0.0466374	0.0817513	0.087049	27		IN	3	3	3	3	3	3	3	3	3
P00044	Background	0.192464	0.068638	0.0953616	0.0952566	0.0427803	0.147927	0.081334	0.0527276	0.23717	0.153062	27		IN	3	3	3	3	3	3	3	3	3
P00045	Background	0.30257	0.149992	0.253835	0.155852	0.227532	0.305336	0.233259	0.0956446	0.173412	0.429409	27		IN	3	3	3	3	3	3	3	3	3
P00127	Background	0.191742		0.270563	0.164595	0.0249843	0.239286	0.0488685	0.0570057			17	10	IN	1	3	3	2	3	2	2	1
P00128	Background	0.0893267	0.0161436	0.0400055	0.0522912	0.00868877	0.0726263	0.00738565	0.0646524	0.0347811	0.0773571	27		IN	3	3	3	3	3	3	3	3	3
P00175	Background	0.070022	0.0307729	0.0559953	0.0643194	0.07952	0.0251564	0.0208284	0.071653	0.0309844	0.0183097	27		IN	3	3	3	3	3	3	3	3	3
P00330	Background	0.0382795	0.0154276	0.0364389	0.00119787	0.015453	0.0172672	0.00361852	0.0286821	0.0238545	0.02925	27		IN	3	3	3	3	3	3	3	3	3
P00331	Background	0.09468	0.0348463	0.0187132	0.0423039	0.0393904	0.0556257	0.0468147	0.0472346	0.0483002	0.13362	27		IN	3	3	3	3	3	3	3	3	3
P00358	Background	0.13529	0.0204927	0.102534	0.0626306	0.0133099	0.0418348	0.0165845	0.0259599	0.0716625	0.121676	27		IN	3	3	3	3	3	3	3	3	3
P00359	Background	0.0287371	0.0344402	0.0331311	0.0126915	0.0156133	0.0398279	0.0106648	0.029129	0.0138425	0.0226699	27		IN	3	3	3	3	3	3	3	3	3
P00360	Background	0.0780249	0.0172663	0.0624868	0.0464486	0.0417034	0.0306419	0.041285	0.0469566	0.0692312	0.013687	27		IN	3	3	3	3	3	3	3	3	3
P00401	Background											1	26	OUT									1
P00410	Background	0.436713	0.624148	0.810249	0.177044	0.118624		0.155723	0.0711274	0.176957	0.193567	23	4	IN	3	2	3	3	1	3	2	3	3
P00424	Background	0.143324	0.141268	0.120091	0.10506	0.129751	0.0618945	0.276023	0.18828	0.132222	0.106096	27		IN	3	3	3	3	3	3	3	3	3
P00427	Background	0.125558	0.0827715	0.141645	0.0831945	0.033692	0.0109534	0.0747183	0.0333807	0.0626334	0.207153	27		IN	3	3	3	3	3	3	3	3	3
P00431	Background	0.187013	0.147895	0.0146948	0.0284431	0.058683	0.111448	0.0750672	0.0875489	0.0459333	0.337921	27		IN	3	3	3	3	3	3	3	3	3
P00445	Background	0.0688299	0.0421886	0.0683589	0.0149216	0.0144023	0.0193363	0.0190806	0.0224585	0.039565	0.0510033	27		IN	3	3	3	3	3	3	3	3	3
P00447	Background	0.125541	0.0240959	0.0907437	0.0293118	0.039379	0.0701517	0.018905	0.0272609	0.0323134	0.0693877	27		IN	3	3	3	3	3	3	3	3	3
P00498	Background	0.0798473	0.0287006	0.0705239	0.0476483	0.021334	0.094213	0.0671471	0.0484575	0.0914205	0.134853	27		IN	3	3	3	3	3	3	3	3	3
P00546	Background	0.155078	0.36634	0.133466	0.0481947	0.152955	0.220504	0.0687032	0.0100742	0.117405	0.178475	23	4	IN	2	3	2	3	2	3	2	3	3
P00549	Background	0.0421374	0.0164758	0.0275811	0.00885477	0.00950243	0.00506617	0.00821392	0.0376249	0.0121883	0.0845316	27		IN	3	3	3	3	3	3	3	3	3
P00560	Background	0.015222	0.0130108	0.00490116	0.00903842	0.00852716	0.00883212	0.00972568	0.00384307	0.00901037	0.024329	27		IN	3	3	3	3	3	3	3	3	3
P00724	Background	0.144237	0.205594	0.105232	0.120659	0.109739	0.0478587	0.169153	0.179854	0.10551	0.154523	27		IN	3	3	3	3	3	3	3	3	3
P00729	Background	0.123482	0.0547189	0.0682031	0.0347853	0.0894619	0.019004	0.0711591	0.0507032	0.0730374	0.0188483	27		IN	3	3	3	3	3	3	3	3	3
P00812	Background	0.0676022	0.00592576	0.0760757	0.0520563	0.038089	0.0319294	0.0161982	0.0669841	0.0180378	0.0287265	27		IN	3	3	3	3	3	3	3	3	3
P00815	Background	0.0871073	0.00901796	0.0259027	0.0193225	0.0880875	0.0144655	0.0314239	0.012157	0.0352162	0.0251458	27		IN	3	3	3	3	3	3	3	3	3
P00817	Background	0.0570236	0.0272215	0.0170556	0.00836684	0.0180255	0.0262799	0.0390751	0.0173561	0.0392035	0.045177	27		IN	3	3	3	3	3	3	3	3	3
P00830	Background	0.0371592	0.0250924	0.0290351	0.0134185	0.00465209	0.00674545	0.0344328	0.0148367	0.0254635	0.0166562	27		IN	3	3	3	3	3	3	3	3	3
P00890	Background	0.0477116	0.0211705	0.01213	0.0107019	0.00807695	0.0271003	0.0128912	0.0213339	0.00476079	0.0558919	27		IN	3	3	3	3	3	3	3	3	3
P00899	Background	0.0857085	0.0410745	0.0892398	0.0402611	0.0193364	0.0371082	0.0250149	0.033716	0.0669989	0.095861	27		IN	3	3	3	3	3	3	3	3	3
P00924	Background	0.137314	0.0231582	0.0718237	0.0526872	0.0394899	0.0143038	0.0210193	0.0325911	0.0189397	0.122112	27		IN	3	3	3	3	3	3	3	3	3
P00925	Background	0.0337013	0.0279338	0.0301543	0.00578158	0.00690904	0.0186221	0.0220474	0.0237779	0.00906914	0.0579937	27		IN	3	3	3	3	3	3	3	3	3
P00927	Background	0.163665				0.00911533	0.0564998	0.0732692	0.0949148	0.166496	0.160006	17	10	IN			1	2	2	3	3	3	3
P00931	Background	0.0690315	0.0255655	0.0628213	0.0351125	0.0323567	0.035579	0.0650655	0.0303909	0.0245293	0.065519	27		IN	3	3	3	3	3	3	3	3	3
P00937	Background	0.0978512	0.150859	0.0208202	0.0600074	0.0356128	0.0751975	0.0166262	0.053639	0.0147033	0.165668	26	1	IN	3	3	3	3	3	3	3	2	3
P00942	Background	0.0921329	0.028111	0.0177349	0.0202885	0.037802	0.0346337	0.0102925	0.0324204	0.017864	0.0960856	27		IN	3	3	3	3	3	3	3	3	3
P00950	Background	0.0378835	0.0185366	0.02799	0.020453	0.0098999	0.0193571	0.0177837	0.0025942	0.0161627	0.0176609	27		IN	3	3	3	3	3	3	3	3	3
P00958	Background	0.0926866	0.0538835	0.0990056	0.106825	0.0411308	0.0809821	0.0401034	0.00742044	0.0420804	0.126224	27		IN	3	3	3	3	3	3	3	3	3
P01094	Background	0.504776	0.0927379	0.0714276	0.0415677		0.0793769	0.0655751	0.0277882	0.218347	0.404175	23	4	IN	3	3	2	1	3	3	2	3	3
P01098	Background	0.344793	0.17198	0.0407202	0.119943	0.0471972	0.195952	0.0730756	0.0913025	0.0933891	0.0832196	27		IN	3	3	3	3	3	3	3	3	3
P01123	Background	0.178887	0.100613	0.127327	0.0581203	0.073725	0.0498008	0.026873	0.0481233	0.0664014	0.0971702	27		IN	3	3	3	3	3	3	3	3	3
P02294	Background	0.158624	0.0646937	0.033228	0.0506972	0.0424915	0.0633835	0.0233863	0.0831749	0.0907133	0.0858302	27		IN	3	3	3	3	3	3	3	3	3
P02309	Background	0.131468	0.0141818	0.0605436	0.0279133	0.0195257	0.0399548	0.0293396	0.0480436	0.0124717	0.0896617	27		IN	3	3	3	3	3	3	3	3	3
P02400	Background	0.067047	0.0617288	0.0596751	0.0492855	0.00528267	0.0566597	0.0591802	0.0273722	0.0320315	0.0511955	27		IN	3	3	3	3	3	3	3	3	3
P02406	Background	0.0718596	0.0319017	0.0479932	0.0503521	0.0688474	0.052531	0.0163618	0.0833362	0.0225191	0.0201897	27		IN	3	3	3	3	3	3	3	3	3
P02557	Background	0.0583375	0.0559363	0.056262	0.0700139	0.0504582	0.0292135	0.0502295	0.0490467	0.0368154	0.0617997	27		IN	3	3	3	3	3	3	3	3	3
P02829	Background	0.111103	0.0718692	0.0697676	0.0694622	0.0868076	0.0566821	0.03665	0.0852641	0.0451005	0.0315105	27		IN	3	3	3	3	3	3	3	3	3
P02992	Background	0.0556631	0.0937712	0.051737	0.031778	0.01579	0.0546136	0.0534075	0.0549254	0.0472262	0.0241352	27		IN	3	3	3	3	3	3	3	3	3
P02994	Background	0.053114	0.0242676	0.0173267	0.0187082	0.00738454	0.00916467	0.0281438	0.0147649	0.0148035	0.00630499	27		IN	3	3	3	3	3	3	3	3	3
P03962	Background	0.0658164	0.0227826	0.0293047	0.0259502	0.0582117	0.0940603	0.0547641	0.069849	0.0173692	0.039898	27		IN	3	3	3	3	3	3	3	3	3
P03965	Background	0.0595578	0.0657786	0.0530613	0.0256151	0.0237154	0.0854567	0.038005	0.0160283	0.0166885	0.0316436	27		IN	3	3	3	3	3	3	3	3	3
P04037	Background	0.0766572	0.0557862	0.018625	0.0571091	0.0299089	0.0467988	0.0236945	0.0510612	0.0622407	0.112312	27		IN	3	3	3	3	3	3	3	3	3
P04050	Background	0.175601	0.0514912	0.201109	0.167213	0.0373084	0.155435	0.0416362	0.2003	0.109205	0.264026	27		IN	3	3	3	3	3	3	3	3	3
P04076	Background	0.0703765	0.0143342	0.0221754	0.0112369	0.0255039	0.0195719	0.0336213	0.0399314	0.0484244	0.0583418	27		IN	3	3	3	3	3	3	3	3	3
P04147	Background	0.0527959	0.0163308	0.0367011	0.0397566	0.0204005	0.0354676	0.0343551	0.0107325	0.00360897	0.0372413	27		IN	3	3	3	3	3	3	3	3	3
P04161	Background	0.230261			0.414759				0.0765642	0.134379	0.215816	10	17	OUT	1		2		1		2	2	2
P04456	Background	0.0469197	0.0582905	0.0440557	0.0237249	0.0382355	0.0372795	0.0193233	0.0115993	0.0149093	0.0194169	27		IN	3	3	3	3	3	3	3	3	3
P04650	Background	0.159708	0.0612789	0.219829	0.224239	0.0286086	0.119788	0.0869482	0.0746457	0.217227	0.155451	27		IN	3	3	3	3	3	3	3	3	3
P04801	Background	0.0564839	0.0626991	0.0224761	0.0249297	0.0677109	0.0333201	0.0248563	0.0164409	0.0805872	0.0390461	27		IN	3	3	3	3	3	3	3	3	3
P04802	Background	0.0442279	0.0253554	0.0254316	0.0406948	0.0344104	0.0202843	0.00890945	0.0138909	0.0196164	0.0270814	27		IN	3	3	3	3	3	3	3	3	3
P04806	Background	0.0517435	0.0304293	0.0452284	0.0282798	0.0137802	0.0104532	0.0180406	0.00992634	0.0093403	0.008388	27		IN	3	3	3	3	3	3	3	3	3
P04807	Background	0.0523552	0.00680341	0.0234848	0.0292281	0.00985494	0.0279043	0.00585405	0.0087192	0.0122186	0.0340991	27		IN	3	3	3	3	3	3	3	3	3
P04840	Background	0.059789	0.00789807	0.0330481	0.0197727	0.00623371	0.0084122	0.00761704	0.032576	0.0172168	0.0275333	27		IN	3	3	3	3	3	3	3	3	3
P04912	Background	0.266151	0.0353396	0.190386	0.0447861	0.0458704	0.0672291	0.0174202	0.0850592	0.0300596	0.232421	27		IN	3	3	3	3	3	3	3	3	3
P05030	Background	0.0543186	0.0226146	0.0492481	0.0245316	0.0229819	0.025499	0.0164545	0.0218979	0.0149077	0.0865375	27		IN	3	3	3	3	3	3	3	3	3
P05150	Background	0.215363	0.233233	0.0238249	0.0591356	0.248239	0.238056	0.253527	0.17772	0.100705	0.0412517	25	2	IN	3	3	3	2	3	3	2	3	3
P05317	Background	0.0298947	0.0224141	0.0206604	0.000947619	0.0355594	0.0242732	0.0304038	0.0383762	0.0524664	0.0101442	27		IN	3	3	3	3	3	3	3	3	3
P05318	Background	0.0625921	0.0205931	0.0975184	0.0514819	0.0145096	0.029399	0.028689	0.0371831	0.00515999	0.0350908	27		IN	3	3	3	3	3	3	3	3	3
P05319	Background	0.0889028	0.0476282	0.0856398	0.0434397	0.0192911	0.0182907	0.0568946	0.032501	0.0344326	0.0623519	27		IN	3	3	3	3	3	3	3	3	3
P05373	Background	0.147569	0.0914077	0.149388	0.0923016	0.0287614	0.113351	0.139069	0.104145	0.0828233	0.0623552	27		IN	3	3	3	3	3	3	3	3	3
P05453	Background	0.25563	0.0423822	0.154984	0.0416193	0.160626	0.122725	0.0615471	0.0749444	0.155726	0.0761445	27		IN	3	3	3	3	3	3	3	3	3
P05626	Background	0.12335	0.128026	0.131816	0.0773063	0.0723447	0.0220849	0.0644031	0.0534281	0.0746955	0.136612	27		IN	3	3	3	3	3	3	3	3	3
P05694	Background	0.0309332	0.0179653	0.0241441	0.0208162	0.0208231	0.00824115	0.0228752	0.00808625	0.0252242	0.00977609	27		IN	3	3	3	3	3	3	3	3	3
P05738	Background	0.101787	0.0399231	0.0316375	0.0213067	0.0235511	0.0407436	0.0318964	0.0209043	0.0245628	0.107865	27		IN	3	3	3	3	3	3	3	3	3
P05739	Background	0.0502323	0.064982	0.0575326	0.011133	0.0192892	0.0549605	0.0226012	0.0298598	0.0435902	0.0144734	27		IN	3	3	3	3	3	3	3	3	3
P05740	Background	0.0619284	0.0708927	0.045077	0.0268969	0.0618478	0.0186978	0.0271792	0.0394587	0.0291672	0.0205813	27		IN	3	3	3	3	3	3	3	3	3
P05743	Background	0.0568962	0.034723	0.11762	0.0348679	0.0323906	0.0859835	0.0323841	0.00968048	0.0255806	0.0460195	27		IN	3	3	3	3	3	3	3	3	3
P05744	Background	0.0906464	0.0671208	0.0366383	0.0238528	0.0436354	0.0329978	0.0646656	0.0135515	0.0463328	0.068063	27		IN	3	3	3	3	3	3	3	3	3
P05747	Background	0.856497	0.292382	1.02616	0.883524	0.330188	0.646118	0.143671	0.396163	0.46158		25	2	IN	3	3	3	3	3	3	3	3	1
P05748	Background	0.0395217	0.0115117	0.0353819	0.0259875	0.0288523	0.0462483	0.0291805	0.0225026	0.0137258	0.053027	27		IN	3	3	3	3	3	3	3	3	3
P05749	Background	0.114667	0.108363	0.0174454	0.119095	0.0346242	0.0594521	0.0347197	0.0493976	0.01887	0.0128484	27		IN	3	3	3	3	3	3	3	3	3
P05750	Background	0.0345745	0.0151393	0.00984715	0.00309355	0.00418603	0.01629	0.00824728	0.0130963	0.0253658	0.00906554	27		IN	3	3	3	3	3	3	3	3	3
P05755	Background	0.112935	0.0433702	0.0645935	0.0168408	0.0107494	0.037459	0.0441561	0.019807	0.018461	0.0465692	27		IN	3	3	3	3	3	3	3	3	3
P05756	Background	0.0853854	0.040919	0.0463116	0.025259	0.0391959	0.0284628	0.00847144	0.0393464	0.0327256	0.0128159	27		IN	3	3	3	3	3	3	3	3	3
P05759	Background	0.124506	0.0520165	0.135964	0.0663222	0.0852098	0.0434526	0.0188216	0.0328304	0.0949715	0.00993582	27		IN	3	3	3	3	3	3	3	3	3
P06101	Background	0.0802513	0.0108039	0.0618449	0.0359853	0.0264352	0.0254369	0.115793	0.0300241	0.0566937	0.0357948	27		IN	3	3	3	3	3	3	3	3	3
P06103	Background	0.0908556	0.0575831	0.0387094	0.118805	0.127266	0.0753349	0.0382696	0.108726	0.0704577	0.0982562	27		IN	3	3	3	3	3	3	3	3	3
P06105	Background	0.0891909	0.0630953	0.0292761	0.0513794	0.0141401	0.0278606	0.0786371	0.0767217	0.0255746	0.0402966	27		IN	3	3	3	3	3	3	3	3	3
P06106	Background	0.0264539	0.0280164	0.0190338	0.012106	0.00948429	0.0389784	0.047474	0.0209171	0.0158764	0.0422746	27		IN	3	3	3	3	3	3	3	3	3
P06168	Background	0.0787907	0.0333532	0.0457956	0.0277263	0.0325526	0.00862422	0.00499189	0.0315577	0.00419652	0.0954961	27		IN	3	3	3	3	3	3	3	3	3
P06169	Background	0.0216235	0.0163346	0.0104107	0.0156574	0.00928719	0.00873243	0.00533958	0.0152146	0.00858206	0.0152869	27		IN	3	3	3	3	3	3	3	3	3
P06182	Background	0.181241	0.125373	0.0276234	0.163787	0.111468	0.18458	0.238387	0.158183	0.382464	0.103668	24	3	IN	3	3	3	3	2	3	3	2	2
P06208	Background	0.0795892	0.0449292	0.0842319	0.0461721	0.0230996	0.0346592	0.0198073	0.0566309	0.0593685	0.0384485	27		IN	3	3	3	3	3	3	3	3	3
P06367	Background	0.0707083	0.104335	0.0438211	0.0390915	0.0317316	0.0271793	0.0435492	0.0122486	0.0489002	0.0958002	27		IN	3	3	3	3	3	3	3	3	3
P06634	Background	0.12274	0.0378865	0.141164	0.117794	0.128492	0.078399	0.0647217	0.088523	0.0694602	0.0588554	27		IN	3	3	3	3	3	3	3	3	3
P06738	Background	0.0547822	0.0249279	0.0668535	0.0418974	0.0329939	0.0256857	0.0429297	0.0399775	0.041616	0.0211039	27		IN	3	3	3	3	3	3	3	3	3
P06780	Background	0.221201	0.568286	0.104629	0.0301589	0.117724	0.0367643	0.140809	0.0535958	0.0577297	0.0406984	27		IN	3	3	3	3	3	3	3	3	3
P06787	Background	0.0918519	0.0763563	0.0800884	0.0210315	0.0515581	0.00998343	0.0403669	0.0359337	0.0581695	0.251629	27		IN	3	3	3	3	3	3	3	3	3
P07143	Background	0.116035	0.100329	0.086058	0.0427124	0.13442	0.029238	0.0201168	0.0365374	0.127825	0.0463482	27		IN	3	3	3	3	3	3	3	3	3
P07149	Background	0.0336381	0.0156565	0.0360831	0.0112408	0.00708744	0.0010103	0.0162547	0.00162397	0.010373	0.0178487	27		IN	3	3	3	3	3	3	3	3	3
P07170	Background	0.06443	0.0334912	0.0476954	0.018185	0.00973117	0.0205573	0.0149618	0.0244911	0.0222198	0.0758044	27		IN	3	3	3	3	3	3	3	3	3
P07213	Background	0.122051	0.140669	0.0689097	0.119042	0.0879599	0.0676719	0.152952	0.0872492	0.161141	0.198201	27		IN	3	3	3	3	3	3	3	3	3
P07244	Background	0.134208	0.0767615	0.109458	0.0790944	0.117806	0.0640453	0.0976225	0.0618411	0.136362	0.242204	27		IN	3	3	3	3	3	3	3	3	3
P07245	Background	0.0476108	0.0312256	0.0599897	0.0229842	0.0279458	0.0158254	0.0316926	0.0203144	0.0135881	0.0306134	27		IN	3	3	3	3	3	3	3	3	3
P07246	Background	0.0984729	0.166643	0.0706734	0.0571444	0.0575123	0.0302482	0.0546181	0.0912206	0.0441346	0.026514	27		IN	3	3	3	3	3	3	3	3	3
P07251	Background	0.0394294	0.0326673	0.0335481	0.00335188	0.010506	0.0210855	0.0361494	0.0319588	0.0209159	0.00592199	27		IN	3	3	3	3	3	3	3	3	3
P07256	Background	0.054205	0.0619389	0.0698803	0.025743	0.0518572	0.0602756	0.0408635	0.0752781	0.0191976	0.0345693	27		IN	3	3	3	3	3	3	3	3	3
P07257	Background	0.0557195	0.0307637	0.0532208	0.014781	0.00746007	0.0222799	0.00511358	0.0364099	0.0136404	0.105379	27		IN	3	3	3	3	3	3	3	3	3
P07259	Background	0.0350146	0.0121194	0.0200671	0.0211496	0.00840512	0.00773949	0.00842068	0.00487312	0.0108135	0.0236236	27		IN	3	3	3	3	3	3	3	3	3
P07260	Background	0.0630834	0.0547647	0.0380574	0.0376271	0.00690085	0.0624861	0.0432909	0.0265457	0.0666123	0.100309	27		IN	3	3	3	3	3	3	3	3	3
P07262	Background	0.0450733	0.0461004	0.0183957	0.0156124	0.0209026	0.0145162	0.0176304	0.0237657	0.00652946	0.00616284	27		IN	3	3	3	3	3	3	3	3	3
P07263	Background	0.092824	0.126308	0.0480445	0.04385	0.0386853	0.0782518	0.103156	0.0622427	0.059621	0.064676	27		IN	3	3	3	3	3	3	3	3	3
P07264	Background	0.175272	0.0064214	0.0104549	0.23809	0.0775588	0.0653968	0.0903655	0.0642101	0.0756436	0.0547476	27		IN	3	3	3	3	3	3	3	3	3
P07267	Background	0.0666261	0.057426	0.0302683	0.0483716	0.0258901	0.0313905	0.030376	0.0168862	0.0159193	0.058758	27		IN	3	3	3	3	3	3	3	3	3
P07274	Background	0.0970544	0.0195123	0.0548141	0.0603609	0.0878948	0.0344317	0.0416357	0.0733934	0.0437221	0.1177	27		IN	3	3	3	3	3	3	3	3	3
P07275	Background	0.160652	0.0626269	0.0982759	0.0978956	0.12676	0.0766322	0.0972625	0.0110818	0.168149	0.128839	27		IN	3	3	3	3	3	3	3	3	3
P07277	Background	0.168948									0.168948	3	24	OUT									3
P07278	Background	0.107128	0.139743	0.0432087	0.0908667	0.0572035	0.0735214	0.0612694	0.0674724	0.0107175	0.100095	27		IN	3	3	3	3	3	3	3	3	3
P07281	Background	0.0371571	0.0217598	0.0450493	0.0365548	0.0206454	0.01671	0.00759471	0.0445817	0.00926139	0.0376685	27		IN	3	3	3	3	3	3	3	3	3
P07283	Background	0.0447215	0.0257245	0.0330322	0.0593331	0.0413541	0.0200954	0.0526855	0.0165568	0.019868	0.0201961	27		IN	3	3	3	3	3	3	3	3	3
P07284	Background	0.0567977	0.0392565	0.0692513	0.0320189	0.0446678	0.0312006	0.0307909	0.014342	0.0101757	0.0772691	27		IN	3	3	3	3	3	3	3	3	3
P07342	Background	0.0486696	0.0323651	0.0218076	0.0274292	0.0629135	0.0554091	0.0203279	0.0522311	0.0233296	0.0301106	27		IN	3	3	3	3	3	3	3	3	3
P07560	Background	0.0943557	0.0597372	0.03547	0.0608337	0.0605833	0.0431917	0.014397	0.0443663	0.0541201	0.0379102	27		IN	3	3	3	3	3	3	3	3	3
P07702	Background	0.321888	0.760347	0.215357	0.233092	0.243201	0.267393	0.158941	0.335802	0.0262331	0.108656	27		IN	3	3	3	3	3	3	3	3	3
P07806	Background	0.0381969	0.042806	0.0247141	0.00683045	0.029225	0.0203936	0.0296969	0.0338242	0.013038	0.0710324	27		IN	3	3	3	3	3	3	3	3	3
P07991	Background	0.148898	0.126891	0.0833856	0.101389	0.0695918	0.041047	0.0365685	0.0417676	0.0526356	0.0884751	27		IN	3	3	3	3	3	3	3	3	3
P08067	Background	0.111359	0.0728552	0.0998271	0.180509	0.0617825	0.0587377	0.0356419	0.15546	0.0288658	0.0215594	27		IN	3	3	3	3	3	3	3	3	3
P08417	Background	0.0623196	0.0527607	0.0755406	0.0270135	0.0464398	0.0172294	0.0211265	0.0138828	0.0258175	0.0772374	27		IN	3	3	3	3	3	3	3	3	3
P08518	Background	0.613946									0.346818	6	21	OUT	1			1				1	3
P08524	Background	0.0521052	0.00809311	0.0349647	0.0231222	0.0168176	0.0127439	0.0188028	0.0118839	0.00802848	0.0407226	27		IN	3	3	3	3	3	3	3	3	3
P08566	Background	0.0831537	0.0269476	0.0312581	0.0560271	0.0303748	0.0478955	0.0977798	0.0391502	0.0192854	0.0330727	27		IN	3	3	3	3	3	3	3	3	3
P08678	Background	0.151746	0.126405	0.106398	0.0706331	0.0855194	0.240916	0.0714479	0.0554884	0.165573		23	4	IN	3	3	3	3	2	3	3	3
P08679	Background	0.250359	0.346583	0.144052	0.12964	0.1025	0.317473	0.275074	0.101492	0.547453	0.0757142	22	5	IN	3	2	2	3	2	3	3	2	2
P09064	Background	0.114924	0.0712462	0.0864958	0.0781867	0.0165847	0.0325825	0.041879	0.0622304	0.0306744	0.085256	27		IN	3	3	3	3	3	3	3	3	3
P09201	Background	0.253943	0.112547	0.241652	0.159768	0.341885	0.247993	0.223807	0.193904	0.18573	0.0395562	27		IN	3	3	3	3	3	3	3	3	3
P09232	Background	0.0537961	0.0419913	0.0450733	0.0305188	0.0359745	0.0405576	0.00933376	0.0138381	0.00813216	0.0386637	27		IN	3	3	3	3	3	3	3	3	3
P09436	Background	0.045155	0.0314063	0.0702206	0.0153767	0.0326811	0.0381668	0.0212218	0.00780605	0.0192816	0.0420056	27		IN	3	3	3	3	3	3	3	3	3
P09440	Background	0.135359	0.0502631	0.175416	0.0948734	0.082844	0.142004	0.147311	0.16363	0.0685493	0.170392	26	1	IN	3	3	3	2	3	3	3	3	3
P09457	Background	0.122698	0.133033	0.113521	0.038043	0.135314	0.0485056	0.00748205	0.0841624	0.150949	0.0832755	27		IN	3	3	3	3	3	3	3	3	3
P09624	Background	0.0811599	0.0376504	0.0387201	0.0228642	0.0156262	0.0440289	0.0407169	0.0405932	0.00543919	0.0836929	27		IN	3	3	3	3	3	3	3	3	3
P09733	Background	0.0920303	0.0264898	0.116981	0.0267574	0.0784637	0.087658	0.137022	0.0606909	0.0433947	0.0285576	27		IN	3	3	3	3	3	3	3	3	3
P09734	Background	0.195624		0.107596						0.0241394	0.0245586	9	18	OUT		2			1	1	1	2	2
P09938	Background	0.0645157	0.0156289	0.0313209	0.0406225	0.0652771	0.0361476	0.0436938	0.0160979	0.0306703	0.0296286	27		IN	3	3	3	3	3	3	3	3	3
P0C0V8	Background	0.215176		0.204638	0.169683	0.0646601	0.161798	0.541617	0.027772	0.219954	0.0864082	24	3	IN	1	2	3	3	3	3	3	3	3
P0C2H7	Background	0.0452487	0.0499166	0.0212859	0.0271134	0.0357445	0.00406551	0.0429282	0.0559272	0.0388689	0.0293176	27		IN	3	3	3	3	3	3	3	3	3
P0C2H8	Background	0.0974982	0.0828884	0.0225554	0.0223754	0.044311	0.0622743	0.0152259	0.0979254	0.0443549	0.0754323	27		IN	3	3	3	3	3	3	3	3	3
P0CH09	Background	0.110472	0.0417494	0.0611798	0.0153339	0.0586303	0.0617695	0.00813866	0.0534383	0.0512866	0.0109453	27		IN	3	3	3	3	3	3	3	3	3
P0CS90	Background	0.0435888	0.0178705	0.0200378	0.0048899	0.0187495	0.00439035	0.0186455	0.0183823	0.00926795	0.0188428	27		IN	3	3	3	3	3	3	3	3	3
P0CT04	Background	0.126565	0.0580467	0.047115	0.0251861	0.0622943	0.0774121	0.0854005	0.0781993	0.0390423	0.204313	27		IN	3	3	3	3	3	3	3	3	3
P0CX09	Background	0.0604719	0.0344015	0.0528216	0.0505466	0.0318152	0.0316503	0.0515248	0.0194671	0.0385455	0.106871	27		IN	3	3	3	3	3	3	3	3	3
P0CX24	Background	0.0600894	0.0106887	0.0320039	0.0436652	0.0195318	0.0317211	0.0140858	0.0537449	0.00892059	0.0479919	27		IN	3	3	3	3	3	3	3	3	3
P0CX26	Background	0.197883	0.11128	0.0564702	0.0758465	0.0411506	0.0435167	0.021484	0.0201255	0.0436113	0.316099	27		IN	3	3	3	3	3	3	3	3	3
P0CX30	Background	0.105842	0.106243	0.00813109	0.087677	0.137693	0.0544858	0.0825178	0.0772017	0.0341343	0.115938	27		IN	3	3	3	3	3	3	3	3	3
P0CX32	Background	0.0821298	0.0331615	0.0542874	0.0559709	0.0168533	0.034666	0.0528147	0.0394508	0.0434907	0.0964318	27		IN	3	3	3	3	3	3	3	3	3
P0CX34	Background	0.127166	0.109377	0.133784	0.155028	0.13265	0.107439	0.168548	0.0899246	0.0205076	0.0838588	27		IN	3	3	3	3	3	3	3	3	3
P0CX36	Background	0.0386468	0.0522492	0.0331522	0.0143232	0.0315427	0.021762	0.0210191	0.0152422	0.0278487	0.0492524	27		IN	3	3	3	3	3	3	3	3	3
P0CX38	Background	0.0709935	0.0331295	0.0182614	0.0263875	0.0350036	0.0208227	0.0429987	0.0498886	0.0493764	0.0143805	27		IN	3	3	3	3	3	3	3	3	3
P0CX40	Background	0.0914849	0.0141198	0.109652	0.00733522	0.0486938	0.0246909	0.0537321	0.0355829	0.0234808	0.0407662	27		IN	3	3	3	3	3	3	3	3	3
P0CX42	Background	0.0501782	0.0480246	0.0467826	0.0103302	0.0477784	0.0145567	0.017334	0.0214129	0.0417999	0.0586705	27		IN	3	3	3	3	3	3	3	3	3
P0CX44	Background	0.0685533	0.0291483	0.0531391	0.0307276	0.0191824	0.0571261	0.0526374	0.0173562	0.0209483	0.110394	27		IN	3	3	3	3	3	3	3	3	3
P0CX46	Background	0.0436602	0.0226285	0.0186355	0.0368374	0.0533531	0.0415963	0.0173802	0.00757014	0.101396	0.0289579	27		IN	3	3	3	3	3	3	3	3	3
P0CX48	Background	0.0652853	0.0159439	0.0314635	0.0127859	0.0333218	0.0629219	0.0234279	0.0292558	0.0734991	0.0745666	27		IN	3	3	3	3	3	3	3	3	3
P0CX50	Background	0.0569274	0.0584152	0.0499451	0.0475293	0.0265731	0.0391312	0.0394055	0.0326052	0.0436702	0.0317545	27		IN	3	3	3	3	3	3	3	3	3
P0CX52	Background	0.127525	0.106756	0.0795158	0.0642714	0.0131972	0.0227328	0.0508795	0.0815259	0.0661525	0.116761	27		IN	3	3	3	3	3	3	3	3	3
P0CX54	Background	0.0653994	0.0209999	0.0470945	0.0479448	0.0395567	0.0375644	0.0265506	0.017952	0.0552141	0.0972636	27		IN	3	3	3	3	3	3	3	3	3
P0CX56	Background	0.043064	0.0279928	0.0435524	0.000534978	0.0121125	0.00627167	0.0163811	0.0196647	0.0176327	0.0315536	27		IN	3	3	3	3	3	3	3	3	3
P0CX83	Background	0.0431148	0.0235054	0.0245234	0.0485071	0.00719354	0.0214011	0.0203523	0.0252572	0.0316696	0.0386588	27		IN	3	3	3	3	3	3	3	3	3
P0CX85	Background	0.0969235	0.0529549	0.0188278	0.0297098	0.0122573	0.00635881	0.0674993	0.0135374	0.0415463	0.0493431	27		IN	3	3	3	3	3	3	3	3	3
P10080	Background	0.0817065	0.0488572	0.059517	0.0868382	0.0444614	0.0909369	0.020286	0.00508927	0.0492236	0.0855494	27		IN	3	3	3	3	3	3	3	3	3
P10081	Background	0.0587596	0.00550303	0.00569951	0.0116109	0.024796	0.0258339	0.0239677	0.0180484	0.00656598	0.0324018	27		IN	3	3	3	3	3	3	3	3	3
P10591	Background	0.0301082	0.0262371	0.0132644	0.00339678	0.00481947	0.00750016	0.00416917	0.018265	0.0170093	0.0521185	27		IN	3	3	3	3	3	3	3	3	3
P10592	Background	0.052461	0.0386804	0.031672	0.0277321	0.0215204	0.0174328	0.0208874	0.0120054	0.0385252	0.024426	27		IN	3	3	3	3	3	3	3	3	3
P10622	Background	0.0637915	0.0639907	0.0125763	0.0307834	0.0117856	0.0151997	0.0396557	0.034667	0.0175574	0.0647155	27		IN	3	3	3	3	3	3	3	3	3
P10659	Background	0.0942002	0.0959382	0.0876965	0.155664	0.0479348	0.0551816	0.0324818	0.0633685	0.0603102	0.10693	27		IN	3	3	3	3	3	3	3	3	3
P10664	Background	0.0379312	0.0164815	0.035142	0.0336987	0.0352598	0.0219003	0.00987963	0.015873	0.0196565	0.00558534	27		IN	3	3	3	3	3	3	3	3	3
P10869	Background	0.132064	0.133256	0.0693283	0.0201928	0.117265	0.037061	0.114157	0.0489729	0.135643	0.151766	27		IN	3	3	3	3	3	3	3	3	3
P10963	Background	0.0588736	0.0148192	0.0328606	0.0252479	0.0350558	0.00814645	0.0274914	0.0264537	0.0400782	0.0304249	27		IN	3	3	3	3	3	3	3	3	3
P11076	Background	0.0856453	0.221383	0.0320203	0.0417102	0.0512635	0.0407344	0.0293823	0.0282491	0.0163614	0.124675	27		IN	3	3	3	3	3	3	3	3	3
P11154	Background	0.22611	0.0924097	0.118701	0.0850947	0.711392	0.101708	0.0864309	0.0749781	0.117385	0.025977	27		IN	3	3	3	3	3	3	3	3	3
P11353	Background	0.138179	0.0401937	0.190224	0.0412335	0.0324898	0.081259	0.0265762	0.119498	0.120253	0.254049	26	1	IN	3	3	3	2	3	3	3	3	3
P11412	Background	0.0651072	0.0313687	0.0291227	0.0242131	0.0415453	0.0275596	0.0134127	0.0263026	0.0505375	0.0533746	27		IN	3	3	3	3	3	3	3	3	3
P11484	Background	0.0273273	0.0193608	0.00343601	0.022533	0.0113886	0.00798895	0.0137869	0.00589605	0.0160603	0.00374136	27		IN	3	3	3	3	3	3	3	3	3
P11491	Background	0.154959	0.108978	0.152886	0.0857024	0.19051	0.237938	0.105472	0.0326682	0.101051	0.108314	27		IN	3	3	3	3	3	3	3	3	3
P11632	Background	0.195567	0.0595754	0.0924964	0.0645679	0.0824993	0.10497	0.0401296	0.0191958	0.0427531	0.0201823	27		IN	3	3	3	3	3	3	3	3	3
P11633	Background	0.109493	0.0969059	0.0853704	0.0391352	0.0591344	0.00988059	0.130739	0.0499715	0.0977935	0.105164	27		IN	3	3	3	3	3	3	3	3	3
P11745	Background	0.0875974	0.0239841	0.0127974	0.095061	0.0143948	0.0372808	0.0166921	0.0704885	0.0421723	0.112974	27		IN	3	3	3	3	3	3	3	3	3
P11914	Background	0.259302									0.15787	4	23	OUT		1					1		2
P11986	Background	0.211858	0.050895	0.00878287	0.224477	0.171906	0.163991	0.0533653	0.205024	0.229527	0.257577	25	2	IN	3	2	3	3	2	3	3	3	3
P12385	Background	0.142326	0.146406	0.095017	0.0181451	0.147138	0.0514029	0.0362267	0.0774978	0.018523	0.131555	27		IN	3	3	3	3	3	3	3	3	3
P12612	Background	0.155627	0.188547	0.0624273	0.0308272	0.0624346	0.079094	0.163144	0.155831	0.0337324	0.064589	27		IN	3	3	3	3	3	3	3	3	3
P12695	Background	0.0540637	0.0450401	0.0864002	0.0722753	0.0600397	0.0482929	0.0185526	0.0591247	0.103407	0.0145971	27		IN	3	3	3	3	3	3	3	3	3
P12709	Background	0.0260969	0.0145085	0.018171	0.0257856	0.0146713	0.0338145	0.00342639	0.0245244	0.018925	0.033082	27		IN	3	3	3	3	3	3	3	3	3
P12904	Background	0.223673	0.0742207	0.0673787	0.0281425	0.162492	0.0897566	0.156114	0.0354678	0.117575	0.0623016	27		IN	3	3	3	3	3	3	3	3	3
P12945	Background	0.134465	0.107287		0.022238		0.104526	0.226509		0.158452	0.0523523	18	9	IN	2	1	2	1	3	2	1	3	3
P12962	Background	0.210513	0.104515	0.384401	0.0981139	0.123762	0.115573	0.0998629	0.143652	0.108766	0.147282	27		IN	3	3	3	3	3	3	3	3	3
P13188	Background	0.100248	0.112968	0.142288	0.127552	0.0360874	0.0502665	0.0831679	0.0999944	0.124176	0.0613795	27		IN	3	3	3	3	3	3	3	3	3
P13298	Background	0.0820782	0.0605551	0.0469076	0.0811102	0.0263426	0.0160992	0.09196	0.0158137	0.0268164	0.0636675	27		IN	3	3	3	3	3	3	3	3	3
P13517	Background	0.143381	0.122924	0.0819318	0.267816	0.0293649	0.0688982	0.0796126	0.151026	0.0791616	0.0827231	27		IN	3	3	3	3	3	3	3	3	3
P13663	Background	0.0485595	0.0588759	0.0479849	0.0403004	0.0556761	0.0140233	0.0311044	0.0228465	0.0509226	0.0339855	27		IN	3	3	3	3	3	3	3	3	3
P14020	Background	0.0940556	0.0677544	0.120749	0.0839471	0.0838745	0.0364125	0.0453877	0.0739309	0.133357	0.0396179	27		IN	3	3	3	3	3	3	3	3	3
P14065	Background	0.182127	0.329753	0.0555424	0.047509	0.0871979	0.0278543	0.0413772	0.298411	0.26568	0.198248	27		IN	3	3	3	3	3	3	3	3	3
P14120	Background	0.162682	0.0925922	0.0707864	0.0957502	0.0499655	0.0633522	0.0443782	0.0428525	0.0348606	0.101537	27		IN	3	3	3	3	3	3	3	3	3
P14126	Background	0.0836882	0.0476978	0.0511199	0.0183868	0.0240861	0.0218088	0.0254889	0.0268235	0.0245838	0.0896349	27		IN	3	3	3	3	3	3	3	3	3
P14127	Background	0.058781	0.0539448	0.0438079	0.0157439	0.00871851	0.0235009	0.0348357	0.0309906	0.0300957	0.140217	27		IN	3	3	3	3	3	3	3	3	3
P14306	Background	0.0933042	0.0777454	0.110105	0.0600699	0.0579231	0.0994838	0.0343077	0.103942	0.00850159	0.0146441	27		IN	3	3	3	3	3	3	3	3	3
P14540	Background	0.0365662	0.00564217	0.0112828	0.0215637	0.0208385	0.0277761	0.0103029	0.035627	0.0244153	0.0774959	27		IN	3	3	3	3	3	3	3	3	3
P14742	Background	0.0532379	0.0173592	0.0182575	0.0409568	0.0167253	0.0537787	0.015041	0.0759992	0.0311315	0.0323488	27		IN	3	3	3	3	3	3	3	3	3
P14743	Background	0.168977	0.148421	0.163661	0.0692339	0.100339	0.252056	0.0441729	0.119476	0.135719	0.102039	26	1	IN	2	3	3	3	3	3	3	3	3
P14747	Background	0.120433	0.0476958	0.0617922	0.0664085	0.0555762	0.110968	0.107731	0.0981844	0.00884131	0.115932	27		IN	3	3	3	3	3	3	3	3	3
P14832	Background	0.0541082	0.0226239	0.047641	0.0079535	0.0042389	0.0099649	0.026435	0.0147499	0.00387103	0.0287154	27		IN	3	3	3	3	3	3	3	3	3
P14843	Background	0.0891106	0.0949132	0.132924	0.0941229	0.0298764	0.0040172	0.101213	0.0437434	0.0566155	0.0907708	27		IN	3	3	3	3	3	3	3	3	3
P14904	Background	0.0935335	0.0472982	0.0470033	0.0682351	0.0705761	0.0455702	0.0823422	0.040852	0.0902743	0.100552	27		IN	3	3	3	3	3	3	3	3	3
P14907	Background	0.196592	0.208812	0.0462241	0.0535242	0.0543812	0.259903	0.0831445	0.123222	0.0668836	0.0581436	26	1	IN	3	2	3	3	3	3	3	3	3
P14922	Background	0.166642	0.0930489	0.134406	0.322418	0.106653	0.0947635	0.160522	0.0387476	0.106648	0.0973301	27		IN	3	3	3	3	3	3	3	3	3
P15019	Background	0.068861	0.0073927	0.033127	0.0155472	0.0240366	0.0180762	0.0452046	0.00184069	0.0292477	0.0506926	27		IN	3	3	3	3	3	3	3	3	3
P15108	Background	0.0309339	0.0174982	0.0384281	0.0128457	0.0111874	0.0103799	0.00479533	0.0243647	0.00795941	0.0209392	27		IN	3	3	3	3	3	3	3	3	3
P15180	Background	0.0500074	0.039348	0.0969272	0.0253224	0.0368415	0.0481165	0.0400982	0.024019	0.009481	0.0519607	27		IN	3	3	3	3	3	3	3	3	3
P15274	Background	0.377541	0.567161	0.597023	0.287921	0.358044	0.128228	0.439661	0.503572	0.209356	0.332859	27		IN	3	3	3	3	3	3	3	3	3
P15303	Background	0.0923617	0.0451788	0.0767861	0.131023	0.0484331	0.100506	0.115671	0.0572746	0.0621283	0.0592278	27		IN	3	3	3	3	3	3	3	3	3
P15454	Background	0.0514074	0.0904168	0.0384437	0.0388101	0.0574092	0.0311906	0.0527894	0.041947	0.04803	0.0433865	27		IN	3	3	3	3	3	3	3	3	3
P15496	Background	0.117584	0.0370151	0.0896011	0.0199204	0.0350968	0.0864505	0.0521388	0.0275784	0.013761	0.0450961	27		IN	3	3	3	3	3	3	3	3	3
P15624	Background	0.0535917	0.0335656	0.0478687	0.026828	0.0390313	0.0193724	0.0103237	0.0401692	0.0318783	0.0449345	27		IN	3	3	3	3	3	3	3	3	3
P15625	Background	0.0451153	0.0593892	0.0553031	0.0447886	0.0786585	0.0391391	0.0343663	0.0223385	0.0634273	0.00411587	27		IN	3	3	3	3	3	3	3	3	3
P15646	Background	0.0936856	0.0682559	0.0439293	0.0822258	0.098806	0.0210948	0.084265	0.0469119	0.095869	0.124474	27		IN	3	3	3	3	3	3	3	3	3
P15700	Background	0.132638	0.088957	0.0791611	0.0877607	0.165202	0.0575245	0.0997936	0.3394	0.104247	0.113566	26	1	IN	3	2	3	3	3	3	3	3	3
P15703	Background	0.0759114	0.0561433	0.0520463	0.0238934	0.0399163	0.00500235	0.0114961	0.0491325	0.0996516	0.132151	27		IN	3	3	3	3	3	3	3	3	3
P15705	Background	0.0361583	0.0197945	0.0110783	0.026168	0.0265703	0.0349798	0.00437439	0.0314433	0.0293739	0.0544164	27		IN	3	3	3	3	3	3	3	3	3
P15731	Background	0.123345	0.0184012	0.216394	0.0787854	0.0705044	0.0391432	0.0223891	0.0845079	0.111645	0.0998306	27		IN	3	3	3	3	3	3	3	3	3
P15873	Background	0.0517614	0.0815195	0.0181146	0.0447614	0.0304598	0.0167994	0.0279383	0.0686059	0.0448901	0.0475614	27		IN	3	3	3	3	3	3	3	3	3
P15891	Background	0.0639513	0.0125622	0.0652083	0.0443043	0.0102582	0.0308219	0.0208962	0.0205398	0.0299788	0.0433247	27		IN	3	3	3	3	3	3	3	3	3
P15992	Background	0.0449822	0.0369691	0.0141536	0.0242506	0.00613175	0.00505064	0.0241805	0.0308423	0.0116559	0.0383693	27		IN	3	3	3	3	3	3	3	3	3
P16120	Background	0.0448039	0.0270742	0.0708138	0.0230153	0.00758307	0.0252252	0.017064	0.0184408	0.0358097	0.0442483	27		IN	3	3	3	3	3	3	3	3	3
P16140	Background	0.0364073	0.0467031	0.0248738	0.0273545	0.00981708	0.0240797	0.0257052	0.0246717	0.0131667	0.0185165	27		IN	3	3	3	3	3	3	3	3	3
P16387	Background	0.156614	0.0857323	0.0950682	0.0360956	0.218852	0.197268	0.0558202	0.182943	0.0420776	0.172813	27		IN	3	3	3	3	3	3	3	3	3
P16451	Background	0.217937	0.115746	0.11196	0.152382	0.134892	0.199296	0.0698584	0.0705221	0.0939522	0.12844	27		IN	3	3	3	3	3	3	3	3	3
P16467	Background	0.130213	0.00553038	0.170582	0.143451	0.0527462	0.205303	0.0982272	0.117935	0.0662172	0.168335	23	4	IN	2	3	3	3	3	2	2	2	3
P16474	Background	0.0650427	0.0143687	0.0203442	0.00188568	0.0142969	0.0095652	0.0202519	0.0408675	0.0162995	0.0373677	27		IN	3	3	3	3	3	3	3	3	3
P16521	Background	0.0273453	0.00987324	0.0110505	0.0149332	0.00665443	0.0138715	0.0104898	0.0106693	0.0120036	0.0168026	27		IN	3	3	3	3	3	3	3	3	3
P16547	Background	0.119405	0.0712028	0.0240426	0.063905	0.0342741	0.0494994	0.00836148	0.148385	0.0273676	0.06191	27		IN	3	3	3	3	3	3	3	3	3
P16550	Background	0.166795	0.0702848	0.159987	0.0912338	0.0811103	0.0589971	0.137561	0.0535329	0.113074	0.0639723	27		IN	3	3	3	3	3	3	3	3	3
P16603	Background	0.193407	0.0525887	0.100518	0.0427151	0.0946535	0.0162801	0.0235271	0.0578319	0.0235021	0.767889	27		IN	3	3	3	3	3	3	3	3	3
P16649	Background	0.143581	0.142897	0.111621	0.0748425	0.0182721	0.0624379	0.0924623	0.126939	0.0580299	0.230272	27		IN	3	3	3	3	3	3	3	3	3
P16861	Background	0.03687	0.0421273	0.0209985	0.0310545	0.0129099	0.00408516	0.0287538	0.0164834	0.0110049	0.0467868	27		IN	3	3	3	3	3	3	3	3	3
P16862	Background	0.0383838	0.0335751	0.0259486	0.0222487	0.0101904	0.0140757	0.0283922	0.03519	0.017112	0.0350669	27		IN	3	3	3	3	3	3	3	3	3
P17076	Background	0.260408	0.325581	0.162895	0.29483	0.0359308	0.0962584	0.169933	0.0606045	0.279193	0.114101	26	1	IN	3	3	3	2	3	3	3	3	3
P17106	Background	0.0869621	0.117952	0.167267	0.0302576	0.0966975	0.0689448	0.102809	0.0883191	0.0227256	0.0880245	27		IN	3	3	3	3	3	3	3	3	3
P17255	Background	0.0292677	0.0276559	0.0322964	0.0186693	0.0187764	0.0108491	0.00794726	0.0185428	0.0114598	0.0450708	27		IN	3	3	3	3	3	3	3	3	3
P17423	Background	0.0928651	0.0334266	0.0605559	0.0189834	0.0480672	0.0790414	0.0307312	0.0682939	0.0664598	0.0400627	27		IN	3	3	3	3	3	3	3	3	3
P17505	Background	0.0341935	0.0129954	0.0134558	0.0185015	0.000963159	0.012232	0.0221698	0.038961	0.0299723	0.0771864	27		IN	3	3	3	3	3	3	3	3	3
P17536	Background	0.138161	0.0650971	0.0118931	0.0267961	0.0726828	0.0502128	0.0463377	0.0486979	0.0152053	0.103129	27		IN	3	3	3	3	3	3	3	3	3
P17555	Background	0.0811386	0.0743875	0.0286045	0.0481747	0.0148095	0.0496126	0.0163117	0.00601642	0.0794676	0.000928235	27		IN	3	3	3	3	3	3	3	3	3
P17649	Background	0.0718577	0.0306308	0.030132	0.0219692	0.0769468	0.0364667	0.0528175	0.0388708	0.0445893	0.111696	27		IN	3	3	3	3	3	3	3	3	3
P17695	Background	0.125355	0.0508004	0.134307	0.0850128	0.081101	0.0755371	0.0841999	0.0335072	0.0279308	0.0580294	27		IN	3	3	3	3	3	3	3	3	3
P17709	Background	0.085724	0.0218741	0.0186889	0.0213759	0.058122	0.0167832	0.053784	0.0123972	0.0752613	0.0480086	27		IN	3	3	3	3	3	3	3	3	3
P17891	Background	0.102011	0.103016	0.0538293	0.0606077	0.0897477	0.0547047	0.034599	0.073573	0.0742132	0.111926	27		IN	3	3	3	3	3	3	3	3	3
P17967	Background	0.0934887	0.0045018	0.0228737	0.0189433	0.0253352	0.0608045	0.040478	0.00799149	0.035084	0.0571201	27		IN	3	3	3	3	3	3	3	3	3
P18239	Background	0.0567576	0.0317909	0.0232113	0.0107328	0.0192863	0.0160392	0.0409514	0.00863661	0.0266391	0.0231525	27		IN	3	3	3	3	3	3	3	3	3
P18544	Background	0.161758	0.292991	0.10101	0.204368	0.190098	0.127668	0.123354	0.0659528	0.0956725	0.222591	27		IN	3	3	3	3	3	3	3	3	3
P18562	Background	0.0903846	0.053099	0.092679	0.0771146	0.0476824	0.058746	0.0942627	0.0601511	0.0553802	0.0259486	27		IN	3	3	3	3	3	3	3	3	3
P18961	Background	0.115634	0.172244	0.0335733	0.0707117	0.127499	0.145172	0.0791129	0.0686517	0.0697688	0.106423	27		IN	3	3	3	3	3	3	3	3	3
P19073	Background	0.148566	0.0521513	0.219821	0.069603	0.067412	0.061503	0.158546	0.21475	0.149677	0.16292	26	1	IN	2	3	3	3	3	3	3	3	3
P19097	Background	0.0346538	0.0320471	0.0297513	0.0211005	0.0108093	0.0149329	0.0286028	0.00903336	0.0115313	0.00636468	27		IN	3	3	3	3	3	3	3	3	3
P19146	Background	0.208469	0.173737	0.0546279	0.172769	0.117764	0.014249	0.0532249	0.354035	0.188986	0.368025	27		IN	3	3	3	3	3	3	3	3	3
P19262	Background	0.087373	0.0196825	0.0372612	0.0120201	0.0301897	0.0514186	0.0677584	0.0390939	0.0359818	0.0275315	27		IN	3	3	3	3	3	3	3	3	3
P19358	Background	0.0559853	0.068871	0.00663527	0.0352568	0.0671639	0.0200412	0.0230927	0.0886877	0.0434696	0.0661355	27		IN	3	3	3	3	3	3	3	3	3
P19414	Background	0.046565	0.0249511	0.0232999	0.00863886	0.0117685	0.0384606	0.0233525	0.0289359	0.0415349	0.0304836	27		IN	3	3	3	3	3	3	3	3	3
P19454	Background	0.19245	0.101293	0.0912693	0.0329823	0.106991	0.145525	0.143339	0.0474217	0.0262355	0.162961	27		IN	3	3	3	3	3	3	3	3	3
P19881	Background	0.0687165			0.0115363	0.107428	0.0232891	0.045532	0.0906731	0.053752	0.0273223	16	11	IN			2	2	2	2	2	3	3
P19882	Background	0.0327286	0.017484	0.0204701	0.0209233	0.011046	0.0135951	0.0121152	0.00757101	0.00837886	0.0280089	27		IN	3	3	3	3	3	3	3	3	3
P20049	Background												27	OUT
P20051	Background	0.208572	0.0195546	0.0540024	0.177215	0.108116	0.109199	0.342183	0.0683529	0.0539941	0.327666	27		IN	3	3	3	3	3	3	3	3	3
P20081	Background	0.052384	0.0391455	0.0283741	0.00491169	0.0272801	0.0266786	0.0300474	0.0141623	0.0269613	0.0656821	27		IN	3	3	3	3	3	3	3	3	3
P20107	Background	0.154771	0.175494	0.197055	0.0913846	0.0381322	0.093824	0.102603	0.0974037	0.0680328	0.0664076	27		IN	3	3	3	3	3	3	3	3	3
P20449	Background	0.186179	0.270139	0.025244	0.324905	0.214648	0.0212195	0.060342	0.171645	0.129886	0.151468	27		IN	3	3	3	3	3	3	3	3	3
P20459	Background	0.0729331	0.0695553	0.0347571	0.0104026	0.0318492	0.0118987	0.0499082	0.0372578	0.0744621	0.0300289	27		IN	3	3	3	3	3	3	3	3	3
P20606	Background	0.0618505	0.0395185	0.0778166	0.042055	0.0273778	0.0536119	0.0235928	0.0225861	0.0416435	0.121047	27		IN	3	3	3	3	3	3	3	3	3
P20967	Background	0.0668481	0.0442375	0.0345079	0.0351322	0.0180709	0.0442878	0.0184908	0.0312586	0.0140265	0.0610438	27		IN	3	3	3	3	3	3	3	3	3
P21242	Background	0.286243	0.134138	0.123153	0.124736	0.0271915	0.106442	0.142723	0.148243	0.145117	0.320793	27		IN	3	3	3	3	3	3	3	3	3
P21243	Background	0.0823744	0.112861	0.117069	0.0295508	0.0490287	0.0854422	0.0472634	0.0769043	0.0301327	0.0518332	27		IN	3	3	3	3	3	3	3	3	3
P21264	Background											1	26	OUT									1
P21306	Background	0.158327	0.0747868	0.118933	0.134216	0.0348384	0.0974066	0.0916061	0.14351	0.0344392	0.0599582	27		IN	3	3	3	3	3	3	3	3	3
P21576	Background	0.082467	0.0561448	0.0849904	0.085284	0.0315784	0.0607267	0.046513	0.0605297	0.0920793	0.0280435	27		IN	3	3	3	3	3	3	3	3	3
P21734	Background	0.177636		0.13992	0.0325308	0.0384731	0.222565	0.12488	0.232991		0.102992	18	9	IN	1	2	3	2	2	3	2	1	2
P21801	Background	0.151955	0.116514	0.0568639	0.0858729	0.166174	0.159296	0.0476087	0.133187	0.127656	0.231414	27		IN	3	3	3	3	3	3	3	3	3
P21954	Background	0.0457914	0.0525324	0.0110192	0.0282879	0.0427424	0.00537021	0.0285132	0.00518783	0.0399321	0.0523624	27		IN	3	3	3	3	3	3	3	3	3
P21965	Background	0.132854	0.148554	0.0661356	0.0718848	0.0873188	0.07429	0.112168	0.144818	0.0334812	0.103248	27		IN	3	3	3	3	3	3	3	3	3
P22133	Background	0.0578806	0.047364	0.069386	0.035505	0.033897	0.0358889	0.0442356	0.0162275	0.0304329	0.0314504	27		IN	3	3	3	3	3	3	3	3	3
P22137	Background	0.0430931	0.0337674	0.0304151	0.0288905	0.0224661	0.00592824	0.00641785	0.0317598	0.031228	0.00814828	27		IN	3	3	3	3	3	3	3	3	3
P22141	Background	0.127541	0.0808367	0.224847	0.0949579	0.052878	0.114249	0.0438414	0.109744	0.0975505	0.0203397	27		IN	3	3	3	3	3	3	3	3	3
P22146	Background	0.120431	0.224647	0.0947715	0.0817401	0.0474591	0.0653455	0.0609949	0.0454677	0.0880826	0.0684321	27		IN	3	3	3	3	3	3	3	3	3
P22147	Background	0.288478	0.0906558							0.247121	0.247799	10	17	OUT	3			1		1		2	3
P22202	Background	0.082772	0.0905872	0.0215429	0.052172	0.0163788	0.0792891	0.0575712	0.0236086	0.0627791	0.12611	27		IN	3	3	3	3	3	3	3	3	3
P22203	Background	0.0796229	0.0071121	0.0275686	0.0302072	0.0509644	0.0312883	0.0270731	0.0452261	0.0088261	0.0712416	27		IN	3	3	3	3	3	3	3	3	3
P22217	Background	0.09952	0.0259723	0.0432494	0.0775729	0.0248637	0.0122923	0.0186995	0.0368887	0.0360677	0.0171664	27		IN	3	3	3	3	3	3	3	3	3
P22336	Background	0.210598	0.266987	0.211159	0.104684	0.121513	0.125739	0.246741	0.0742904	0.14783	0.151526	27		IN	3	3	3	3	3	3	3	3	3
P22353	Background	0.103118	0.140461	0.0723114	0.0969547	0.048658	0.108296	0.171487	0.122812	0.0331629	0.157308	27		IN	3	3	3	3	3	3	3	3	3
P22515	Background	0.052543	0.036944	0.0248696	0.0337921	0.0262962	0.0576375	0.0273972	0.0394677	0.0262955	0.0369997	27		IN	3	3	3	3	3	3	3	3	3
P22696	Background	0.158464	0.10067	0.199055		0.099692	0.0333827	0.152778	0.0965966	0.0100271	0.0367178	24	3	IN	3	3	1	3	2	3	3	3	3
P22768	Background	0.0551313	0.0543376	0.040081	0.0478229	0.0204468	0.0226103	0.0116242	0.0527135	0.0338223	0.0603754	27		IN	3	3	3	3	3	3	3	3	3
P22803	Background	0.0916963	0.0121661	0.0382938	0.00711963	0.038677	0.00636975	0.0185944	0.0116314	0.0207137	0.00612765	27		IN	3	3	3	3	3	3	3	3	3
P22943	Background	0.178357	0.0828743	0.0851354	0.0386378	0.0405985	0.0606042	0.0518133	0.0174162	0.0742697	0.0318661	27		IN	3	3	3	3	3	3	3	3	3
P23180	Background	0.112308	0.0245826	0.0180131	0.0416815	0.034779	0.100891	0.0534411	0.112221	0.0204013	0.0918847	27		IN	3	3	3	3	3	3	3	3	3
P23248	Background	0.0785737	0.014373	0.0545136	0.0282617	0.0189287	0.0137431	0.0373897	0.0251748	0.0249041	0.0998117	27		IN	3	3	3	3	3	3	3	3	3
P23254	Background	0.0278537	0.00732472	0.0428981	0.0277818	0.0164283	0.0235043	0.0126025	0.0245572	0.00603901	0.0259767	27		IN	3	3	3	3	3	3	3	3	3
P23287	Background	0.152274						0.127308	0.0787738			8	19	OUT	1		1	1	1	2	2
P23301	Background	0.10611	0.0309501	0.0318339	0.00999573	0.079686	0.0667588	0.0261725	0.0951438	0.0594047	0.148909	27		IN	3	3	3	3	3	3	3	3	3
P23542	Background	0.0533428	0.02329	0.0211487	0.0376026	0.0273565	0.0232183	0.0563018	0.0411229	0.0509355	0.0246695	27		IN	3	3	3	3	3	3	3	3	3
P23594	Background												27	OUT
P23615	Background	0.0932741	0.0677267	0.0950129	0.0238634	0.0477577	0.0935239	0.0715414	0.0291553	0.233819	0.0934713	25	2	IN	3	3	3	3	3	2	3	2	3
P23638	Background	0.118527	0.133602	0.0686204	0.0154195	0.0766758	0.0658575	0.124188	0.148486	0.039211	0.0414437	27		IN	3	3	3	3	3	3	3	3	3
P23639	Background	0.183498	0.033175	0.181787	0.0754066	0.0797598	0.0898153	0.0678651	0.0880593	0.0385272	0.0713536	27		IN	3	3	3	3	3	3	3	3	3
P23641	Background	0.0614158	0.0113742	0.0538657	0.0292976	0.02099	0.0393392	0.0225162	0.0436955	0.04766	0.0718916	27		IN	3	3	3	3	3	3	3	3	3
P23644	Background	0.113264	0.0722274	0.0486152	0.0929697	0.0413449	0.0775192	0.123421	0.0769814	0.129462	0.0869712	27		IN	3	3	3	3	3	3	3	3	3
P23724	Background	0.104432	0.13091	0.125896	0.187491	0.015219	0.0686094	0.0156707	0.0269192	0.0447677	0.0985129	27		IN	3	3	3	3	3	3	3	3	3
P23776	Background	0.100435	0.0549314	0.128904	0.0632882	0.0782319	0.0500402	0.0542489	0.0299488	0.0329377	0.120483	27		IN	3	3	3	3	3	3	3	3	3
P24000	Background	0.0980186	0.012932	0.0724977	0.0937765	0.0363068	0.0317692	0.0166855	0.0923456	0.0273648	0.0350317	27		IN	3	3	3	3	3	3	3	3	3
P24280	Background	0.0911331	0.0594104	0.039311	0.0516213	0.078547	0.073054	0.0624821	0.0182492	0.0817119	0.0100583	27		IN	3	3	3	3	3	3	3	3	3
P24783	Background	0.157914	0.211809	0.264852	0.194735	0.161285	0.145228	0.0855892	0.149433	0.0982571	0.0594027	27		IN	3	3	3	3	3	3	3	3	3
P25039	Background	0.11721	0.0593298	0.0823398	0.0682727	0.184587	0.171621	0.0579826	0.066696	0.0370036	0.116861	27		IN	3	3	3	3	3	3	3	3	3
P25087	Background	0.055315	0.0339964	0.0168012	0.0232041	0.0445061	0.0215777	0.0362719	0.0323292	0.0652803	0.0225343	27		IN	3	3	3	3	3	3	3	3	3
P25293	Background	0.074014	0.0328135	0.108776	0.0905825	0.011234	0.0976363	0.0228264	0.0565751	0.051875	0.0512016	27		IN	3	3	3	3	3	3	3	3	3
P25294	Background	0.0657106	0.0339933	0.0753034	0.0207131	0.0201517	0.00870823	0.0423908	0.0126927	0.0234894	0.11883	27		IN	3	3	3	3	3	3	3	3	3
P25332	Background	1.23709	1.35996				1.16591				0.448454	11	16	OUT	2	1			3	1		1	3
P25342	Background	0.14443	0.0699536				0.202542	0.116691	0.00253114	0.314297	0.119555	14	13	IN	2	1	1		2	2	2	2	2
P25343	Background	0.106905	0.0663974	0.0291645	0.100081	0.118054	0.0772641	0.0145517	0.0215422	0.0880878	0.173751	27		IN	3	3	3	3	3	3	3	3	3
P25349	Background	0.154643	0.155987	0.177432	0.202944	0.0301747	0.0683523	0.0483467	0.0230302	0.00896696	0.0977992	27		IN	3	3	3	3	3	3	3	3	3
P25373	Background	0.0884788	0.105034	0.0146355	0.037224	0.126577	0.0810546	0.0605447	0.0434962	0.0927263	0.0590838	27		IN	3	3	3	3	3	3	3	3	3
P25375	Background	0.224253	0.139854	0.0156706	0.53024	0.0140658	0.0735737	0.0948037	0.167021	0.167964	0.500919	27		IN	3	3	3	3	3	3	3	3	3
P25376	Background	0.100345	0.0987061	0.0310271	0.117499	0.0975625	0.167133	0.10782	0.0431715	0.0502892	0.0495562	26	1	IN	3	3	3	3	2	3	3	3	3
P25386	Background	0.141322	0.0892498	0.0370628	0.132187	0.168235	0.0469229	0.0991668	0.107046		0.0125937	23	4	IN	3	3	3	3	3	2	3	1	2
P25443	Background	0.0980401	0.019705	0.0804202	0.0263314	0.0207275	0.0371257	0.0222968	0.0399559	0.0191986	0.0790773	27		IN	3	3	3	3	3	3	3	3	3
P25451	Background	0.116924	0.103339	0.126685	0.114464	0.0252064	0.0130092	0.0744302	0.0967484	0.0296463	0.0352233	27		IN	3	3	3	3	3	3	3	3	3
P25491	Background	0.109856	0.0832774	0.113903	0.027366	0.101931	0.0118673	0.0368713	0.0127073	0.0956295	0.159134	27		IN	3	3	3	3	3	3	3	3	3
P25559	Background	0.119827	0.148531			0.0332844	0.0785823	0.0564115	0.047717	0.129596	0.0663724	20	7	IN	2	1	1	2	2	3	3	3	3
P25572	Background	0.0997079		0.125926				0.0241526	0.013327			11	16	OUT	1	2	1	1	1	2	2		1
P25605	Background	0.150698	0.332511	0.0430451	0.149243	0.0705936	0.14621	0.121555	0.0142635	0.0354059	0.0776853	27		IN	3	3	3	3	3	3	3	3	3
P25619	Background	0.131017	0.00742506	0.0781889	0.0814851	0.116757	0.00787324	0.138498	0.0655252	0.10558	0.112217	27		IN	3	3	3	3	3	3	3	3	3
P25623	Background	0.12765	0.117938	0.0643963	0.100227	0.0536781	0.16378	0.0998102	0.0326091	0.109083	0.159002	27		IN	3	3	3	3	3	3	3	3	3
P25627	Background	0.0964384									0.0964384	3	24	OUT									3
P25631	Background	0.178327	0.04624	0.0288888	0.0207643	0.264672	0.0648345	0.0294935	0.0694122	0.0762269	0.0949778	26	1	IN	3	3	2	3	3	3	3	3	3
P25644	Background	0.536398								0.0278486	0.433147	5	22	OUT								2	3
P25654	Background												27	OUT
P25694	Background	0.0471612	0.0686647	0.0244474	0.0124976	0.00309056	0.0102481	0.0193634	0.0104739	0.0200048	0.0388654	27		IN	3	3	3	3	3	3	3	3	3
P25719	Background	0.0416362	0.00367448	0.0215682	0.0449205	0.0383399	0.0276404	0.0147086	0.0410875	0.0333893	0.0360044	27		IN	3	3	3	3	3	3	3	3	3
P26309	Background	0.117605	0.0931822	0.122785	0.0398624	0.106206	0.139987	0.0604508	0.0672178	0.0718364	0.15965	27		IN	3	3	3	3	3	3	3	3	3
P26321	Background	0.0431896	0.00867242	0.0263512	0.00972419	0.0132276	0.0328178	0.0238265	0.0398944	0.00994324	0.029737	27		IN	3	3	3	3	3	3	3	3	3
P26570	Background	0.261254	0.117542	0.0822476	0.41225	0.0692157	0.205308	0.1442	0.36865	0.195704	0.238085	27		IN	3	3	3	3	3	3	3	3	3
P26637	Background	0.0622943	0.012555	0.0130951	0.0121419	0.00280322	0.00507928	0.0165931	0.0160024	0.0246174	0.0506348	27		IN	3	3	3	3	3	3	3	3	3
P26755	Background	0.13159	0.154872	0.189255	0.06862	0.0736203	0.120144	0.0699241	0.0997827	0.106649	0.0416176	27		IN	3	3	3	3	3	3	3	3	3
P26783	Background	0.0532349	0.0332025	0.0612801	0.0115926	0.0162715	0.0361413	0.0188644	0.0381493	0.0363229	0.0303653	27		IN	3	3	3	3	3	3	3	3	3
P26784	Background	0.0579829	0.0263222	0.0113858	0.0419886	0.0236407	0.0795168	0.015623	0.0894972	0.0535807	0.0492175	27		IN	3	3	3	3	3	3	3	3	3
P26785	Background	0.0545132	0.020692	0.021819	0.0227319	0.0233922	0.01547	0.0256215	0.00177221	0.00661456	0.0463323	27		IN	3	3	3	3	3	3	3	3	3
P26786	Background	0.032567	0.0122222	0.0190624	0.0301075	0.0120139	0.0105114	0.0105836	0.0246271	0.00688487	0.0134726	27		IN	3	3	3	3	3	3	3	3	3
P27476	Background	0.232837	0.273275	0.341008	0.164132	0.0967559	0.098386	0.202957	0.0173397	0.103682	0.280706	24	3	IN	3	3	3	3	3	2	2	3	2
P27614	Background	0.0809325	0.0924459	0.0279786	0.0143397	0.1021	0.0928438	0.0306545	0.0297509	0.101431	0.0786357	27		IN	3	3	3	3	3	3	3	3	3
P27616	Background	0.0969977	0.0516895	0.085425	0.0950358	0.0949374	0.0888737	0.0430422	0.0876491	0.0366787	0.038342	27		IN	3	3	3	3	3	3	3	3	3
P27809	Background	0.562996	0.0980659		0.0348747		0.0671041		0.0571344	0.133286	0.524145	16	11	IN	2	1	2	1	2	1	2	2	3
P27999	Background	0.148409	0.125641	0.0311392	0.0556781	0.0571104	0.104902	0.104049	0.115148	0.104913	0.0736396	27		IN	3	3	3	3	3	3	3	3	3
P28007	Background	0.125646	0.125823	0.114739	0.0253928	0.011987	0.102193	0.0300038	0.00528086	0.158789	0.0264294	27		IN	3	3	3	3	3	3	3	3	3
P28240	Background	0.0750265	0.024393	0.0477273	0.0408583	0.0651958	0.0350264	0.0310794	0.0174046	0.0194869	0.0363814	27		IN	3	3	3	3	3	3	3	3	3
P28241	Background	0.0415948	0.0391532	0.0347417	0.0192213	0.0398174	0.0223512	0.022708	0.011749	0.0549659	0.0310306	27		IN	3	3	3	3	3	3	3	3	3
P28272	Background	0.106864	0.0297947	0.0496673	0.0536263	0.0297597	0.0363279	0.0324513	0.0465855	0.00444826	0.0902672	27		IN	3	3	3	3	3	3	3	3	3
P28274	Background	0.275168	0.213127	0.163716	0.140157	0.217196	0.13866	0.112423	0.125655	0.112551	0.677214	27		IN	3	3	3	3	3	3	3	3	3
P28319	Background	0.177697	0.101033	0.0418371	0.127053	0.185298	0.0101891	0.087682	0.0971746	0.0284518	0.102383	27		IN	3	3	3	3	3	3	3	3	3
P28495	Background	0.131005	0.0226692	0.119004	0.0596383	0.208587	0.131175	0.0971753	0.173549	0.085302	0.220807	27		IN	3	3	3	3	3	3	3	3	3
P28707	Background	0.076787	0.0182184	0.0205644	0.0659097	0.0294825	0.0408487	0.0206734	0.0359946	0.0732182	0.0445022	27		IN	3	3	3	3	3	3	3	3	3
P28777	Background	0.156811	0.0309942	0.0693097	0.0362522	0.0605979	0.0287573	0.0405043	0.0680914	0.0210439	0.096651	27		IN	3	3	3	3	3	3	3	3	3
P28834	Background	0.0502736	0.00790555	0.0436416	0.0489823	0.0242127	0.0223324	0.0122434	0.0283104	0.0400003	0.0532616	27		IN	3	3	3	3	3	3	3	3	3
P29311	Background	0.0356627	0.0147032	0.0307012	0.0072941	0.00401214	0.0301714	0.0247103	0.024837	0.017457	0.0166138	27		IN	3	3	3	3	3	3	3	3	3
P29453	Background	0.0539734	0.0346418	0.0435805	0.0156065	0.0176192	0.0118403	0.0229497	0.0161737	0.0403185	0.0613593	27		IN	3	3	3	3	3	3	3	3	3
P29509	Background	0.0468246	0.0445445	0.0398102	0.0306102	0.00729134	0.0261434	0.0196872	0.0273189	0.0215015	0.0317517	27		IN	3	3	3	3	3	3	3	3	3
P29547	Background	0.0480036	0.0478905	0.0393989	0.041078	0.0137798	0.0500942	0.0704545	0.0173269	0.0152259	0.0306113	27		IN	3	3	3	3	3	3	3	3	3
P29704	Background	0.190575	0.0389008	0.149696	0.175378	0.130536	0.0460938	0.0581565	0.40567	0.143696	0.152714	27		IN	3	3	3	3	3	3	3	3	3
P29952	Background	0.0580911	0.0583991	0.049105	0.0298981	0.0455691	0.056536	0.00807693	0.0388224	0.00680855	0.0716492	27		IN	3	3	3	3	3	3	3	3	3
P30402	Background	0.423272	0.191296					0.12444			0.0626369	10	17	OUT	2	1		1		2	1	1	2
P30624	Background	0.066105	0.05182	0.0371704	0.0502198	0.072084	0.00446429	0.0806196	0.0284239	0.0683605	0.0835781	27		IN	3	3	3	3	3	3	3	3	3
P30656	Background	0.126784	0.132539	0.0530197	0.0968944	0.096963	0.0562996	0.121617	0.0450193	0.150431	0.181512	27		IN	3	3	3	3	3	3	3	3	3
P30657	Background	0.18151	0.125214	0.27009	0.217525	0.120177	0.079574	0.0477751	0.122835	0.0818385	0.117248	26	1	IN	3	3	3	3	3	2	3	3	3
P30822	Background	0.111589	0.102063	0.0711682	0.0513215	0.0939164	0.0702318	0.0116626	0.095774	0.0368769	0.0955034	27		IN	3	3	3	3	3	3	3	3	3
P30902	Background	0.295406	0.516065	0.281657	0.367813	0.50823	0.210673	0.109567	0.134539	0.180643		22	5	IN	2	3	3	3	3	3	3	2
P30952	Background	0.0830915	0.0176757	0.0528898	0.0298803	0.0181863	0.0305058	0.0153311	0.00912202	0.0208108	0.0325956	27		IN	3	3	3	3	3	3	3	3	3
P31116	Background	0.0970011	0.0213124	0.0298485	0.0055581	0.0378963	0.0455778	0.0180575	0.0447401	0.0109806	0.049318	27		IN	3	3	3	3	3	3	3	3	3
P31373	Background	0.112706	0.00402295	0.0357564	0.00691189	0.0208979	0.05154	0.0142071	0.0251978	0.0335659	0.0951949	27		IN	3	3	3	3	3	3	3	3	3
P31383	Background	0.111471	0.0442848	0.151099	0.148476	0.0793696	0.00826425	0.0902443	0.070176	0.183396	0.0918907	27		IN	3	3	3	3	3	3	3	3	3
P31412	Background	0.109094	0.0777386	0.00706113	0.0733773	0.252478	0.0837033	0.060626	0.0336411	0.0885372	0.0821353	27		IN	3	3	3	3	3	3	3	3	3
P31539	Background	0.0469998	0.0412813	0.0348416	0.0144803	0.0188854	0.0318956	0.00543985	0.0223339	0.010927	0.0156121	27		IN	3	3	3	3	3	3	3	3	3
P31688	Background	0.158419	0.184164	0.0753319	0.122208	0.0567039	0.123503	0.158247	0.0770394	0.0630845	0.12266	27		IN	3	3	3	3	3	3	3	3	3
P31787	Background	0.0987653	0.0152513	0.0851045	0.0295272	0.00959389	0.0309412	0.0271787	0.0259465	0.0112546	0.0285065	27		IN	3	3	3	3	3	3	3	3	3
P32074	Background	0.0719984	0.0148806	0.0627942	0.0205588	0.0666164	0.0833308	0.00686031	0.0283781	0.0789999	0.00676743	27		IN	3	3	3	3	3	3	3	3	3
P32179	Background	0.238577	0.355726	0.0981641	0.194475	0.0910668	0.287301	0.0679002	0.269568	0.280146	0.299543	27		IN	3	3	3	3	3	3	3	3	3
P32191	Background	0.140597	0.124527	0.0531861	0.0874402	0.0328372	0.153988	0.0663328	0.0743687	0.0866624	0.0974714	27		IN	3	3	3	3	3	3	3	3	3
P32263	Background	0.199047	0.0684332	0.182118	0.0658992	0.136461	0.0642953	0.0723554	0.08612	0.0479584	0.347653	26	1	IN	3	2	3	3	3	3	3	3	3
P32288	Background	0.0468132	0.0383281	0.0625018	0.00638454	0.0533989	0.0216429	0.0275987	0.00922121	0.0420017	0.072519	27		IN	3	3	3	3	3	3	3	3	3
P32316	Background	0.0526606	0.055286	0.0198424	0.0643713	0.00840892	0.0426794	0.056897	0.0223776	0.0328683	0.0498676	27		IN	3	3	3	3	3	3	3	3	3
P32324	Background	0.0271282	0.00907204	0.00397998	0.0119524	0.00922029	0.0098304	0.00486358	0.00408867	0.00406038	0.0206542	27		IN	3	3	3	3	3	3	3	3	3
P32327	Background	0.0566813	0.0855546	0.0159581	0.0423952	0.0546599	0.0629193	0.018586	0.0747836	0.0364331	0.0389206	27		IN	3	3	3	3	3	3	3	3	3
P32335	Background	0.161007				0.0550698		0.133174	0.221277	0.291975	0.151767	16	11	IN	1	1		2		3	3	3	3
P32337	Background	0.148418	0.0502968	0.0835673	0.0886535	0.0802452	0.0810146	0.118844	0.254986	0.0483119	0.0610954	27		IN	3	3	3	3	3	3	3	3	3
P32340	Background	0.131624	0.0716866	0.0435164	0.0813523	0.089718	0.0182272	0.128646	0.100483	0.0616625	0.178485	27		IN	3	3	3	3	3	3	3	3	3
P32352	Background	0.165489	0.069592	0.0187502	0.0669604	0.132775	0.0369012	0.0805093	0.00244767	0.642146		21	6	IN	3	2	3	3	3	2	2	2	1
P32356	Background	0.13424	0.17176	0.0523174	0.068104	0.109672	0.187325	0.048738	0.0210488	0.0464095	0.0668105	26	1	IN	3	3	3	3	3	3	3	3	2
P32366	Background	0.148589	0.103547	0.0208577	0.21832	0.130171	0.149065	0.081974	0.102312	0.0886623	0.0604484	27		IN	3	3	3	3	3	3	3	3	3
P32368	Background	0.0754162	0.0416459	0.030027	0.0629646	0.066823	0.0940459	0.0552832	0.0438089	0.0726255	0.057516	27		IN	3	3	3	3	3	3	3	3	3
P32377	Background	0.0517566	0.0215066	0.0296356	0.0296128	0.0203283	0.0298127	0.0474634	0.00522574	0.0285736	0.0562579	27		IN	3	3	3	3	3	3	3	3	3
P32379	Background	0.0951531	0.0807057	0.0925429	0.0875693	0.0894283	0.0214145	0.114538	0.0438246	0.0739691	0.056715	27		IN	3	3	3	3	3	3	3	3	3
P32381	Background	0.0839588	0.0496783	0.0132107	0.0357826	0.019761	0.109754	0.0398767	0.0955894	0.066955	0.0874801	27		IN	3	3	3	3	3	3	3	3	3
P32445	Background	0.129947	0.110021	0.112756	0.025365	0.0414593	0.140617	0.124136	0.0942047	0.120757	0.0646934	27		IN	3	3	3	3	3	3	3	3	3
P32449	Background	0.109084	0.0319428	0.0470374	0.0483143	0.0430479	0.0239678	0.0240986	0.0253374	0.0361127	0.199924	27		IN	3	3	3	3	3	3	3	3	3
P32453	Background	0.15571	0.0401188	0.214198	0.159531	0.19762	0.126762	0.18343	0.0998031	0.241214	0.158138	27		IN	3	3	3	3	3	3	3	3	3
P32454	Background	0.0624488	0.04579	0.0588675	0.0253857	0.0368682	0.0633035	0.0365407	0.0102899	0.0392109	0.0622239	27		IN	3	3	3	3	3	3	3	3	3
P32463	Background	0.0995019	0.138156	0.11022	0.067434	0.114415	0.0328689	0.0586127	0.111527	0.0539919	0.100846	27		IN	3	3	3	3	3	3	3	3	3
P32468	Background	0.147927	0.126081	0.151671	0.261386	0.206534	0.0744785	0.119171	0.0781787	0.126569	0.0921994	27		IN	3	3	3	3	3	3	3	3	3
P32469	Background	0.0978969	0.0699401	0.187987	0.0568987	0.0818572	0.0633136	0.0173017	0.0868333	0.0847818	0.124639	27		IN	3	3	3	3	3	3	3	3	3
P32471	Background	0.171278	0.034844	0.0786699	0.0450223	0.0115389	0.0256346	0.0365517	0.0191577	0.0198214	0.0616574	27		IN	3	3	3	3	3	3	3	3	3
P32473	Background	0.077306	0.0386906	0.0971117	0.0357106	0.0979824	0.0697956	0.0606713	0.0963111	0.0523349	0.103392	27		IN	3	3	3	3	3	3	3	3	3
P32476	Background	0.113631	0.06762	0.19453	0.0231167	0.0386116	0.0100944	0.0932716	0.0847171	0.046707	0.174241	27		IN	3	3	3	3	3	3	3	3	3
P32481	Background	0.0622908	0.0444604	0.0165641	0.00727667	0.022445	0.0355859	0.00991225	0.0239086	0.00314899	0.062514	27		IN	3	3	3	3	3	3	3	3	3
P32496	Background	0.132887	0.102077	0.122517	0.127956	0.100978	0.173164	0.121755	0.140937	0.0452534	0.190346	27		IN	3	3	3	3	3	3	3	3	3
P32497	Background	0.0421281	0.0420547	0.0391477	0.0320884	0.0179818	0.0629181	0.0730054	0.0085097	0.0260663	0.0204828	27		IN	3	3	3	3	3	3	3	3	3
P32501	Background	0.116994		0.0854808			0.00863009					7	20	OUT	1	2			2	1			1
P32521	Background	0.274443	0.0408911	0.641604	0.085352	0.3947	0.200771	0.0509556	0.0544753	0.0492268	0.0786745	27		IN	3	3	3	3	3	3	3	3	3
P32527	Background	0.094597	0.0211037	0.0477253	0.00337905	0.0159683	0.0289992	0.0320077	0.0355956	0.0148117	0.0364829	27		IN	3	3	3	3	3	3	3	3	3
P32528	Background	0.18003	0.137761	0.332923	0.028261	0.11229	0.15933	0.16328	0.051543	0.0550985	0.0704827	27		IN	3	3	3	3	3	3	3	3	3
P32558	Background	0.279934	0.288977	0.114739	0.0317762	0.292703	0.398334	0.378982	0.0206219	0.109688	0.259187	27		IN	3	3	3	3	3	3	3	3	3
P32563	Background	0.131465	0.0517237	0.0442576	0.101151	0.0573339	0.0805802	0.131422	0.169903	0.0184379	0.0887236	27		IN	3	3	3	3	3	3	3	3	3
P32565	Background	0.100789	0.0812659	0.0747568	0.0476857	0.0327176	0.0301008	0.0535919	0.128727	0.0312734	0.0651917	27		IN	3	3	3	3	3	3	3	3	3
P32582	Background	0.0480919	0.000422645	0.0111165	0.0264755	0.0408261	0.018319	0.0138878	0.0219392	0.0148326	0.0400619	27		IN	3	3	3	3	3	3	3	3	3
P32588	Background	0.10024	0.0484646	0.119518	0.0940295	0.111123	0.0642918	0.0259959	0.0354115	0.0400217	0.0312321	27		IN	3	3	3	3	3	3	3	3	3
P32589	Background	0.0489698	0.0410569	0.0199719	0.0310028	0.0354359	0.0165027	0.00792174	0.00232758	0.0230198	0.064113	27		IN	3	3	3	3	3	3	3	3	3
P32590	Background	0.232206	0.330518	0.450342	0.220149	0.0660681	0.107076	0.0572037	0.0527535	0.308596	0.0483593	27		IN	3	3	3	3	3	3	3	3	3
P32598	Background	0.081365	0.0281653	0.0423149	0.0333372	0.0465047	0.0277418	0.0402979	0.025271	0.0403635	0.0557521	27		IN	3	3	3	3	3	3	3	3	3
P32599	Background	0.0484195	0.0620956	0.0219647	0.0365668	0.0184815	0.0231027	0.0400878	0.0584735	0.0102447	0.0650735	27		IN	3	3	3	3	3	3	3	3	3
P32602	Background	0.168738	0.102403	0.0411246	0.252727	0.249252	0.140925	0.174851	0.0526941	0.100977	0.277679	27		IN	3	3	3	3	3	3	3	3	3
P32604	Background	0.0240465										2	25	OUT		1			1
P32608	Background	0.168086	0.0391802	0.0848068	0.328864	0.171441	0.0443569	0.0319195	0.163809	0.195574	0.339044	27		IN	3	3	3	3	3	3	3	3	3
P32610	Background	0.216736	0.276766	0.127515	0.0382614	0.0715723	0.237499	0.10945		0.111896	0.261316	24	3	IN	3	3	3	3	3	2	1	3	3
P32614	Background	0.1352	0.0857645	0.0756553	0.0996633	0.116284	0.0895595	0.118671	0.228777	0.109203	0.0897257	27		IN	3	3	3	3	3	3	3	3	3
P32623	Background	0.282905	0.0535045	0.0887097	0.167058	0.997972	0.0254636	0.178259	0.123591	0.105753	0.179142	26	1	IN	3	2	3	3	3	3	3	3	3
P32626	Background	0.183617	0.0619476	0.140203	0.187612	0.0530702	0.285945	0.0968548	0.0960104	0.113486	0.0399298	27		IN	3	3	3	3	3	3	3	3	3
P32628	Background	0.569268	0.435424	0.277185	0.639231	0.295734	0.59187		0.147268		0.522098	20	7	IN	3	2	3	3	2	1	2	1	3
P32645	Background	0.177853	0.0416044	0.17586	0.0406747	0.0875162	0.0928095	0.051375	0.0605378	0.0509978	0.150192	27		IN	3	3	3	3	3	3	3	3	3
P32771	Background	0.175678	0.243855	0.157659	0.157902	0.120392	0.0929628	0.0735755	0.176564	0.153204	0.0519288	27		IN	3	3	3	3	3	3	3	3	3
P32775	Background	0.0747039	0.0817148	0.0420645	0.0529507	0.0885901	0.0558795	0.0551122	0.0809031	0.0556276	0.0318874	27		IN	3	3	3	3	3	3	3	3	3
P32799	Background	0.222976				0.00123808	0.0151794	0.107164	0.0594939	0.156781	0.262401	15	12	IN	1			2	2	2	2	3	3
P32803	Background	0.17513	0.0722513								0.174636	8	19	OUT	3				1		1	1	2
P32835	Background	0.0670135	0.0317736	0.025208	0.0341292	0.0334053	0.0403234	0.0311821	0.0193717	0.0309228	0.0404129	27		IN	3	3	3	3	3	3	3	3	3
P32860	Background	0.229358	0.239642	0.0661096	0.0630883	0.0543704	0.132068	0.0713418	0.0444918	0.0689549	0.125831	27		IN	3	3	3	3	3	3	3	3	3
P32861	Background	0.065761	0.0687848	0.0436253	0.0179589	0.0324913	0.0316717	0.0275122	0.0578941	0.0164714	0.0311931	27		IN	3	3	3	3	3	3	3	3	3
P32867	Background	0.282318	0.11911	0.0544909	0.0495214	0.101815	0.152593	0.0490546	0.0109105	0.0834394	0.138714	27		IN	3	3	3	3	3	3	3	3	3
P32891	Background	0.137501	0.0593402	0.0545336	0.127661	0.113781	0.173025	0.0246605		0.155864	0.172298	24	3	IN	2	3	3	3	3	3	1	3	3
P32895	Background	0.21923	0.131044	0.126038	0.157006	0.152228	0.170657	0.226075	0.0571488	0.0515064	0.514256	26	1	IN	3	3	3	3	3	3	3	2	3
P32897	Background	0.324456	0.130716	0.308475	0.289426	0.344357	0.150367	0.0544939	0.0275884	0.0881337	0.0827272	27		IN	3	3	3	3	3	3	3	3	3
P32911	Background	0.0841194	0.0369229	0.0280342	0.0342081	0.0781929	0.0392631	0.0437657	0.0883426	0.0861492	0.049301	27		IN	3	3	3	3	3	3	3	3	3
P32915	Background	0.413143	0.181347	0.215436	0.527083	0.24994	0.0412387	0.272076	0.321429	0.324591	0.276291	22	5	IN	3	3	2	2	2	2	2	3	3
P32939	Background	0.107538	0.021985	0.115063	0.0508992	0.0499057	0.0322078	0.0382841	0.0274181	0.0637573	0.206171	25	2	IN	3	3	3	3	3	3	2	3	2
P33201	Background	0.162785	0.0709403	0.144276	0.16944	0.12454	0.0476324	0.137864	0.201507	0.0943465	0.104997	27		IN	3	3	3	3	3	3	3	3	3
P33204	Background	0.160735	0.080192	0.0275711	0.0299018	0.142692	0.0730036	0.103763	0.053676	0.0472966	0.153437	27		IN	3	3	3	3	3	3	3	3	3
P33297	Background	0.089606	0.176354	0.00515301	0.0686786	0.0352497	0.0433662	0.0332246	0.0564656	0.0246784	0.0962414	27		IN	3	3	3	3	3	3	3	3	3
P33298	Background	0.27967	0.14974	0.56611	0.387222	0.0964479	0.104603	0.0562594	0.160494			21	6	IN	3	3	3	3	3	3	2	1
P33299	Background	0.101203	0.101163	0.0554156	0.0366531	0.0322223	0.0588804	0.09436	0.029902	0.0758406	0.045791	27		IN	3	3	3	3	3	3	3	3	3
P33303	Background	0.164034	0.177076	0.16819	0.139497	0.102347	0.221859	0.277711	0.108273	0.150941	0.0316403	26	1	IN	3	3	3	3	3	3	3	3	2
P33307	Background	0.211206	0.0326528	0.217899	0.518638	0.044129	0.0967778	0.142155	0.0923919	0.0578552	0.179961	24	3	IN	3	3	2	3	3	2	3	2	3
P33322	Background	0.127831	0.0399051	0.102888	0.104502	0.0761815	0.0874489	0.0678942	0.0236796	0.0676058	0.215562	27		IN	3	3	3	3	3	3	3	3	3
P33327	Background	0.0508349	0.0338763	0.0226763	0.0404347	0.06306	0.0163016	0.0339086	0.0244252	0.0325209	0.0506673	27		IN	3	3	3	3	3	3	3	3	3
P33330	Background	0.144944	0.0494388	0.139673	0.0128874	0.0542638	0.166405	0.030544	0.0366498	0.0353	0.17525	27		IN	3	3	3	3	3	3	3	3	3
P33331	Background	0.0681774	0.0510921	0.071756	0.0277024	0.0218311	0.0116411	0.0227951	0.0143657	0.0175918	0.0702024	27		IN	3	3	3	3	3	3	3	3	3
P33399	Background	0.152715	0.0767093	0.170819	0.0933748	0.199232	0.16595	0.0916092	0.122009	0.145589	0.119191	27		IN	3	3	3	3	3	3	3	3	3
P33416	Background	0.0426171	0.0232322	0.0241058	0.0288862	0.0458078	0.0732691	0.0485504	0.0205684	0.0332653	0.0175675	27		IN	3	3	3	3	3	3	3	3	3
P33421	Background	0.108513	0.0358686	0.0817131	0.0600226	0.0494356	0.0597273	0.0781333	0.0578824	0.0616316	0.270788	25	2	IN	2	3	2	3	3	3	3	3	3
P33442	Background	0.136577	0.0512217	0.0563207	0.0844574	0.0302044	0.0399478	0.177248	0.0704985	0.0496179	0.138552	27		IN	3	3	3	3	3	3	3	3	3
P33734	Background	0.131215	0.144852	0.174004	0.130004	0.122179	0.0988029	0.0410732	0.113624	0.116683	0.0456127	27		IN	3	3	3	3	3	3	3	3	3
P33892	Background	0.207043	0.179724	0.197666	0.114715	0.240105	0.119252	0.182622	0.0894264	0.0794949	0.203408	27		IN	3	3	3	3	3	3	3	3	3
P34087	Background											1	26	OUT						1
P34167	Background	0.0630377	0.0460171	0.0802767	0.0463682	0.0274626	0.0757299	0.0400636	0.0477121	0.0130017	0.0253623	27		IN	3	3	3	3	3	3	3	3	3
P34216	Background	0.109629	0.117965	0.0578928	0.0440888	0.0472795	0.0203721	0.0249067	0.0348408	0.0347849	0.0440664	27		IN	3	3	3	3	3	3	3	3	3
P34221	Background	0.195596	0.163547	0.12979	0.0785747	0.143471	0.090223	0.133615	0.0624119	0.296999	0.0657215	27		IN	3	3	3	3	3	3	3	3	3
P34223	Background	0.135064	0.124683	0.212245	0.209861	0.0486536	0.0453874	0.119851	0.0781568	0.173696	0.111592	27		IN	3	3	3	3	3	3	3	3	3
P34227	Background	0.0661695	0.0178741	0.0485287	0.00457106	0.00567143	0.00778501	0.0204791	0.0176486	0.0386235	0.0664423	27		IN	3	3	3	3	3	3	3	3	3
P34730	Background	0.1867	0.0600966	0.104475	0.0605372	0.0292171	0.0562529	0.0336145	0.0334707	0.0951946	0.195659	27		IN	3	3	3	3	3	3	3	3	3
P34760	Background	0.0512318	0.00794897	0.031544	0.0320574	0.0162015	0.0173556	0.0308704	0.0187389	0.0221757	0.114	27		IN	3	3	3	3	3	3	3	3	3
P35180	Background	0.169465	0.176304	0.101495	0.108105	0.177638	0.0881307	0.126007	0.0745782	0.0451951	0.15898	27		IN	3	3	3	3	3	3	3	3	3
P35189	Background	0.136062	0.0594976	0.276308	0.0629226	0.176575	0.112106	0.0433206	0.101258	0.124877	0.124827	27		IN	3	3	3	3	3	3	3	3	3
P35195	Background	0.413919	0.0401884	0.159734	0.0656489	0.0657252	0.0707758	0.0824382	0.0379285	0.0200783	0.570095	22	5	IN	2	2	3	2	2	2	3	3	3
P35197	Background	0.186846	0.174614	0.0760764	0.298542	0.328182	0.180212	0.0567309	0.197845	0.0525168	0.135809	27		IN	3	3	3	3	3	3	3	3	3
P35691	Background	0.0403553	0.0121925	0.0220972	0.0223477	0.00653353	0.029336	0.0219692	0.0147241	0.0178425	0.0586796	27		IN	3	3	3	3	3	3	3	3	3
P35719	Background	0.0689169	0.10577	0.125503	0.0218452	0.0459845	0.0211231	0.0818256	0.0634663	0.0324792	0.0521073	27		IN	3	3	3	3	3	3	3	3	3
P35723	Background	0.0790649	0.0670516	0.0494402	0.0580877	0.0850478	0.0632458	0.084925	0.0737696	0.114582	0.12336	27		IN	3	3	3	3	3	3	3	3	3
P35732	Background	0.387205	0.0991573	0.113432	0.047977	0.245237	0.129035	0.434937	0.122774	0.956661	0.671399	25	2	IN	3	3	3	3	3	3	2	2	3
P35844	Background	0.174937	0.00460956	0.142135	0.0130919	0.0821654	0.122951	0.116441	0.0876065	0.0574373	0.101996	27		IN	3	3	3	3	3	3	3	3	3
P36008	Background	0.0560711	0.0167699	0.0252995	0.0434961	0.0376563	0.0161379	0.00827517	0.028637	0.00378019	0.0117664	27		IN	3	3	3	3	3	3	3	3	3
P36010	Background	0.05208	0.0294653	0.0180873	0.0494152	0.0433336	0.0441454	0.050439	0.0319742	0.0435538	0.00626729	27		IN	3	3	3	3	3	3	3	3	3
P36013	Background	0.171459	0.0389591	0.100383	0.0234739	0.170774	0.0289349	0.0519908	0.154174	0.0457506	0.0236361	27		IN	3	3	3	3	3	3	3	3	3
P36015	Background	0.128005	0.0847928	0.0743594	0.165123	0.0363986	0.0636484	0.052957	0.074116	0.0701629	0.10738	27		IN	3	3	3	3	3	3	3	3	3
P36017	Background	0.126864	0.015926	0.0421978	0.0105168	0.13464	0.0595489	0.0840541	0.207076	0.103071	0.089155	27		IN	3	3	3	3	3	3	3	3	3
P36018	Background	0.181519	0.0827422	0.204906	0.104438	0.121923	0.183391	0.143614	0.112265	0.0263831	0.160465	26	1	IN	3	2	3	3	3	3	3	3	3
P36037	Background	0.45777									0.368315	5	22	OUT				1				1	3
P36046	Background	0.181319	0.0924019	0.145162	0.13798	0.105228	0.134121	0.03699	0.19749	0.162992	0.228154	27		IN	3	3	3	3	3	3	3	3	3
P36047	Background	0.093539	0.11505	0.0815663	0.0656289	0.0183136	0.0615134	0.136947	0.0675079	0.104254	0.0636297	27		IN	3	3	3	3	3	3	3	3	3
P36059	Background	0.125602	0.0605104	0.167107	0.1062	0.0854071	0.050761	0.0758758	0.0620758	0.0602179	0.148147	27		IN	3	3	3	3	3	3	3	3	3
P36060	Background	0.189786	0.044013	0.147778	0.0831954	0.147421	0.118845	0.227767	0.143794	0.14904	0.117255	26	1	IN	3	3	3	3	3	3	3	3	2
P36135	Background	0.133366	0.0797653	0.104611	0.0141657	0.0341768	0.0507781	0.0913708	0.12005	0.0978363	0.0349483	27		IN	3	3	3	3	3	3	3	3	3
P36136	Background	0.0850609	0.115567	0.0977465	0.0442833	0.115952	0.0788147	0.108762	0.0630284	0.0150763	0.057531	27		IN	3	3	3	3	3	3	3	3	3
P36139	Background	0.129119	0.0486514	0.024772	0.0139791	0.0281285	0.0315189	0.0414037	0.0455281	0.0868977	0.0954347	27		IN	3	3	3	3	3	3	3	3	3
P36154	Background	0.249693	0.119691	0.0204916	0.192077	0.46957	0.208513	0.281298	0.525914	0.0971801	0.0697097	24	3	IN	2	3	2	3	2	3	3	3	3
P36156	Background	0.162213	0.122347	0.119357	0.0256727	0.147495	0.08685	0.215906	0.0474669	0.240139	0.0955745	27		IN	3	3	3	3	3	3	3	3	3
P36421	Background	0.0843395	0.016317	0.0682339	0.0423014	0.0164209	0.0430682	0.0115467	0.015989	0.0235701	0.110058	27		IN	3	3	3	3	3	3	3	3	3
P37012	Background	0.0458779	0.0332388	0.0361047	0.0213013	0.0332381	0.045239	0.0431431	0.0242891	0.0431023	0.0537035	27		IN	3	3	3	3	3	3	3	3	3
P37291	Background	0.0430067	0.0345991	0.0739125	0.0207538	0.0433065	0.0205333	0.0151752	0.0357988	0.0483447	0.00551713	27		IN	3	3	3	3	3	3	3	3	3
P37292	Background	0.0597224	0.0209622	0.0360191	0.00411342	0.0260696	0.0220031	0.0156027	0.0348268	0.0550616	0.108862	27		IN	3	3	3	3	3	3	3	3	3
P37299	Background	0.230153	0.169117	0.192714	0.0491707	0.591241	0.09388	0.0680055	0.08224	0.112208	0.0202395	26	1	IN	3	3	3	3	3	3	3	3	2
P37302	Background	0.0951366	0.0382232	0.0733226	0.096333	0.0549171	0.107968	0.0532312	0.036853	0.0207521	0.0326908	27		IN	3	3	3	3	3	3	3	3	3
P37898	Background	0.0974133	0.0459003	0.0903575	0.0454206	0.0358557	0.0331849	0.074776	0.0562806	0.0477576	0.0927496	27		IN	3	3	3	3	3	3	3	3	3
P38011	Background	0.0927831	0.0214223	0.052783	0.01369	0.0109223	0.00438071	0.0136072	0.00939744	0.00326477	0.0440196	27		IN	3	3	3	3	3	3	3	3	3
P38013	Background	0.0528565	0.0171114	0.0672213	0.0216464	0.00540228	0.0213697	0.00729167	0.0130203	0.0232367	0.00463982	27		IN	3	3	3	3	3	3	3	3	3
P38061	Background	0.0608404	0.00637737	0.0826168	0.0113654	0.00774242	0.0455757	0.0152969	0.0286079	0.0498334	0.0655469	27		IN	3	3	3	3	3	3	3	3	3
P38066	Background	0.138175	0.109781	0.10716	0.186717	0.119057	0.238431	0.0831744	0.164651	0.157024	0.0859161	26	1	IN	2	3	3	3	3	3	3	3	3
P38067	Background	0.290066	0.226857	0.122906	0.167817	0.0195493	0.0931446	0.353548	0.497223	0.079364	0.0724826	25	2	IN	3	3	3	3	3	2	3	2	3
P38071	Background	0.132146	0.232712	0.0599127	0.015562	0.0945102	0.0641727	0.0506099	0.0936351	0.061324	0.0528372	27		IN	3	3	3	3	3	3	3	3	3
P38074	Background	0.803737	0.6386		1.17915						0.370291	13	14	OUT	3	1	2	1	1	1		1	3
P38075	Background	0.117245	0.0463666	0.0895509	0.0958696	0.201934	0.0221409	0.0832937	0.038705	0.0974377	0.0203611	27		IN	3	3	3	3	3	3	3	3	3
P38077	Background	0.185154	0.0796725	0.12416	0.00572413	0.0847562	0.0142327	0.01653	0.0563044	0.050971	0.0774546	27		IN	3	3	3	3	3	3	3	3	3
P38081	Background	0.104843										2	25	OUT								1	1
P38088	Background	0.0534566	0.0209415	0.0409636	0.0462794	0.0162156	0.0363493	0.0184989	0.0276394	0.035043	0.0394687	27		IN	3	3	3	3	3	3	3	3	3
P38115	Background	0.0879554	0.0562958	0.0390129	0.0193346	0.0235588	0.0557512	0.0479691	0.0769864	0.0441266	0.0943832	27		IN	3	3	3	3	3	3	3	3	3
P38116	Background	0.139198	0.129445	0.164199	0.172382	0.0550517	0.0220267	0.0540017	0.10703	0.189208	0.0545255	27		IN	3	3	3	3	3	3	3	3	3
P38137	Background	0.104276	0.0849704	0.0176487	0.0639304	0.070366	0.0714512	0.114714	0.0112161	0.064713	0.0856423	27		IN	3	3	3	3	3	3	3	3	3
P38143	Background	0.139717	0.251984	0.158385	0.0467855	0.170004	0.164012	0.19945	0.0596571	0.11106	0.0408396	27		IN	3	3	3	3	3	3	3	3	3
P38145	Background	0.162012	0.106357	0.0517972	0.197326	0.0677855	0.092476	0.165214	0.137464	0.0785806	0.0222168	27		IN	3	3	3	3	3	3	3	3	3
P38182	Background	0.15245	0.0837295	0.162449	0.096796	0.101392	0.105884	0.027551	0.00792862	0.0779857	0.0564783	27		IN	3	3	3	3	3	3	3	3	3
P38197	Background	0.114964	0.11642	0.069505	0.027269	0.0946299	0.104894	0.0539641	0.0414486	0.111405	0.0628898	27		IN	3	3	3	3	3	3	3	3	3
P38205	Background	0.118182	0.0424418	0.0700888	0.0844119	0.0706184	0.0438891	0.19328	0.0398838	0.0655785	0.134432	27		IN	3	3	3	3	3	3	3	3	3
P38206	Background	0.145724	0.195081	0.037513	0.146844	0.184208	0.102579	0.0369083	0.181741	0.0971749	0.172698	27		IN	3	3	3	3	3	3	3	3	3
P38219	Background	0.0486928	0.0382147	0.0352968	0.0633549	0.043638	0.0269269	0.0533625	0.0316557	0.0248342	0.0929245	27		IN	3	3	3	3	3	3	3	3	3
P38221	Background	0.0618604	0.00790938	0.151995	0.00818792	0.111501	0.0402543	0.0359817	0.0303725	0.0216317	0.0547623	26	1	IN	3	3	2	3	3	3	3	3	3
P38248	Background	0.0839105	0.0802312	0.0308505	0.0736153	0.0263115	0.0628979	0.0466583	0.0307958	0.0385966	0.0376547	27		IN	3	3	3	3	3	3	3	3	3
P38249	Background	0.0632965	0.018672	0.0202072	0.0411575	0.0434458	0.0529253	0.0519888	0.049721	0.0179157	0.027227	27		IN	3	3	3	3	3	3	3	3	3
P38250	Background	0.289625	0.236252	0.145202	0.0220807	0.19007	0.103852	0.157646	0.089931	0.101982	0.185584	27		IN	3	3	3	3	3	3	3	3	3
P38260	Background	0.163688	0.079671	0.108174	0.128495	0.126596	0.215666	0.0799252	0.151978	0.187872	0.0752846	27		IN	3	3	3	3	3	3	3	3	3
P38264	Background	0.182383	0.107761	0.0816797	0.138808	0.0626446	0.0494632	0.216151	0.0169808	0.0684312	0.0719435	27		IN	3	3	3	3	3	3	3	3	3
P38281	Background	0.128569	0.0798329	0.0798551	0.113734	0.133815	0.0563788	0.045004	0.0831739	0.0560526	0.0403271	27		IN	3	3	3	3	3	3	3	3	3
P38295	Background	0.105183	0.0042892	0.0547105	0.132476	0.1503	0.0955399	0.00428349	0.0810939	0.0994745	0.108869	27		IN	3	3	3	3	3	3	3	3	3
P38328	Background	0.0936218	0.0345216	0.0391702	0.112957	0.153244	0.0383554	0.057362	0.0687206	0.0114616	0.0236734	27		IN	3	3	3	3	3	3	3	3	3
P38345	Background	0.112608	0.0701207	0.0180919	0.0809197	0.0662635	0.132857	0.0269024	0.0558901	0.230672	0.111872	25	2	IN	3	2	3	3	3	3	2	3	3
P38426	Background	0.148646	0.135916	0.0827297	0.142796	0.0685984	0.038534	0.137738	0.232208	0.108511	0.163336	27		IN	3	3	3	3	3	3	3	3	3
P38427	Background	0.224688	0.0247932	0.219528	0.43418	0.145531	0.122353	0.0927416	0.0686726	0.149344	0.142919	27		IN	3	3	3	3	3	3	3	3	3
P38431	Background	0.0479346	0.0310377	0.0120779	0.0376962	0.0275038	0.0315297	0.0410281	0.0428536	0.02988	0.0692027	27		IN	3	3	3	3	3	3	3	3	3
P38555	Background	0.13214	0.107621	0.114506	0.079088	0.129632	0.114596	0.0449924	0.0433206	0.262637	0.161149	27		IN	3	3	3	3	3	3	3	3	3
P38616	Background	0.104318	0.125431	0.0568958	0.0616743	0.0378528	0.106733	0.0948576	0.0135726	0.0464396	0.150738	27		IN	3	3	3	3	3	3	3	3	3
P38624	Background	0.172951	0.0851472	0.0801216	0.167796	0.197904	0.487442	0.0441669	0.0748749	0.121095	0.0311591	27		IN	3	3	3	3	3	3	3	3	3
P38625	Background	0.0815148	0.0722847	0.0738226	0.0527366	0.0269311	0.0618308	0.0136686	0.0668285	0.0718146	0.0248438	27		IN	3	3	3	3	3	3	3	3	3
P38627	Background	0.17575	0.0904628	0.126246	0.0263406	0.0266886	0.0136545	0.0949136	0.0310318	0.0324858	0.0827814	27		IN	3	3	3	3	3	3	3	3	3
P38628	Background	0.0944689	0.0284743	0.0756881	0.0412642	0.0874347	0.0233175	0.126125	0.11569	0.0996773	0.094688	27		IN	3	3	3	3	3	3	3	3	3
P38629	Background	0.212727		0.0372313	0.189372	0.273029			0.0184894		0.160381	12	15	OUT		2	2	2		1	2		3
P38631	Background	0.12087	0.114256	0.074643	0.0519915	0.0275522	0.0836722	0.0338007	0.137948	0.086934	0.077271	27		IN	3	3	3	3	3	3	3	3	3
P38636	Background	0.128926	0.184348	0.0666182	0.096718	0.00330322	0.125289		0.206305	0.0704938		19	8	IN	3	2	2	2	3	1	3	3
P38689	Background	0.217992	0.174652	0.0578533	0.0173669	0.0141132	0.0765901	0.673275	0.0436072	0.285092	0.138385	26	1	IN	3	3	3	3	3	3	2	3	3
P38701	Background	0.037449	0.0457005	0.0477594	0.0304545	0.00689186	0.00498648	0.00666366	0.04202	0.00506607	0.00872313	27		IN	3	3	3	3	3	3	3	3	3
P38707	Background	0.0701922	0.0676559	0.0463883	0.0373702	0.0314761	0.0180933	0.0263584	0.00936572	0.0604645	0.053203	27		IN	3	3	3	3	3	3	3	3	3
P38708	Background	0.0885272	0.0174314	0.0504125	0.0613815	0.0474131	0.0169385	0.0041652	0.0556382	0.0618701	0.0342568	27		IN	3	3	3	3	3	3	3	3	3
P38711	Background	0.0689441	0.021003	0.00695639	0.0397551	0.0636294	0.0291165	0.0447531	0.10834	0.0931129	0.0994942	27		IN	3	3	3	3	3	3	3	3	3
P38715	Background	0.0583503	0.00650925	0.0367003	0.0425132	0.0197568	0.0481967	0.030897	0.0291699	0.0646886	0.0426518	27		IN	3	3	3	3	3	3	3	3	3
P38716	Background	0.113774	0.0658843	0.0278333	0.0394889	0.0261736	0.0317444	0.0182131	0.0886458	0.03527	0.113782	27		IN	3	3	3	3	3	3	3	3	3
P38720	Background	0.0421256	0.0204271	0.0486686	0.0130464	0.0157501	0.0114334	0.0120526	0.0270575	0.0161778	0.00811879	27		IN	3	3	3	3	3	3	3	3	3
P38754	Background	0.0448741	0.018221	0.0150632	0.0173712	0.0278182	0.0109107	0.0292192	0.0151797	0.0428278	0.0785194	27		IN	3	3	3	3	3	3	3	3	3
P38755	Background	0.182754	0.0469015	0.013946	0.137403	0.276213	0.123017	0.273285	0.0663481	0.164762	0.0487606	27		IN	3	3	3	3	3	3	3	3	3
P38760	Background	0.200099	0.112437	0.163147	0.142646	0.0594993	0.0548729	0.0407231	0.0844039	0.0570759	0.106934	27		IN	3	3	3	3	3	3	3	3	3
P38764	Background	0.0638974	0.045447	0.0735423	0.0262181	0.0720818	0.026148	0.0452934	0.0481849	0.0679438	0.0633361	27		IN	3	3	3	3	3	3	3	3	3
P38765	Background	0.162092	0.307615	0.11791	0.107348	0.103295	0.17227	0.203091	0.121312	0.12792	0.177219	27		IN	3	3	3	3	3	3	3	3	3
P38773	Background	0.137456	0.141969	0.0820723	0.172996	0.11415	0.0390514	0.0345513	0.0401281	0.109038	0.0985095	27		IN	3	3	3	3	3	3	3	3	3
P38777	Background	0.125118	0.0825619	0.129981	0.179003	0.00821317	0.188851	0.032883	0.0619429	0.0701752	0.120659	27		IN	3	3	3	3	3	3	3	3	3
P38787	Background	0.110068	0.114987	0.138448	0.0896146	0.0360123	0.148965	0.0617997	0.105549	0.0961772	0.104569	27		IN	3	3	3	3	3	3	3	3	3
P38788	Background	0.0382941	0.0432286	0.0394225	0.0219033	0.0305535	0.00918877	0.0105353	0.0145008	0.0221911	0.0250908	27		IN	3	3	3	3	3	3	3	3	3
P38791	Background	0.191597	0.23266	0.136015	0.120679	0.167359	0.308019	0.2383	0.0822854	0.19217	0.0459507	27		IN	3	3	3	3	3	3	3	3	3
P38795	Background	0.413579	0.201339		0.00961281	0.0684161		0.164724	0.318924	0.150803	0.138511	20	7	IN	3		2	2	1	3	3	3	3
P38804	Background	0.219861	0.0902005	0.067196	0.0571027	0.0155427	0.0593479	0.0175567	0.0373087	0.0144655	0.0967147	27		IN	3	3	3	3	3	3	3	3	3
P38810	Background	0.168507	0.0984999	0.124864	0.210498	0.0623166	0.0884952	0.219002	0.0787888	0.27017	0.139693	27		IN	3	3	3	3	3	3	3	3	3
P38817	Background	0.113565	0.0377791	0.246016	0.0510147	0.0582565	0.0851032	0.0337013	0.167817	0.0343248	0.0232019	27		IN	3	3	3	3	3	3	3	3	3
P38836	Background	0.112344	0.0951834	0.0781304	0.12406	0.125707	0.137342	0.152959	0.135428	0.0130951	0.110904	27		IN	3	3	3	3	3	3	3	3	3
P38840	Background	0.0742565	0.0409431	0.121609	0.0347041	0.036742	0.0372979	0.0313985	0.0254485	0.0689936	0.0554929	27		IN	3	3	3	3	3	3	3	3	3
P38845	Background	0.131741	0.0708052	0.0780659	0.0697183	0.134244	0.26776	0.121956	0.0728711	0.0919306	0.145091	27		IN	3	3	3	3	3	3	3	3	3
P38858	Background	0.10004	0.0762477	0.0279652	0.0465333	0.0125327	0.0534154	0.0358201	0.0449612	0.03932	0.0663859	27		IN	3	3	3	3	3	3	3	3	3
P38879	Background	0.0685794	0.0217719	0.0263373	0.0409133	0.0232419	0.0506519	0.0163333	0.0442468	0.0286989	0.0467716	27		IN	3	3	3	3	3	3	3	3	3
P38886	Background	0.203591	0.103618	0.18006	0.0752919	0.115604	0.0730313	0.0493752	0.101473	0.203301	0.067101	27		IN	3	3	3	3	3	3	3	3	3
P38891	Background	0.0696236	0.0460699	0.0428902	0.0294349	0.00988613	0.00764616	0.0398529	0.0112252	0.0385166	0.0471025	27		IN	3	3	3	3	3	3	3	3	3
P38892	Background	0.1009	0.0172731	0.133371	0.158291	0.058701	0.0488006	0.0764843	0.130545	0.0473118	0.0252083	27		IN	3	3	3	3	3	3	3	3	3
P38910	Background	0.082889	0.073511	0.0225779	0.0409058	0.0345606	0.0428863	0.0480033	0.023374	0.0232065	0.0317683	27		IN	3	3	3	3	3	3	3	3	3
P38911	Background	0.0877323	0.0344809	0.069912	0.168985	0.101408	0.0650189	0.0627151	0.0370966	0.0871549	0.0695525	27		IN	3	3	3	3	3	3	3	3	3
P38912	Background	0.117523	0.0435262	0.0423939	0.0760811	0.0616121	0.163544	0.114603	0.078279	0.0977183	0.161782	27		IN	3	3	3	3	3	3	3	3	3
P38934	Background	0.0470466	0.00550796	0.0616053	0.0472693	0.0179669	0.031977	0.0408972	0.0157387	0.0356198	0.0230194	27		IN	3	3	3	3	3	3	3	3	3
P38968	Background	0.0959264	0.0256564	0.0678367	0.0156159	0.0270203	0.0658134	0.0719722	0.0890663	0.00721818	0.122592	27		IN	3	3	3	3	3	3	3	3	3
P38972	Background	0.0601844	0.107392	0.0543234	0.0380593	0.0152731	0.0405019	0.0414672	0.048546	0.059822	0.0228339	27		IN	3	3	3	3	3	3	3	3	3
P38986	Background	0.226988	0.0095795			0.18039			0.326431		0.172186	12	15	OUT	2	1	1	2	1		2	1	2
P38988	Background	0.14634	0.0381799	0.276308	0.151136	0.0442617	0.0418368	0.124338	0.0971225	0.0150603	0.0370646	25	2	IN	3	3	3	3	2	3	2	3	3
P38998	Background	0.0673749	0.0668252	0.0423103	0.0929663	0.0826636	0.0262104	0.044017	0.062536	0.0930827	0.0366192	27		IN	3	3	3	3	3	3	3	3	3
P38999	Background	0.0988107	0.112893	0.105926	0.0691434	0.11241	0.0659729	0.0793051	0.0833489	0.0876564	0.045228	27		IN	3	3	3	3	3	3	3	3	3
P39004	Background	0.0738231	0.0227734	0.0287423	0.036865	0.0708551	0.0451854	0.016084	0.024905	0.0250839	0.0428647	27		IN	3	3	3	3	3	3	3	3	3
P39013	Background	0.14237	0.227403	0.114765	0.0668135	0.0199737	0.116906	0.207863	0.0432318	0.0424847	0.0080368	26	1	IN	3	3	3	3	3	3	3	3	2
P39015	Background	0.0739078	0.0216528	0.109444	0.0221437	0.0561975	0.0403112	0.0424389	0.03219	0.0115215	0.0539749	27		IN	3	3	3	3	3	3	3	3	3
P39076	Background	0.12458	0.103035	0.103107	0.152757	0.0622166	0.0333418	0.127893	0.106496	0.101346	0.0498695	27		IN	3	3	3	3	3	3	3	3	3
P39077	Background	0.206533	0.245574	0.370798	0.233565	0.112849	0.201943	0.287443	0.0658601	0.211932	0.0789009	27		IN	3	3	3	3	3	3	3	3	3
P39078	Background	0.153555	0.0763629	0.137461	0.306898	0.179902	0.170196	0.0128728	0.122945	0.0454767	0.212304	27		IN	3	3	3	3	3	3	3	3	3
P39079	Background	0.0825458						0.021515	0.0282901	0.0643124	0.114746	11	16	OUT					1	3	2	2	3
P39101	Background	0.350768	0.0686541	0.00120258	0.107978		0.173391	0.0398698	0.561289		0.796927	19	8	IN	3	2	2	1	3	2	2	1	3
P39103	Background	0.195196	0.36773	0.162635	0.124256	0.0966432	0.0725921	0.177707	0.0661363	0.137036	0.155496	27		IN	3	3	3	3	3	3	3	3	3
P39105	Background	0.317295				0.157793		0.127363		0.386911	0.126219	14	13	IN		1	1	3	1	2	1	2	3
P39107	Background	0.129644	0.127935	0.0606489	0.0815088	0.103599	0.0359795	0.0397827	0.105978	0.0149877	0.345682	26	1	IN	3	2	3	3	3	3	3	3	3
P39111	Background	0.150179	0.0645962	0.0916933	0.0532272	0.0579083	0.0715709	0.0938153	0.128452	0.0958786	0.134084	27		IN	3	3	3	3	3	3	3	3	3
P39112	Background	0.286901		0.0796971	0.0536787		0.178852		0.0470548			12	15	OUT		2	3		3		2	1	1
P39517	Background	0.228183				0.0970551		0.105834	0.000345429			8	19	OUT			1	2		2	2		1
P39522	Background	0.0651433	0.0687822	0.0338121	0.0754424	0.005151	0.0493039	0.0586406	0.0437989	0.0549879	0.121797	27		IN	3	3	3	3	3	3	3	3	3
P39533	Background	0.0992196	0.066551	0.120391	0.0550414	0.0954815	0.0561255	0.0329292	0.0651035	0.0222863	0.0460649	27		IN	3	3	3	3	3	3	3	3	3
P39676	Background	0.0343077	0.0260578	0.0589057	0.00856053	0.0213456	0.0168695	0.0152267	0.0133412	0.0155104	0.0078638	27		IN	3	3	3	3	3	3	3	3	3
P39683	Background	0.906335	0.0633224	1.22395	0.176524	0.0505214	0.207264	0.0497077	0.141021	0.210887	0.990456	27		IN	3	3	3	3	3	3	3	3	3
P39708	Background	0.0983991	0.079756	0.166754	0.0227041	0.0390346	0.059949	0.0636815	0.0851557	0.0155927	0.0875001	27		IN	3	3	3	3	3	3	3	3	3
P39721	Background	0.196526	0.151884	0.141294	0.0409502	0.11915	0.046286	0.059994	0.0912434	0.134411	0.143153	27		IN	3	3	3	3	3	3	3	3	3
P39726	Background	0.251256	0.189362	0.113241	0.135815	0.020458	0.161318		0.16678	0.224303	0.207724	23	4	IN	2	3	3	3	3	1	3	3	2
P39730	Background	0.0569198	0.0326925	0.0678539	0.0675627	0.0261601	0.0347085	0.0516566	0.0318296	0.0159075	0.0166252	27		IN	3	3	3	3	3	3	3	3	3
P39743	Background	0.118623	0.0558675	0.0441204	0.0708722	0.16471	0.029125	0.0735464	0.0947335	0.140275	0.0305854	27		IN	3	3	3	3	3	3	3	3	3
P39744	Background											1	26	OUT									1
P39926	Background	0.32393	0.0341245	0.232549	0.139763	0.100798	0.257791	0.966422		0.144308		20	7	IN	3	3	3	3	3	2	1	2
P39929	Background	0.113897	0.0649397	0.0731508	0.056621	0.10665	0.103559	0.154024	0.0838199	0.0599186	0.159216	27		IN	3	3	3	3	3	3	3	3	3
P39935	Background	0.123637	0.0238936	0.106269	0.0783454	0.0855961	0.0646745	0.0317853	0.0387693	0.0485905	0.0852265	27		IN	3	3	3	3	3	3	3	3	3
P39937	Background	0.237535	0.170037	0.0662318	0.141477	0.0932285	0.201342	0.126512	0.198178	0.0557458	0.109046	27		IN	3	3	3	3	3	3	3	3	3
P39939	Background	0.1693	0.326116	0.0427589	0.0565852	0.129225	0.0704698	0.156056	0.080273	0.0158532	0.282194	27		IN	3	3	3	3	3	3	3	3	3
P39954	Background	0.0458032	0.0235153	0.0156928	0.0309206	0.00333175	0.0304436	0.0119088	0.0115477	0.0258509	0.0130856	27		IN	3	3	3	3	3	3	3	3	3
P39958	Background	0.185653	0.0135296	0.0470247	0.264177	0.0338306	0.0350352	0.121434	0.0153573	0.207021	0.333975	25	2	IN	2	3	3	3	3	3	2	3	3
P39966	Background	0.169616	0.516371		0.11625				0.0869233	0.0674858	0.17997	14	13	IN	2	1	2		1	1	3	2	2
P39976	Background	0.172306	0.064627	0.0544096	0.448608	0.145202	0.080148	0.0508492	0.0759242	0.0545263	0.168832	27		IN	3	3	3	3	3	3	3	3	3
P39990	Background	0.0902459	0.0196999	0.103734	0.0283743	0.0185526	0.0637429	0.0211615	0.0285386	0.0537723	0.0483424	27		IN	3	3	3	3	3	3	3	3	3
P40016	Background	0.195908	0.250047	0.0991073	0.271031	0.211724	0.0536718	0.0792609	0.110007	0.126773	0.185102	27		IN	3	3	3	3	3	3	3	3	3
P40017	Background	0.136899	0.0508111	0.0247865	0.118942	0.0615223	0.103002	0.0625296	0.105615	0.10393	0.195725	27		IN	3	3	3	3	3	3	3	3	3
P40024	Background	0.25292	0.0695317	0.0672843	0.0995623	0.396481	0.138751	0.226822	0.0983855	0.0840248	0.150388	27		IN	3	3	3	3	3	3	3	3	3
P40029	Background	0.108322	0.0939753	0.109211	0.0690222	0.0750406	0.0805436	0.0618083	0.0554943	0.102041	0.117749	27		IN	3	3	3	3	3	3	3	3	3
P40030	Background	0.354638	0.173862	0.302049	0.213473		0.0607665	0.198304	0.2095	0.821205	0.354532	25	2	IN	3	3	3	1	3	3	3	3	3
P40037	Background	0.138138	0.0401707	0.095243	0.0967099	0.0326233	0.0377016	0.0575231	0.109684	0.0722662	0.0343487	27		IN	3	3	3	3	3	3	3	3	3
P40040	Background	0.216445	0.0110634	0.0997655	0.793182	0.0549664	0.074148	0.0818488	0.0425871	0.0303019	0.137396	27		IN	3	3	3	3	3	3	3	3	3
P40043	Background	0.12738	0.0206896	0.109871	0.0603823	0.0578001	0.0792043	0.0876866	0.0274885	0.0659618	0.134517	27		IN	3	3	3	3	3	3	3	3	3
P40047	Background	0.0960283	0.0511379	0.10884	0.0610128	0.0882186	0.0407677	0.167608	0.103758	0.0975174	0.0733243	27		IN	3	3	3	3	3	3	3	3	3
P40053	Background	0.152206	0.077187	0.123043	0.0427438	0.0573203	0.00832294	0.0921808	0.125283	0.202608	0.145354	27		IN	3	3	3	3	3	3	3	3	3
P40054	Background	0.04843	0.0302751	0.0659068	0.0508189	0.00767319	0.0414455	0.0240684	0.0310195	0.0153007	0.0481109	27		IN	3	3	3	3	3	3	3	3	3
P40069	Background	0.0699319	0.058847	0.0382865	0.0391291	0.0190305	0.021064	0.025486	0.0576434	0.0478409	0.0432171	27		IN	3	3	3	3	3	3	3	3	3
P40075	Background	0.0704337	0.035738	0.0233658	0.0355814	0.0261901	0.0614424	0.0557212	0.0266841	0.0365986	0.0785035	27		IN	3	3	3	3	3	3	3	3	3
P40081	Background	0.186701	0.120097	0.0797824	0.121702	0.241568	0.0519419	0.0688536	0.169773	0.153035	0.135454	27		IN	3	3	3	3	3	3	3	3	3
P40086	Background	0.213824	0.336518	0.072145	0.0832282	0.2489	0.0563258	0.27213	0.200398	0.206666	0.232691	26	1	IN	3	3	2	3	3	3	3	3	3
P40087	Background	0.11448	0.0818229	0.0855129	0.120296	0.115426	0.0884294	0.0610092	0.066507	0.041829	0.11378	27		IN	3	3	3	3	3	3	3	3	3
P40093	Background	0.145501	0.0858645	0.0376287	0.0610874	0.1567	0.0608109	0.0806169	0.0695384	0.0903225	0.214512	27		IN	3	3	3	3	3	3	3	3	3
P40106	Background	0.19726	0.0417046				0.198036	0.0825579	0.0723771	0.351498	0.172098	19	8	IN	2	1	1	1	2	3	3	3	3
P40150	Background	0.0879703	0.025872	0.0112898	0.0622586	0.0465382	0.0282545	0.0302032	0.0236619	0.00833492	0.104196	27		IN	3	3	3	3	3	3	3	3	3
P40159	Background	0.513909		0.317401		0.177811	0.0334045	0.14144			0.652469	15	12	IN	1	2		2	2	3	1	1	3
P40185	Background	0.0459591	0.00968614	0.0535707	0.035172	0.00961495	0.013404	0.0381373	0.0479306	0.0326454	0.109408	27		IN	3	3	3	3	3	3	3	3	3
P40202	Background	0.130694	0.0689754	0.0387897	0.105407	0.0261054	0.060606	0.0192605	0.157889	0.0143614	0.157692	27		IN	3	3	3	3	3	3	3	3	3
P40212	Background	0.0338265	0.0188143	0.0381898	0.0189768	0.0292438	0.0169648	0.0232072	0.0573633	0.0153587	0.0138533	27		IN	3	3	3	3	3	3	3	3	3
P40215	Background	0.116118	0.0975845	0.115148	0.145686	0.0974105	0.0958047	0.124672	0.0602018	0.0917836	0.0873706	27		IN	3	3	3	3	3	3	3	3	3
P40217	Background	0.116466	0.0663087	0.0394649	0.0867415	0.0631221	0.107678	0.0165609	0.0455392	0.0758482	0.143562	27		IN	3	3	3	3	3	3	3	3	3
P40302	Background	0.126449	0.158811	0.077746	0.181614	0.122185	0.00236971	0.0891236	0.0311209	0.0582385	0.131036	27		IN	3	3	3	3	3	3	3	3	3
P40303	Background	0.111525	0.118728	0.133392	0.0268923	0.0513441	0.0514889	0.072096	0.0941889	0.0653176	0.0808257	27		IN	3	3	3	3	3	3	3	3	3
P40327	Background	0.0642236			0.0166359	0.0166273			0.0724081	0.018643	0.102205	16	11	IN			3	3	1	1	2	3	3
P40363	Background	0.11778	0.0530064	0.0230017	0.0461808	0.111884	0.045387	0.098464	0.189837	0.043549	0.128785	24	3	IN	2	2	3	3	3	3	3	3	2
P40364	Background	0.154604	0.126592	0.0884239	0.161897	0.0437452	0.123972	0.0394445	0.0417534	0.0856486	0.078357	27		IN	3	3	3	3	3	3	3	3	3
P40413	Background	0.491778	0.708528	0.0995701	0.0795379	0.673877	0.160729	0.0336165	0.258209	0.0410689	0.513399	27		IN	3	3	3	3	3	3	3	3	3
P40414	Background	0.157088	0.0437961	0.0308055	0.0896966	0.0950949	0.14965	0.15984	0.0602113	0.166057	0.0941782	27		IN	3	3	3	3	3	3	3	3	3
P40422	Background	0.101206										5	22	OUT	1	1	1	1			1
P40462	Background	0.0869519	0.0832409	0.0617578	0.0201874	0.0517285	0.048311	0.0948723	0.117106	0.0238165	0.0316596	26	1	IN	3	2	3	3	3	3	3	3	3
P40472	Background	0.0866505	0.0756069	0.0534541	0.109367	0.106966	0.0384542	0.0731128	0.0637492	0.102139	0.038805	27		IN	3	3	3	3	3	3	3	3	3
P40482	Background	0.10264	0.0809166	0.100188	0.0199682	0.112879	0.117878	0.0642776	0.0579422	0.123436	0.165401	27		IN	3	3	3	3	3	3	3	3	3
P40483	Background	0.214111	0.0306797	0.182345	0.20263	0.464344	0.2216	0.0890071	0.121354	0.197145	0.0820615	27		IN	3	3	3	3	3	3	3	3	3
P40495	Background	0.0627843	0.0750841	0.0295896	0.036998	0.0231716	0.0520416	0.0707713	0.0173255	0.0376954	0.109264	27		IN	3	3	3	3	3	3	3	3	3
P40509	Background	0.13205	0.234137	0.0137291	0.021246	0.0744234	0.0561191	0.0240812	0.135276	0.140129	0.066458	27		IN	3	3	3	3	3	3	3	3	3
P40510	Background	0.240879	0.053868	0.115834	0.258395	0.0891409	0.203238	0.173603	0.0269526	0.0443897	0.478239	27		IN	3	3	3	3	3	3	3	3	3
P40513	Background	0.208167	0.0801515	0.268954	0.264347	0.323697	0.239043	0.13521	0.0879326	0.170799	0.155226	27		IN	3	3	3	3	3	3	3	3	3
P40518	Background	0.407697	0.108595	0.32381	0.0577605	0.211117	0.220868	0.0833444	0.0784709	0.0885658	0.353214	27		IN	3	3	3	3	3	3	3	3	3
P40531	Background	0.0702351	0.0309336	0.0848449	0.0540678	0.019539	0.0234291	0.0236184	0.0759075	0.00139496	0.0277977	27		IN	3	3	3	3	3	3	3	3	3
P40554	Background	0.105903	0.0934282	0.166437	0.101091	0.0277928	0.131531	0.0544864	0.00487071	0.124459	0.0801912	26	1	IN	3	3	3	3	3	3	2	3	3
P40579	Background	0.987692	0.0316191	0.244765			0.377495	0.258151	0.178373	0.0396077	0.954553	19	8	IN	3	3		1	2	3	2	2	3
P40580	Background	0.136697	0.280369	0.025403	0.0803281	0.0379857	0.0858242	0.0442777	0.207604	0.0445717	0.117633	27		IN	3	3	3	3	3	3	3	3	3
P40582	Background	0.0916059	0.118231	0.146885	0.030709	0.0512859	0.0487012	0.0336637	0.120562	0.0682891	0.0876922	27		IN	3	3	3	3	3	3	3	3	3
P40825	Background	0.0575897	0.0241695	0.0140311	0.0336469	0.0256491	0.0558331	0.0177795	0.0167901	0.0347452	0.0264574	27		IN	3	3	3	3	3	3	3	3	3
P40850	Background	0.0947984	0.0532036	0.0908895	0.0543633	0.0262805	0.0901138	0.146613	0.059315	0.0508721	0.123422	27		IN	3	3	3	3	3	3	3	3	3
P40893	Background	0.0994413	0.112899	0.0887819	0.0577547	0.120742	0.165466	0.0582082	0.088018	0.039033	0.0796276	27		IN	3	3	3	3	3	3	3	3	3
P40961	Background	0.123677	0.0382506	0.188577	0.0151633	0.234223	0.0271105	0.126014	0.099381	0.0584016	0.0254462	22	5	IN	2	3	2	3	2	2	3	3	2
P40989	Background	0.275386	0.102543	0.0365936	0.0674644	0.0688384	0.0664896	0.0333267	0.124005	0.135201	0.0306205	27		IN	3	3	3	3	3	3	3	3	3
P40990	Background											1	26	OUT						1
P40991	Background	0.168034	0.171238	0.103141	0.17754	0.136926	0.117001	0.035163	0.203691	0.151436	0.188053	27		IN	3	3	3	3	3	3	3	3	3
P41056	Background	0.0866556	0.0220131	0.0567049	0.0219987	0.0269025	0.0157878	0.0302391	0.0234435	0.0381134	0.0809845	27		IN	3	3	3	3	3	3	3	3	3
P41057	Background	0.150861	0.0923814	0.0579644	0.0161133	0.016341	0.0512626	0.0526272	0.0267855	0.0226648	0.0300218	27		IN	3	3	3	3	3	3	3	3	3
P41058	Background	0.218977	0.104073	0.0818905	0.0766195	0.0487202	0.0611339	0.010803	0.0588831	0.0132969	0.0551993	27		IN	3	3	3	3	3	3	3	3	3
P41277	Background	0.0460905	0.0439546	0.0195633	0.0259463	0.043394	0.0135164	0.0144443	0.0166106	0.046282	0.0261162	27		IN	3	3	3	3	3	3	3	3	3
P41338	Background	0.0298224	0.0343469	0.033897	0.0144225	0.0286046	0.0169194	0.0569768	0.019017	0.0234792	0.0180597	27		IN	3	3	3	3	3	3	3	3	3
P41805	Background	0.139607	0.0350871	0.0561408	0.00480474	0.0346357	0.0136816	0.0162878	0.0110135	0.0149198	0.147051	27		IN	3	3	3	3	3	3	3	3	3
P41807	Background	0.0655832	0.0411092	0.0543853	0.0556177	0.0705659	0.10155	0.0679797	0.0584775	0.0421292	0.0443296	27		IN	3	3	3	3	3	3	3	3	3
P41810	Background	0.173019	0.0826739	0.262861	0.0955111	0.0518307	0.045747	0.120698	0.0477217	0.029013	0.0153748	27		IN	3	3	3	3	3	3	3	3	3
P41811	Background	0.0852361	0.0272249	0.0672123	0.0312828	0.132251	0.0805939	0.039728	0.0589225	0.0535601	0.0540633	27		IN	3	3	3	3	3	3	3	3	3
P41818	Background	0.143778	0.129035	0.0140726	0.0700821	0.1006	0.111924	0.0567072	0.00215667	0.0201127	0.105444	24	3	IN	3	2	2	3	3	3	2	3	3
P41911	Background	0.170295	0.244261	0.197007	0.0642428	0.0180979	0.0672756	0.147918	0.0315645	0.0789321	0.300512	27		IN	3	3	3	3	3	3	3	3	3
P41920	Background	0.276346	0.0341612	0.211205	0.292931	0.0801612	0.121055	0.0909033	0.133066	0.0804681	0.194909	27		IN	3	3	3	3	3	3	3	3	3
P41921	Background	0.084934	0.0714569	0.0888605	0.0370413	0.0433694	0.0638274	0.0158708	0.0627818	0.0895517	0.00682217	27		IN	3	3	3	3	3	3	3	3	3
P41939	Background	0.0583966	0.0714395	0.0730106	0.0632114	0.047152	0.0244068	0.0218985	0.01026	0.0456401	0.0350288	27		IN	3	3	3	3	3	3	3	3	3
P41940	Background	0.0291495	0.0140473	0.0264687	0.0137419	0.0257894	0.0129224	0.0229966	0.0034977	0.0141032	0.0292028	27		IN	3	3	3	3	3	3	3	3	3
P42938	Background	0.282133	0.194316	0.213547	0.207516	0.0178803	0.17509	0.083276	0.140335	0.273544	0.107338	25	2	IN	3	2	3	2	3	3	3	3	3
P42943	Background	0.119547	0.152724	0.0960059	0.0943977	0.0408653	0.0291631	0.0414614	0.114848	0.215782	0.082838	27		IN	3	3	3	3	3	3	3	3	3
P43123	Background	0.14074	0.209998	0.0717853	0.0118894	0.137615	0.0595379	0.167165	0.199147	0.0618169	0.159763	27		IN	3	3	3	3	3	3	3	3	3
P43538	Background	0.113549	0.0189983	0.029674	0.0556595	0.0870463	0.0682485	0.0624131	0.0474471	0.128754	0.0366603	26	1	IN	3	3	3	3	3	3	3	3	2
P43555	Background	0.312423		0.473829	0.106129	0.12065	0.0799368	0.150538	0.0525999	0.306988	0.0347081	25	2	IN	1	3	3	3	3	3	3	3	3
P43582	Background	0.115545	0.140479	0.0835518	0.070795	0.143244	0.136011	0.0401263	0.0737151	0.144446	0.130235	27		IN	3	3	3	3	3	3	3	3	3
P43585	Background	0.217002	0.174047	0.0898009	0.288197	0.120608	0.229042	0.260801	0.11459	0.0243959	0.382899	27		IN	3	3	3	3	3	3	3	3	3
P43588	Background	0.104627	0.0560022	0.0529262	0.0382868	0.152923	0.0566038	0.0149029	0.114138	0.190439	0.111411	27		IN	3	3	3	3	3	3	3	3	3
P43590	Background	0.099587	0.0134151	0.0353562	0.0964628	0.145956	0.0201948	0.0649127	0.103127	0.0304021	0.0262963	27		IN	3	3	3	3	3	3	3	3	3
P43593	Background	0.0838773	0.0892381	0.0720065	0.0991237	0.0298533	0.0644628	0.0662161	0.0789619	0.0108784	0.0113636	27		IN	3	3	3	3	3	3	3	3	3
P43603	Background	0.148368		0.158045	0.130791	0.0367501	0.133126	0.0574272	0.0348971	0.110072	0.279326	23	4	IN		3	3	3	3	3	3	3	2
P43616	Background	0.0468769	0.0205222	0.0626901	0.00922731	0.00805337	0.0203348	0.0322356	0.036696	0.0120989	0.0173938	27		IN	3	3	3	3	3	3	3	3	3
P43621	Background	0.226127	0.25528	0.0669624	0.361395	0.207816	0.0836029	0.0862509	0.538536	0.0872416	0.128063	27		IN	3	3	3	3	3	3	3	3	3
P45978	Background	0.123039	0.0391098	0.0410554	0.0695785	0.0932247	0.0289601	0.108078	0.120224	0.0812573	0.104986	27		IN	3	3	3	3	3	3	3	3	3
P46367	Background	0.0578235	0.0152083	0.0403341	0.025641	0.0432666	0.0285255	0.0137251	0.0270478	0.0174574	0.124194	27		IN	3	3	3	3	3	3	3	3	3
P46654	Background	0.0421772	0.0128078	0.0183607	0.0170181	0.0154971	0.0294724	0.0294099	0.021115	0.00804671	0.0357208	27		IN	3	3	3	3	3	3	3	3	3
P46655	Background	0.0381965	0.027529	0.0305221	0.0288954	0.00978035	0.0394467	0.0185917	0.0250169	0.00718984	0.00726885	27		IN	3	3	3	3	3	3	3	3	3
P46672	Background	0.0595599	0.0141124	0.0427094	0.0457273	0.0212567	0.0185725	0.0142925	0.0133528	0.0143364	0.0609585	27		IN	3	3	3	3	3	3	3	3	3
P46680	Background	0.0918085	0.0508457	0.0672533	0.0561225	0.154316	0.0535638	0.0813244	0.0420186	0.043923	0.084935	27		IN	3	3	3	3	3	3	3	3	3
P46683	Background	0.183834	0.313322	0.296109	0.178709	0.0461351	0.267898	0.0569972	0.0447543	0.0852734	0.275551	26	1	IN	2	3	3	3	3	3	3	3	3
P46969	Background	0.167766	0.0350257	0.221995	0.0704206	0.0573135	0.104827	0.0487844	0.0580389	0.107364	0.0930846	27		IN	3	3	3	3	3	3	3	3	3
P46990	Background	0.250039	0.129086	0.0170812	0.0504317	0.0520002	0.0754771	0.0144619	0.0988525	0.100045	0.155635	27		IN	3	3	3	3	3	3	3	3	3
P46992	Background	0.087835	0.137133	0.00471131	0.073227	0.162355	0.0985609	0.0137683	0.0454675	0.0413007	0.0840282	27		IN	3	3	3	3	3	3	3	3	3
P47018	Background	0.131344	0.118184	0.0282039	0.0142147	0.118654	0.0914607	0.0492773	0.0812149	0.0697327	0.0835383	27		IN	3	3	3	3	3	3	3	3	3
P47039	Background	0.221931	0.0331399	0.105435	0.106507	0.213719	0.0561883	0.0812021	0.136627	0.195749	0.162309	27		IN	3	3	3	3	3	3	3	3	3
P47068	Background	0.114626	0.0560617	0.156032	0.0578538	0.0823186	0.021764	0.0296403	0.10035	0.0398815	0.125484	27		IN	3	3	3	3	3	3	3	3	3
P47075	Background	0.120467	0.0677143	0.063372	0.0510237	0.0575991	0.017457	0.00937812	0.109452	0.170215	0.118847	27		IN	3	3	3	3	3	3	3	3	3
P47079	Background	0.158675	0.0815352	0.0424114	0.0936654	0.135187	0.0876244	0.258721	0.29809	0.17885	0.181356	27		IN	3	3	3	3	3	3	3	3	3
P47089	Background	0.177215	0.0238104	0.114217	0.0118241	0.0900161	0.0930233	0.0823107	0.151506	0.153779	0.0888951	26	1	IN	2	3	3	3	3	3	3	3	3
P47117	Background	0.0902376	0.0602635	0.066978	0.0249994	0.189158	0.14391	0.0279009	0.0667929	0.0467839	0.0449388	27		IN	3	3	3	3	3	3	3	3	3
P47119	Background	0.346609			0.267168			0.279495	0.114749	0.110921	0.362183	16	11	IN		1	2	1	1	2	3	3	3
P47120	Background	0.163102	0.0879256	0.135513	0.123833	0.0726597	0.124782	0.085057	0.0965659	0.0220519	0.270789	26	1	IN	3	3	3	3	2	3	3	3	3
P47122	Background	0.425024	0.0875867	0.0735327	0.0524482		0.190749	0.165848	0.123566	0.04491	0.213153	25	2	IN	3	3	3	1	3	3	3	3	3
P47123	Background	0.156211	0.0427006	0.0841205	0.193877	0.0445663	0.0397472	0.451422				18	9	IN	3	3	3	3	3	2	1
P47124	Background	0.116844	0.0074523	0.125658	0.0144808	0.0724204	0.101341	0.0999331	0.131169	0.118667	0.0497364	27		IN	3	3	3	3	3	3	3	3	3
P47137	Background	0.0985177	0.0600675	0.118459	0.0779209	0.0376001	0.0901477	0.0818381	0.0415746	0.0825024	0.145263	26	1	IN	3	3	3	2	3	3	3	3	3
P47143	Background	0.0799368	0.0792139	0.0274075	0.055324	0.0449348	0.0385968	0.0259416	0.0370223	0.0418323	0.117501	27		IN	3	3	3	3	3	3	3	3	3
P47153	Background	0.392831		0.205385	0.473768							9	18	OUT	1	3	3			1		1
P47160	Background	0.172339		0.173109	0.0663189	0.104836	0.170682	0.185026	0.098358	0.198986	0.205667	25	2	IN	1	3	3	3	3	3	3	3	3
P47165	Background	0.273686	0.156463	0.164755	0.604314	0.0367096	0.208057	0.125067	0.0726551	0.0926434	0.170807	27		IN	3	3	3	3	3	3	3	3	3
P47176	Background	0.0657496	0.00871969	0.014526	0.0119344	0.0123918	0.0321186	0.0478267	0.0413807	0.00723803	0.070916	27		IN	3	3	3	3	3	3	3	3	3
P47771	Background	0.0848734	0.0554801	0.0646196	0.0275517	0.0232128	0.0601302	0.0142323	0.0119676	0.0715661	0.0931199	27		IN	3	3	3	3	3	3	3	3	3
P47912	Background	0.141864	0.072314	0.168527	0.254536	0.12309	0.0821379	0.0747443	0.138691	0.136372	0.134032	27		IN	3	3	3	3	3	3	3	3	3
P48164	Background	0.0879092	0.0547722	0.0579488	0.0272114	0.00965689	0.0268275	0.0528445	0.0279776	0.0292283	0.0510223	27		IN	3	3	3	3	3	3	3	3	3
P48562	Background	0.156068	0.150293	0.199075	0.165506	0.0389488	0.0343518	0.0188223	0.162856	0.0410556	0.110143	27		IN	3	3	3	3	3	3	3	3	3
P48589	Background	0.0678314	0.0801781	0.0360422	0.0241633	0.0116022	0.0360327	0.0292742	0.0774688	0.00160064	0.0857139	27		IN	3	3	3	3	3	3	3	3	3
P48606	Background	0.116616	0.040143	0.110018	0.0652621	0.114752	0.0441013	0.0738612	0.128674	0.139122	0.179648	25	2	IN	2	2	3	3	3	3	3	3	3
P48836	Background	0.35818	0.169549	0.481812	0.350544	0.139755	0.175467	0.239395	0.370415	0.262718		23	4	IN	2	3	3	3	3	3	3	3
P49089	Background	0.0369629	0.0377975	0.0330248	0.0304895	0.023711	0.0209285	0.0223326	0.0126463	0.0308101	0.0257458	27		IN	3	3	3	3	3	3	3	3	3
P49090	Background	0.0630933	0.0449945	0.0553501	0.051054	0.0365617	0.0328397	0.0569391	0.0371068	0.050481	0.0739589	27		IN	3	3	3	3	3	3	3	3	3
P49167	Background	0.0621451	0.065988	0.0333618	0.0290787	0.039299	0.0513458	0.0275034	0.0563802	0.0401596	0.0682642	27		IN	3	3	3	3	3	3	3	3	3
P49334	Background	0.170293	0.0431575	0.0593194	0.307024	0.0968136	0.162776	0.0831575	0.0525298	0.0416001	0.0336593	26	1	IN	3	3	3	3	3	3	3	3	2
P49367	Background	0.100323	0.0786202	0.159942	0.0894562	0.0912415	0.044505	0.0416025	0.0763895	0.187121	0.0749197	27		IN	3	3	3	3	3	3	3	3	3
P49435	Background	0.135477	0.0686907	0.0456496	0.0707451	0.0301744	0.074625	0.114239	0.087907	0.0401372	0.023367	27		IN	3	3	3	3	3	3	3	3	3
P49573	Background	0.274604	0.210237	0.287184	0.142147	0.0786292	0.053786	0.259352	0.0321759	0.0661429	0.173043	27		IN	3	3	3	3	3	3	3	3	3
P49723	Background	0.0441379	0.0294069	0.0331329	0.00262639	0.028951	0.00607104	0.0443123	0.0387804	0.0100556	0.0168213	27		IN	3	3	3	3	3	3	3	3	3
P49954	Background	0.11951	0.226114	0.0769045	0.0239096	0.0481551	0.0965167	0.0994693	0.172391	0.101767	0.0669136	27		IN	3	3	3	3	3	3	3	3	3
P50085	Background	0.139139	0.13562	0.120648	0.116723	0.0380645	0.164535	0.189101	0.0599134	0.161133	0.0956319	27		IN	3	3	3	3	3	3	3	3	3
P50089	Background	0.469496										3	24	OUT			1					1	1
P50094	Background	0.335657	0.159113	0.342888	0.123384			0.0646291	0.309023	0.143865	0.0791223	22	5	IN	3	2	3	1	1	3	3	3	3
P50095	Background	0.0805228	0.0406966	0.0302774	0.0594499	0.0372883	0.00823292	0.0337832	0.0482759	0.0300888	0.0103732	27		IN	3	3	3	3	3	3	3	3	3
P50107	Background	0.187727			0.185695			0.228609	0.161487	0.0984594	0.0658009	18	9	IN	1		3	1	1	3	3	3	3
P50861	Background	0.0882668	0.0277192	0.0751754	0.043259	0.053566	0.0536905	0.0237638	0.0493859	0.0195166	0.0269467	27		IN	3	3	3	3	3	3	3	3	3
P52286	Background	0.253107	0.0658162	0.0196685	0.0217273	0.233473	0.0659304	0.661301	0.102557	0.1546		18	9	IN	2	3	2	2	2	2	2	2	1
P52490	Background	0.124154	0.0243253	0.133555	0.0774982	0.157119	0.0654308	0.0516583	0.0549777	0.0308751	0.060539	27		IN	3	3	3	3	3	3	3	3	3
P52553	Background	0.151286	0.0913726	0.0678243	0.0372515	0.196457	0.0400778	0.0956263	0.125327	0.099861	0.099015	27		IN	3	3	3	3	3	3	3	3	3
P52893	Background	0.136641	0.0854905	0.213745	0.0701008	0.0696032	0.18515	0.0837662	0.122527	0.160343	0.0906434	27		IN	3	3	3	3	3	3	3	3	3
P52910	Background	0.0456953	0.0561862	0.0219008	0.0112407	0.00676925	0.0493219	0.0226662	0.021498	0.0165805	0.0791374	27		IN	3	3	3	3	3	3	3	3	3
P53046	Background	0.221128	0.130775	0.0583633	0.108225	0.0999976	0.0673682		0.165025	0.192514	0.17602	23	4	IN	2	3	3	3	2	1	3	3	3
P53066	Background	0.183923	0.350801	0.12406	0.0294434	0.200552	0.41996	0.068303	0.023216	0.129292	0.0423273	27		IN	3	3	3	3	3	3	3	3	3
P53081	Background	0.100211	0.0388862	0.0939555	0.0567634	0.0574847	0.0666621	0.0521778	0.0393757	0.0973178	0.0952243	27		IN	3	3	3	3	3	3	3	3	3
P53090	Background	0.0507174	0.0352221	0.0410061	0.0367385	0.0112878	0.0285721	0.0416388	0.0219388	0.019128	0.0363099	27		IN	3	3	3	3	3	3	3	3	3
P53111	Background	0.129599	0.112785	0.0722525	0.0473424	0.0800694	0.111557	0.179162	0.0748852	0.0474249	0.0945731	27		IN	3	3	3	3	3	3	3	3	3
P53131	Background	0.272553		0.0500857	0.279271		0.053609	0.025599	0.446636	0.218205	0.258189	19	8	IN	1	2	3	1	2	3	2	2	3
P53141	Background	0.0820188	0.0701589	0.119917	0.0264914	0.0955945	0.0568239	0.045072	0.0840482	0.0439131	0.108585	27		IN	3	3	3	3	3	3	3	3	3
P53145	Background	0.11724	0.0589303	0.254874	0.0728578	0.0493652	0.0389908	0.0341512	0.0867645	0.120056	0.062017	25	2	IN	3	2	3	2	3	3	3	3	3
P53148	Background	0.287577	0.0718791	0.783584	0.192846	0.142795	0.665115	0.0526521	0.0171865	0.0617603	0.0678809	27		IN	3	3	3	3	3	3	3	3	3
P53152	Background	0.0971461	0.014342	0.135516	0.0745611	0.0822433	0.114938	0.0233831	0.0574614	0.153995	0.160801	27		IN	3	3	3	3	3	3	3	3	3
P53163	Background	0.121687	0.0738873	0.145479	0.0434418	0.113227	0.107225	0.0469885	0.166067	0.0570175	0.0635293	27		IN	3	3	3	3	3	3	3	3	3
P53167	Background												27	OUT
P53172	Background	0.089629	0.0942403	0.10675	0.0571413	0.0807574	0.0630649	0.0925912	0.0412335	0.0199921	0.13314	26	1	IN	2	3	3	3	3	3	3	3	3
P53173	Background	0.164683	0.0913843	0.243412	0.173618	0.0305686	0.0700812	0.0255733		0.0190802	0.0967766	23	4	IN	3	3	3	2	3	2	1	3	3
P53184	Background	0.0946275	0.0186003	0.0595653	0.0177772	0.00723753	0.027153	0.0161909	0.0295325	0.0497252	0.0123387	27		IN	3	3	3	3	3	3	3	3	3
P53199	Background	0.177029	0.123006	0.31147	0.126384	0.322011	0.100802	0.068513	0.00581642	0.144759	0.0359847	24	3	IN	3	2	3	3	3	3	2	2	3
P53221	Background	0.0981393	0.0325482	0.0296814	0.0514204	0.0709148	0.0548158	0.0636227	0.117496	0.0340045	0.0783421	27		IN	3	3	3	3	3	3	3	3	3
P53228	Background	0.217258	0.0838529	0.0869607	0.184102	0.228363	0.188257	0.208561	0.0429866	0.393361	0.141785	27		IN	3	3	3	3	3	3	3	3	3
P53235	Background	0.117466	0.20396	0.138936	0.0737096	0.0477433	0.0400239	0.0950054	0.0314102	0.0487853	0.0964844	27		IN	3	3	3	3	3	3	3	3	3
P53250	Background	0.144849	0.165236	0.0942545	0.0493451	0.102906	0.0820006	0.217412	0.187559	0.0497382	0.116054	27		IN	3	3	3	3	3	3	3	3	3
P53252	Background	0.0628577	0.0656774	0.0523092	0.0336342	0.0229641	0.0314491	0.00663166	0.059687	0.00731359	0.0460063	27		IN	3	3	3	3	3	3	3	3	3
P53281	Background	0.250442	0.199543	0.522017	0.0463326	0.0572559	0.0553626	0.268314	0.0115666	0.0649563	0.134849	26	1	IN	3	3	3	3	3	3	2	3	3
P53295	Background	0.143247	0.305223					0.0185749		0.140281		12	15	OUT	2		1	1		3	1	3	1
P53297	Background	0.152325	0.141592	0.390646	0.0840107	0.192791	0.135349	0.0450626	0.0487133	0.103766	0.0428962	27		IN	3	3	3	3	3	3	3	3	3
P53301	Background	0.0983921	0.0577485	0.00974366	0.0101293	0.0350275	0.0300839	0.0382545	0.0291572	0.04953	0.078004	27		IN	3	3	3	3	3	3	3	3	3
P53303	Background	0.0743506	0.0514424	0.0161803	0.0320777	0.0620023	0.0672571	0.0330386	0.0547795	0.0615175	0.00893638	27		IN	3	3	3	3	3	3	3	3	3
P53312	Background	0.10001	0.0224517	0.0148921	0.0171533	0.00666763	0.0291021	0.0854292	0.011039	0.0221093	0.0877869	27		IN	3	3	3	3	3	3	3	3	3
P53332	Background	0.0599329	0.0520152	0.0771702	0.0385692	0.0441328	0.074735	0.0662378	0.0525433	0.0587524	0.0384583	26	1	IN	3	3	2	3	3	3	3	3	3
P53334	Background	0.113056	0.0531986	0.140004	0.0291319	0.0394911	0.0851847	0.0943008	0.0737297	0.087654	0.0755067	27		IN	3	3	3	3	3	3	3	3	3
P53337	Background	0.148071	0.203603	0.103802	0.0347421	0.155723	0.0787398	0.245905	0.040873	0.0512048	0.113395	26	1	IN	3	3	2	3	3	3	3	3	3
P53438	Background	0.095004			0.0479748	0.129032	0.101865					8	19	OUT		1	2	3	2
P53549	Background	0.0582774	0.027434	0.0265216	0.0660063	0.0201846	0.0608722	0.0213466	0.0240023	0.0482214	0.0896236	27		IN	3	3	3	3	3	3	3	3	3
P53598	Background	0.0704505	0.0859782	0.0522373	0.043862	0.0467967	0.0141651	0.0317401	0.0150512	0.0388937	0.0998167	27		IN	3	3	3	3	3	3	3	3	3
P53622	Background	0.106391	0.0402058	0.0474209	0.0592265	0.217178	0.0504419	0.011664	0.0738338	0.0597214	0.0626018	27		IN	3	3	3	3	3	3	3	3	3
P53633	Background	0.0530759			0.00586237	0.0483228	0.0561998	0.0567444	0.03405		0.0453703	19	8	IN		1	2	3	3	3	3	1	3
P53691	Background	0.061921	0.048277	0.00621031	0.0325724	0.00495251	0.0467442	0.0479405	0.0209567	0.0841233	0.0953543	27		IN	3	3	3	3	3	3	3	3	3
P53731	Background	0.1369	0.11734	0.0550409	0.150787	0.103984	0.0939151	0.130742	0.170446	0.0437652	0.087463	27		IN	3	3	3	3	3	3	3	3	3
P53738	Background	0.142351	0.0355931	0.108836	0.076179	0.0509649	0.170413	0.0295234	0.120855	0.139304	0.0157684	27		IN	3	3	3	3	3	3	3	3	3
P53834	Background	0.200174	0.0795826	0.179697	0.00817151	0.119258	0.0562233	0.0732159	0.0600824		0.186792	25	2	IN	3	3	3	3	3	3	3	1	3
P53839	Background	0.0637954	0.0533443	0.0156311	0.0320267	0.0247361	0.0711838	0.0318451	0.00799737	0.029605	0.0387074	27		IN	3	3	3	3	3	3	3	3	3
P53849	Background	0.168623	0.0362657	0.0569815	0.108682	0.0709045	0.067581	0.0132385	0.113578	0.0570939	0.0704278	27		IN	3	3	3	3	3	3	3	3	3
P53852	Background	0.181818	0.206941	0.104045	0.0852971	0.206129	0.113265	0.104679	0.0638065	0.0676628	0.257736	27		IN	3	3	3	3	3	3	3	3	3
P53860	Background	0.38187	0.0996717			0.581663		0.243441	0.0302324	0.171598	0.190284	18	9	IN	3	1	1	2	1	2	2	3	3
P53885	Background	0.21011	0.0864832	0.129206	0.0150024	0.347091	0.195062	0.0865215	0.122118	0.0672526	0.188042	27		IN	3	3	3	3	3	3	3	3	3
P53900	Background	0.17233		0.123873		0.0788552	0.098723	0.131109	0.042694	0.282449	0.165833	20	7	IN	1	3	1	3	3	2	2	2	3
P53912	Background	0.0598744	0.0277159	0.0249953	0.0266635	0.0194193	0.0232519	0.0214344	0.0399416	0.0167369	0.00974751	27		IN	3	3	3	3	3	3	3	3	3
P53914	Background	0.179694	0.118262	0.0391339	0.31662	0.229507	0.170183	0.0473859	0.123494	0.178565	0.205138	27		IN	3	3	3	3	3	3	3	3	3
P53978	Background	0.0985906	0.05114	0.054248	0.0498646	0.0466343	0.0787039	0.118332	0.0429429	0.132932	0.0950351	27		IN	3	3	3	3	3	3	3	3	3
P53981	Background	0.137567	0.0653743	0.12557	0.00333015	0.469644	0.0356894	0.0445768	0.0543135	0.0508882	0.0255107	27		IN	3	3	3	3	3	3	3	3	3
P54000	Background	0.110087	0.0153792	0.0875384	0.0995019	0.1254	0.0278194	0.0681874	0.00254556	0.219822	0.0309988	23	4	IN	3	2	2	3	2	3	3	3	2
P54113	Background	0.0500226	0.0399018	0.0578316	0.024417	0.025184	0.0429891	0.0178284	0.0620471	0.00418099	0.0773502	27		IN	3	3	3	3	3	3	3	3	3
P54115	Background	0.0290169	0.0251903	0.0122446	0.0136534	0.0168337	0.00869851	0.0111997	0.026593	0.0267485	0.0062292	27		IN	3	3	3	3	3	3	3	3	3
P54838	Background	0.0507824	0.0376468	0.0531106	0.0104015	0.0139147	0.0367424	0.063481	0.063197	0.0392235	0.0880233	27		IN	3	3	3	3	3	3	3	3	3
P54839	Background	0.0479398	0.0203204	0.0119727	0.00781197	0.016001	0.0169555	0.0137061	0.0183449	0.015482	0.0123618	27		IN	3	3	3	3	3	3	3	3	3
P54885	Background	0.0904473	0.0380747	0.0880386	0.0515967	0.108434	0.105577	0.119075	0.0392454	0.0209408	0.107972	27		IN	3	3	3	3	3	3	3	3	3
P60010	Background	0.0743681	0.0123134	0.0344853	0.0336031	0.0183426	0.0310353	0.0212947	0.033977	0.0226156	0.115785	27		IN	3	3	3	3	3	3	3	3	3
P61830	Background	0.363638	0.039207	0.124501	0.0533123	0.096158	0.128999	0.0910277	0.0504119	0.0256186	0.101727	27		IN	3	3	3	3	3	3	3	3	3
P80210	Background	0.225093	0.0901911	0.0268962	0.200365	0.137596	0.260348	0.0639137	0.245688	0.0640579	0.388794	27		IN	3	3	3	3	3	3	3	3	3
P80235	Background	0.156521	0.150972	0.104255	0.10465	0.0385799	0.0209554	0.0973813	0.0739097	0.0718773	0.078542	27		IN	3	3	3	3	3	3	3	3	3
P81449	Background	0.132126	0.20697	0.129532	0.0301157	0.0533681	0.0207282	0.105975	0.00779405	0.0732583	0.235631	27		IN	3	3	3	3	3	3	3	3	3
P87262	Background	0.0699308	0.0538878	0.0958206	0.0251383	0.0479511	0.0279776	0.0454177	0.00863612	0.00939161	0.0831593	27		IN	3	3	3	3	3	3	3	3	3
P89886	Background	0.122999	0.166534	0.176151	0.0725573	0.151389	0.100975	0.0723086	0.109383	0.0531746	0.185835	27		IN	3	3	3	3	3	3	3	3	3
Q00055	Background	0.0682388	0.0661357	0.0721523	0.0247193	0.0590737	0.0523842	0.0721303	0.0678922	0.0344046	0.0768077	27		IN	3	3	3	3	3	3	3	3	3
Q00711	Background	0.124315	0.180236	0.172153	0.153919	0.0159502	0.145386	0.112022	0.0751342	0.139834	0.151294	27		IN	3	3	3	3	3	3	3	3	3
Q00764	Background	0.238656	0.144291	0.377341	0.0381093	0.122204	0.155577	0.18651	0.224928	0.318552	0.151423	27		IN	3	3	3	3	3	3	3	3	3
Q00816	Background	0.181006					0.161396				0.420518	10	17	OUT		1		1	3	1	1	1	2
Q00955	Background	0.0459617	0.0204171	0.0721912	0.0102532	0.00749851	0.0336267	0.0534738	0.0342504	0.0315642	0.0251126	27		IN	3	3	3	3	3	3	3	3	3
Q01217	Background	0.182071	0.158163	0.0622281	0.0782932	0.0329108	0.17251	0.149404	0.0983345	0.0996568	0.377992	27		IN	3	3	3	3	3	3	3	3	3
Q01519	Background	0.228544	0.0571848	0.162992	0.269768	0.0654442	0.0933436	0.141883	0.369194	0.0487544	0.561572	26	1	IN	3	3	3	3	3	3	3	2	3
Q01532	Background	0.0926834	0.040569	0.0395611	0.0191335	0.0855897	0.0473348	0.0372147	0.0566577	0.0393848	0.158999	27		IN	3	3	3	3	3	3	3	3	3
Q01560	Background	0.0852161	0.0718517	0.0489249	0.0178417	0.0239886	0.0260473	0.0264721	0.0558693	0.0185369	0.0741682	27		IN	3	3	3	3	3	3	3	3	3
Q01574	Background	0.0850847	0.0180391	0.0641362	0.0358116	0.0642985	0.0745214	0.0930385	0.0659004	0.0291642	0.105377	27		IN	3	3	3	3	3	3	3	3	3
Q01649	Background	0.25735	0.478363	0.101745	0.197402	0.0615184	0.211024	0.0711456	0.0729646	0.143611		21	6	IN	3	2	3	2	2	2	3	3	1
Q01852	Background	0.187151	0.116287	0.124324	0.0955749	0.101217	0.257519	0.072479	0.273005	0.150604	0.108855	27		IN	3	3	3	3	3	3	3	3	3
Q01855	Background	0.085184	0.0294464	0.0171795	0.0931066	0.0309386	0.0766765	0.0261087	0.0149909	0.0508607	0.0887404	27		IN	3	3	3	3	3	3	3	3	3
Q01939	Background	0.0953723	0.164546	0.0819449	0.122707	0.152605	0.0930769	0.0674212	0.065592	0.035975	0.0162716	27		IN	3	3	3	3	3	3	3	3	3
Q01976	Background	0.136116	0.117897	0.0879201	0.145851	0.0563976	0.0846885	0.0377089	0.116925	0.0292067	0.0952538	27		IN	3	3	3	3	3	3	3	3	3
Q02326	Background	0.0467742	0.0375376	0.0193765	0.033332	0.0288733	0.0164134	0.0196772	0.0114159	0.0552116	0.0317816	27		IN	3	3	3	3	3	3	3	3	3
Q02486	Background	0.205326	0.0714324	0.113299	0.116465	0.115466	0.241233	0.0499263	0.0395799	0.0610597	0.0901181	27		IN	3	3	3	3	3	3	3	3	3
Q02642	Background	0.123453	0.101002	0.176503	0.101868	0.0978509	0.0535715	0.139502	0.0484842	0.0590253	0.138294	27		IN	3	3	3	3	3	3	3	3	3
Q02725	Background	0.106682	0.0459102	0.108842	0.00953501	0.110812	0.00992846	0.0507802	0.0693687	0.0730271	0.0211534	27		IN	3	3	3	3	3	3	3	3	3
Q02753	Background	0.0908514	0.00872555	0.0904689	0.0224413	0.0417898	0.00864416	0.00436098	0.0275528	0.0135143	0.0508741	27		IN	3	3	3	3	3	3	3	3	3
Q02754	Background	0.196922	0.257215	0.233074	0.164323	0.0516228	0.219069	0.147288	0.0833266	0.259352	0.210919	27		IN	3	3	3	3	3	3	3	3	3
Q02785	Background	0.109489	0.0786741	0.118815	0.00394186	0.0810551		0.150185	0.0115177	0.17392	0.0885145	23	4	IN	3	3	3	3	1	2	3	3	2
Q02821	Background	0.140271	0.218561	0.03482	0.195072	0.0859794	0.0902079	0.0480097	0.0420595	0.0382629	0.168573	27		IN	3	3	3	3	3	3	3	3	3
Q03048	Background	0.0658272	0.0381055	0.0464028	0.0125828	0.0193876	0.0117352	0.0116618	0.0179392	0.0382092	0.0213404	27		IN	3	3	3	3	3	3	3	3	3
Q03102	Background	0.210331	0.118625	0.0949665	0.0276314	0.118554	0.0770141	0.0829086	0.0245625	0.0648208	0.153158	27		IN	3	3	3	3	3	3	3	3	3
Q03104	Background	0.108263	0.0936415	0.0432585	0.107564	0.0598492	0.0752908	0.105661	0.044003	0.116081	0.025327	27		IN	3	3	3	3	3	3	3	3	3
Q03148	Background	0.151692	0.0835572	0.140745	0.0728032	0.229128	0.0654576					14	13	IN	3	2	3	2	3			1
Q03161	Background	0.0791923	0.0215983	0.0596025	0.0465353	0.0230471	0.0106824	0.0421345	0.0114636	0.00544718	0.0760104	27		IN	3	3	3	3	3	3	3	3	3
Q03195	Background	0.0738062	0.0646732	0.0445817	0.0237148	0.0793012	0.102386	0.0477751	0.0528779	0.0680436	0.146063	27		IN	3	3	3	3	3	3	3	3	3
Q03219	Background	0.0828072	0.0279441	0.0668692	0.0548841	0.136779	0.0253445	0.0774794	0.0252859	0.0802118	0.11746	27		IN	3	3	3	3	3	3	3	3	3
Q03558	Background	0.0657612	0.0431309	0.0270208	0.0172019	0.0194289	0.0251133	0.0117046	0.0197223	0.0291238	0.106117	27		IN	3	3	3	3	3	3	3	3	3
Q03655	Background	0.188076	0.256234	0.277403	0.0765131	0.206605	0.135073	0.252793	0.15755	0.0966186	0.0684723	26	1	IN	3	3	3	3	3	2	3	3	3
Q03661	Background	0.2092	0.0197197	0.0265761	0.104594	0.617294	0.0940544	0.0445655	0.148636	0.0425623	0.0688086	27		IN	3	3	3	3	3	3	3	3	3
Q03677	Background	0.516126	0.185926		0.291225		0.122059	0.183085	0.167561	0.460291	0.33171	20	7	IN	2		2	1	3	3	3	3	3
Q03690	Background	0.0991133	0.0510048	0.0114191	0.0460496	0.0362143	0.0478423	0.0545204	0.0283564	0.0122255	0.064049	27		IN	3	3	3	3	3	3	3	3	3
Q03835	Background	0.156459	0.112163	0.0335591	0.0633946	0.0807478	0.146918	0.147107	0.235662	0.129214	0.168618	27		IN	3	3	3	3	3	3	3	3	3
Q03862	Background	0.158562	0.207028		0.0814955	0.192669	0.0288879	0.189511		0.153137	0.23791	18	9	IN	2		2	3	2	2	1	3	3
Q03940	Background	0.0846901	0.0217703	0.0551749	0.0425616	0.0342628	0.101278	0.0283698	0.019314	0.0458459	0.0498186	27		IN	3	3	3	3	3	3	3	3	3
Q03973	Background	0.0987355							0.0343406	0.125178	0.0922883	7	20	OUT							3	2	2
Q04013	Background	0.175787	0.151138	0.112286	0.0277375	0.21431	0.182036	0.0953391	0.0495432	0.115795	0.0575672	27		IN	3	3	3	3	3	3	3	3	3
Q04062	Background	0.0925041	0.0567551	0.067231	0.110468	0.117603	0.0668659	0.0537879	0.176097	0.0302268	0.0320385	27		IN	3	3	3	3	3	3	3	3	3
Q04067	Background	0.0901361	0.0724886	0.0803597	0.065554	0.0646433	0.0476001	0.00563708	0.0533006	0.0811485	0.135078	27		IN	3	3	3	3	3	3	3	3	3
Q04175	Background	0.124671	0.0407986	0.0914148	0.0299017	0.0527015	0.0773533	0.121675	0.124617	0.0771496	0.288585	27		IN	3	3	3	3	3	3	3	3	3
Q04178	Background	0.136101	0.0972695	0.077526	0.117707	0.0243801	0.0369849	0.0943547	0.132273	0.0599063	0.0658643	26	1	IN	3	3	2	3	3	3	3	3	3
Q04304	Background	0.179986	0.346926	0.161593	0.0437119	0.0727057	0.0831474	0.198197	0.289594	0.147238	0.0352998	27		IN	3	3	3	3	3	3	3	3	3
Q04336	Background	0.137946	0.100638	0.0872538	0.189096	0.0272828	0.160062	0.0919975	0.0934106	0.16642	0.0644599	27		IN	3	3	3	3	3	3	3	3	3
Q04338	Background	0.106848		0.0606003	0.0599526	0.183224	0.0870271					12	15	OUT		2	3	3	3		1
Q04341	Background	0.159961		0.143974	0.0429341	0.204902	0.0743193	0.0273202	0.0496586	0.0669442	0.277172	22	5	IN	1	3	3	3	2	3	3	2	2
Q04344	Background	0.185982	0.0608362	0.241468	0.12337	0.289868	0.0794239	0.0938169	0.133065	0.118563	0.0561935	27		IN	3	3	3	3	3	3	3	3	3
Q04371	Background	0.16423	0.151449	0.0636482	0.0608559	0.0702187	0.0698342	0.103275	0.00859184	0.104217	0.0429597	27		IN	3	3	3	3	3	3	3	3	3
Q04409	Background	0.0707624	0.0149518	0.0447662	0.0337191	0.0362206	0.0344944	0.0422194	0.01752	0.0360536	0.0996243	27		IN	3	3	3	3	3	3	3	3	3
Q04431	Background												27	OUT
Q04432	Background	0.0617137	0.0245328	0.0413124	0.00841511	0.0231485	0.00347636	0.0230912	0.0436714	0.0266418	0.0232321	27		IN	3	3	3	3	3	3	3	3	3
Q04491	Background	0.0894019	0.0453977	0.0825741	0.0109495	0.085222	0.153481	0.0895608	0.0714709	0.0465636	0.0304779	27		IN	3	3	3	3	3	3	3	3	3
Q04636	Background	0.101571	0.00301749	0.0757053	0.104636	0.0730786	0.0904557		0.0793672		0.0443865	20	7	IN	2	3	3	3	2	1	3		3
Q04660	Background	0.0188073									0.0188073	2	25	OUT									2
Q04697	Background	0.356797		0.373931			0.401384		0.325909			9	18	OUT		2	1	1	2	1	2
Q04728	Background	0.131717	0.110177	0.0926125	0.163436	0.0189236	0.0738537	0.186521	0.0888462	0.092177	0.0621751	27		IN	3	3	3	3	3	3	3	3	3
Q04792	Background	0.328763	0.156237	0.140385	0.289889	0.18264	0.295949	0.0954479	0.115801	0.114144	0.179402	24	3	IN	2	3	3	2	3	2	3	3	3
Q04869	Background	0.0956627	0.130813	0.0763538	0.0679228	0.0244362	0.0876884	0.0372432	0.00430518	0.0255675	0.106578	27		IN	3	3	3	3	3	3	3	3	3
Q04894	Background	0.090549	0.0710252	0.0321845	0.0496526	0.0693435	0.0483321	0.00375048	0.085677	0.00674808	0.0806857	27		IN	3	3	3	3	3	3	3	3	3
Q04947	Background	0.0822216	0.0257291	0.0865066	0.0165037	0.061993	0.0424007	0.00922583	0.0596312	0.0788415	0.0227853	27		IN	3	3	3	3	3	3	3	3	3
Q04951	Background	0.0900245	0.0794883	0.0112189	0.0452482	0.0232846	0.0716405	0.0333014	0.0897921	0.0486438	0.0260998	27		IN	3	3	3	3	3	3	3	3	3
Q05016	Background	0.0467982	0.00989098	0.0235526	0.0497003	0.038838	0.0279287	0.045217	0.0232104	0.0293397	0.0580133	27		IN	3	3	3	3	3	3	3	3	3
Q05029	Background	0.415262									0.432083	6	21	OUT			1				1	1	3
Q05506	Background	0.077549	0.0298631	0.0466252	0.035957	0.0623441	0.0581725	0.0408061	0.00973241	0.0299567	0.0194825	27		IN	3	3	3	3	3	3	3	3	3
Q05515	Background	0.132452	0.0520022	0.12697	0.128471	0.22859	0.19654	0.0831749	0.108679	0.0455258	0.132775	27		IN	3	3	3	3	3	3	3	3	3
Q05636	Background												27	OUT
Q05775	Background	0.0869578	0.0251901	0.0536149	0.0844883	0.0226752	0.034967	0.0996662	0.0993038	0.0793484	0.00683822	27		IN	3	3	3	3	3	3	3	3	3
Q05785	Background	0.318743			0.00809131	0.450925	0.216077		0.0820851	0.0984493	0.180894	15	12	IN		1	2	3	2	1	2	2	2
Q05905	Background	0.138653	0.204868	0.15425	0.116838	0.0202881	0.0681266	0.163344	0.0132537	0.142961	0.0233606	27		IN	3	3	3	3	3	3	3	3	3
Q05911	Background	0.256954	0.139613	0.509382	0.112734	0.119892	0.187608	0.209855	0.0860829	0.0677067	0.329827	27		IN	3	3	3	3	3	3	3	3	3
Q05933	Background	0.122042	0.069527	0.0960795	0.0394947	0.0144362	0.100372	0.0473292	0.124207	0.0560732	0.0331268	27		IN	3	3	3	3	3	3	3	3	3
Q06103	Background	0.22351	0.0736847	0.0376947	0.0964771	0.0620017	0.153666	0.0701007	0.155267	0.0285639	0.071441	27		IN	3	3	3	3	3	3	3	3	3
Q06142	Background	0.255743	0.0809473	0.0544344	0.132195	0.0493294	0.440649	0.127719	0.0466607	0.185555	0.197482	27		IN	3	3	3	3	3	3	3	3	3
Q06146	Background	0.0743144	0.0260168	0.138562	0.0343673	0.0223567	0.0432456	0.0102722	0.0444871	0.111927	0.0217672	27		IN	3	3	3	3	3	3	3	3	3
Q06151	Background	0.0685411	0.055521	0.0416254	0.0997409	0.0403575	0.0489299	0.0316961	0.0295893	0.039949	0.113457	27		IN	3	3	3	3	3	3	3	3	3
Q06179	Background												27	OUT
Q06205	Background	0.332244	0.518969	0.100554	0.169823	0.0785833	0.0966777	0.0629014	0.0372695	0.25478	0.423431	27		IN	3	3	3	3	3	3	3	3	3
Q06252	Background	0.109114	0.123864	0.0503927	0.0575017	0.0257741	0.015104	0.0619519	0.108171	0.095794	0.10172	27		IN	3	3	3	3	3	3	3	3	3
Q06408	Background	0.0972905	0.113892	0.124617	0.0726722	0.0550593	0.0730922	0.107002	0.118838	0.089098	0.140803	27		IN	3	3	3	3	3	3	3	3	3
Q06440	Background	0.238191	0.159041	0.26104	0.0958489	0.0356977	0.0653841	0.167139	0.0404806	0.117675	0.260462	27		IN	3	3	3	3	3	3	3	3	3
Q06449	Background	0.0968072	0.201344	0.00458792	0.134388	0.0323233	0.0274272	0.0386478	0.0659858	0.0319903	0.0855791	27		IN	3	3	3	3	3	3	3	3	3
Q06485	Background	0.174559			0.293187	0.424163		0.173983	0.045828	0.129651	0.160802	17	10	IN	1	1	2	2	1	2	2	3	3
Q06494	Background	0.202252		0.184945	0.150634	0.0910638	0.0158998	0.156788	0.170384	0.552368	0.103101	25	2	IN	1	3	3	3	3	3	3	3	3
Q06505	Background	0.149799	0.185396	0.138536	0.0692852	0.233662	0.143165	0.117154	0.107815	0.0482826	0.106066	27		IN	3	3	3	3	3	3	3	3	3
Q06523	Background	0.108998	0.070771	0.0451105	0.0699648	0.172149	0.129198	0.0714891	0.151312	0.0427736	0.132316	27		IN	3	3	3	3	3	3	3	3	3
Q06524	Background											1	26	OUT				1
Q06625	Background	0.178469		0.0562164	0.031173		0.152054	0.270721	0.0627418	0.0336865	0.0875271	21	6	IN	1	3	2	1	2	3	3	3	3
Q06685	Background	0.37737	0.191093	0.0513187	0.0812492	0.129193	0.116714	0.0706301	0.278705	0.179091	0.387944	27		IN	3	3	3	3	3	3	3	3	3
Q06705	Background	0.346282	0.22784	0.361278	0.0889333	0.10036	0.0376333	0.0691206	0.112931	0.793369	0.593821	24	3	IN	2	3	2	3	3	3	3	2	3
Q07451	Background											1	26	OUT		1
Q07478	Background	0.084917	0.062195	0.0451433	0.0666328	0.038066	0.11684	0.0466022	0.0949949	0.0561687	0.0932589	27		IN	3	3	3	3	3	3	3	3	3
Q07505	Background	0.096661	0.0631307	0.00877991	0.129372	0.0428661	0.0543313	0.0879979	0.118679	0.0559012	0.0641681	27		IN	3	3	3	3	3	3	3	3	3
Q07551	Background	0.0562501	0.0533464	0.0242608	0.0192852	0.0477174	0.057768	0.0136918	0.0483215	0.0616198	0.0370359	27		IN	3	3	3	3	3	3	3	3	3
Q07623	Background	0.183772		0.0680932	0.119174	0.190519	0.178198	0.074029	0.239738	0.160682	0.229272	23	4	IN		3	3	3	3	3	2	3	3
Q07648	Background	0.148576	0.0510855	0.0683701	0.146648	0.156379	0.0507681	0.0747476	0.125901	0.207487		22	5	IN	3	3	2	3	3	2	3	2	1
Q07657	Background	0.206582	0.359867	0.0185095	0.0814839	0.0780635	0.213198	0.227606	0.10467	0.0759656	0.108062	26	1	IN	3	3	3	3	3	3	3	3	2
Q07688	Background	0.221237	0.213611	0.21785	0.233757	0.233853	0.0857093	0.162278	0.278179	0.145054	0.168104	26	1	IN	3	3	3	2	3	3	3	3	3
Q07825	Background	0.127509	0.175825	0.0776888	0.187432	0.151922	0.11776	0.111412	0.0260233	0.0157652	0.104712	26	1	IN	3	3	3	3	3	3	2	3	3
Q08193	Background	0.0910529	0.0309177	0.0909468	0.0454484	0.0280076	0.124552	0.0582064	0.0176932	0.0252894	0.0126185	27		IN	3	3	3	3	3	3	3	3	3
Q08202	Background	0.279448		0.225379		0.0671145		0.298274	0.110492	0.252497	0.117636	18	9	IN	1	2	1	2	1	3	3	2	3
Q08220	Background	0.149626	0.0579953	0.0179484	0.0534971	0.054113	0.225171	0.0761357	0.196652	0.0630517	0.0956312	26	1	IN	3	2	3	3	3	3	3	3	3
Q08245	Background	0.214532	0.0514225	0.0594419	0.0249758	0.0318605	0.0359441	0.0585459	0.0355923	0.0249982	0.036487	27		IN	3	3	3	3	3	3	3	3	3
Q08295	Background	0.125996	0.0722469	0.0250241	0.19946	0.082988	0.0679236	0.021723	0.0193924	0.19277	0.229517	27		IN	3	3	3	3	3	3	3	3	3
Q08412	Background	0.149685	0.163783	0.095712	0.0422104	0.168197	0.055663	0.121104	0.124603	0.203894	0.148324	27		IN	3	3	3	3	3	3	3	3	3
Q08422	Background	0.142113	0.155292	0.0362977	0.0422967	0.0638331	0.0726697	0.0930155	0.0161174	0.0300236	0.236268	27		IN	3	3	3	3	3	3	3	3	3
Q08446	Background												27	OUT
Q08601	Background	0.159538	0.2068	0.256354	0.136483	0.0260903	0.0356411	0.0613252	0.176858	0.172148	0.106579	25	2	IN	3	3	3	2	2	3	3	3	3
Q08723	Background	0.108829	0.0819632	0.20098	0.0894894	0.0449432	0.0562918	0.0914439	0.07152	0.0236163	0.0687634	27		IN	3	3	3	3	3	3	3	3	3
Q08732	Background	0.0911245	0.041821	0.021844	0.0644178	0.0535325	0.100005	0.0960717	0.0201472	0.0593658	0.153172	27		IN	3	3	3	3	3	3	3	3	3
Q08742	Background	0.107338	0.0379891	0.0834835	0.0195343	0.0822919	0.0702869	0.0886419	0.0531334	0.0674972	0.0497001	27		IN	3	3	3	3	3	3	3	3	3
Q08745	Background	0.0797267	0.0440721	0.0945875	0.0273348	0.0143402	0.0312211	0.0298305	0.0269803	0.00593351	0.0305225	27		IN	3	3	3	3	3	3	3	3	3
Q08971	Background	0.220884	0.273408	0.136056	0.231474	0.0719343	0.528771	0.128944	0.0130312	0.0177084	0.30724	27		IN	3	3	3	3	3	3	3	3	3
Q08972	Background	0.0621566	0.0975388	0.00750279	0.092816	0.0738951	0.0501095	0.0582897	0.0435808	0.052116	0.021714	27		IN	3	3	3	3	3	3	3	3	3
Q08977	Background	0.0820259	0.012574	0.129145	0.0452301	0.0553337	0.086152	0.0280193	0.0606193	0.0310623	0.0889411	27		IN	3	3	3	3	3	3	3	3	3
Q08985	Background	0.22429	0.177	0.22443	0.0985027	0.0699382	0.0740214	0.0817711	0.0678918	0.0281694	0.107301	27		IN	3	3	3	3	3	3	3	3	3
Q10740	Background	0.110651	0.166599	0.0649651	0.146361	0.0851838	0.0758429	0.0506889	0.0992349	0.153817	0.101019	27		IN	3	3	3	3	3	3	3	3	3
Q12044	Background	0.168524	0.141395	0.113817	0.285012	0.0870992	0.163043	0.165222	0.12707	0.0999574	0.0939724	27		IN	3	3	3	3	3	3	3	3	3
Q12074	Background	0.0854799	0.0206843	0.0320824	0.0814705	0.065206	0.0722703	0.028315	0.0490517	0.00429451	0.113399	27		IN	3	3	3	3	3	3	3	3	3
Q12091	Background	0.142446	0.127207	0.172159	0.0497162	0.116789	0.00598899	0.0664721	0.115616	0.0138961	0.178828	27		IN	3	3	3	3	3	3	3	3	3
Q12109	Background	0.122432	0.0390146	0.0479067	0.0303529	0.148435	0.0486131	0.0691133	0.202837	0.149794	0.149826	27		IN	3	3	3	3	3	3	3	3	3
Q12118	Background	0.0875667	0.0986927	0.0509477	0.0354607	0.0504096	0.0212718	0.0973339	0.0867673	0.0226701	0.0527809	27		IN	3	3	3	3	3	3	3	3	3
Q12122	Background	0.0569192	0.040861	0.0217813	0.0430625	0.0756475	0.0652126	0.0381268	0.0354381	0.0267465	0.0546637	27		IN	3	3	3	3	3	3	3	3	3
Q12123	Background	0.214191	0.131378	0.191909	0.143043	0.0230824	0.247306	0.239303	0.120111	0.160076	0.217483	27		IN	3	3	3	3	3	3	3	3	3
Q12154	Background	0.105322	0.0894684	0.135132	0.0129134	0.0326681	0.0473646	0.292456	0.0709	0.0694378	0.0513165	27		IN	3	3	3	3	3	3	3	3	3
Q12159	Background	0.108273	0.0654424	0.18292	0.100016	0.104669	0.0130212	0.0459565	0.120492	0.0414644	0.1062	27		IN	3	3	3	3	3	3	3	3	3
Q12165	Background	0.119249	0.0689756	0.124257	0.0541482	0.0696619	0.0922988	0.111087	0.0197195	0.089208	0.0985103	27		IN	3	3	3	3	3	3	3	3	3
Q12178	Background	0.162442	0.104984		0.0233257			0.0394245	0.0102096	0.0451482	0.352009	17	10	IN	2	1	2		1	3	2	3	3
Q12189	Background	0.181563	0.219341	0.121097	0.175525	0.0161133		0.154508	0.121235	0.148069	0.0836446	23	4	IN	3	2	3	2	1	3	3	3	3
Q12207	Background	0.23019		0.274908		0.143687	0.222382	0.104598	0.286054	0.19132		18	9	IN		2	1	3	3	3	3	3
Q12211	Background	0.150658	0.0391238	0.0644523			0.0805829	0.0738516	0.223351	0.0445067	0.134211	15	12	IN	2	2		1	2	2	2	2	2
Q12213	Background	0.0457117	0.022671	0.0345013	0.0218776	0.0289304	0.0208751	0.00977343	0.00216496	0.0340947	0.00327844	27		IN	3	3	3	3	3	3	3	3	3
Q12230	Background	0.0678006	0.0501638	0.0721283	0.0499215	0.0260371	0.0384146	0.0319742	0.0299778	0.0157337	0.0443153	27		IN	3	3	3	3	3	3	3	3	3
Q12233	Background	0.175516	0.0521228	0.125446	0.269363	0.156137	0.168793	0.105958	0.0884301	0.117022	0.150678	27		IN	3	3	3	3	3	3	3	3	3
Q12250	Background	0.123041	0.0694467	0.0832206	0.137122	0.0810113	0.0545522	0.131517	0.070038	0.0801159	0.165968	27		IN	3	3	3	3	3	3	3	3	3
Q12265	Background	0.209375	0.0231926	0.214459	0.248482	0.133472	0.291932	0.0607016	0.116452	0.020524	0.478399	27		IN	3	3	3	3	3	3	3	3	3
Q12266	Background	0.230026		0.169672	0.0536909	0.227476	0.201032	0.0503352	0.0370116	0.0942648	0.216781	24	3	IN		3	3	3	3	3	3	3	3
Q12305	Background	0.0763997	0.0499215	0.0880955	0.0420504	0.00304222	0.031151	0.091421	0.00465928	0.0229863	0.0120013	27		IN	3	3	3	3	3	3	3	3	3
Q12306	Background	0.116431	0.051155	0.0384129	0.0716006	0.0708599	0.0364681	0.0658175	0.0566775	0.0471672	0.101058	27		IN	3	3	3	3	3	3	3	3	3
Q12314	Background	0.0840664	0.145831	0.0571593	0.0731357	0.051408	0.0360338	0.106788	0.0148568	0.102101	0.046416	27		IN	3	3	3	3	3	3	3	3	3
Q12329	Background	0.217708	0.144061	0.162864	0.183773	0.00461415	0.0690974	0.0952549	0.0230459	0.0479904	0.109902	27		IN	3	3	3	3	3	3	3	3	3
Q12335	Background	0.0540889	0.0160007	0.0376382	0.0234997	0.0173167	0.0346187	0.0204751	0.040286	0.0395628	0.0226981	27		IN	3	3	3	3	3	3	3	3	3
Q12349	Background	0.171595	0.0680046	0.0528706	0.0166307	0.185611	0.0592902	0.068104	0.139287	0.195024	0.239534	27		IN	3	3	3	3	3	3	3	3	3
Q12355	Background	0.160898	0.187851	0.0622574	0.0570757		0.303959	0.0212365		0.167528	0.143644	20	7	IN	3	2	3	1	3	2	1	2	3
Q12363	Background	0.0500354	0.0317962	0.0139044	0.0399638	0.0232123	0.0190574	0.0225828	0.0144846	0.0429562	0.0662506	27		IN	3	3	3	3	3	3	3	3	3
Q12377	Background	0.141679	0.0864968	0.115502	0.062369	0.147992	0.0328405	0.210132	0.0189796	0.181441	0.109654	27		IN	3	3	3	3	3	3	3	3	3
Q12408	Background	0.2225	0.0473269	0.101205	0.00488249	0.0613009	0.0342871	0.306636	0.00555227	0.0586371	0.0996178	27		IN	3	3	3	3	3	3	3	3	3
Q12428	Background	0.0820788	0.067316	0.0991826	0.0468776	0.0429259	0.0334197	0.105581	0.0823824	0.00975981	0.0832671	27		IN	3	3	3	3	3	3	3	3	3
Q12443	Background	0.156321	0.0935875	0.0615599	0.0127535	0.101969	0.0378477	0.0578104	0.0923472	0.0873129	0.0534571	27		IN	3	3	3	3	3	3	3	3	3
Q12447	Background	0.069121	0.0719193	0.0308967	0.0138292	0.0384812	0.0488259	0.0823485	0.0525474	0.0818536	0.0750985	27		IN	3	3	3	3	3	3	3	3	3
Q12449	Background	0.0667137	0.0599363	0.0655181	0.0244164	0.0422117	0.112078	0.0670052	0.0401329	0.013153	0.0457668	27		IN	3	3	3	3	3	3	3	3	3
Q12458	Background	0.114163	0.11475	0.0198542	0.0750801	0.0530882	0.0679604	0.0358656	0.134187	0.0884297	0.065613	27		IN	3	3	3	3	3	3	3	3	3
Q12460	Background	0.0726996	0.0282672	0.0683928	0.0436245	0.0523237	0.103933	0.0569008	0.040268	0.0263826	0.0687226	27		IN	3	3	3	3	3	3	3	3	3
Q12464	Background	0.125443	0.0117583	0.223639	0.105145	0.183916	0.109879	0.207266	0.0407401	0.105893	0.0911809	27		IN	3	3	3	3	3	3	3	3	3
Q12499	Background	0.0502775	0.00594524	0.00802094	0.00627176	0.0274593	0.0267525	0.0166361	0.0586182	0.0495041	0.0535972	27		IN	3	3	3	3	3	3	3	3	3
Q12513	Background	0.211134	0.0459657	0.0344014	0.0784264	0.364043	0.339441	0.0811992	0.110129	0.0986449	0.138546	27		IN	3	3	3	3	3	3	3	3	3
Q12522	Background	0.116055	0.0609227	0.121366	0.0840193	0.0667092	0.0873309	0.0358271	0.0484978	0.11728	0.0950839	27		IN	3	3	3	3	3	3	3	3	3
Q12532	Background	0.165702	0.0781075	0.0556892	0.104415	0.125783	0.116303	0.108272	0.138451	0.0697457	0.109785	27		IN	3	3	3	3	3	3	3	3	3
Q12680	Background	0.281316	0.0959347	0.0610987	0.0187971	0.178329	0.225599	0.188658	0.340522	0.359934	0.0625565	27		IN	3	3	3	3	3	3	3	3	3
Q12692	Background	0.505531						0.295141	0.173493	0.197965	0.412286	10	17	OUT						2	3	2	3
Q2V2P9	Background	0.155395	0.220814	0.0881065	0.137345	0.133524	0.214505	0.0944075	0.142728	0.11796		24	3	IN	3	3	2	3	3	3	3	3	1
Q3E754	Background	0.0579989	0.094587	0.0218538	0.0339661	0.0144745	0.0707632	0.0228567	0.0299001	0.0122452	0.119645	27		IN	3	3	3	3	3	3	3	3	3
Q3E757	Background	0.0624454	0.0272523	0.0642897	0.0238603	0.0438998	0.0240454	0.0917919	0.0248208	0.0388773	0.08885	27		IN	3	3	3	3	3	3	3	3	3
Q3E772	Background	0.137419	0.068723	0.167444	0.115716	0.0152892	0.175181	0.161337	0.0549741	0.166973	0.00485461	25	2	IN	3	3	3	3	3	3	3	2	2
Q3E792	Background	0.233893	0.0692298	0.0691331	0.110505	0.094506	0.0447318	0.0623686	0.0976685	0.0384976	0.0515982	27		IN	3	3	3	3	3	3	3	3	3
Q3E7B0	Background											1	26	OUT						1
Q3E7X9	Background	0.070521	0.0679294	0.0618253	0.0180413	0.0146351	0.0263137	0.0618854	0.013445	0.0489121	0.00712647	27		IN	3	3	3	3	3	3	3	3	3
Q3E7Y3	Background	0.116852	0.178773	0.0611932	0.0945404	0.0858691	0.0823841	0.0111973	0.136459	0.0599256	0.0629231	27		IN	3	3	3	3	3	3	3	3	3
Q3E7Z5	Background	0.244938	0.138132	0.0355973	0.952331	0.114752	0.140921	0.0485007	0.0122349	0.194005	0.0533326	23	4	IN	3	3	2	2	2	3	2	3	3
Q3E834	Background	0.158832		0.0561383	0.101419	0.222995	0.207677	0.124628	0.0438209	0.0587602	0.351747	22	5	IN	1	2	3	3	2	3	2	3	3
Q3E841	Background	0.0486064	0.0145184	0.015586	0.0455912	0.0518494	0.0163729	0.0190338	0.0386689	0.0821566	0.0909991	27		IN	3	3	3	3	3	3	3	3	3
Q6Q547	Background	0.142361	0.0988843	0.0719702	0.0720321	0.173334	0.058631	0.0733217	0.0562899	0.114307	0.132582	27		IN	3	3	3	3	3	3	3	3	3
Q6Q5H1	Background	0.0960614	0.0153472	0.0574039	0.0403486	0.0026558	0.00438449	0.00407036	0.00330546	0.0479004	0.0206837	27		IN	3	3	3	3	3	3	3	3	3
Q86ZR7	Background	0.147383	0.177248	0.0835046	0.0492819	0.0766453	0.13631	0.0610873	0.177598	0.228498	0.161994	27		IN	3	3	3	3	3	3	3	3	3
Q99258	Background	0.233973	0.16812	0.102484	0.0843608	0.0502714	0.596972	0.189962	0.227143	0.200118	0.151297	27		IN	3	3	3	3	3	3	3	3	3
Q99321	Background	0.149748	0.0874554	0.178352	0.118249	0.0847492	0.200892	0.15344	0.103315	0.0786432	0.101285	27		IN	3	3	3	3	3	3	3	3	3
Q99369	Background											1	26	OUT									1
Q99383	Background	0.133	0.102101	0.121099	0.0751869	0.0157734	0.12442	0.13988	0.072196	0.224906	0.0283627	27		IN	3	3	3	3	3	3	3	3	3

## Sheet: PD-I
Coefficient of variation (CV) among quantitative values and number of valid quantitative values (VV) measured for each protein quantified in the main dataset (PXD001819) using the PD-I approach.
Protein	Spike/Background	CV_All	CV_P1	CV_P2	CV_P3	CV_P4	CV_P5	CV_P6	CV_P7	CV_P8	CV_P9	Valid values (VV)	Missing values	Filter for correlation	VV_P1	VV_P2	VV_P3	VV_P4	VV_P5	VV_P6	VV_P7	VV_P8	VV_P9
O00762ups	Spike	1.52369	0.0319623	0.0963107	0.0188547	0.0301415	0.0628329	0.0601618	0.562455	0.334426	0.194767	24	3	IN	3	3	3	3	3	2	3	2	2
O76070ups	Spike	1.58883	0.010028	0.0807807	0.058436	0.0548249	0.0954251	0.285096	0.267791	0.480036	1.04735	25	2	IN	3	3	3	3	3	2	3	3	2
P00167ups	Spike	1.27281	0.0574451	0.147034	0.131683	0.087744	0.113331	0.45832				19	8	IN	3	3	3	3	3	3	1	0	0
P00441ups	Spike	1.26365	0.0300632	0.0767516	0.102144	0.115746	0.0124537	0.00243496	0.0273942	0.112838	0.0129142	25	2	IN	3	3	3	3	3	2	3	2	3
P00709ups	Spike	1.21562	0.0449901	0.148812	0.048263	0.0279613	0.0453442	0.17087				18	9	IN	3	3	3	3	3	2	1	0	0
P00915ups	Spike	1.54375	0.00819695	0.0918626	0.0453525	0.0100438	0.196082	0.565559	0.566013	0.882383		24	3	IN	3	3	3	3	3	3	3	2	1
P00918ups	Spike	1.48141	0.0123128	0.115428	0.0303056	0.0331627	0.634629	0.685244			0.653382	23	4	IN	3	3	3	3	3	3	1	1	3
P01008ups	Spike	1.72171	0.0396882	0.055148	0.00936731	0.0303161	0.15628	0.651058	0.389389	0.507777	0.640851	27	0	IN	3	3	3	3	3	3	3	3	3
P01031ups	Spike	1.32206	0.0143521	0.266796	0.175474	0.0201348	0.0477553	0.810605	0.087537	0.0393878	0.0630573	26	1	IN	3	3	3	3	3	3	3	3	2
P01112ups	Spike	1.4005	0.0289057	0.194263	0.0370764	0.212775	0.16699	0.0959253	0.0168303	0.409202	0.0806121	27	0	IN	3	3	3	3	3	3	3	3	3
P01127ups	Spike	1.55043	0.0182393	0.151501	0.0667263	0.169345	0.514449		0.0075601	0.160021	0.973281	22	5	IN	3	3	3	3	3	1	2	2	2
P01133ups	Spike	1.0362	0.0754948	0.192935	0.0538066	0.0401609	0.0623374					15	12	IN	3	3	3	3	3	0	0	0	0
P01344ups	Spike	1.08036	0.0244344	0.143991	0.036128	0.0453609	0.0493234					16	11	IN	3	3	3	3	3	1	0	0	0
P01375ups	Spike	1.5782	0.0201739	0.032914	0.0243779	0.0355168	0.0877761	0.193204	0.2586	0.226468	0.293491	25	2	IN	3	3	3	3	3	3	2	2	3
P01579ups	Spike	1.62153	0.00672189	0.129426	0.0157324	0.0243082	0.137685	0.309383	0.168377	1.08948	0.186629	27	0	IN	3	3	3	3	3	3	3	3	3
P02144ups	Spike	1.75508	0.0348727	0.0711248	0.0420401	0.0696224	0.407994	0.779858	0.150232	0.0985004	0.503087	27	0	IN	3	3	3	3	3	3	3	3	3
P02741ups	Spike	0.946305	0.0178184	0.1642	0.0457645	0.0598514	0.025762	0.0330722	0.0449657	0.044907	0.0270395	27	0	IN	3	3	3	3	3	3	3	3	3
P02753ups	Spike	1.42261	0.0223087	0.038679	0.0557478	0.202701	0.261675	0.158573	0.0369844	0.0841595	0.0789995	25	2	IN	3	3	3	3	3	3	2	3	2
P02768ups	Spike	1.64117	0.00535803	0.0987672	0.0112112	0.0321416	0.0589724	0.156482	0.255735	0.317855	0.0868674	27	0	IN	3	3	3	3	3	3	3	3	3
P02787ups	Spike	1.59599	0.0126269	0.141828	0.0394238	0.0514931	0.0399853	0.256512	0.0848822	0.135987	0.715095	27	0	IN	3	3	3	3	3	3	3	3	3
P02788ups	Spike	1.58834	0.013166	0.1145	0.0366404	0.117193	0.215091	0.150342	0.231878	0.190685	0.10902	27	0	IN	3	3	3	3	3	3	3	3	3
P04040ups	Spike	1.63624	0.00963121	0.120142	0.00985005	0.0772701	0.252602	0.265095	0.250285	0.230398	0.189872	27	0	IN	3	3	3	3	3	3	3	3	3
P05413ups	Spike	1.45848	0.0140965	0.163776	0.0210621	0.0336577	0.169064	0.138152	0.0499324		0.276176	21	6	IN	3	3	3	3	3	2	2	0	2
P06396ups	Spike	1.66105	0.0184114	0.176294	0.0189325	0.0150577	0.101446	0.288975	0.27074	0.208874	0.250502	27	0	IN	3	3	3	3	3	3	3	3	3
P06732ups	Spike	1.54754	0.0190717	0.122842	0.0382461	0.0334751	0.0341729	0.154641	0.168963	0.0871759	0.186204	27	0	IN	3	3	3	3	3	3	3	3	3
P08263ups	Spike	1.01676	0.020633	0.184951	0.0639736	0.0168806	0.0803727	0.0787129	0.0261922	0.0138278	1.58953	27	0	IN	3	3	3	3	3	3	3	3	3
P08758ups	Spike	1.54036	0.0129263	0.0897107	0.0410671	0.0435748	0.0836505	0.0849969	0.129292	0.130976	0.141076	27	0	IN	3	3	3	3	3	3	3	3	3
P09211ups	Spike	1.17224	0.0771566	0.153758	0.0315518	0.0626373	0.633919					16	11	IN	3	3	3	3	3	0	1	0	0
P10145ups	Spike	1.5137	0.0528703	0.124825	0.0926243	0.078552	0.388905	0.79983		0.0825712		19	8	IN	3	3	3	3	2	2	0	2	1
P10599ups	Spike	1.4562	0.079671	0.443129	0.0648518	0.12017	0.916103	0.0266269	0.668265	0.484853	0.556061	24	3	IN	3	3	3	3	3	2	2	2	3
P10636-8ups	Spike	1.46199	0.0271784	0.140579	0.033145	0.0642719	0.0766006	0.0834891	0.107797	0.155751	0.0130127	26	1	IN	3	3	3	3	3	3	3	3	2
P12081ups	Spike	1.59231	0.0228992	0.112861	0.0135822	0.141172	0.1184	0.372197	0.118354	0.158317	0.220149	27	0	IN	3	3	3	3	3	3	3	3	3
P15559ups	Spike	0.425769	0.0209848	0.159901	0.0536986	0.00381385	0.102708	0.0346673	0.0176188	0.0543461	0.208843	27	0	IN	3	3	3	3	3	3	3	3	3
P16083ups	Spike	1.70262	0.0202406	0.0684915	0.0359692	0.0189425	0.212766	0.0245485	0.28854	0.77924	0.341395	26	1	IN	3	3	3	3	3	3	3	2	3
P41159ups	Spike	1.37959	0.0349819	0.0947439	0.0363398	0.0389371	0.108289	0.15283	0.172755			21	6	IN	3	3	3	3	3	3	2	0	1
P51965ups	Spike	1.39658	0.0397798	0.137924	0.048202	0.118998	0.149919	0.15596	0.398889		0.112111	23	4	IN	3	3	3	3	3	2	3	1	2
P55957ups	Spike	1.51491	0.0106486	0.0385062	0.0228772	0.0375478	0.100352	0.23661	0.440651	0.243465		24	3	IN	3	3	3	3	3	3	2	3	1
P61626ups	Spike	1.16552	0.0257778	0.0703656	0.0259627	0.0564047	0.470636					17	10	IN	3	3	3	3	3	1	0	0	1
P61769ups	Spike	1.17694	0.0347548	0.129509	0.0636812	0.0153918	0.171736					15	12	IN	3	3	3	3	3	0	0	0	0
P62937ups	Spike	1.40257	0.0396448	0.110804	0.0356781	0.0946484	0.324812	0.0152554	0.0698144	0.544676		22	5	IN	3	3	3	3	3	2	3	2	0
P62988ups	Spike	1.10807	0.01365	0.124621	0.0682909	0.0397501	0.69892					16	11	IN	3	3	3	3	3	1	0	0	0
P63165ups	Spike	1.61492	0.017217	0.0787056	0.0297469	0.206613	0.361439	0.292064	0.561455	0.612795	0.156866	27	0	IN	3	3	3	3	3	3	3	3	3
P63279ups	Spike	0.439039	0.0314992	0.0725321	0.0370175	0.0203764	0.0838231	0.0371036	0.082384	0.0264334	0.0580564	27	0	IN	3	3	3	3	3	3	3	3	3
P68871ups	Spike	1.54512	0.0242641	0.140788	0.0323876	0.137091	0.0305078	0.249002	0.226407	0.55082	0.0274136	27	0	IN	3	3	3	3	3	3	3	3	3
P69905ups	Spike	0.829242	0.0152825	0.139071	0.0542252	0.0209286	0.111553	0.266951	0.274713	0.0519905	0.151192	27	0	IN	3	3	3	3	3	3	3	3	3
P99999ups	Spike	1.49971	0.0254685	0.145037	0.126196	0.0253109	0.0709605	0.370259	0.32304	0.246375	0.323446	27	0	IN	3	3	3	3	3	3	3	3	3
Q06830ups	Spike	1.57509	0.0229675	0.153892	0.0362616	0.0263367	0.135324	0.309356	0.125924	0.138495	0.117222	27	0	IN	3	3	3	3	3	3	3	3	3
Q15843ups	Spike	1.23457	0.0767244	0.109794	0.0650676	0.124886	0.596468					16	11	IN	3	3	3	3	3	0	0	1	0
A5Z2X5	Background	0.0900665	0.0713734	0.101458	0.0382777	0.0442502	0.0143649	0.101457	0.0628741	0.0196778	0.0444605	27	0	IN	3	3	3	3	3	3	3	3	3
O13516	Background	0.173239	0.0736219	0.151353	0.112323	0.173566	0.0799367	0.0917217	0.0643481	0.116468	0.0352695	27	0	IN	3	3	3	3	3	3	3	3	3
O13547	Background	0.117283	0.0603203	0.0807729	0.0338943	0.0229724	0.0322039	0.023833	0.0145337	0.0340754	0.0976608	27	0	IN	3	3	3	3	3	3	3	3	3
O13563	Background	0.185767	0.333784	0.238195	0.0627317	0.0480954	0.0123884	0.0899881	0.100097	0.134044	0.29899	27	0	IN	3	3	3	3	3	3	3	3	3
O13585	Background	0.262058	0.154587	0.258523	0.0825813	0.165643	0.107748	0.0812164	0.0818879	0.0206494	0.238053	25	2	IN	3	3	3	3	2	3	3	3	2
O14455	Background	0.0780654	0.0317196	0.109935	0.0187986	0.00527498	0.0385881	0.0378709	0.0248084	0.0465824	0.0121932	27	0	IN	3	3	3	3	3	3	3	3	3
O14467	Background	0.200677	0.131205	0.217936	0.0626196	0.068535	0.0744359	0.100915	0.0357109	0.108474	0.0445028	27	0	IN	3	3	3	3	3	3	3	3	3
O43137	Background	0.111018	0.13868	0.165873	0.037919	0.0162736	0.141275	0.0400252	0.0458997	0.20167	0.087685	27	0	IN	3	3	3	3	3	3	3	3	3
O74700	Background	0.0930017	0.0128794	0.154042	0.0509535	0.0111469	0.0217639	0.0914813	0.111445	0.0282632	0.0474611	27	0	IN	3	3	3	3	3	3	3	3	3
P00044	Background	0.184743	0.0463606	0.099326	0.12212	0.0186629	0.13423	0.142343	0.115784	0.082542	0.0766454	27	0	IN	3	3	3	3	3	3	3	3	3
P00045	Background	0.124763	0.12285	0.269508	0.0113812	0.0456735	0.00598099	0.0384128	0.0824347	0.084653	0.0135678	26	1	IN	3	3	3	3	2	3	3	3	3
P00127	Background	0.330383		0.301021	0.402676			0.0848641	0.183207	0.16785	1.12508	14	13	IN	0	2	2	0	1	3	2	2	2
P00128	Background	0.203751	0.197673	0.0314474	0.281594	0.083699	0.0316854	0.172743	0.281625	0.0825917	0.35462	27	0	IN	3	3	3	3	3	3	3	3	3
P00175	Background	0.123315	0.0446096	0.0689335	0.0373272	0.0121248	0.0394855	0.014543	0.0118256	0.0464142	0.0236171	27	0	IN	3	3	3	3	3	3	3	3	3
P00330	Background	0.0921874	0.0177002	0.134241	0.0365011	0.0185959	0.0370847	0.0271442	0.0430796	0.0401483	0.0277265	27	0	IN	3	3	3	3	3	3	3	3	3
P00331	Background	0.102733	0.0733029	0.126222	0.0136088	0.019969	0.0327076	0.0722597	0.0469451	0.0311025	0.0907626	27	0	IN	3	3	3	3	3	3	3	3	3
P00358	Background	0.154484	0.017811	0.0577266	0.020006	0.0047839	0.0163619	0.0311555	0.0326968	0.0130989	0.0880364	27	0	IN	3	3	3	3	3	3	3	3	3
P00359	Background	0.0866043	0.00967629	0.124141	0.0293654	0.0262768	0.0399415	0.00717466	0.0110659	0.0470399	0.0802289	27	0	IN	3	3	3	3	3	3	3	3	3
P00360	Background	0.0831402	0.0511411	0.0883316	0.0294243	0.00519456	0.0511232	0.00713463	0.0377062	0.0312894	0.0804146	27	0	IN	3	3	3	3	3	3	3	3	3
P00401	Background	0.152012	0.0192778	0.120138	0.0138692	0.0858972	0.0635955	0.0909329	0.147356	0.167117	0.201571	27	0	IN	3	3	3	3	3	3	3	3	3
P00410	Background	0.539127	0.112579	0.099006	0.111873	0.0181026	0.152606	0.0775373	0.186897	0.0314873	0.193647	27	0	IN	3	3	3	3	3	3	3	3	3
P00424	Background	0.130221	0.0724114	0.36346	0.0270961	0.0442218	0.114624	0.0247875	0.0505645	0.0530786	0.0552157	27	0	IN	3	3	3	3	3	3	3	3	3
P00427	Background	0.201327	0.157299	0.109734	0.102604	0.0713045	0.0397767	0.0686736	0.0963543	0.2074	0.111424	27	0	IN	3	3	3	3	3	3	3	3	3
P00431	Background	0.383536	0.0483354		0.214817	0.207429		0.19151	0.00879685	0.043275	0.39896	23	4	IN	3	1	3	3	1	3	3	3	3
P00445	Background	0.101568	0.0336118	0.154258	0.012918	0.029421	0.0462781	0.0415231	0.0212774	0.0206715	0.0102129	27	0	IN	3	3	3	3	3	3	3	3	3
P00447	Background	0.189657	0.00912257	0.0454439	0.0458285	0.0218871	0.0242653	0.027738	0.0479299	0.119167	0.143104	27	0	IN	3	3	3	3	3	3	3	3	3
P00498	Background	0.0970977	0.0266393	0.121953	0.00575441	0.0135243	0.00219308	0.0444292	0.0308544	0.0388636	0.051751	27	0	IN	3	3	3	3	3	3	3	3	3
P00546	Background	0.14987		0.241681	0.048039	0.178295	0.189454		0.0834305			15	12	IN	0	2	3	3	3	1	2	0	1
P00549	Background	0.0805713	0.0115366	0.121446	0.00823084	0.0251698	0.0128912	0.00730305	0.0444261	0.0183386	0.04697	27	0	IN	3	3	3	3	3	3	3	3	3
P00560	Background	0.0768838	0.0181466	0.121322	0.0124463	0.0118034	0.0289772	0.00710222	0.0237356	0.0183424	0.0389407	27	0	IN	3	3	3	3	3	3	3	3	3
P00724	Background	0.124185	0.114209	0.0408058	0.125012	0.0524001	0.0298031	0.0522348	0.0466341	0.0886229	0.285511	27	0	IN	3	3	3	3	3	3	3	3	3
P00729	Background	0.110668	0.0635661	0.0826199	0.0325361	0.0318098	0.0216644	0.0137704	0.0188254	0.0501355	0.096613	27	0	IN	3	3	3	3	3	3	3	3	3
P00812	Background	0.151747	0.0124995	0.169798	0.0715479	0.00762257	0.0535982	0.022463	0.0224146	0.121587	0.0827258	27	0	IN	3	3	3	3	3	3	3	3	3
P00815	Background	0.0720174	0.0138399	0.133196	0.0809243	0.0354848	0.045731	0.0202295	0.0628088	0.0237082	0.026802	27	0	IN	3	3	3	3	3	3	3	3	3
P00817	Background	0.086596	0.0202603	0.108109	0.0240629	0.0169486	0.0183327	0.0237214	0.0222531	0.0453631	0.0761311	27	0	IN	3	3	3	3	3	3	3	3	3
P00830	Background	0.08078	0.0431407	0.118457	0.00995801	0.0236096	0.0277754	0.0172237	0.0391996	0.0210353	0.0510183	27	0	IN	3	3	3	3	3	3	3	3	3
P00890	Background	0.082548	0.0164431	0.114983	0.0160547	0.00698296	0.0161998	0.0181114	0.0104464	0.0342538	0.0602767	27	0	IN	3	3	3	3	3	3	3	3	3
P00899	Background	0.0823695	0.0215826	0.110027	0.0232645	0.00518795	0.038838	0.0300241	0.0199162	0.138169	0.0230805	27	0	IN	3	3	3	3	3	3	3	3	3
P00924	Background	0.152483	0.0070687	0.102147	0.0377088	0.004685	0.0605531	0.0523859	0.0445241	0.0386408	0.0953835	27	0	IN	3	3	3	3	3	3	3	3	3
P00925	Background	0.094925	0.0105276	0.106537	0.0289228	0.0303992	0.0649785	0.0148362	0.0353966	0.0395043	0.0703796	27	0	IN	3	3	3	3	3	3	3	3	3
P00927	Background	0.211455	0.0396758	0.178535	0.101214	0.0752198	0.0298893	0.047106	0.0552662	0.129302	0.045531	27	0	IN	3	3	3	3	3	3	3	3	3
P00931	Background	0.0980327	0.0106665	0.142136	0.0194955	0.0785886	0.0310971	0.0278054	0.00562291	0.0463731	0.050109	27	0	IN	3	3	3	3	3	3	3	3	3
P00937	Background	0.322077	0.178275	0.300624	0.436231	0.17518	0.417367	0.273342	0.230628	0.053288	0.746928	27	0	IN	3	3	3	3	3	3	3	3	3
P00942	Background	0.104421	0.0128644	0.0950205	0.0173707	0.00493228	0.0446905	0.0333329	0.0321644	0.0697489	0.0652508	27	0	IN	3	3	3	3	3	3	3	3	3
P00950	Background	0.100287	0.0240313	0.101605	0.0264505	0.00384565	0.0331777	0.0131004	0.0265005	0.0465915	0.0304606	27	0	IN	3	3	3	3	3	3	3	3	3
P00958	Background	0.126382	0.0504967	0.196189	0.0285007	0.0808835	0.0974356	0.140962	0.00257587	0.0406803	0.06547	27	0	IN	3	3	3	3	3	3	3	3	3
P01094	Background	0.4303	0.0943587	0.10268	0.126029	0.0135961	0.0296357	0.105586	0.0746609	0.0290267	0.0612841	27	0	IN	3	3	3	3	3	3	3	3	3
P01097	Background	0.363	0.106553	0.201152	0.0763854	0.10048	0.0820722	0.0405474	0.123728	0.102213	0.0795219	27	0	IN	3	3	3	3	3	3	3	3	3
P01098	Background	0.331155	0.0654195	0.119715	0.0471489	0.0263297	0.0950719	0.0153161	0.0287409	0.0831269	0.0334565	27	0	IN	3	3	3	3	3	3	3	3	3
P01120	Background											0	27	OUT	0	0	0	0	0	0	0	0	0
P01123	Background	0.124148	0.291048	0.152332	0.0374535	0.0188919	0.0417758	0.051208	0.0192187	0.0558641	0.017581	27	0	IN	3	3	3	3	3	3	3	3	3
P02293	Background	0.0761335	0.0613705	0.104741	0.0153096	0.0613084	0.0357669	0.043593	0.0747974	0.0680957	0.0494851	27	0	IN	3	3	3	3	3	3	3	3	3
P02309	Background	0.112735	0.0421467	0.14022	0.00988001	0.00930826	0.0510728	0.0194701	0.0276477	0.0283047	0.084688	27	0	IN	3	3	3	3	3	3	3	3	3
P02400	Background	0.0783108	0.024761	0.126696	0.0163232	0.0519262	0.025404	0.0305517	0.0170704	0.0526306	0.0690965	27	0	IN	3	3	3	3	3	3	3	3	3
P02406	Background	0.10253	0.0492607	0.0962294	0.0504443	0.0341393	0.0627609	0.0260954	0.0777532	0.0407012	0.074906	27	0	IN	3	3	3	3	3	3	3	3	3
P02557	Background	0.100937	0.0319271	0.0722289	0.0322679	0.0282819	0.0606226	0.036877	0.0272811	0.0434493	0.0574523	27	0	IN	3	3	3	3	3	3	3	3	3
P02829	Background	0.154993	0.0720185	0.118309	0.0388982	0.0175339	0.0293218	0.035397	0.0401653	0.0624414	0.0748283	27	0	IN	3	3	3	3	3	3	3	3	3
P02992	Background	0.0864196	0.0452046	0.120001	0.0431614	0.0509194	0.0280648	0.0302676	0.0456439	0.0098969	0.0225708	27	0	IN	3	3	3	3	3	3	3	3	3
P02994	Background	0.088265	0.00510343	0.149383	0.0147006	0.0215446	0.01596	0.0143611	0.0163465	0.043619	0.030608	27	0	IN	3	3	3	3	3	3	3	3	3
P03962	Background	0.102173	0.0113348	0.0719168	0.0107463	0.0406186	0.0370131	0.0483586	0.0442258	0.0355606	0.0748437	27	0	IN	3	3	3	3	3	3	3	3	3
P03965	Background	0.104455	0.0437511	0.12198	0.06332	0.0346796	0.047972	0.00992222	0.0102555	0.0535564	0.0839949	27	0	IN	3	3	3	3	3	3	3	3	3
P04037	Background	0.0913528	0.0744569	0.121895	0.0508209	0.0213337	0.0085991	0.0316538	0.0416899	0.0165526	0.207235	27	0	IN	3	3	3	3	3	3	3	3	3
P04046	Background	0.124213	0.0519501	0.204142	0.0213004	0.037569	0.0418561	0.0521681	0.0483251	0.0498802	0.0259642	27	0	IN	3	3	3	3	3	3	3	3	3
P04050	Background	0.135656	0.032099	0.128865	0.0334346	0.037282	0.111168	0.0464587	0.173044	0.230051	0.064059	27	0	IN	3	3	3	3	3	3	3	3	3
P04076	Background	0.0675335	0.019024	0.0974332	0.015275	0.0183126	0.00984074	0.0157026	0.00210011	0.0578771	0.0527129	27	0	IN	3	3	3	3	3	3	3	3	3
P04147	Background	0.0870439	0.0183636	0.0881171	0.0236835	0.0255726	0.0423858	0.0165876	0.0442344	0.0358541	0.0143947	27	0	IN	3	3	3	3	3	3	3	3	3
P04161	Background	0.279178						0.132446	0.0399396	0.0824247	0.337681	8	19	OUT	0	0	0	0	0	2	2	2	2
P04456	Background	0.0810909	0.0512245	0.120334	0.0113225	0.0118374	0.0425488	0.0173212	0.0430649	0.0568043	0.0376739	27	0	IN	3	3	3	3	3	3	3	3	3
P04650	Background	0.250629	0.12736	0.216726	0.0618208	0.116041	0.16351	0.0941752	0.0271204	0.0883014	0.120634	27	0	IN	3	3	3	3	3	3	3	3	3
P04801	Background	0.0507067	0.0163978	0.107819	0.0104076	0.0244842	0.0201028	0.02243	0.0246196	0.0122203	0.00508192	27	0	IN	3	3	3	3	3	3	3	3	3
P04802	Background	0.0851511	0.0144414	0.162756	0.0193477	0.0273872	0.0340582	0.0197898	0.0196635	0.0173667	0.0490299	27	0	IN	3	3	3	3	3	3	3	3	3
P04806	Background	0.101283	0.0471824	0.0682501	0.0100549	0.0111333	0.0142477	0.00968672	0.0150932	0.0270866	0.0800626	27	0	IN	3	3	3	3	3	3	3	3	3
P04807	Background	0.0745986	0.0187745	0.0912252	0.0020344	0.015949	0.0297358	0.00625139	0.0226289	0.0235973	0.0457767	27	0	IN	3	3	3	3	3	3	3	3	3
P04840	Background	0.112454	0.0236938	0.122989	0.00837521	0.0119058	0.0887952	0.10591	0.0271755	0.0367596	0.0684719	27	0	IN	3	3	3	3	3	3	3	3	3
P04912	Background	0.128341	0.0444413	0.0996196	0.0484959	0.115402	0.0682933	0.0298285	0.088536	0.0962528	0.123375	27	0	IN	3	3	3	3	3	3	3	3	3
P05030	Background	0.117563	0.0283857	0.109205	0.0311602	0.0208776	0.0776929	0.0442578	0.0340239	0.0168549	0.0954389	27	0	IN	3	3	3	3	3	3	3	3	3
P05150	Background	0.0981882		0.0422384	0.0884668	0.148067	0.0470207	0.14118	0.109138	0.102034	0.119583	22	5	IN	1	3	3	2	2	3	2	3	3
P05317	Background	0.0779409	0.0258937	0.116342	0.0147114	0.036267	0.0227552	0.026212	0.0132007	0.0420622	0.0541711	27	0	IN	3	3	3	3	3	3	3	3	3
P05318	Background	0.0726476	0.0410925	0.0607448	0.0346027	0.0441942	0.0454887	0.0464842	0.0307437	0.0109797	0.05105	27	0	IN	3	3	3	3	3	3	3	3	3
P05319	Background	0.0740415	0.0177296	0.140298	0.00929286	0.0128737	0.0162937	0.0304301	0.0148582	0.0398576	0.069576	27	0	IN	3	3	3	3	3	3	3	3	3
P05373	Background	0.155451	0.0538826	0.128688	0.032055	0.00143761	0.049502	0.116274	0.0731996	0.0421743	0.324541	27	0	IN	3	3	3	3	3	3	3	3	3
P05453	Background	0.072341	0.0435278	0.0981101	0.0242393	0.0582582	0.0400394	0.0346459	0.0706242	0.0541383	0.0878898	27	0	IN	3	3	3	3	3	3	3	3	3
P05626	Background	0.0608243	0.0397058	0.0746376	0.00240466	0.0465386	0.0256497	0.0241792	0.0182214	0.0211328	0.0775549	27	0	IN	3	3	3	3	3	3	3	3	3
P05694	Background	0.0809865	0.0218289	0.102286	0.0101744	0.0252786	0.04032	0.0109045	0.0246161	0.025092	0.0575422	27	0	IN	3	3	3	3	3	3	3	3	3
P05738	Background	0.146023	0.00971652	0.17594	0.132987	0.0237086	0.0407161	0.132711	0.0382477	0.0352958	0.12921	27	0	IN	3	3	3	3	3	3	3	3	3
P05739	Background	0.0934082	0.0538359	0.0593065	0.0534854	0.0906512	0.0738405	0.052961	0.0355914	0.0247274	0.0640446	27	0	IN	3	3	3	3	3	3	3	3	3
P05740	Background	0.137706	0.0305181	0.147358	0.013167	0.0354055	0.0450955	0.0415311	0.0324838	0.0165933	0.100416	27	0	IN	3	3	3	3	3	3	3	3	3
P05743	Background	0.120487	0.0294602	0.142154	0.0660374	0.0218342	0.0947923	0.0323792	0.0538553	0.0253405	0.100015	27	0	IN	3	3	3	3	3	3	3	3	3
P05744	Background	0.13327	0.0154691	0.159855	0.0264459	0.0378308	0.03031	0.0299602	0.0158953	0.0255413	0.0106561	27	0	IN	3	3	3	3	3	3	3	3	3
P05747	Background	0.780547	0.213942	0.966644	0.600784	0.342026	0.629413	0.150033	0.368558	0.302865	0.965334	27	0	IN	3	3	3	3	3	3	3	3	3
P05748	Background	0.104738	0.0230391	0.138004	0.0200808	0.0208834	0.0395458	0.0882447	0.0165263	0.024007	0.0419622	27	0	IN	3	3	3	3	3	3	3	3	3
P05749	Background	0.427351	0.0952929	0.0790577	0.0974972	0.602582	0.570187	0.678906	0.0245436	0.0355422	0.0112029	27	0	IN	3	3	3	3	3	3	3	3	3
P05750	Background	0.0814622	0.0196855	0.117656	0.00966803	0.0132229	0.021103	0.0142562	0.0324651	0.0343964	0.0548026	27	0	IN	3	3	3	3	3	3	3	3	3
P05755	Background	0.140829	0.0199527	0.184545	0.00399635	0.00943548	0.0444514	0.0499394	0.0248329	0.0221746	0.0453784	27	0	IN	3	3	3	3	3	3	3	3	3
P05756	Background	0.0986243	0.0580523	0.15767	0.0282521	0.00692835	0.0213111	0.0282196	0.0495643	0.035777	0.0152186	27	0	IN	3	3	3	3	3	3	3	3	3
P05759	Background	0.0976732	0.0421832	0.132016	0.0328007	0.0735849	0.0383596	0.0669483	0.0241999	0.0422485	0.0370843	27	0	IN	3	3	3	3	3	3	3	3	3
P06101	Background	0.0763199	0.0187353	0.11062	0.0185559	0.0277037	0.0405366	0.0256493	0.0317755	0.0724161	0.00528483	27	0	IN	3	3	3	3	3	3	3	3	3
P06103	Background	0.143552	0.219586	0.023605	0.0529747	0.119331	0.0269971	0.0958888	0.113204	0.0538081	0.047566	27	0	IN	3	3	3	3	3	3	3	3	3
P06105	Background	0.0921347	0.0751528	0.204928	0.0545104	0.0306533	0.0317202	0.0372417	0.0302039	0.135393	0.047104	27	0	IN	3	3	3	3	3	3	3	3	3
P06106	Background	0.0922047	0.00853608	0.107235	0.0180001	0.0256898	0.05863	0.0233286	0.0419198	0.0255965	0.043503	27	0	IN	3	3	3	3	3	3	3	3	3
P06168	Background	0.143489	0.0493233	0.106348	0.0157229	0.0216829	0.0315268	0.0315087	0.0485855	0.0374857	0.0875056	27	0	IN	3	3	3	3	3	3	3	3	3
P06169	Background	0.0728321	0.0114956	0.0910139	0.0167062	0.0145815	0.0384081	0.0108522	0.00467386	0.0160001	0.0467967	27	0	IN	3	3	3	3	3	3	3	3	3
P06208	Background	0.0923916	0.0522964	0.115312	0.0165892	0.00926719	0.0211812	0.0360873	0.0368743	0.0288949	0.0529583	27	0	IN	3	3	3	3	3	3	3	3	3
P06244	Background	0.130292	0.232675	0.0703051	0.0679367	0.0283495	0.180119	0.100033	0.167979	0.162961	0.04809	26	1	IN	3	3	3	2	3	3	3	3	3
P06634	Background	0.109883	0.029249	0.217688	0.136728	0.0357401	0.101558	0.0885088	0.124836	0.105979	0.0161168	27	0	IN	3	3	3	3	3	3	3	3	3
P06701	Background	0.371041	0.696473	0.133529	0.114882	0.324386	0.250887	0.0145436	0.359657	0.47392		25	2	IN	3	3	3	3	3	3	3	3	1
P06738	Background	0.0702184	0.0659284	0.0836145	0.0568809	0.0752748	0.090969	0.0214548	0.0735227	0.0133144	0.0392832	27	0	IN	3	3	3	3	3	3	3	3	3
P06780	Background	0.107916	0.0182539	0.159816	0.00975909	0.0633599	0.0594106	0.0302108	0.0272406	0.0276532	0.0222214	27	0	IN	3	3	3	3	3	3	3	3	3
P06782	Background	0.407944	0.171435	0.227047	0.0537242	0.362348	0.167472	0.0493603	0.0687632	0.0957623	0.49561	25	2	IN	3	3	3	3	2	2	3	3	3
P06787	Background	0.131131	0.144902	0.165699	0.101794	0.142819	0.146206	0.0952824	0.0412168	0.0389347	0.147017	27	0	IN	3	3	3	3	3	3	3	3	3
P07143	Background	0.130549	0.035319	0.0872778	0.012873	0.0102693	0.0441764	0.0202635	0.026581	0.0769154	0.0461345	27	0	IN	3	3	3	3	3	3	3	3	3
P07149	Background	0.0804102	0.0238378	0.11005	0.0121261	0.0112879	0.0117354	0.00679619	0.0135114	0.00944248	0.0723954	27	0	IN	3	3	3	3	3	3	3	3	3
P07170	Background	0.102549	0.0349767	0.0756257	0.0724241	0.0706322	0.0589741	0.0269285	0.0342045	0.0118366	0.0306308	27	0	IN	3	3	3	3	3	3	3	3	3
P07213	Background	0.189229	0.0669128	0.265765	0.155204	0.110479	0.162408	0.140327	0.0811622	0.106423	0.0431549	27	0	IN	3	3	3	3	3	3	3	3	3
P07244	Background	0.122988	0.0796601	0.090903	0.0124649	0.020298	0.0144558	0.0451629	0.14449	0.0315148	0.0923113	27	0	IN	3	3	3	3	3	3	3	3	3
P07245	Background	0.0879118	0.013706	0.107772	0.0051461	0.00782369	0.0411189	0.0769819	0.0212244	0.0273301	0.0255039	27	0	IN	3	3	3	3	3	3	3	3	3
P07246	Background	0.0973682	0.0417219	0.203105	0.0348143	0.024167	0.132638	0.0439887	0.056027	0.00538504	0.0247031	27	0	IN	3	3	3	3	3	3	3	3	3
P07251	Background	0.0874235	0.0195078	0.123197	0.00696212	0.0177593	0.0787614	0.0744716	0.0308203	0.0334763	0.0387551	27	0	IN	3	3	3	3	3	3	3	3	3
P07255	Background	0.087223	0.0666912	0.105868	0.0325979	0.0507715	0.0155695	0.059726	0.0191192	0.0589704	0.0382851	27	0	IN	3	3	3	3	3	3	3	3	3
P07256	Background	0.078768	0.0234114	0.0696293	0.0247557	0.0181855	0.049012	0.017839	0.0186458	0.036254	0.0221783	27	0	IN	3	3	3	3	3	3	3	3	3
P07257	Background	0.08989	0.0241685	0.0800439	0.0208242	0.00909524	0.0231522	0.0156138	0.0254936	0.0145543	0.0789965	27	0	IN	3	3	3	3	3	3	3	3	3
P07259	Background	0.0719069	0.0307335	0.126204	0.0168132	0.0173658	0.0267386	0.0153754	0.0189849	0.0243373	0.0482445	27	0	IN	3	3	3	3	3	3	3	3	3
P07260	Background	0.14393	0.0534018	0.128336	0.0220178	0.0441229	0.0553449	0.0277491	0.0165474	0.0729856	0.092336	27	0	IN	3	3	3	3	3	3	3	3	3
P07262	Background	0.0813865	0.0202621	0.137352	0.0213144	0.0236802	0.0102433	0.016259	0.018791	0.0270923	0.0640317	27	0	IN	3	3	3	3	3	3	3	3	3
P07263	Background	0.197291	0.0409661	0.0819241	0.0413239	0.0699578	0.0939615	0.0698523	0.0202862	0.0840441	0.0933932	27	0	IN	3	3	3	3	3	3	3	3	3
P07264	Background	0.163159	0.084272	0.139638	0.168519	0.0479835	0.185128	0.139101	0.070347	0.208655	0.221989	27	0	IN	3	3	3	3	3	3	3	3	3
P07267	Background	0.149939	0.153828	0.0968504	0.0107831	0.0105802	0.0236102	0.155103	0.136142	0.0374351	0.0874152	27	0	IN	3	3	3	3	3	3	3	3	3
P07274	Background	0.179234	0.253104	0.231186	0.128381	0.134556	0.186046	0.0455485	0.118237	0.121598	0.0717775	27	0	IN	3	3	3	3	3	3	3	3	3
P07275	Background	0.096851	0.0247834	0.112269	0.15041	0.0295095	0.0475671	0.0517257	0.0101806	0.0200795	0.0266832	27	0	IN	3	3	3	3	3	3	3	3	3
P07277	Background	0.113286		0.125565	0.00756787	0.0460959	0.0928015	0.0950338	0.094552	0.0629555	0.100403	24	3	IN	1	2	3	3	3	3	3	3	3
P07278	Background	0.0959309	0.0133572	0.142728	0.0330622	0.0093178	0.00850462	0.0779026	0.0631165	0.0143032	0.0849281	27	0	IN	3	3	3	3	3	3	3	3	3
P07280	Background	0.104233	0.0133735	0.092386	0.0309132	0.00691903	0.0465942	0.0121628	0.0243441	0.015316	0.0652685	27	0	IN	3	3	3	3	3	3	3	3	3
P07283	Background	0.128787	0.0219109	0.0871098	0.0203254	0.0113582	0.0493429	0.0136821	0.0482325	0.0499799	0.0306617	27	0	IN	3	3	3	3	3	3	3	3	3
P07284	Background	0.0715171	0.0409934	0.0589043	0.0282495	0.0486112	0.017823	0.011828	0.0405864	0.0739879	0.106143	27	0	IN	3	3	3	3	3	3	3	3	3
P07342	Background	0.180954	0.10841	0.0420992	0.034229	0.0490426	0.0799996	0.0151921	0.0588244	0.127909	0.0671677	27	0	IN	3	3	3	3	3	3	3	3	3
P07560	Background	0.114015	0.0665731	0.20635	0.0314014	0.0276377	0.0121824	0.0545782	0.00806867	0.0265964	0.0928732	27	0	IN	3	3	3	3	3	3	3	3	3
P07702	Background	0.0966094	0.083598	0.155938	0.0662251	0.044524	0.0283782	0.0384979	0.0199681	0.0195599	0.0427355	27	0	IN	3	3	3	3	3	3	3	3	3
P07806	Background	0.0778006	0.0161645	0.104127	0.0156611	0.0135542	0.0238547	0.0306731	0.0181649	0.0309686	0.0101706	27	0	IN	3	3	3	3	3	3	3	3	3
P07991	Background	0.193392	0.065171	0.275408	0.0208408	0.226788	0.449905	0.00761671	0.0567018	0.0539977	0.114764	27	0	IN	3	3	3	3	3	3	3	3	3
P08067	Background	0.103505	0.0758129	0.0704467	0.137233	0.112808	0.0486828	0.0199631	0.10033	0.0973749	0.112109	27	0	IN	3	3	3	3	3	3	3	3	3
P08417	Background	0.116273	0.012739	0.135076	0.0102282	0.00548931	0.0628967	0.0480555	0.0337672	0.0815301	0.0875618	27	0	IN	3	3	3	3	3	3	3	3	3
P08518	Background	0.0973866	0.092631	0.162291	0.0280624	0.0291173	0.0626255	0.0477299	0.00988664	0.0343035	0.040453	27	0	IN	3	3	3	3	3	3	3	3	3
P08524	Background	0.0677902	0.0162236	0.127025	0.0281959	0.0483639	0.0530877	0.0264752	0.0151121	0.036603	0.0454736	27	0	IN	3	3	3	3	3	3	3	3	3
P08566	Background	0.28251	0.0598687	0.0698603	0.0324011	0.0303926	0.0272367	0.0391501	0.0485831	0.128386	0.163652	27	0	IN	3	3	3	3	3	3	3	3	3
P08678	Background	0.483476	0.511039	0.551402	0.389674	0.223222	0.446118	0.254887	0.188898	0.00232607		23	4	IN	3	3	3	3	3	3	3	2	0
P08679	Background	0.190872	0.165488	0.0406897	0.0437575	0.048474	0.311591	0.0963292	0.0916419	0.0830739	0.114792	27	0	IN	3	3	3	3	3	3	3	3	3
P09064	Background	0.209614	0.0278804	0.024156	0.0395357	0.0378444	0.0574234	0.03318	0.0123466	0.0753455	0.0345703	27	0	IN	3	3	3	3	3	3	3	3	3
P09119	Background	0.21249	0.154232	0.0888314	0.00853651	0.113728	0.0574279	0.0703836	0.0644266	0.0737447	0.062704	26	1	IN	3	3	3	3	3	3	3	3	2
P09201	Background	0.222817	0.0174348	0.161667	0.0127722	0.0226726	0.0354501	0.029243	0.0328214	0.0723476	0.410589	27	0	IN	3	3	3	3	3	3	3	3	3
P09232	Background	0.0671236	0.0273534	0.149294	0.0229893	0.0265861	0.0396814	0.0257143	0.012019	0.0147198	0.0339466	27	0	IN	3	3	3	3	3	3	3	3	3
P09435	Background	0.750113				0.842189						7	20	OUT	0	1	1	2	1	1	1	0	0
P09436	Background	0.0949169	0.0033207	0.0973368	0.00956235	0.00983735	0.0411196	0.0136699	0.0194639	0.0501897	0.0547435	27	0	IN	3	3	3	3	3	3	3	3	3
P09440	Background	0.287699	0.33406	0.334009	0.239533	0.259134	0.092311	0.307008	0.184441	0.0841104	0.36319	27	0	IN	3	3	3	3	3	3	3	3	3
P09457	Background	0.103492	0.0200542	0.130957	0.0360282	0.0454294	0.0362455	0.0293814	0.0478199	0.0496731	0.0501441	27	0	IN	3	3	3	3	3	3	3	3	3
P09624	Background	0.104833	0.044706	0.142312	0.0235119	0.0300169	0.0547693	0.0301971	0.0206196	0.0623011	0.0342316	27	0	IN	3	3	3	3	3	3	3	3	3
P09733	Background	0.12882	0.116821	0.120859	0.0527377	0.0284156	0.0438766	0.0882659	0.0477116	0.0828517	0.0655721	27	0	IN	3	3	3	3	3	3	3	3	3
P09734	Background	0.411592	0.0893047		0.168596	0.207832				0.255655	0.0648408	13	14	OUT	2	0	2	3	0	0	1	2	3
P09938	Background	0.0913981	0.0497109	0.0960642	0.0115146	0.0287184	0.0240944	0.0169912	0.0197542	0.0425905	0.0806459	27	0	IN	3	3	3	3	3	3	3	3	3
P0C0V8	Background	0.112891	0.0123227	0.176011	0.0381796	0.0438724	0.0679272	0.0470565	0.0515278	0.0368746	0.0275308	27	0	IN	3	3	3	3	3	3	3	3	3
P0C2H6	Background	0.0983275	0.0137319	0.146753	0.0131771	0.0421995	0.00805288	0.0396484	0.0563182	0.0152926	0.0512286	27	0	IN	3	3	3	3	3	3	3	3	3
P0C2H8	Background	0.0747005	0.0345299	0.0997165	0.024645	0.0231537	0.0668931	0.0385677	0.0398244	0.00858225	0.0329965	27	0	IN	3	3	3	3	3	3	3	3	3
P0C2I8	Background	0.118557	0.0217012	0.156959	0.0178085	0.00995958	0.0193502	0.00898202	0.00462937	0.00269663	0.0634727	27	0	IN	3	3	3	3	3	3	3	3	3
P0CH08	Background	0.426793	0.0734257	0.173654	0.180771	0.286661	0.161942	0.264848	0.388267	0.126295	0.265815	27	0	IN	3	3	3	3	3	3	3	3	3
P0CS90	Background	0.0781394	0.0189101	0.131352	0.00453461	0.00593447	0.0177721	0.0186327	0.0277523	0.0298297	0.05017	27	0	IN	3	3	3	3	3	3	3	3	3
P0CT04	Background	0.172777	0.0540199	0.157256	0.0824058	0.046967	0.0551854	0.162204	0.120774	0.0607534	0.140747	27	0	IN	3	3	3	3	3	3	3	3	3
P0CW41	Background	0.112138	0.0411092	0.110454	0.0698076	0.0121426	0.0909366	0.0918675	0.018482	0.0996972	0.251783	27	0	IN	3	3	3	3	3	3	3	3	3
P0CX09	Background	0.0779014	0.0458856	0.108893	0.0364477	0.0267264	0.0213431	0.0236928	0.0257649	0.0252557	0.044981	27	0	IN	3	3	3	3	3	3	3	3	3
P0CX11	Background	0.149982	0.0592498	0.249871	0.0380207	0.0419156	0.0310586	0.0324804	0.0329014	0.0904292	0.0294673	26	1	IN	3	3	3	3	3	3	3	2	3
P0CX23	Background	0.119145	0.0104533	0.101809	0.0267564	0.0108547	0.0575126	0.0310428	0.042265	0.0309772	0.0142269	27	0	IN	3	3	3	3	3	3	3	3	3
P0CX25	Background	0.354012	0.0380703	0.151458	0.0896362	0.0259838	0.142447	0.0527521	0.0302257	0.0751532	0.159855	27	0	IN	3	3	3	3	3	3	3	3	3
P0CX28	Background	0.452033	0.368309	0.0612357	0.351596	0.327559	0.0703363	0.0739084	0.470155	0.0766957	0.425456	27	0	IN	3	3	3	3	3	3	3	3	3
P0CX29	Background	0.119888	0.0320034	0.138871	0.0531756	0.0339471	0.0171224	0.0343183	0.0236726	0.048366	0.0921699	27	0	IN	3	3	3	3	3	3	3	3	3
P0CX32	Background	0.139265	0.0349913	0.166178	0.0055397	0.065691	0.0428208	0.0848296	0.0425234	0.0536279	0.0792667	27	0	IN	3	3	3	3	3	3	3	3	3
P0CX34	Background	0.152957	0.126214	0.102792	0.0605436	0.103567	0.0752019	0.0596181	0.0183411	0.0497516	0.0560527	27	0	IN	3	3	3	3	3	3	3	3	3
P0CX36	Background	0.10445	0.0177615	0.121977	0.0178656	0.0475005	0.0285967	0.0178827	0.0179604	0.0686599	0.0199081	27	0	IN	3	3	3	3	3	3	3	3	3
P0CX38	Background	0.0862826	0.0243279	0.12847	0.0332278	0.0283048	0.0387644	0.0280921	0.0584065	0.00526661	0.0191899	27	0	IN	3	3	3	3	3	3	3	3	3
P0CX39	Background	0.148518	0.0205823	0.100349	0.0301531	0.0232198	0.0322851	0.0220843	0.0390806	0.0565509	0.0882016	27	0	IN	3	3	3	3	3	3	3	3	3
P0CX41	Background	0.0867435	0.0192693	0.106985	0.0278096	0.0280104	0.0312265	0.0204116	0.0230655	0.0176369	0.0468921	27	0	IN	3	3	3	3	3	3	3	3	3
P0CX44	Background	0.120451	0.0111467	0.153156	0.017894	0.0136736	0.0399714	0.0317906	0.0432334	0.010596	0.0580458	27	0	IN	3	3	3	3	3	3	3	3	3
P0CX45	Background	0.0799716	0.0341719	0.105893	0.0201812	0.0205957	0.0426135	0.0163854	0.0654155	0.0298004	0.077923	27	0	IN	3	3	3	3	3	3	3	3	3
P0CX47	Background	0.114309	0.0135816	0.129721	0.0211003	0.0105083	0.0439807	0.0279061	0.0318133	0.0115622	0.0470371	27	0	IN	3	3	3	3	3	3	3	3	3
P0CX49	Background	0.108344	0.00990118	0.126042	0.034761	0.00633821	0.0240842	0.022415	0.0543066	0.0315289	0.0172498	27	0	IN	3	3	3	3	3	3	3	3	3
P0CX51	Background	0.123842	0.0254469	0.142406	0.0212467	0.0474783	0.0261017	0.0260229	0.0261942	0.0268295	0.101503	27	0	IN	3	3	3	3	3	3	3	3	3
P0CX54	Background	0.105039	0.0332473	0.129181	0.0112051	0.0162421	0.0241964	0.0176295	0.0355477	0.0169163	0.0349069	27	0	IN	3	3	3	3	3	3	3	3	3
P0CX55	Background	0.113399	0.0406215	0.157688	0.0214652	0.0275506	0.0451286	0.013141	0.0212745	0.036245	0.0298115	27	0	IN	3	3	3	3	3	3	3	3	3
P0CX81	Background	0.146861	0.0697828	0.256231	0.133264	0.0958357	0.0793524	0.0453085	0.0458804	0.0922381	0.0468155	27	0	IN	3	3	3	3	3	3	3	3	3
P0CX82	Background	0.0990936	0.0212946	0.158147	0.0378443	0.0270338	0.0351851	0.0147438	0.0303505	0.0312782	0.0182306	27	0	IN	3	3	3	3	3	3	3	3	3
P0CX84	Background	0.106319	0.0576303	0.166266	0.0207842	0.00383904	0.00811141	0.044745	0.0799804	0.0288045	0.0399591	27	0	IN	3	3	3	3	3	3	3	3	3
P10080	Background	0.0838894	0.174454	0.055076	0.0888223	0.0585559	0.0861024	0.0266954	0.0829965	0.0403989	0.099049	27	0	IN	3	3	3	3	3	3	3	3	3
P10081	Background	0.0906359	0.0309941	0.141213	0.0205233	0.0164744	0.0346183	0.0287408	0.0255717	0.0188727	0.0268492	27	0	IN	3	3	3	3	3	3	3	3	3
P10507	Background	0.566426	0.797777	0.00966754	0.475436	0.723597	0.566343	0.85447	0.571535	0.538145	0.105114	27	0	IN	3	3	3	3	3	3	3	3	3
P10591	Background	0.0817765	0.0043556	0.118836	0.0107914	0.0142186	0.0363427	0.0126606	0.0155504	0.0289207	0.0783692	27	0	IN	3	3	3	3	3	3	3	3	3
P10592	Background	0.0794507	0.0445098	0.0997018	0.052912	0.0172061	0.0412585	0.00141723	0.0463156	0.0712662	0.104811	27	0	IN	3	3	3	3	3	3	3	3	3
P10622	Background	0.115518	0.0661483	0.137561	0.0183636	0.0373701	0.0284843	0.0406481	0.0218189	0.0578385	0.101535	27	0	IN	3	3	3	3	3	3	3	3	3
P10659	Background	0.189298	0.0752113	0.136028	0.202285	0.0491947	0.255444	0.274195	0.115545	0.108442	0.0201309	27	0	IN	3	3	3	3	3	3	3	3	3
P10664	Background	0.0867922	0.00109113	0.0805071	0.0344226	0.0201987	0.0201619	0.0169656	0.0336816	0.0139322	0.0452399	27	0	IN	3	3	3	3	3	3	3	3	3
P10869	Background	0.0855487	0.0551089	0.140323	0.0218428	0.0637335	0.0317341	0.01388	0.048791	0.0203323	0.0140355	27	0	IN	3	3	3	3	3	3	3	3	3
P10961	Background	0.125905	0.0389575	0.0884264	0.0361227	0.0588286	0.13782	0.0888354	0.041224	0.0807318	0.173994	27	0	IN	3	3	3	3	3	3	3	3	3
P10963	Background	0.0888997	0.0714438	0.0842205	0.0170017	0.0121387	0.038476	0.0156512	0.0245971	0.0542853	0.0494532	27	0	IN	3	3	3	3	3	3	3	3	3
P11075	Background	0.142076	0.129835	0.211112	0.0118044	0.114051	0.127879	0.127428	0.0668507	0.0297028	0.205935	27	0	IN	3	3	3	3	3	3	3	3	3
P11076	Background	0.0871578	0.0263337	0.121474	0.0225963	0.0362321	0.0337539	0.0105007	0.0959305	0.0311369	0.136643	27	0	IN	3	3	3	3	3	3	3	3	3
P11154	Background	0.16103	0.0145393	0.0699808	0.0728744	0.0818889	0.0353893	0.147523	0.0667623	0.141687	0.0953366	27	0	IN	3	3	3	3	3	3	3	3	3
P11353	Background	0.105824	0.0446998	0.141183	0.033269	0.0120025	0.0438224	0.0506925	0.110431	0.0534205	0.219807	27	0	IN	3	3	3	3	3	3	3	3	3
P11412	Background	0.111416	0.0337469	0.108029	0.0419825	0.0221666	0.0414474	0.0517302	0.00838852	0.0707901	0.0396163	27	0	IN	3	3	3	3	3	3	3	3	3
P11484	Background	0.06637	0.0356547	0.125591	0.0206466	0.01847	0.0247048	0.027461	0.0239093	0.026165	0.0465154	27	0	IN	3	3	3	3	3	3	3	3	3
P11491	Background	0.152842	0.137393	0.139322	0.0943408	0.0493568	0.0902261	0.0661629	0.0369239	0.108343	0.149618	27	0	IN	3	3	3	3	3	3	3	3	3
P11632	Background	0.162824	0.0242906	0.16143	0.0359637	0.033732	0.0316235	0.0235038	0.0270234	0.0263136	0.0181201	27	0	IN	3	3	3	3	3	3	3	3	3
P11633	Background	0.10127	0.0728228	0.115677	0.0638779	0.0522979	0.0565216	0.110912	0.0646612	0.038708	0.0805752	27	0	IN	3	3	3	3	3	3	3	3	3
P11745	Background	0.162413	0.0436222	0.267458	0.160165	0.0376559	0.279904	0.0307119	0.200844	0.0345132	0.191884	27	0	IN	3	3	3	3	3	3	3	3	3
P11914	Background	0.135161	0.019066	0.168719	0.0486285	0.0560623	0.0940574	0.0553865	0.0262074	0.0441998	0.129028	27	0	IN	3	3	3	3	3	3	3	3	3
P11986	Background	1.13924	0.0491323	0.118037	0.105976	0.0281386	0.115553	0.0502376	0.0740718	0.0237498	0.0717231	27	0	IN	3	3	3	3	3	3	3	3	3
P12385	Background	0.112088	0.0723266	0.0776236	0.0165075	0.0722739	0.0452143	0.0391476	0.0875221	0.0352997	0.133086	27	0	IN	3	3	3	3	3	3	3	3	3
P12611	Background	0.374696	0.259339			0.0746717					0.0769719	9	18	OUT	3	0	1	3	0	0	0	0	2
P12612	Background	0.152521	0.0692379	0.127096	0.116355	0.0280637	0.142602	0.0243496	0.0483112	0.0370727	0.0638064	27	0	IN	3	3	3	3	3	3	3	3	3
P12688	Background	0.0933499	0.027352	0.0342518	0.0721377	0.0301441	0.0212316	0.038432	0.143247	0.0390436	0.0613361	27	0	IN	3	3	3	3	3	3	3	3	3
P12695	Background	0.218484	0.0709753	0.236166	0.165951	0.200162	0.0715566	0.0790683	0.0323291	0.0467868	0.0837094	27	0	IN	3	3	3	3	3	3	3	3	3
P12709	Background	0.105407	0.00648993	0.125404	0.015744	0.00986608	0.0317522	0.0278853	0.0318251	0.0259903	0.0845119	27	0	IN	3	3	3	3	3	3	3	3	3
P12904	Background	0.159512	0.0312813	0.132792	0.0846334	0.0964156	0.135401	0.0917855	0.049367	0.17172	0.0208361	27	0	IN	3	3	3	3	3	3	3	3	3
P12945	Background	0.102228	0.0280193	0.132181	0.0238409	0.0458834	0.046865	0.0239889	0.0564488	0.0166123	0.0348375	27	0	IN	3	3	3	3	3	3	3	3	3
P12962	Background	0.162781	0.142898	0.198419	0.11687	0.0741097	0.0343202	0.0270891	0.0738214	0.048334	0.0941931	27	0	IN	3	3	3	3	3	3	3	3	3
P13188	Background	0.116899	0.0367903	0.159372	0.0291159	0.0052617	0.0954156	0.018607	0.083574	0.0706133	0.0654736	27	0	IN	3	3	3	3	3	3	3	3	3
P13298	Background	0.104252	0.0484272	0.0606032	0.0160625	0.0345094	0.0231095	0.0417467	0.0469877	0.0738983	0.101771	27	0	IN	3	3	3	3	3	3	3	3	3
P13517	Background	0.139966	0.00524688	0.115804	0.0739238	0.0724811	0.0499188	0.031705	0.034413	0.0821523	0.399324	27	0	IN	3	3	3	3	3	3	3	3	3
P13574	Background	0.110862	0.0368457	0.194726	0.0312201	0.0164174	0.0833466	0.0379312	0.038149	0.0147534	0.0234189	27	0	IN	3	3	3	3	3	3	3	3	3
P13663	Background	0.103939	0.0303982	0.153786	0.031718	0.0425931	0.017537	0.0242106	0.0330991	0.0532149	0.0757175	27	0	IN	3	3	3	3	3	3	3	3	3
P14020	Background	0.0959886	0.0795827	0.129217	0.00816128	0.103648	0.085754	0.0236895	0.0564376	0.0974189	0.0382492	27	0	IN	3	3	3	3	3	3	3	3	3
P14065	Background	0.14957	0.105715	0.155231	0.0251647	0.0263425	0.0589591	0.0215995	0.0718726	0.0697944	0.0510993	27	0	IN	3	3	3	3	3	3	3	3	3
P14120	Background	0.12808	0.0507876	0.10162	0.0424071	0.0267592	0.0303137	0.0344862	0.0654992	0.0501819	0.029831	27	0	IN	3	3	3	3	3	3	3	3	3
P14126	Background	0.14552	0.0327511	0.184594	0.0429816	0.0299153	0.0673183	0.0545812	0.0248337	0.0743836	0.0932327	27	0	IN	3	3	3	3	3	3	3	3	3
P14127	Background	0.0973474	0.0631553	0.154579	0.0104834	0.0091909	0.0218038	0.0284217	0.0338701	0.00374785	0.0578541	27	0	IN	3	3	3	3	3	3	3	3	3
P14306	Background	0.247271	0.238705	0.102252	0.0910243	0.0542351	0.085555	0.0225604	0.175152	0.0153162	0.231446	27	0	IN	3	3	3	3	3	3	3	3	3
P14540	Background	0.106457	0.0154424	0.0950193	0.0128383	0.039519	0.027251	0.0107024	0.0197995	0.0853451	0.132394	27	0	IN	3	3	3	3	3	3	3	3	3
P14742	Background	0.135491	0.0507245	0.0524969	0.0383611	0.123133	0.0723475	0.0416315	0.0243884	0.0426028	0.119918	27	0	IN	3	3	3	3	3	3	3	3	3
P14743	Background	0.182178	0.211203	0.152896	0.0127334	0.0124106	0.0812271	0.101415	0.038358	0.00773188	0.0383643	25	2	IN	3	3	2	2	3	3	3	3	3
P14747	Background	0.163701	0.123482	0.265947	0.0256401	0.0360315	0.259407	0.0559726	0.0841368	0.0625093	0.0172756	27	0	IN	3	3	3	3	3	3	3	3	3
P14832	Background	0.126494	0.0700212	0.13901	0.00247169	0.0634109	0.0737624	0.021895	0.0244044	0.0159186	0.00416114	27	0	IN	3	3	3	3	3	3	3	3	3
P14843	Background	0.16034	0.0730674	0.0151026	0.114146	0.0324515	0.0408069	0.0641743	0.0569714	0.138755	0.0768154	27	0	IN	3	3	3	3	3	3	3	3	3
P14904	Background	0.121757	0.173172	0.114041	0.0846591	0.0606818	0.0794198	0.0671862	0.0781826	0.036853	0.072788	27	0	IN	3	3	3	3	3	3	3	3	3
P14907	Background	0.124536	0.0287	0.0618176	0.0259512	0.0725684	0.071726	0.153988	0.241575	0.0755829	0.0377397	27	0	IN	3	3	3	3	3	3	3	3	3
P14922	Background	0.149547	0.0684832	0.161775	0.274537	0.133187	0.0636548	0.13112	0.158141	0.0454565	0.202267	27	0	IN	3	3	3	3	3	3	3	3	3
P15019	Background	0.0889061	0.0141177	0.122849	0.0170562	0.0169927	0.024859	0.0186171	0.0255742	0.0190291	0.0433599	27	0	IN	3	3	3	3	3	3	3	3	3
P15108	Background	0.0930827	0.0232306	0.111291	0.00650858	0.00424097	0.0191227	0.0162645	0.0338009	0.042727	0.044563	27	0	IN	3	3	3	3	3	3	3	3	3
P15180	Background	0.0802306	0.0307815	0.0972356	0.0236985	0.0422345	0.0432341	0.0492397	0.0808363	0.0779014	0.0919314	27	0	IN	3	3	3	3	3	3	3	3	3
P15274	Background	0.121816	0.061262	0.15298	0.0632194	0.085912	0.198994	0.0887576	0.0571912	0.0435429	0.0793168	27	0	IN	3	3	3	3	3	3	3	3	3
P15303	Background	0.102215	0.031885	0.0699151	0.0416717	0.0162208	0.0534839	0.0354134	0.0642615	0.0937626	0.0667347	27	0	IN	3	3	3	3	3	3	3	3	3
P15424	Background	0.124795	0.184673	0.170578	0.0253654	0.114909	0.115347	0.0782359	0.138047	0.0575634	0.0984478	27	0	IN	3	3	3	3	3	3	3	3	3
P15454	Background	0.0981607	0.0724114	0.110953	0.00900962	0.0381996	0.0417005	0.0391592	0.0333342	0.0410222	0.0375977	27	0	IN	3	3	3	3	3	3	3	3	3
P15496	Background	0.110209	0.0481105	0.149005	0.0196124	0.00968919	0.0131975	0.0285745	0.00610905	0.0398344	0.0290459	27	0	IN	3	3	3	3	3	3	3	3	3
P15565	Background	0.199297	0.0357273	0.198308	0.203293	0.12697	0.00679768	0.0784416	0.0221387		0.069468	24	3	IN	3	2	3	3	3	3	3	1	3
P15624	Background	0.0693338	0.0352545	0.0490009	0.012673	0.0176273	0.027702	0.00550943	0.0431773	0.0304079	0.0285877	27	0	IN	3	3	3	3	3	3	3	3	3
P15625	Background	0.148445	0.0270315	0.275598	0.212222	0.0153593	0.0209985	0.00837649	0.0142614	0.0547121	0.072638	27	0	IN	3	3	3	3	3	3	3	3	3
P15646	Background	0.273383	0.0580563	0.027181	0.040128	0.066489	0.323898	0.0669177	0.0256494	0.0581978	0.0970846	27	0	IN	3	3	3	3	3	3	3	3	3
P15700	Background	0.150251	0.104682	0.04416	0.0945181	0.0374317	0.118447	0.135267	0.107435	0.0594023	0.152824	27	0	IN	3	3	3	3	3	3	3	3	3
P15703	Background	0.0740408	0.0336697	0.132054	0.0150083	0.0368071	0.00993973	0.0202103	0.0504673	0.0315107	0.0431779	27	0	IN	3	3	3	3	3	3	3	3	3
P15705	Background	0.111003	0.0122598	0.0940701	0.0441671	0.0112781	0.048549	0.0200649	0.0162892	0.0444431	0.0534985	27	0	IN	3	3	3	3	3	3	3	3	3
P15731	Background	0.171161	0.0070895	0.00249762	0.0244469	0.0151668	0.090871	0.131315	0.0505924	0.170844	0.110509	27	0	IN	3	3	3	3	3	3	3	3	3
P15790	Background	0.965063	0.112299	1.17186	0.109427	1.0623	1.11776	0.68162	0.725364	1.11088		24	3	IN	3	3	3	2	3	3	3	3	1
P15873	Background	0.0913933	0.0337982	0.219776	0.0177083	0.01956	0.0235829	0.0187848	0.0541165	0.169571	0.0122241	27	0	IN	3	3	3	3	3	3	3	3	3
P15891	Background	0.0805188	0.035331	0.156023	0.0389666	0.0187305	0.0106243	0.0154352	0.0215927	0.0287101	0.0148401	27	0	IN	3	3	3	3	3	3	3	3	3
P15992	Background	0.0813113	0.0518519	0.12933	0.0047911	0.0119582	0.0259764	0.0206835	0.0148322	0.0414159	0.0206127	27	0	IN	3	3	3	3	3	3	3	3	3
P16120	Background	0.0869645	0.00444064	0.131164	0.0246779	0.00574975	0.00905269	0.0189974	0.046501	0.0237	0.109781	27	0	IN	3	3	3	3	3	3	3	3	3
P16140	Background	0.0706096	0.034668	0.0852186	0.00572393	0.00271602	0.0256181	0.0165862	0.0241313	0.0412836	0.0473614	27	0	IN	3	3	3	3	3	3	3	3	3
P16387	Background	0.10476	0.0710315	0.0828439	0.0277122	0.029638	0.0622672	0.0234423	0.0857889	0.0142311	0.225973	27	0	IN	3	3	3	3	3	3	3	3	3
P16451	Background	0.255726	0.332591	0.175834	0.155982	0.316516	0.192981	0.0599492	0.203986	0.119596	0.0365415	27	0	IN	3	3	3	3	3	3	3	3	3
P16474	Background	0.0818836	0.0128638	0.1083	0.00662501	0.0669498	0.0111977	0.0588447	0.0324033	0.0110009	0.0389067	27	0	IN	3	3	3	3	3	3	3	3	3
P16521	Background	0.100798	0.0200865	0.107138	0.00877365	0.0177129	0.0250639	0.0192936	0.0185953	0.0551396	0.0542857	27	0	IN	3	3	3	3	3	3	3	3	3
P16547	Background	0.152754	0.0177379	0.17051	0.0291456	0.0262271	0.0418057	0.0186787	0.0149109	0.0405649	0.0290462	27	0	IN	3	3	3	3	3	3	3	3	3
P16550	Background	0.11226	0.0156527	0.0826081	0.0119873	0.00616639	0.0254618	0.016906	0.0305703	0.0424527	0.0240369	27	0	IN	3	3	3	3	3	3	3	3	3
P16603	Background	0.101822	0.0569583	0.184682	0.107923	0.0541815	0.0554361	0.0491077	0.0621561	0.0814956	0.0475482	27	0	IN	3	3	3	3	3	3	3	3	3
P16649	Background	0.137107	0.225213	0.120091	0.0740941	0.0557909	0.0267394	0.208182	0.0472183	0.153775	0.149947	27	0	IN	3	3	3	3	3	3	3	3	3
P16861	Background	0.106079	0.0130295	0.121328	0.0400988	0.0120604	0.0268416	0.117349	0.0283211	0.045046	0.100383	27	0	IN	3	3	3	3	3	3	3	3	3
P16862	Background	0.0982912	0.0233632	0.118642	0.0347333	0.0237619	0.0145024	0.0425489	0.0159264	0.10417	0.0850062	27	0	IN	3	3	3	3	3	3	3	3	3
P17076	Background	0.405775	0.0758104	0.264054	0.135112	0.189673	0.0169486	0.255405	0.255965	0.133676	0.348156	27	0	IN	3	3	3	3	3	3	3	3	3
P17106	Background	0.249881	0.125345	0.173934	0.0339105	0.3074	0.326909	0.111874	0.494308	0.304699	0.0610492	27	0	IN	3	3	3	3	3	3	3	3	3
P17255	Background	0.0864368	0.0267112	0.122929	0.00540551	0.0221508	0.0307754	0.0186702	0.0289254	0.02573	0.0523071	27	0	IN	3	3	3	3	3	3	3	3	3
P17423	Background	0.153733	0.0596032	0.114418	0.0598069	0.00967611	0.0776794	0.057729	0.0236438	0.0886575	0.0260801	27	0	IN	3	3	3	3	3	3	3	3	3
P17505	Background	0.0672829	0.0182268	0.092941	0.00351389	0.0229403	0.0151831	0.0198144	0.024611	0.035055	0.0295724	27	0	IN	3	3	3	3	3	3	3	3	3
P17536	Background	0.161231	0.0427641	0.0182478	0.0254766	0.0331242	0.0776871	0.0512687	0.00104333	0.065009	0.146934	27	0	IN	3	3	3	3	3	3	3	3	3
P17555	Background	0.185735	0.284982	0.254812	0.125203	0.13973	0.123151	0.178306	0.172742	0.0625949	0.0619379	27	0	IN	3	3	3	3	3	3	3	3	3
P17649	Background	0.375376	0.109185	0.309748	0.332557	0.09394	0.455079	0.0997454	0.0614122	0.12891	0.338492	27	0	IN	3	3	3	3	3	3	3	3	3
P17695	Background	0.138053	0.0125627	0.199991	0.0327484	0.0280056	0.0280307	0.0275558	0.156312	0.188762	0.0297695	27	0	IN	3	3	3	3	3	3	3	3	3
P17709	Background	0.089191	0.0516479	0.111966	0.0294339	0.00888027	0.078891	0.0197797	0.0202863	0.0620857	0.0763183	27	0	IN	3	3	3	3	3	3	3	3	3
P17891	Background	0.0845415	0.0859985	0.102207	0.0104413	0.0376186	0.00617034	0.0480186	0.0666625	0.0259474	0.152429	27	0	IN	3	3	3	3	3	3	3	3	3
P17967	Background	0.108899	0.0162982	0.111218	0.00592998	0.023278	0.0303331	0.00896622	0.0161479	0.028491	0.0371172	27	0	IN	3	3	3	3	3	3	3	3	3
P18239	Background	0.0652009	0.0313545	0.114428	0.0214977	0.0166031	0.0280321	0.0112256	0.0220211	0.0143795	0.00746433	27	0	IN	3	3	3	3	3	3	3	3	3
P18544	Background	0.293483	0.265349	0.230517	0.352462	0.324292	0.0180291	0.314707	0.0554635	0.382892	0.0818823	27	0	IN	3	3	3	3	3	3	3	3	3
P18562	Background	0.135261	0.0652039	0.158205	0.0465193	0.0214801	0.0300444	0.0237606	0.0362683	0.0464058	0.0754252	27	0	IN	3	3	3	3	3	3	3	3	3
P18759	Background	0.406533	0.00692631	0.139921	0.0440148	0.132964	0.229371	0.218498	0.13366	0.331855		23	4	IN	2	3	2	3	3	3	3	3	1
P18961	Background	0.359378	0.750906	0.120273	0.0964302	0.125329	0.0317039	0.512186	0.414066	0.244314	0.0985175	27	0	IN	3	3	3	3	3	3	3	3	3
P19073	Background	0.107908	0.0819637	0.101507	0.0147918	0.0867607	0.0858697	0.169625	0.0222883	0.0279301	0.0887728	26	1	IN	3	3	2	3	3	3	3	3	3
P19097	Background	0.088613	0.017337	0.110484	0.0227236	0.0146559	0.0220407	0.0144769	0.0180598	0.0349728	0.0720076	27	0	IN	3	3	3	3	3	3	3	3	3
P19146	Background	0.299441	0.0553233	0.127577	0.108787	0.038698	0.135346	0.0522273	0.0537581	0.129702	0.396091	27	0	IN	3	3	3	3	3	3	3	3	3
P19262	Background	0.153553	0.190841	0.0334816	0.067523	0.145037	0.179763	0.0557035	0.0922184	0.0576015	0.0576574	27	0	IN	3	3	3	3	3	3	3	3	3
P19358	Background	0.106198	0.0336418	0.0739743	0.0704213	0.0782502	0.0950415	0.0101041	0.0593771	0.0322647	0.00919766	27	0	IN	3	3	3	3	3	3	3	3	3
P19414	Background	0.104582	0.00974073	0.126706	0.0157095	0.00239341	0.0539731	0.0179771	0.0635638	0.0437818	0.0907767	27	0	IN	3	3	3	3	3	3	3	3	3
P19454	Background	0.156859	0.0670723	0.150158	0.0391213	0.067975	0.0287384	0.0916029	0.11489	0.0391125	0.0349788	27	0	IN	3	3	3	3	3	3	3	3	3
P19881	Background	0.609097	0.0910748	0.174365	0.0785636	0.108861	0.0336243	0.039668	0.0969793	0.0893344	0.879011	27	0	IN	3	3	3	3	3	3	3	3	3
P19882	Background	0.0737798	0.0148225	0.127276	0.0105623	0.0169617	0.0148471	0.0104907	0.0151708	0.0170821	0.0265094	27	0	IN	3	3	3	3	3	3	3	3	3
P20049	Background	0.378328	0.173	0.167182	0.0611041	0.452638	0.0820275	0.0251007	0.0074366	0.15029	0.0609448	27	0	IN	3	3	3	3	3	3	3	3	3
P20051	Background	0.159307	0.0129414	0.117497	0.063691	0.116808	0.0915034	0.074481	0.109529	0.0207696	0.247038	27	0	IN	3	3	3	3	3	3	3	3	3
P20081	Background	0.0715981	0.0322119	0.144018	0.0171647	0.0253746	0.018382	0.0151051	0.0289101	0.0155588	0.0430065	27	0	IN	3	3	3	3	3	3	3	3	3
P20107	Background	0.0874686	0.0622291	0.0926355	0.0578557	0.0709659	0.0552371	0.0519122	0.0482606	0.0532475	0.12681	27	0	IN	3	3	3	3	3	3	3	3	3
P20435	Background	0.487699	0.73887	0.229789	0.0498946	0.0972352	0.113947	0.146082	0.142332	0.841702	0.113162	27	0	IN	3	3	3	3	3	3	3	3	3
P20436	Background	0.278429	0.118318	0.143208	0.018529	0.0619192	0.042888	0.0267975	0.055545	0.0343417	0.179654	27	0	IN	3	3	3	3	3	3	3	3	3
P20449	Background	0.0883686	0.0871465	0.167616	0.0251891	0.0387129	0.0590764	0.021876	0.0504526	0.0365513	0.0387775	27	0	IN	3	3	3	3	3	3	3	3	3
P20459	Background	0.0604244	0.0233811	0.116078	0.0358031	0.0267269	0.0313586	0.0344614	0.0172928	0.0364914	0.0247715	27	0	IN	3	3	3	3	3	3	3	3	3
P20606	Background	0.0577689	0.0330652	0.10384	0.0267566	0.0329011	0.0161844	0.00732963	0.0374765	0.0191727	0.0134513	27	0	IN	3	3	3	3	3	3	3	3	3
P20795	Background	0.22577	0.0973772	0.142347	0.0624352	0.0406304	0.3094	0.00641897	0.0354734	0.065022	0.0857385	27	0	IN	3	3	3	3	3	3	3	3	3
P20967	Background	0.0904143	0.0205201	0.0798858	0.0147718	0.0252266	0.0319798	0.030581	0.0498337	0.0278271	0.076958	27	0	IN	3	3	3	3	3	3	3	3	3
P21242	Background	0.117585	0.0163029	0.119823	0.0472227	0.0492128	0.0405078	0.0790816	0.056813	0.0504624	0.0344338	27	0	IN	3	3	3	3	3	3	3	3	3
P21243	Background	0.11077	0.0395416	0.150263	0.0703109	0.0661779	0.0507906	0.0125794	0.0344429	0.0231805	0.0161211	27	0	IN	3	3	3	3	3	3	3	3	3
P21269	Background											0	27	OUT	0	0	0	0	0	0	0	0	0
P21304	Background	0.260937	0.0273316	0.2534	0.0962538	0.0840875	0.113228	0.039483	0.406061	0.362849	0.276867	27	0	IN	3	3	3	3	3	3	3	3	3
P21306	Background	0.118672	0.0114091	0.14263	0.0268524	0.0275332	0.0505215	0.016177	0.0287552	0.0196612	0.0234279	27	0	IN	3	3	3	3	3	3	3	3	3
P21576	Background	0.13223	0.0918408	0.120929	0.121051	0.106273	0.150381	0.0849841	0.108483	0.0820645	0.0343152	27	0	IN	3	3	3	3	3	3	3	3	3
P21734	Background	0.870361	0.148352	0.171616	0.0971335	1.09977	0.107921	0.0529976	0.0509041	0.0552536	0.0379351	27	0	IN	3	3	3	3	3	3	3	3	3
P21801	Background	0.0822479	0.00560383	0.122561	0.0282741	0.0505471	0.0136847	0.0481533	0.112577	0.0343121	0.0552052	27	0	IN	3	3	3	3	3	3	3	3	3
P21954	Background	0.0911155	0.00940382	0.118504	0.0158862	0.0359599	0.0241916	0.0141444	0.0248538	0.0455004	0.0511292	27	0	IN	3	3	3	3	3	3	3	3	3
P21965	Background	0.157102	0.0716785	0.160991	0.0742689	0.103882	0.0316019	0.0837842	0.0268113	0.0484967	0.0489453	27	0	IN	3	3	3	3	3	3	3	3	3
P22133	Background	0.0841049	0.0935658	0.118886	0.0146358	0.0226349	0.0270168	0.0216754	0.0561011	0.0485275	0.070704	27	0	IN	3	3	3	3	3	3	3	3	3
P22135	Background	0.471008									0.432035	4	23	OUT	0	0	0	0	0	0	0	1	3
P22137	Background	0.082158	0.0211557	0.0734515	0.00220636	0.0133196	0.0423698	0.0369112	0.056632	0.0259749	0.0567484	27	0	IN	3	3	3	3	3	3	3	3	3
P22141	Background	0.098365	0.02113	0.218994	0.0562042	0.0665954	0.0280863	0.0307906	0.0279171	0.0400337	0.0430618	27	0	IN	3	3	3	3	3	3	3	3	3
P22146	Background	0.150047	0.0169899	0.296308	0.0687007	0.037418	0.0525782	0.0237243	0.266685	0.0481633	0.0407922	27	0	IN	3	3	3	3	3	3	3	3	3
P22147	Background	0.355825	0.121019	0.192221	0.187101	0.356405	0.216617	0.136	0.190575	0.137793	0.0822553	27	0	IN	3	3	3	3	3	3	3	3	3
P22202	Background	0.0680981	0.00535883	0.112637	0.0470783	0.024915	0.10536	0.0217595	0.0410093	0.00922967	0.0673534	27	0	IN	3	3	3	3	3	3	3	3	3
P22203	Background	0.069355	0.0177219	0.14063	0.0443432	0.0264756	0.0205005	0.0101525	0.0313376	0.0477398	0.054013	27	0	IN	3	3	3	3	3	3	3	3	3
P22213	Background	0.186983				0.0125298	0.189312		0.339316	0.179279		12	15	OUT	1	1	1	2	2	0	2	2	1
P22217	Background	0.106562	0.0888494	0.183031	0.0192634	0.0105949	0.0515253	0.0394947	0.0301065	0.0703394	0.0860893	27	0	IN	3	3	3	3	3	3	3	3	3
P22276	Background	0.414931			0.623608		0.032039	0.133642	0.34465	0.0996429	0.267159	17	10	IN	1	1	2	1	2	3	2	2	3
P22336	Background	0.113235	0.109395	0.215298	0.104384	0.0317671	0.0638347	0.0969756	0.0603411	0.0242462	0.137014	27	0	IN	3	3	3	3	3	3	3	3	3
P22353	Background	0.0932524	0.0443765	0.173542	0.0317047	0.0715105	0.0238006	0.0980714	0.0229721	0.0377505	0.0784256	27	0	IN	3	3	3	3	3	3	3	3	3
P22515	Background	0.104553	0.0404983	0.0747582	0.00220982	0.0278165	0.0590056	0.0384139	0.0533241	0.0636195	0.132539	27	0	IN	3	3	3	3	3	3	3	3	3
P22517	Background	0.120002	0.0703012	0.193915	0.104274	0.145535	0.15047	0.0917081	0.0375672	0.0187207	0.0217247	26	1	IN	3	3	3	3	3	3	3	3	2
P22696	Background	0.20126	0.162818	0.159703	0.225554	0.0918371	0.236055	0.0840159	0.0337537	0.103488	0.0372847	27	0	IN	3	3	3	3	3	3	3	3	3
P22768	Background	0.109196	0.00936375	0.123877	0.0103035	0.0201509	0.049326	0.0124306	0.0268852	0.0363911	0.0356852	27	0	IN	3	3	3	3	3	3	3	3	3
P22803	Background	0.135143	0.00493021	0.164926	0.0208281	0.00593767	0.0233088	0.0151381	0.0125296	0.0259247	0.0298148	27	0	IN	3	3	3	3	3	3	3	3	3
P22804	Background	1.04083	0.0750596	0.179419	0.0577923	0.0967466	0.0993816	0.106854				20	7	IN	3	3	3	3	3	2	1	1	1
P22943	Background	0.173654	0.0433888	0.111865	0.0178565	0.0145237	0.0346817	0.025794	0.0174071	0.0468954	0.0517596	27	0	IN	3	3	3	3	3	3	3	3	3
P23180	Background	0.244096	0.0181824	0.0614279	0.0661662	0.0385675	0.0162362	0.0599469	0.0177522	0.0558843	0.184089	27	0	IN	3	3	3	3	3	3	3	3	3
P23202	Background	0.229307	0.26529	0.144599	0.218514	0.235395	0.0614887	0.00354727	0.0587114	0.0879253	0.131655	25	2	IN	3	3	3	3	3	2	3	3	2
P23248	Background	0.150546	0.0391053	0.106987	0.0170992	0.0184032	0.123947	0.0137425	0.048973	0.0973238	0.155715	27	0	IN	3	3	3	3	3	3	3	3	3
P23254	Background	0.109406	0.0131747	0.120688	0.0393461	0.000172901	0.0230057	0.0149871	0.0344572	0.0255913	0.0462083	27	0	IN	3	3	3	3	3	3	3	3	3
P23287	Background											0	27	OUT	0	0	0	0	0	0	0	0	0
P23301	Background	0.164317	0.141529	0.105676	0.0565121	0.0581456	0.113857	0.225095	0.20573	0.10499	0.172942	27	0	IN	3	3	3	3	3	3	3	3	3
P23337	Background	0.0930198	0.0398709	0.135536	0.0458677	0.0407807	0.022647	0.0608341	0.100083	0.0231828	0.01113	27	0	IN	3	3	3	3	3	3	3	3	3
P23542	Background	0.104546	0.0601034	0.121882	0.0112907	0.0107045	0.101853	0.00970242	0.0382866	0.0505432	0.0714879	27	0	IN	3	3	3	3	3	3	3	3	3
P23594	Background	0.199827	0.0370499	0.0571454	0.129926	0.122796	0.0539634	0.120086	0.115596		0.140079	22	5	IN	2	2	3	3	3	3	3	1	2
P23638	Background	0.152485	0.120586	0.241804	0.0345418	0.0273613	0.0588778	0.0322432	0.0294036	0.1612	0.048261	27	0	IN	3	3	3	3	3	3	3	3	3
P23639	Background	0.212529	0.105707	0.335134	0.18038	0.423165	0.166427	0.181549	0.046941	0.0731864	0.10047	27	0	IN	3	3	3	3	3	3	3	3	3
P23641	Background	0.137206	0.0221826	0.0900466	0.0500785	0.0835007	0.0767597	0.00803198	0.0121744	0.0559248	0.214966	27	0	IN	3	3	3	3	3	3	3	3	3
P23644	Background	0.172935	0.165506	0.165992	0.0277816	0.19728	0.063527	0.027031	0.0644103	0.110109	0.188699	27	0	IN	3	3	3	3	3	3	3	3	3
P23724	Background	0.135675	0.149663	0.110354	0.0469785	0.249517	0.0392774	0.233969	0.0145078	0.0817904	0.1026	27	0	IN	3	3	3	3	3	3	3	3	3
P23776	Background	0.178898	0.101583	0.0404182	0.0763919	0.0797037	0.147081	0.0484776	0.107411	0.0753325	0.0385703	27	0	IN	3	3	3	3	3	3	3	3	3
P24000	Background	0.15144	0.00611735	0.0643143	0.0408707	0.0397115	0.0730469	0.0428986	0.0857039	0.0543384	0.0752616	27	0	IN	3	3	3	3	3	3	3	3	3
P24276	Background	0.203055	0.0178625	0.151398	0.0913736	0.0229144	0.0604926	0.045678	0.0128823	0.129125	0.0576813	27	0	IN	3	3	3	3	3	3	3	3	3
P24280	Background	0.0855613	0.044434	0.126539	0.0152483	0.0213691	0.0448759	0.0626139	0.0300567	0.0473058	0.0385611	27	0	IN	3	3	3	3	3	3	3	3	3
P24783	Background	0.102904	0.0800508	0.109946	0.0715189	0.080373	0.078088	0.0558403	0.0914627	0.107153	0.0389892	27	0	IN	3	3	3	3	3	3	3	3	3
P25039	Background	0.106691	0.0511652	0.0899437	0.0439318	0.0232709	0.0295421	0.0200473	0.051115	0.111278	0.104141	27	0	IN	3	3	3	3	3	3	3	3	3
P25043	Background	0.122191	0.111218	0.201636	0.0507116	0.0221112	0.0382626	0.0423177	0.0390334	0.0793141	0.04873	27	0	IN	3	3	3	3	3	3	3	3	3
P25087	Background	0.0551869	0.0161818	0.054303	0.045267	0.0454196	0.0401727	0.0250208	0.00560783	0.0448799	0.0221276	27	0	IN	3	3	3	3	3	3	3	3	3
P25293	Background	0.0798132	0.0728975	0.0872962	0.0162316	0.0196439	0.0170189	0.00796703	0.0922093	0.0270592	0.0519374	27	0	IN	3	3	3	3	3	3	3	3	3
P25294	Background	0.0788379	0.0122416	0.182014	0.0170622	0.0367253	0.0086118	0.0347536	0.00726441	0.0158931	0.0170309	27	0	IN	3	3	3	3	3	3	3	3	3
P25332	Background	0.133488	0.0326451	0.15842	0.0459552	0.0537348	0.0240166	0.0850007	0.0402792	0.0149552	0.0236125	27	0	IN	3	3	3	3	3	3	3	3	3
P25342	Background	0.211121	0.359247	0.102528	0.0646091	0.0202185	0.0521288	0.403332	0.150202	0.35341	0.062127	25	2	IN	3	3	3	2	3	2	3	3	3
P25343	Background	0.0756364	0.0951877	0.0802583	0.0939977	0.033408	0.0239018	0.0383216	0.0338334	0.0222887	0.030628	27	0	IN	3	3	3	3	3	3	3	3	3
P25349	Background	0.155729	0.048492	0.0482718	0.0532284	0.0240974	0.0495458	0.0413314	0.0353151	0.0965713	0.0640857	27	0	IN	3	3	3	3	3	3	3	3	3
P25372	Background	0.164765	0.205595	0.178275	0.0521173	0.0241097	0.0302937	0.0770927	0.091866	0.0707804	0.455026	27	0	IN	3	3	3	3	3	3	3	3	3
P25373	Background	0.121614	0.0689718	0.164852	0.0414609	0.0470849	0.0247465	0.0913962	0.0412952	0.125867	0.093291	27	0	IN	3	3	3	3	3	3	3	3	3
P25375	Background	0.408606	0.178569	0.521652	0.518925	0.119708	0.138017	0.326825	0.651355	0.487236	0.292273	27	0	IN	3	3	3	3	3	3	3	3	3
P25443	Background	0.119766	0.0109942	0.0908988	0.0177433	0.00782419	0.0230253	0.00708982	0.0331522	0.0296187	0.148139	27	0	IN	3	3	3	3	3	3	3	3	3
P25451	Background	0.224151	0.320072	0.095905	0.256308	0.192713	0.244307	0.149313	0.196193	0.303606	0.0831763	27	0	IN	3	3	3	3	3	3	3	3	3
P25491	Background	0.127376	0.00657803	0.0523577	0.00363546	0.0510425	0.163405	0.0640823	0.0337824	0.0766402	0.071777	27	0	IN	3	3	3	3	3	3	3	3	3
P25558	Background	0.19908	0.069806	0.0101242	0.107633	0.0944345	0.182203	0.061415	0.148047	0.160465	0.0924535	26	1	IN	3	2	3	3	3	3	3	3	3
P25578	Background	0.164445	0.0898595		0.0439062	0.0416355	0.107745	0.170345	0.0123725	0.101605	0.115409	24	3	IN	3	1	3	3	2	3	3	3	3
P25605	Background	0.0913373	0.066507	0.103428	0.0475654	0.0389537	0.107359	0.0233971	0.0301628	0.0600445	0.134798	27	0	IN	3	3	3	3	3	3	3	3	3
P25619	Background	0.129911	0.0333317	0.187111	0.108619	0.0673782	0.115035	0.174028	0.0449139	0.0881218	0.0381328	27	0	IN	3	3	3	3	3	3	3	3	3
P25623	Background	0.0922155	0.0289154	0.138537	0.0808529	0.152913	0.0740753	0.104618	0.0264898	0.0795943	0.0589497	27	0	IN	3	3	3	3	3	3	3	3	3
P25631	Background	0.187156	0.0159929	0.0468561	0.118154	0.0130226	0.106267	0.0177692	0.174576	0.188074	0.115967	27	0	IN	3	3	3	3	3	3	3	3	3
P25644	Background	1.02559								0.229949	0.474017	10	17	OUT	1	0	1	1	1	0	1	2	3
P25694	Background	0.0713344	0.0369824	0.106558	0.0271569	0.0438886	0.0255278	0.0184942	0.0709992	0.0306392	0.0190298	27	0	IN	3	3	3	3	3	3	3	3	3
P25719	Background	0.111213	0.0527619	0.163377	0.0920799	0.0290222	0.0518841	0.0365822	0.0471975	0.0381989	0.0497953	27	0	IN	3	3	3	3	3	3	3	3	3
P26321	Background	0.0952057	0.0140168	0.0914079	0.0138207	0.067616	0.026179	0.00929022	0.0213215	0.0326856	0.0401152	27	0	IN	3	3	3	3	3	3	3	3	3
P26570	Background	0.132056	0.0235534	0.176047	0.0349056	0.0821976	0.0843591	0.0191285	0.0138194	0.0627271	0.0428861	27	0	IN	3	3	3	3	3	3	3	3	3
P26637	Background	0.169875	0.0412494	0.0834464	0.0120285	0.0675517	0.0100898	0.0532114	0.0298079	0.0359621	0.251378	27	0	IN	3	3	3	3	3	3	3	3	3
P26754	Background	0.123904	0.0950133	0.177804	0.141777	0.0946345	0.023469	0.0189884	0.105147	0.112096	0.0810725	27	0	IN	3	3	3	3	3	3	3	3	3
P26755	Background	0.160787	0.167786	0.169355	0.216312	0.165721	0.14425	0.0293953	0.0279941	0.0530092	0.0852459	27	0	IN	3	3	3	3	3	3	3	3	3
P26783	Background	0.0898056	0.0157799	0.0971073	0.0246366	0.00249536	0.0344381	0.0117636	0.0288031	0.0308677	0.0857236	27	0	IN	3	3	3	3	3	3	3	3	3
P26784	Background	0.117558	0.029784	0.150649	0.0183887	0.0429705	0.0150052	0.02115	0.0102888	0.0464891	0.0354226	27	0	IN	3	3	3	3	3	3	3	3	3
P26785	Background	0.109091	0.0231726	0.164114	0.0303196	0.0122041	0.040485	0.0303396	0.016224	0.0192793	0.0140692	27	0	IN	3	3	3	3	3	3	3	3	3
P26786	Background	0.0592445	0.0131907	0.100023	0.030207	0.0361157	0.0312509	0.0179358	0.0125361	0.0232242	0.0461078	27	0	IN	3	3	3	3	3	3	3	3	3
P27476	Background	0.184436	0.0180629	0.19262	0.0356151	0.0259806	0.030978	0.0431567	0.0236533	0.0495631	0.233676	27	0	IN	3	3	3	3	3	3	3	3	3
P27614	Background	0.0844366	0.0941921	0.051857	0.0104653	0.0265508	0.0680817	0.0423233	0.0642807	0.0405817	0.0755478	27	0	IN	3	3	3	3	3	3	3	3	3
P27616	Background	0.104721	0.0256176	0.0772528	0.0229687	0.0768281	0.0574003	0.0599203	0.0486403	0.0514986	0.0752398	27	0	IN	3	3	3	3	3	3	3	3	3
P27692	Background	0.140783	0.136106	0.119685	0.118117	0.0682984	0.101299	0.077322	0.0794119	0.17852	0.262281	27	0	IN	3	3	3	3	3	3	3	3	3
P27809	Background	0.472399	0.272298	0.368807	0.0422305	0.0172959	0.334787	0.198356	0.50553	0.376327	0.189722	27	0	IN	3	3	3	3	3	3	3	3	3
P27999	Background	0.0883977	0.0611555	0.121265	0.0329866	0.0332475	0.0911617	0.0652177	0.0176916	0.0870948	0.0354782	27	0	IN	3	3	3	3	3	3	3	3	3
P28007	Background	0.0814052	0.0248038	0.0497371	0.0137177	0.0385893	0.040106	0.0870829	0.0189318	0.0468888	0.046412	27	0	IN	3	3	3	3	3	3	3	3	3
P28240	Background	0.135801	0.0217242	0.114676	0.0302989	0.0495332	0.0229038	0.0292698	0.0467512	0.0693775	0.0942333	27	0	IN	3	3	3	3	3	3	3	3	3
P28241	Background	0.0944313	0.0132514	0.103428	0.0502908	0.02779	0.0313561	0.0391348	0.0270184	0.0287627	0.025604	27	0	IN	3	3	3	3	3	3	3	3	3
P28272	Background	0.124422	0.0310052	0.116507	0.0179274	0.0450381	0.0508239	0.0317632	0.0314714	0.0272184	0.0820865	27	0	IN	3	3	3	3	3	3	3	3	3
P28274	Background	0.307513	0.102732	0.313681	0.119671	0.227992	0.351764	0.30453	0.0503067	0.00604346	0.238004	27	0	IN	3	3	3	3	3	3	3	3	3
P28319	Background	0.112625	0.0387912	0.154739	0.0196337	0.0273947	0.0440724	0.0229972	0.0251591	0.00819065	0.0190826	27	0	IN	3	3	3	3	3	3	3	3	3
P28320	Background	1.28472										2	25	OUT	0	1	0	0	0	1	0	0	0
P28495	Background	0.156792	0.162997	0.115241	0.0389748	0.0408756	0.0585622	0.0258944	0.104265	0.137917	0.368839	27	0	IN	3	3	3	3	3	3	3	3	3
P28707	Background	0.0834321	0.0492307	0.153415	0.0110366	0.0508373	0.0814036	0.0522196	0.010372	0.0304041	0.053649	27	0	IN	3	3	3	3	3	3	3	3	3
P28777	Background	0.161609	0.171252	0.165953	0.128086	0.235301	0.20924	0.0840099	0.0139855	0.16774	0.0748288	27	0	IN	3	3	3	3	3	3	3	3	3
P28789	Background	0.13143	0.107676	0.0198672	0.0239174	0.121874	0.0413065	0.0950901	0.12312	0.0447277	0.0634938	25	2	IN	3	3	2	3	2	3	3	3	3
P28834	Background	0.0585879	0.0357793	0.0946674	0.0182701	0.0110669	0.0254367	0.0201999	0.038792	0.0097438	0.0199398	27	0	IN	3	3	3	3	3	3	3	3	3
P29311	Background	0.101779	0.0538874	0.0956752	0.0172448	0.00758878	0.0191864	0.0681025	0.0428338	0.026223	0.0347521	27	0	IN	3	3	3	3	3	3	3	3	3
P29453	Background	0.113322	0.00574975	0.122337	0.0106274	0.0308433	0.0317616	0.0346949	0.0454498	0.0200331	0.0876561	27	0	IN	3	3	3	3	3	3	3	3	3
P29509	Background	0.122403	0.0486217	0.0396017	0.0094583	0.0427695	0.0604184	0.027041	0.0331895	0.0489058	0.0728079	27	0	IN	3	3	3	3	3	3	3	3	3
P29547	Background	0.0589312	0.0327534	0.130461	0.0142113	0.0290141	0.0318101	0.0193951	0.0149916	0.0272381	0.00867185	27	0	IN	3	3	3	3	3	3	3	3	3
P29704	Background	0.105635	0.0477147	0.0968643	0.0409944	0.0252029	0.0469782	0.0469113	0.0586292	0.0601795	0.107223	27	0	IN	3	3	3	3	3	3	3	3	3
P29952	Background	0.129484	0.0101115	0.0986965	0.0654391	0.022527	0.0490323	0.0228921	0.0477565	0.0230995	0.116749	27	0	IN	3	3	3	3	3	3	3	3	3
P30402	Background	0.10726	0.0732513	0.14682	0.0879533	0.0657483	0.0904934	0.104604	0.123768	0.0660669	0.0146366	27	0	IN	3	3	3	3	3	3	3	3	3
P30624	Background	0.117988	0.0151412	0.0563118	0.00800939	0.01246	0.0389676	0.010413	0.0374587	0.0541544	0.0575518	27	0	IN	3	3	3	3	3	3	3	3	3
P30656	Background	0.264097	0.0248154	0.164235	0.0888049	0.042122	0.037826	0.18634	0.116068	0.154437	0.136078	27	0	IN	3	3	3	3	3	3	3	3	3
P30657	Background	0.180651	0.0388454	0.182179	0.320055	0.0567984	0.0170281	0.0650122	0.0674088	0.0961309	0.117607	27	0	IN	3	3	3	3	3	3	3	3	3
P30822	Background	0.0983696	0.0106207	0.06642	0.0692381	0.0866037	0.0573009	0.0118713	0.0655354	0.0326194	0.0678517	27	0	IN	3	3	3	3	3	3	3	3	3
P30902	Background	0.189987	0.0248423	0.106057	0.124016	0.0512509	0.204623	0.0989157	0.208474	0.0923399	0.37509	27	0	IN	3	3	3	3	3	3	3	3	3
P30952	Background	0.100878	0.0182096	0.0778882	0.0158319	0.0200312	0.0313157	0.0238087	0.0356879	0.0321022	0.0657554	27	0	IN	3	3	3	3	3	3	3	3	3
P31116	Background	0.118542	0.062095	0.0927274	0.0503942	0.00705366	0.0363541	0.0417682	0.0760063	0.0321541	0.0867152	27	0	IN	3	3	3	3	3	3	3	3	3
P31373	Background	0.152854	0.0290718	0.0662874	0.0159448	0.0566737	0.0406638	0.0616048	0.0269104	0.0358436	0.110402	27	0	IN	3	3	3	3	3	3	3	3	3
P31383	Background	0.24152	0.129951	0.0756186	0.197653	0.281222	0.0841325	0.0730457	0.159072	0.330341	0.104005	27	0	IN	3	3	3	3	3	3	3	3	3
P31384	Background	0.297642		0.125412		0.0531872	0.0382838					8	19	OUT	0	2	1	2	2	0	0	0	1
P31412	Background	0.085337	0.0625357	0.114148	0.0418286	0.0240574	0.0214225	0.0667357	0.035351	0.0538644	0.0442029	27	0	IN	3	3	3	3	3	3	3	3	3
P31539	Background	0.0830493	0.0445521	0.165348	0.019277	0.013169	0.0253365	0.0322976	0.0297942	0.052772	0.0192496	27	0	IN	3	3	3	3	3	3	3	3	3
P31688	Background	0.113388	0.113996	0.160456	0.00938695	0.0306138	0.0331961	0.0696849	0.108623	0.0373581	0.154261	27	0	IN	3	3	3	3	3	3	3	3	3
P31787	Background	0.120376	0.0184268	0.0213099	0.0705093	0.00884574	0.119142	0.00960643	0.0618231	0.0522236	0.120767	27	0	IN	3	3	3	3	3	3	3	3	3
P32074	Background	0.079726	0.031068	0.0184817	0.035666	0.021985	0.0333816	0.0149551	0.0421864	0.0101356	0.0579755	27	0	IN	3	3	3	3	3	3	3	3	3
P32178	Background											0	27	OUT	0	0	0	0	0	0	0	0	0
P32179	Background	0.115956	0.0662179	0.228255	0.0424775	0.111272	0.0582877	0.0442402	0.188223	0.0773019	0.00527468	27	0	IN	3	3	3	3	3	3	3	3	3
P32191	Background	0.106163	0.0504235	0.128933	0.0471647	0.0211273	0.00541669	0.0291689	0.0150762	0.0141701	0.0233628	27	0	IN	3	3	3	3	3	3	3	3	3
P32263	Background	0.0905593	0.0276738	0.110176	0.0431116	0.00655546	0.0688627	0.0134734	0.0349922	0.0324262	0.186588	27	0	IN	3	3	3	3	3	3	3	3	3
P32288	Background	0.107402	0.0146754	0.0665407	0.020268	0.00612956	0.0105812	0.0131113	0.0297731	0.0297501	0.0446146	27	0	IN	3	3	3	3	3	3	3	3	3
P32316	Background	0.102108	0.0571503	0.031238	0.0292275	0.050799	0.0430563	0.0828984	0.0312645	0.0374548	0.13525	27	0	IN	3	3	3	3	3	3	3	3	3
P32324	Background	0.0830344	0.0203028	0.0957893	0.0113127	0.0170012	0.0364638	0.00563181	0.0186629	0.0286339	0.0776822	27	0	IN	3	3	3	3	3	3	3	3	3
P32327	Background	0.117749	0.0107454	0.114079	0.048864	0.0411919	0.100908	0.0221632	0.0467406	0.0188504	0.0147359	27	0	IN	3	3	3	3	3	3	3	3	3
P32335	Background	0.207209	0.0459891	0.420448	0.0984299	0.044544	0.00702679	0.255916	0.0823363	0.349895	0.0725665	27	0	IN	3	3	3	3	3	3	3	3	3
P32337	Background	0.270162	0.0492983	0.114702	0.200126	0.0754687	0.0999761	0.0911896	0.0515979	0.104962	0.0891096	27	0	IN	3	3	3	3	3	3	3	3	3
P32340	Background	0.100781	0.0687122	0.110538	0.0901921	0.116733	0.0913935	0.0269051	0.0439588	0.0439046	0.0525114	27	0	IN	3	3	3	3	3	3	3	3	3
P32352	Background	0.131308	0.125401	0.0699622	0.0586112	0.0383339	0.162325	0.011774	0.0930137	0.0326587	0.0818786	27	0	IN	3	3	3	3	3	3	3	3	3
P32356	Background	0.114105	0.0508806	0.231598	0.108323	0.0278018	0.0639881	0.0350341	0.195048	0.0566298	0.0541059	27	0	IN	3	3	3	3	3	3	3	3	3
P32366	Background	0.152902	0.0201117	0.0540185	0.069132	0.00977954	0.0940746	0.050215	0.084665	0.0621854	0.457493	27	0	IN	3	3	3	3	3	3	3	3	3
P32368	Background	0.296394	0.059519	0.125595	0.0210329	0.668266	0.300079	0.0636972	0.0357992	0.0609266	0.0580709	27	0	IN	3	3	3	3	3	3	3	3	3
P32377	Background	0.086398	0.0156493	0.126168	0.00648165	0.0138144	0.0337295	0.0223076	0.0324045	0.0195103	0.0555343	27	0	IN	3	3	3	3	3	3	3	3	3
P32379	Background	0.0965013	0.0245358	0.126138	0.113351	0.0174917	0.0261969	0.0515197	0.073898	0.0311659	0.0396954	27	0	IN	3	3	3	3	3	3	3	3	3
P32381	Background	0.110033	0.0475439	0.0255613	0.0680269	0.0299605	0.0380619	0.0295159	0.0624373	0.0598334	0.0097518	27	0	IN	3	3	3	3	3	3	3	3	3
P32445	Background	0.111436	0.0412257	0.173465	0.0127921	0.0143927	0.0125395	0.0162688	0.0180335	0.0269472	0.0350766	27	0	IN	3	3	3	3	3	3	3	3	3
P32449	Background	0.091753	0.0346962	0.113274	0.0169132	0.0232902	0.0668497	0.0314435	0.0316073	0.0284701	0.0342433	27	0	IN	3	3	3	3	3	3	3	3	3
P32453	Background	0.148279	0.0348811	0.113177	0.0931476	0.040633		0.10677	0.24278	0.121313	0.122229	21	6	IN	2	3	2	3	1	3	2	2	3
P32454	Background	0.0993912	0.0354813	0.121019	0.0363079	0.0388155	0.0308494	0.0322467	0.0391288	0.0519872	0.0483599	27	0	IN	3	3	3	3	3	3	3	3	3
P32457	Background	0.246575	0.130625	0.315729	0.363594	0.0696747	0.0896912	0.161614	0.1907	0.190032	0.00792302	25	2	IN	3	3	3	2	3	2	3	3	3
P32459	Background	0.204716	0.0455629	0.178419	0.311994	0.239778	0.223271	0.0366892	0.0355749	0.0623254	0.0399081	27	0	IN	3	3	3	3	3	3	3	3	3
P32463	Background	0.0984353	0.0304656	0.170357	0.0732449	0.0375918	0.032671	0.0646828	0.0330536	0.0349171	0.0341063	27	0	IN	3	3	3	3	3	3	3	3	3
P32464	Background	0.108425	0.121471	0.0555423	0.0712382	0.0857383	0.088834	0.0202066	0.0772615	0.0974553	0.0794154	27	0	IN	3	3	3	3	3	3	3	3	3
P32468	Background	0.411599	0.368134	0.540766	0.0994541	0.461726	0.351667	0.150875	0.395057	0.0416933	0.642965	27	0	IN	3	3	3	3	3	3	3	3	3
P32469	Background	0.0956067	0.0153153	0.100182	0.0945848	0.106687	0.0901312	0.028184	0.0263411	0.0321232	0.0656308	27	0	IN	3	3	3	3	3	3	3	3	3
P32471	Background	0.102034	0.0044872	0.096113	0.000898267	0.0270892	0.0338676	0.018989	0.03418	0.0332667	0.0719515	27	0	IN	3	3	3	3	3	3	3	3	3
P32472	Background	0.301628	0.176167		0.21035			0.163483	0.103886	0.0314102	0.0909362	21	6	IN	3	1	3	1	1	3	3	3	3
P32473	Background	0.106652	0.0168776	0.176285	0.0177606	0.0470966	0.0399455	0.0181282	0.0456097	0.0834326	0.156209	27	0	IN	3	3	3	3	3	3	3	3	3
P32476	Background	0.130957	0.0251969	0.244325	0.0433396	0.0628498	0.0371063	0.0378802	0.0350029	0.0380763	0.0678611	27	0	IN	3	3	3	3	3	3	3	3	3
P32481	Background	0.076753	0.0349114	0.103291	0.0721644	0.018947	0.016139	0.00520864	0.0268178	0.0239575	0.0408635	27	0	IN	3	3	3	3	3	3	3	3	3
P32496	Background	0.171893	0.0574758	0.0335968	0.0706415	0.165643	0.0459024	0.0375662	0.190117	0.107434	0.0723223	27	0	IN	3	3	3	3	3	3	3	3	3
P32497	Background	0.0852839	0.0731425	0.116242	0.00917427	0.00619623	0.0776737	0.0359508	0.0397722	0.0370924	0.0760392	27	0	IN	3	3	3	3	3	3	3	3	3
P32505	Background	0.20372	0.0377207	0.0923311	0.143789	0.11372	0.140647	0.10612	0.0071651	0.00384661	0.0415216	27	0	IN	3	3	3	3	3	3	3	3	3
P32521	Background	0.233118	0.0918522	0.371831	0.0402857	0.211338	0.199645	0.131686	0.159977	0.15848	0.155978	26	1	IN	2	3	3	3	3	3	3	3	3
P32523	Background	0.333366										3	24	OUT	1	0	0	0	0	1	0	0	1
P32527	Background	0.07187	0.0535758	0.0710532	0.0360379	0.0247855	0.0380907	0.030911	0.0221198	0.0379602	0.0545128	27	0	IN	3	3	3	3	3	3	3	3	3
P32528	Background	0.178213	0.0927261	0.143675	0.118028	0.083592	0.217441	0.0992277	0.0417503	0.154145	0.111816	27	0	IN	3	3	3	3	3	3	3	3	3
P32558	Background	0.221408	0.257329	0.379549	0.0703648	0.193841	0.139147	0.131247	0.177715	0.0758603	0.112372	27	0	IN	3	3	3	3	3	3	3	3	3
P32563	Background	0.133617	0.134954	0.14895	0.0243747	0.0382899	0.049007	0.05928	0.304078	0.0278534	0.0267815	27	0	IN	3	3	3	3	3	3	3	3	3
P32565	Background	0.104686	0.0241876	0.165072	0.0664152	0.0622624	0.0202938	0.0283556	0.0514064	0.0284355	0.00995139	27	0	IN	3	3	3	3	3	3	3	3	3
P32582	Background	0.0864986	0.00650685	0.115961	0.0644313	0.0880083	0.0168488	0.0155961	0.0360632	0.0171594	0.042432	27	0	IN	3	3	3	3	3	3	3	3	3
P32588	Background	0.0932256	0.0376969	0.144204	0.016204	0.0113031	0.0414823	0.0280204	0.0409067	0.00225115	0.0357822	27	0	IN	3	3	3	3	3	3	3	3	3
P32589	Background	0.0904855	0.0277089	0.104516	0.0415717	0.0221038	0.0191221	0.0205908	0.0321647	0.0330935	0.0416722	27	0	IN	3	3	3	3	3	3	3	3	3
P32590	Background	0.111545	0.0322766	0.0895978	0.0877238	0.0189536	0.0922317	0.0413374	0.0828498	0.0370417	0.140329	27	0	IN	3	3	3	3	3	3	3	3	3
P32598	Background	0.0843158	0.0588644	0.0975252	0.0493737	0.0443743	0.0297242	0.0302033	0.0225615	0.0169495	0.0472432	27	0	IN	3	3	3	3	3	3	3	3	3
P32599	Background	0.128787	0.0329084	0.0677096	0.0580622	0.0127216	0.044469	0.063689	0.0735365	0.0413882	0.135226	27	0	IN	3	3	3	3	3	3	3	3	3
P32602	Background	0.0875513	0.0580576	0.150025	0.0272036	0.0537843	0.105677	0.0348389	0.030267	0.0858236	0.0585303	27	0	IN	3	3	3	3	3	3	3	3	3
P32608	Background	0.0868865	0.0572719	0.055221	0.0567921	0.0179431	0.0660798	0.0899928	0.161098	0.0660214	0.04475	27	0	IN	3	3	3	3	3	3	3	3	3
P32610	Background	0.875413	0.0445789		0.287791			0.106559	0.198187	0.113966	0.839711	18	9	IN	3	1	2	0	1	2	3	3	3
P32614	Background	0.124902	0.0596684	0.153375	0.0134032	0.100297	0.0902576	0.0208192	0.0851313	0.0982267	0.0829645	27	0	IN	3	3	3	3	3	3	3	3	3
P32623	Background	0.154883	0.0638325	0.156755	0.0408575	0.0142471	0.0875639	0.0607574	0.0138453	0.0881459	0.117564	27	0	IN	3	3	3	3	3	3	3	3	3
P32626	Background	0.122047	0.0875062	0.0947342	0.0659689	0.0277537	0.112176	0.0885775	0.0378726	0.041441	0.122247	27	0	IN	3	3	3	3	3	3	3	3	3
P32628	Background	0.105653	0.0250965	0.159222	0.0738219	0.0477624	0.202839	0.0169889	0.0840415	0.0480062	0.0174712	27	0	IN	3	3	3	3	3	3	3	3	3
P32771	Background	0.23171	0.327454	0.220234	0.174276	0.0514455	0.146966	0.0745746	0.118213	0.223102	0.0527039	27	0	IN	3	3	3	3	3	3	3	3	3
P32774	Background	0.168207	0.124432	0.28703	0.0365302	0.0374576	0.0578818	0.0817435	0.121783	0.0491459	0.134978	27	0	IN	3	3	3	3	3	3	3	3	3
P32775	Background	0.119017	0.020564	0.132941	0.0608254	0.0621991	0.0802628	0.0430579	0.0290559	0.0311162	0.0439448	27	0	IN	3	3	3	3	3	3	3	3	3
P32783	Background	0.106701	0.0312511	0.0938181	0.11362	0.0336863	0.0917966	0.0583173	0.139105	0.00260416	0.15854	27	0	IN	3	3	3	3	3	3	3	3	3
P32787	Background	0.421898	0.0761091	0.0786257	0.113484		0.00861022	0.0729667	0.128267	0.0242183	0.268839	20	7	IN	3	2	2	1	2	3	2	2	3
P32796	Background	0.184587	0.0308102	0.263029	0.124898	0.0177278	0.159412	0.0969297	0.202697	0.100491		18	9	IN	2	2	2	2	3	2	3	2	0
P32799	Background	0.139509	0.0416607	0.157617	0.0501969	0.0218048	0.133566	0.146735	0.0569614	0.0671822	0.111625	27	0	IN	3	3	3	3	3	3	3	3	3
P32803	Background	0.417843					0.0138204	0.0824987	0.17052	0.172753	0.35431	12	15	OUT	0	0	1	0	2	2	2	2	3
P32836	Background	0.0924186	0.0273491	0.164401	0.0215041	0.0130129	0.0458942	0.0472838	0.0474241	0.0547912	0.0815281	27	0	IN	3	3	3	3	3	3	3	3	3
P32857	Background	0.12299	0.0716467		0.0119936		0.0891588	0.024745	0.0419984	0.0935296	0.0150749	19	8	IN	3	1	2	1	2	2	3	2	3
P32860	Background	0.426639	0.221833	0.128327	0.295975	0.327573	0.476716	0.527742	0.0202062	0.0668996	0.124189	27	0	IN	3	3	3	3	3	3	3	3	3
P32861	Background	0.277828	0.077181	0.16514	0.050245	0.0358897	0.0771842	0.0440817	0.0704481	0.0491806	0.0416756	27	0	IN	3	3	3	3	3	3	3	3	3
P32867	Background	0.166369	0.0792012	0.126698	0.132024	0.00469077	0.126809	0.0640029	0.0405181	0.0327748	0.123263	27	0	IN	3	3	3	3	3	3	3	3	3
P32891	Background	0.0951399	0.160508	0.0858035	0.0908162	0.0846668	0.0500425	0.0391514	0.0294592	0.0225836	0.0974022	27	0	IN	3	3	3	3	3	3	3	3	3
P32892	Background	0.148511	0.122993	0.177046	0.144794	0.0906572	0.101452	0.139597	0.174413	0.1503	0.116613	27	0	IN	3	3	3	3	3	3	3	3	3
P32895	Background	0.268304	0.125212	0.270041	0.2777	0.447975	0.203365	0.249132	0.266146	0.126885	0.173882	27	0	IN	3	3	3	3	3	3	3	3	3
P32897	Background	0.26233	0.181012	0.292955	0.141301	0.0972824	0.153339		0.179569	0.0621665	0.131619	24	3	IN	3	3	3	3	3	1	3	2	3
P32911	Background	0.0939676	0.0535378	0.0658299	0.0151525	0.0008801	0.0127551	0.00471752	0.0263921	0.0532818	0.00768452	27	0	IN	3	3	3	3	3	3	3	3	3
P32915	Background	0.225456	0.0732787	0.26854	0.0680144	0.146826	0.20844	0.196939	0.0280542	0.117215	0.171152	27	0	IN	3	3	3	3	3	3	3	3	3
P32939	Background	0.0868706	0.0516362	0.143346	0.0191799	0.0412363	0.0575611	0.0280357	0.0406759	0.0481886	0.0108226	27	0	IN	3	3	3	3	3	3	3	3	3
P33201	Background	0.108601	0.0921905	0.193635	0.0933358	0.0850371	0.0312389	0.0712312	0.0371353	0.0865823	0.0718624	27	0	IN	3	3	3	3	3	3	3	3	3
P33204	Background	0.227022	0.0881957	0.416708	0.312287	0.0324341	0.33747	0.393767	0.0267763	0.0277925	0.0257268	27	0	IN	3	3	3	3	3	3	3	3	3
P33297	Background	0.0994509	0.168012	0.170971	0.0782917	0.0886285	0.0577156	0.0314895	0.0559464	0.0949527	0.0234595	27	0	IN	3	3	3	3	3	3	3	3	3
P33298	Background	0.368251	0.210299	0.338997	0.268123	0.256764	0.263732	0.0275827	0.40069	0.521592		25	2	IN	3	3	3	3	3	3	3	3	1
P33299	Background	0.165328	0.0753268	0.348979	0.0200778	0.123764	0.184425	0.146572	0.237604	0.193436	0.0461822	27	0	IN	3	3	3	3	3	3	3	3	3
P33303	Background	0.139407	0.182397	0.197533	0.114225	0.0889856	0.125912	0.172633	0.0939007	0.154793	0.0533566	26	1	IN	3	3	3	3	3	3	3	3	2
P33307	Background	0.11578	0.0656463	0.0443783	0.154543	0.0307745	0.0579046	0.122217	0.0537033	0.0644923	0.0946102	27	0	IN	3	3	3	3	3	3	3	3	3
P33317	Background	0.271405	0.18594	0.143254	0.067891	0.0170214	0.0885119	0.0455658	0.0631813	0.0902175	0.748415	27	0	IN	3	3	3	3	3	3	3	3	3
P33322	Background	0.0619739	0.00675936	0.0424072	0.014662	0.034935	0.026105	0.031754	0.0187494	0.035812	0.0205607	27	0	IN	3	3	3	3	3	3	3	3	3
P33327	Background	0.0980878	0.0587719	0.0707936	0.0832818	0.0108956	0.00548638	0.0326516	0.105778	0.111393	0.106171	27	0	IN	3	3	3	3	3	3	3	3	3
P33330	Background	0.250596	0.0835059	0.0465915	0.356834	0.0461421	0.0511955	0.138924	0.0729406	0.0426019	0.203229	27	0	IN	3	3	3	3	3	3	3	3	3
P33331	Background	0.0905624	0.0431165	0.17557	0.0108604	0.0208594	0.0286881	0.0167324	0.0471056	0.044752	0.0557106	27	0	IN	3	3	3	3	3	3	3	3	3
P33338	Background											0	27	OUT	0	0	0	0	0	0	0	0	0
P33399	Background	0.109653	0.0888067	0.142952	0.0624341	0.169346	0.114321	0.0911799	0.0230954	0.0385516	0.0761581	27	0	IN	3	3	3	3	3	3	3	3	3
P33416	Background	0.0965485	0.0559432	0.124903	0.0165354	0.0290976	0.0317839	0.0528502	0.0173711	0.0126808	0.0117304	27	0	IN	3	3	3	3	3	3	3	3	3
P33421	Background	0.113689	0.0130834	0.147906	0.0272422	0.0248507	0.0369423	0.0659637	0.0511092	0.0673604	0.0713933	27	0	IN	3	3	3	3	3	3	3	3	3
P33442	Background	0.0871468	0.0462388	0.158399	0.0291078	0.0234023	0.0111056	0.0173406	0.0178008	0.0288242	0.00518507	27	0	IN	3	3	3	3	3	3	3	3	3
P33734	Background	0.132703	0.0555907	0.0679077	0.0184389	0.0574756	0.0724034	0.0296598	0.018391	0.17408	0.0492151	27	0	IN	3	3	3	3	3	3	3	3	3
P33775	Background	0.348663	0.169543	0.106687	0.378894	0.359363	0.405555	0.325748	0.218285	0.525186	0.0660928	25	2	IN	3	2	3	3	3	3	3	3	2
P33892	Background	0.17852	0.370274	0.109281	0.0388639	0.0793644	0.0477332	0.0255041	0.13849	0.0828974	0.27898	27	0	IN	3	3	3	3	3	3	3	3	3
P33893	Background	0.516154	0.49916	0.246061	0.197478	0.407369	0.25984	0.0346061	0.00865325	0.523747		20	7	IN	3	2	3	2	3	2	2	3	0
P34087	Background	0.119602	0.0785864	0.177308	0.0207953	0.0563971	0.146112	0.0689645	0.0539236		0.0884688	23	4	IN	3	3	3	3	3	2	3	0	3
P34110	Background	0.103261	0.0117982	0.0757886	0.0256755	0.0162415	0.0570143	0.0259434	0.0395276	0.0215303	0.0751004	27	0	IN	3	3	3	3	3	3	3	3	3
P34160	Background	0.27098	0.111559	0.0104857	0.11828	0.0624189	0.0404641	0.067617	0.0303864	0.105897	0.271009	24	3	IN	2	2	3	3	3	3	2	3	3
P34167	Background	0.0855803	0.0402974	0.0932303	0.00340807	0.0400539	0.0726758	0.106449	0.0725189	0.0456576	0.0185044	27	0	IN	3	3	3	3	3	3	3	3	3
P34216	Background	0.0783553	0.103459	0.128047	0.0768766	0.0257183	0.0242049	0.0414733	0.0194692	0.0154219	0.0394125	27	0	IN	3	3	3	3	3	3	3	3	3
P34221	Background	0.138236	0.020613	0.192462	0.0398394	0.074876	0.0361736	0.0502681	0.0682493	0.0628424	0.0845061	27	0	IN	3	3	3	3	3	3	3	3	3
P34223	Background	0.113656	0.0798532	0.13567	0.103705	0.0833511	0.00667402	0.0718158	0.0158734	0.123236	0.0598936	27	0	IN	3	3	3	3	3	3	3	3	3
P34227	Background	0.0751748	0.021162	0.0844594	0.155206	0.0564928	0.0308781	0.0389132	0.0545731	0.0363623	0.0441368	27	0	IN	3	3	3	3	3	3	3	3	3
P34237	Background	0.605014	0.0257879	0.418645	0.147343	0.179286	0.115897	0.0957138	0.116545	0.0920375	0.195971	27	0	IN	3	3	3	3	3	3	3	3	3
P34239	Background	0.417523	0.364115	0.613505	0.106575	0.540091	0.138519	0.155592	0.133021	0.341776	0.81761	27	0	IN	3	3	3	3	3	3	3	3	3
P34240	Background	0.308501	0.0351577	0.370053	0.0470764	0.328772	0.38596	0.0679111	0.00948879	0.0269417	0.103115	27	0	IN	3	3	3	3	3	3	3	3	3
P34730	Background	0.171685	0.0388026	0.136746	0.0893074	0.0114813	0.110343	0.0354472	0.0613693	0.0817215	0.152445	27	0	IN	3	3	3	3	3	3	3	3	3
P34756	Background											0	27	OUT	0	0	0	0	0	0	0	0	0
P34760	Background	0.119328	0.0448895	0.0939028	0.0527691	0.00971833	0.0260211	0.0238515	0.0357645	0.031133	0.115075	27	0	IN	3	3	3	3	3	3	3	3	3
P35056	Background	0.324351	0.525585	0.302448	0.409317	0.159193	0.380712	0.325884	0.0814231	0.0975267	0.491133	27	0	IN	3	3	3	3	3	3	3	3	3
P35176	Background	0.278176	0.16858	0.186398	0.0707408	0.0726399	0.37048	0.0742276	0.0476902	0.0851593	0.214496	27	0	IN	3	3	3	3	3	3	3	3	3
P35179	Background	0.0922796	0.0548885	0.145355	0.0373009	0.0363857	0.0363183	0.0470843	0.109057	0.0549327	0.0621297	27	0	IN	3	3	3	3	3	3	3	3	3
P35180	Background	0.116245	0.0576263	0.129896	0.0276742	0.0996421	0.146984	0.143825	0.127504	0.144303	0.0630521	26	1	IN	3	2	3	3	3	3	3	3	3
P35189	Background	0.148216	0.0869417	0.291732	0.131601	0.00905824	0.103853	0.132341	0.0645902	0.068563	0.106893	27	0	IN	3	3	3	3	3	3	3	3	3
P35195	Background	0.914693	0.526243								0.311809	11	16	OUT	2	1	1	1	0	1	1	1	3
P35197	Background	0.115119	0.0674641	0.0758878	0.139996	0.08159	0.101589	0.0593706	0.117616	0.177329	0.0533432	27	0	IN	3	3	3	3	3	3	3	3	3
P35691	Background	0.0904848	0.0244534	0.129723	0.00823478	0.00652683	0.0167161	0.0228325	0.00204608	0.0332965	0.0188482	27	0	IN	3	3	3	3	3	3	3	3	3
P35719	Background	0.103563	0.0227243	0.13881	0.058705	0.0748919	0.0537804	0.0150857	0.00890929	0.0868424	0.111316	27	0	IN	3	3	3	3	3	3	3	3	3
P35723	Background	0.146945	0.0279214	0.172253	0.0184497	0.0173903	0.0532967	0.0460056	0.0736414	0.0588388	0.157704	27	0	IN	3	3	3	3	3	3	3	3	3
P35732	Background	0.374622	0.0936209	0.0743721	0.198688	0.0683935	0.0716506	0.0294801	0.0552673	0.165915	0.500425	27	0	IN	3	3	3	3	3	3	3	3	3
P35844	Background	0.167418	0.00977089	0.181061	0.0710754	0.0790449	0.139631	0.0704544	0.112699	0.0152891	0.384684	27	0	IN	3	3	3	3	3	3	3	3	3
P36006	Background	0.112489		0.162099	0.0767171	0.0243188	0.0611753	0.0678515	0.0291717	0.0890637	0.0692999	24	3	IN	1	3	3	2	3	3	3	3	3
P36008	Background	0.0826495	0.0230112	0.119614	0.0164835	0.0287458	0.00493155	0.0483388	0.0136126	0.0322337	0.0415476	27	0	IN	3	3	3	3	3	3	3	3	3
P36010	Background	0.106383	0.0333619	0.131296	0.0765203	0.0418443	0.0265573	0.0131286	0.0193367	0.0309907	0.0156539	27	0	IN	3	3	3	3	3	3	3	3	3
P36013	Background	0.551687	0.786857	0.0450912	0.937341	0.946487	0.961158	0.0384464	0.0337498	0.0779309	1.00479	25	2	IN	3	2	2	3	3	3	3	3	3
P36015	Background	0.0974809	0.0617656	0.100063	0.0993927	0.0607196	0.048528	0.0591579	0.109098	0.0554684	0.0348063	27	0	IN	3	3	3	3	3	3	3	3	3
P36017	Background	0.0793475	0.0779996	0.144258	0.0188944	0.0925446	0.0527118	0.0553813	0.0720016	0.0205571	0.0280385	27	0	IN	3	3	3	3	3	3	3	3	3
P36018	Background	0.242403	0.0447667	0.152214	0.0979154	0.0624787	0.0965325	0.0953202	0.0711208	0.0342786	0.0877069	27	0	IN	3	3	3	3	3	3	3	3	3
P36037	Background	0.172134	0.0708474	0.178315	0.153752	0.0531065	0.0832496	0.201128	0.0371162	0.116492	0.110167	23	4	IN	2	3	2	3	3	3	2	2	3
P36041	Background	0.155172	0.111408	0.170343	0.0290879	0.0168602	0.0331379	0.0969844	0.00721837	0.0714454	0.0629862	27	0	IN	3	3	3	3	3	3	3	3	3
P36046	Background	0.159984	0.134195	0.0911602	0.116082	0.0262052	0.0315367	0.0437478	0.010723	0.0181836	0.215481	27	0	IN	3	3	3	3	3	3	3	3	3
P36047	Background	0.1971	0.116232	0.112378	0.0889349	0.0694258	0.0503236	0.00187245	0.100037	0.0368606	0.131593	27	0	IN	3	3	3	3	3	3	3	3	3
P36059	Background	0.187368	0.09475	0.148209	0.158813	0.127017	0.126265	0.0590588	0.0425541	0.0317635	0.19601	27	0	IN	3	3	3	3	3	3	3	3	3
P36060	Background	0.123369	0.0134008	0.0463119	0.138588	0.136095	0.173257	0.17472	0.0798976	0.115627	0.0771492	27	0	IN	3	3	3	3	3	3	3	3	3
P36076	Background	0.623285	0.731621		0.0739764					0.634539		10	17	OUT	2	0	2	0	1	0	1	3	1
P36101	Background	0.168406	0.103717	0.152438	0.0451544	0.0934789	0.110137	0.10635	0.088825	0.136362	0.0611394	27	0	IN	3	3	3	3	3	3	3	3	3
P36112	Background	0.677444	0.944394	0.173985	0.0851896	0.105874	0.0522978	0.054396	0.10287	0.049811	0.0828892	27	0	IN	3	3	3	3	3	3	3	3	3
P36114	Background	0.155787	0.179292	0.220577	0.168412	0.0412259	0.0260804	0.0108606	0.0905862	0.0762403	0.0859705	27	0	IN	3	3	3	3	3	3	3	3	3
P36126	Background	0.176267	0.0188092	0.256967	0.0776504	0.0952007	0.0315155	0.0454836	0.0574397	0.0438066	0.0897802	27	0	IN	3	3	3	3	3	3	3	3	3
P36135	Background	0.0765049	0.0219769	0.12266	0.0462411	0.0225859	0.00902296	0.00438876	0.0141725	0.019767	0.0483639	27	0	IN	3	3	3	3	3	3	3	3	3
P36136	Background	0.107012	0.0619044	0.0894615	0.0604482	0.00646112	0.0196994	0.0885303	0.054841	0.0464432	0.0619882	27	0	IN	3	3	3	3	3	3	3	3	3
P36139	Background	0.127243	0.0980466	0.118886	0.0159935	0.0821707	0.0397968	0.0576144	0.0513978	0.0101927	0.0513813	27	0	IN	3	3	3	3	3	3	3	3	3
P36141	Background	0.143459		0.155651	0.0686401	0.142276	0.189778	0.056176	0.0157902	0.0862267	0.128834	25	2	IN	1	3	3	3	3	3	3	3	3
P36154	Background	0.182216	0.137266	0.13461	0.139063	0.0699009	0.187634	0.0853694	0.0840533	0.0463108	0.0813959	24	3	IN	3	3	2	2	3	3	3	2	3
P36156	Background	0.217039	0.148731	0.117784	0.0847782	0.046973	0.0852275	0.0889611	0.217551	0.149236	0.126179	27	0	IN	3	3	3	3	3	3	3	3	3
P36173	Background	0.402355	0.0906727	0.168785	0.130458	0.117194	0.0894298	0.131159	0.152391	0.16175	0.264132	26	1	IN	3	3	3	3	2	3	3	3	3
P36421	Background	0.105195	0.0314497	0.162953	0.0360291	0.0283454	0.0137671	0.00930651	0.0279906	0.0345617	0.0507077	27	0	IN	3	3	3	3	3	3	3	3	3
P37012	Background	0.0931897	0.0246793	0.156132	0.0492913	0.032455	0.0367344	0.0254286	0.018248	0.0460797	0.065356	27	0	IN	3	3	3	3	3	3	3	3	3
P37262	Background	0.222635	0.728366	0.0639367	0.0355952	0.0729527	0.156824	0.0282229	0.0425534	0.220131	0.152583	27	0	IN	3	3	3	3	3	3	3	3	3
P37291	Background	0.113408	0.0192455	0.146949	0.0424079	0.0166867	0.0299475	0.00205228	0.0176452	0.0301523	0.114364	27	0	IN	3	3	3	3	3	3	3	3	3
P37292	Background	0.129661	0.020773	0.106334	0.0182798	0.0204009	0.230059	0.0148987	0.0194588	0.0754576	0.0485251	27	0	IN	3	3	3	3	3	3	3	3	3
P37299	Background	0.270524	0.0995808	0.177348	0.0800939	0.118389	0.0715043	0.0874197	0.537219	0.211348	0.248556	27	0	IN	3	3	3	3	3	3	3	3	3
P37302	Background	0.121339	0.0764957	0.117086	0.0583137	0.0426543	0.0840597	0.0781991	0.136055	0.0311087	0.0630888	27	0	IN	3	3	3	3	3	3	3	3	3
P37838	Background	0.157469	0.14915	0.159583	0.0599451	0.0684217	0.0946118	0.0139225	0.111593	0.0835416	0.172442	27	0	IN	3	3	3	3	3	3	3	3	3
P37898	Background	0.0908769	0.0533988	0.187042	0.050004	0.0338297	0.0548676	0.0681731	0.0374415	0.0175321	0.0375445	27	0	IN	3	3	3	3	3	3	3	3	3
P38009	Background	0.479066	0.136489	0.381925	0.129704	0.603919	0.0412584	0.128539	0.489859	0.258024	0.57134	23	4	IN	2	3	3	2	2	2	3	3	3
P38011	Background	0.115337	0.0138686	0.0749953	0.013485	0.0186405	0.0346136	0.0201085	0.0127377	0.0333582	0.101271	27	0	IN	3	3	3	3	3	3	3	3	3
P38013	Background	0.0673328	0.0134807	0.0498371	0.0219185	0.0141294	0.0334791	0.00515049	0.0216899	0.0267825	0.0614949	27	0	IN	3	3	3	3	3	3	3	3	3
P38061	Background	0.131722	0.0130241	0.163053	0.0272284	0.0138227	0.0399591	0.0285346	0.0414189	0.0287107	0.0788246	27	0	IN	3	3	3	3	3	3	3	3	3
P38066	Background	0.176875	0.155005	0.200281	0.102341	0.0669516	0.0526282	0.0709234	0.155529	0.0938627	0.109855	27	0	IN	3	3	3	3	3	3	3	3	3
P38067	Background	0.319121	0.0801995	0.278017	0.294361	0.254236	0.151847	0.0697467	0.0825622	0.0473836	0.109268	26	1	IN	3	2	3	3	3	3	3	3	3
P38071	Background	0.118433	0.167267	0.309501	0.0221497	0.0196852	0.0368325	0.0301968	0.0424048	0.0432985	0.0712462	27	0	IN	3	3	3	3	3	3	3	3	3
P38074	Background	0.691386	0.051824	0.0159262	0.743891	0.0734234	0.0322745	0.775269	0.0870354	0.110147	0.152307	27	0	IN	3	3	3	3	3	3	3	3	3
P38075	Background	0.195552	0.0340602	0.0751103	0.117421	0.018809	0.0376974	0.0207453	0.0603922	0.169991	0.18493	27	0	IN	3	3	3	3	3	3	3	3	3
P38077	Background	0.0885199	0.0118303	0.153617	0.0408937	0.0897432	0.0692198	0.0139342	0.057011	0.0532201	0.0436285	27	0	IN	3	3	3	3	3	3	3	3	3
P38079	Background	0.132524	0.191027	0.120849	0.127023	0.0987775	0.0701138	0.138518	0.047053	0.081552	0.090656	27	0	IN	3	3	3	3	3	3	3	3	3
P38081	Background	0.110376	0.0916088	0.0767855	0.0789853	0.0802631	0.04547	0.0924826	0.0667979	0.0386932	0.0711889	27	0	IN	3	3	3	3	3	3	3	3	3
P38088	Background	0.117876	0.0325577	0.133595	0.0336419	0.0511177	0.159496	0.02693	0.100178	0.0242828	0.0634328	27	0	IN	3	3	3	3	3	3	3	3	3
P38109	Background	0.262358				0.209534		0.117044	0.126425	0.135719	0.0392664	17	10	IN	0	1	1	3	1	3	3	3	2
P38115	Background	0.100861	0.0812673	0.0942963	0.0486849	0.0185474	0.0368435	0.0528116	0.0228386	0.0476647	0.166107	27	0	IN	3	3	3	3	3	3	3	3	3
P38116	Background	0.139702	0.0675129	0.221822	0.0533303	0.0812688	0.0481981	0.0226588	0.0387746	0.0458217	0.191234	27	0	IN	3	3	3	3	3	3	3	3	3
P38137	Background	0.0913246	0.0257167	0.114114	0.0648871	0.00307935	0.0548561	0.0602644	0.0291401	0.0330854	0.0608407	27	0	IN	3	3	3	3	3	3	3	3	3
P38143	Background	0.129328	0.181702	0.166391	0.156575	0.159758	0.111389	0.0657297	0.0552179	0.0860767	0.0598632	27	0	IN	3	3	3	3	3	3	3	3	3
P38144	Background	0.25072	0.0588948	0.0788624	0.0355366	0.0755266	0.084228	0.102943	0.33452	0.0518301	0.0343068	23	4	IN	3	2	2	2	2	3	3	3	3
P38145	Background	0.10669	0.0471948	0.13637	0.0921148	0.145869	0.0273318	0.124435	0.0631767	0.0718297	0.0283874	27	0	IN	3	3	3	3	3	3	3	3	3
P38182	Background	0.175919	0.023865	0.0621758	0.0165443	0.0430295	0.0214712	0.0370131	0.0593555	0.110678	0.147273	27	0	IN	3	3	3	3	3	3	3	3	3
P38197	Background	0.285937	0.488463	0.341795	0.280722	0.436928	0.353926	0.061029	0.299186	0.243859	0.0671223	27	0	IN	3	3	3	3	3	3	3	3	3
P38205	Background	0.101221	0.058657	0.143267	0.0429182	0.0137576	0.0266996	0.0227785	0.00372721	0.0671288	0.0588401	27	0	IN	3	3	3	3	3	3	3	3	3
P38206	Background	0.254039	0.211394	0.166559	0.245051	0.112698	0.166605	0.220748	0.394829	0.176207	0.0903855	25	2	IN	3	2	3	3	3	2	3	3	3
P38216	Background	0.47336	0.143847	0.122023	0.0726642	0.352962	0.265267	0.119231	0.0704728	0.0931524	0.106909	27	0	IN	3	3	3	3	3	3	3	3	3
P38217	Background	0.273344					0.90435	0.0917485	0.0122763	0.0482896	0.0142359	12	15	OUT	1	0	0	1	2	2	2	2	2
P38219	Background	0.136676	0.0704911	0.165335	0.0245767	0.0356025	0.065744	0.166808	0.0245822	0.181206	0.0499812	27	0	IN	3	3	3	3	3	3	3	3	3
P38221	Background	0.179021	0.231886	0.146576	0.129047	0.0583649	0.152267	0.135439	0.0837571	0.0859446	0.170416	27	0	IN	3	3	3	3	3	3	3	3	3
P38222	Background	0.221866	0.0114487	0.191313	0.0282256	0.0107561	0.0373443	0.0233118	0.0190202	0.00663139	0.0883532	27	0	IN	3	3	3	3	3	3	3	3	3
P38234	Background	0.114235	0.129012	0.205311	0.0393201	0.126691	0.0836249	0.0644749	0.12355	0.134759	0.0665801	25	2	IN	3	2	3	2	3	3	3	3	3
P38235	Background	0.111099	0.0583302	0.132427	0.0369457	0.0881764	0.0712036	0.039993	0.0896387	0.121825	0.016289	27	0	IN	3	3	3	3	3	3	3	3	3
P38248	Background	0.101285	0.0290373	0.0630892	0.0242813	0.173874	0.137833	0.00794918	0.0358557	0.0308089	0.0188226	27	0	IN	3	3	3	3	3	3	3	3	3
P38249	Background	0.0779048	0.0337686	0.109785	0.0454223	0.0182756	0.00545585	0.077608	0.0225592	0.0194716	0.0242167	27	0	IN	3	3	3	3	3	3	3	3	3
P38250	Background	0.288079	0.0381034	0.209011	0.0968718	0.0657768	0.0455436	0.0549876	0.0165186	0.088841	0.0578996	27	0	IN	3	3	3	3	3	3	3	3	3
P38260	Background	0.0909632	0.0427414	0.152735	0.0276843	0.00818881	0.022307	0.212633	0.020928	0.021588	0.0370659	27	0	IN	3	3	3	3	3	3	3	3	3
P38264	Background	0.153709	0.041715	0.171595	0.0787136	0.0149738	0.260472	0.0453243	0.288461	0.0576116	0.217277	27	0	IN	3	3	3	3	3	3	3	3	3
P38281	Background	0.136994	0.0867709	0.0819353	0.0123323	0.0837687	0.097228	0.0245087	0.0406908	0.132044	0.0361855	27	0	IN	3	3	3	3	3	3	3	3	3
P38288	Background	0.0855626	0.0284089	0.121257	0.015129	0.0272396	0.074255	0.0349481	0.0205138	0.0349138	0.0395715	27	0	IN	3	3	3	3	3	3	3	3	3
P38295	Background	0.103085	0.0284572	0.213068	0.0461415	0.0460468	0.00179458	0.0177766	0.0442402	0.0455165	0.0541543	27	0	IN	3	3	3	3	3	3	3	3	3
P38314	Background	0.156385		0.187883	0.12529	0.125915	0.0981291	0.0650505	0.0667127	0.0543371	0.0389748	24	3	IN	1	3	3	3	3	3	3	2	3
P38328	Background	0.138365	0.0485938	0.023204	0.0633024	0.043207	0.0463696	0.289809	0.263137	0.0594914	0.0948979	27	0	IN	3	3	3	3	3	3	3	3	3
P38334	Background	0.131274	0.0994986	0.0778001	0.00637098	0.0136209	0.0676621	0.00714277	0.0320167	0.0214847	0.0422505	27	0	IN	3	3	3	3	3	3	3	3	3
P38345	Background	0.169918	0.169156	0.240341	0.29051	0.0223215	0.212876	0.101339	0.160052	0.0822081	0.103585	27	0	IN	3	3	3	3	3	3	3	3	3
P38352	Background	0.290908				0.141188					0.11727	11	16	OUT	1	1	1	2	1	1	1	1	2
P38355	Background	0.158488	0.105353	0.0675464	0.101006	0.0712213	0.112739	0.0232692	0.0589023	0.11466	0.0977247	27	0	IN	3	3	3	3	3	3	3	3	3
P38426	Background	0.0922189	0.0360562	0.181612	0.0323754	0.0455997	0.0326879	0.0155681	0.00782573	0.0445567	0.0284572	27	0	IN	3	3	3	3	3	3	3	3	3
P38427	Background	0.251674	0.380166	0.386797	0.208007	0.309994	0.242725	0.261167	0.0755303	0.0961676	0.196126	27	0	IN	3	3	3	3	3	3	3	3	3
P38431	Background	0.0851422	0.0535167	0.108809	0.0284642	0.0334207	0.0459573	0.0265687	0.0305151	0.0406201	0.0857033	27	0	IN	3	3	3	3	3	3	3	3	3
P38555	Background	0.106059	0.0339912	0.196864	0.0343421	0.039313	0.0336592	0.0150759	0.0220733	0.0606511	0.0790254	27	0	IN	3	3	3	3	3	3	3	3	3
P38616	Background	0.147664	0.018834	0.240634	0.0727772	0.102279	0.0407465	0.0967177	0.0314655	0.0348299	0.0743719	27	0	IN	3	3	3	3	3	3	3	3	3
P38623	Background	0.0822306						0.0118498	0.0731694	0.0809422	0.0859329	10	17	OUT	0	0	1	0	0	2	2	3	2
P38624	Background	0.206747	0.0581535	0.072637	0.133367	0.0389845	0.111242	0.0514137	0.452562	0.249461	0.103071	27	0	IN	3	3	3	3	3	3	3	3	3
P38625	Background	0.125199	0.0414968	0.163567	0.0534922	0.109922	0.076045	0.0719682	0.0680701	0.0078675	0.116156	27	0	IN	3	3	3	3	3	3	3	3	3
P38627	Background	0.251317	0.209881	0.300661	0.0282473	0.110738	0.142974	0.254307	0.238307	0.0696184	0.14315	27	0	IN	3	3	3	3	3	3	3	3	3
P38628	Background	0.0852853	0.0284754	0.155865	0.028901	0.035171	0.0261179	0.0183422	0.0140894	0.0753311	0.0388814	27	0	IN	3	3	3	3	3	3	3	3	3
P38629	Background	0.299058	0.161129	0.0951836	0.0245264	0.0606044	0.120997	0.197012	0.117321	0.050181	0.115013	25	2	IN	3	2	3	2	3	3	3	3	3
P38631	Background	0.168405	0.0875233	0.153739	0.139623	0.0845434	0.0737771	0.19537	0.058441	0.0362952	0.211518	27	0	IN	3	3	3	3	3	3	3	3	3
P38636	Background	0.112292	0.0864526	0.242476	0.130551	0.0431995	0.0648785	0.0681597	0.072754	0.0169426	0.138446	25	2	IN	3	2	3	3	3	3	3	3	2
P38688	Background	0.10437	0.0461306	0.148892	0.144332	0.0763901	0.0769398	0.0195971	0.0392825	0.101576		25	2	IN	3	3	3	3	3	3	3	3	1
P38689	Background	0.242119	0.0497754	0.238846	0.25578	0.229138	0.315037	0.0959706	0.252609	0.0609842	0.0712458	27	0	IN	3	3	3	3	3	3	3	3	3
P38694	Background	0.174627	0.157848	0.161642	0.0933948	0.0505114	0.154543	0.104309	0.0822184	0.0305552	0.215293	26	1	IN	3	3	3	3	3	3	3	2	3
P38701	Background	0.0763081	0.0130296	0.141426	0.0264778	0.0112064	0.0137408	0.0126704	0.00235391	0.0293135	0.0255667	27	0	IN	3	3	3	3	3	3	3	3	3
P38707	Background	0.0678795	0.0225965	0.113173	0.0207478	0.0185717	0.0142356	0.0132692	0.0125033	0.0212754	0.0120145	27	0	IN	3	3	3	3	3	3	3	3	3
P38708	Background	0.0810499	0.0322811	0.124724	0.0378576	0.0152794	0.0117484	0.0169521	0.0241081	0.0564325	0.0685695	27	0	IN	3	3	3	3	3	3	3	3	3
P38711	Background	0.103706	0.0171199	0.188383	0.0179669	0.0193832	0.0195621	0.0126056	0.0176437	0.0217465	0.011876	27	0	IN	3	3	3	3	3	3	3	3	3
P38715	Background	0.0683827	0.0195378	0.123037	0.0262307	0.0289057	0.0181651	0.0192442	0.0402176	0.00139466	0.0151449	27	0	IN	3	3	3	3	3	3	3	3	3
P38716	Background	0.0992542	0.0906497	0.163113	0.0420434	0.0233021	0.0169036	0.056016	0.0231338	0.0140606	0.0370787	27	0	IN	3	3	3	3	3	3	3	3	3
P38720	Background	0.113817	0.0139308	0.10642	0.00604469	0.0122489	0.04434	0.0259845	0.0428909	0.028349	0.0869697	27	0	IN	3	3	3	3	3	3	3	3	3
P38753	Background											0	27	OUT	0	0	0	0	0	0	0	0	0
P38754	Background	0.118177	0.00514043	0.1392	0.0148073	0.0171645	0.0174433	0.010645	0.0115563	0.0568672	0.0562827	27	0	IN	3	3	3	3	3	3	3	3	3
P38755	Background	0.135698	0.0499305	0.0969854	0.105128	0.235349	0.159214	0.125041	0.0765246	0.0444282	0.0444283	27	0	IN	3	3	3	3	3	3	3	3	3
P38758	Background	0.386644	0.154204	0.104184	0.172808	0.0876188	0.168919	0.067343	0.050904	0.498871	0.0101328	27	0	IN	3	3	3	3	3	3	3	3	3
P38764	Background	0.0925523	0.0314853	0.0932444	0.0171173	0.025095	0.0287793	0.00673185	0.0178852	0.0428253	0.113212	27	0	IN	3	3	3	3	3	3	3	3	3
P38765	Background	0.150422	0.052785	0.182051	0.0181349	0.0747487	0.0621947	0.0796871	0.0288873	0.117436	0.101062	27	0	IN	3	3	3	3	3	3	3	3	3
P38766	Background	0.360855	0.0702541	0.185161	0.0435516	0.0358886	0.0809214	0.0272813	0.0844375	0.087077	0.203705	27	0	IN	3	3	3	3	3	3	3	3	3
P38773	Background	0.13019	0.023549	0.0874336	0.093579	0.0570361	0.0753937	0.143423	0.0762945	0.0879778	0.0397302	27	0	IN	3	3	3	3	3	3	3	3	3
P38777	Background	0.0815108	0.0499415	0.172109	0.0725051	0.0450404	0.0463749	0.0541309	0.0305257	0.0189477	0.0324427	27	0	IN	3	3	3	3	3	3	3	3	3
P38787	Background	0.0737898	0.04466	0.12461	0.0428369	0.0120107	0.0509613	0.0542596	0.0213662	0.0138691	0.0512667	27	0	IN	3	3	3	3	3	3	3	3	3
P38788	Background	0.056486	0.0948842	0.122366	0.0211966	0.0150212	0.0252177	0.0109932	0.0160129	0.0304811	0.0231	27	0	IN	3	3	3	3	3	3	3	3	3
P38791	Background	0.147343	0.0737211	0.0902424	0.0140797	0.0263508	0.0130937	0.139391	0.0367889	0.186747	0.0529009	27	0	IN	3	3	3	3	3	3	3	3	3
P38795	Background	0.772381	0.249161	0.237784	0.624992	0.00514654		0.715726	0.101413	0.173228	0.125126	24	3	IN	3	3	3	2	1	3	3	3	3
P38804	Background	0.219391	0.0429235	0.0427391	0.0542995	0.0305671	0.0299338	0.0162934	0.0306439	0.0761904	0.111885	27	0	IN	3	3	3	3	3	3	3	3	3
P38810	Background	0.149104	0.0739556	0.232795	0.0832929	0.100541	0.018502	0.140905	0.0663248	0.163386	0.0400106	27	0	IN	3	3	3	3	3	3	3	3	3
P38817	Background	0.356896	0.423654	0.377153	0.0369687	0.322372	0.0266835	0.0770808	0.430439	0.309022	0.565661	27	0	IN	3	3	3	3	3	3	3	3	3
P38821	Background	0.172356	0.0731801	0.0423814	0.150181	0.097354	0.0932151	0.0498586	0.0458128	0.158099	0.0732659	27	0	IN	3	3	3	3	3	3	3	3	3
P38836	Background	0.124971	0.0212769	0.123984	0.052499	0.0375514	0.0609143	0.0477958	0.0158982	0.0518891	0.371588	27	0	IN	3	3	3	3	3	3	3	3	3
P38840	Background	0.0899782	0.0108978	0.124928	0.0122243	0.0331096	0.0398928	0.0321908	0.0465939	0.040931	0.0610605	27	0	IN	3	3	3	3	3	3	3	3	3
P38845	Background	0.112678	0.0324336	0.230148	0.0496846	0.0193313	0.0392228	0.0493651	0.0462967	0.0166637	0.153345	27	0	IN	3	3	3	3	3	3	3	3	3
P38858	Background	0.100207	0.0348145	0.100919	0.0865806	0.0564963	0.0785608	0.0378414	0.0368114	0.0207774	0.0746911	27	0	IN	3	3	3	3	3	3	3	3	3
P38861	Background	0.690582	0.0674147	0.302118	0.0124855	0.390396	0.254953	0.586096	0.0601752	0.53168	0.230703	24	3	IN	2	3	3	3	3	2	3	2	3
P38879	Background	0.0818086	0.0253553	0.14846	0.0458176	0.0395286	0.083238	0.0371786	0.0122424	0.120863	0.0669251	27	0	IN	3	3	3	3	3	3	3	3	3
P38883	Background	0.215432	0.148303	0.104444	0.117248	0.10178	0.0497446	0.121164	0.045451	0.140031	0.355085	27	0	IN	3	3	3	3	3	3	3	3	3
P38886	Background	0.143296	0.0346795	0.174091	0.0226379	0.0289755	0.046396	0.0469545	0.0870451	0.0205479	0.288908	27	0	IN	3	3	3	3	3	3	3	3	3
P38891	Background	0.0554928	0.0512764	0.0913531	0.0281836	0.0279311	0.00603508	0.00260371	0.00391167	0.0236757	0.0502951	27	0	IN	3	3	3	3	3	3	3	3	3
P38892	Background	0.16991	0.029243	0.188671	0.105752	0.145967	0.144144	0.0210346	0.0104135	0.103144	0.0796291	27	0	IN	3	3	3	3	3	3	3	3	3
P38903	Background	0.22427				0.0543235	0.0265603		0.34036			7	20	OUT	0	0	0	2	2	0	3	0	0
P38910	Background	0.0767641	0.0271362	0.129235	0.0239037	0.0125747	0.0431078	0.0222894	0.0295165	0.0183957	0.0486217	27	0	IN	3	3	3	3	3	3	3	3	3
P38911	Background	0.124138	0.0341117	0.0657936	0.0542176	0.162103	0.0422371	0.0417486	0.145698	0.0428426	0.0758497	27	0	IN	3	3	3	3	3	3	3	3	3
P38912	Background	0.132456	0.0414034	0.203591	0.0565864	0.0310924	0.0421267	0.0102032	0.0343014	0.0504055	0.0132426	27	0	IN	3	3	3	3	3	3	3	3	3
P38934	Background	0.111541	0.0257348	0.126202	0.0516488	0.0245802	0.0138623	0.0115669	0.0340914	0.0519833	0.0406213	27	0	IN	3	3	3	3	3	3	3	3	3
P38968	Background	0.055822	0.0399834	0.0881162	0.0362439	0.0171757	0.00148226	0.00971396	0.0340108	0.00837202	0.00877753	27	0	IN	3	3	3	3	3	3	3	3	3
P38972	Background	0.123059	0.0573477	0.0813475	0.0580699	0.034145	0.0150532	0.058509	0.0156019	0.0295909	0.050514	27	0	IN	3	3	3	3	3	3	3	3	3
P38986	Background	0.409595	0.0683489	0.10272	0.721179	0.127954	0.7492	0.308963	0.20268	0.10432	0.355466	26	1	IN	3	3	2	3	3	3	3	3	3
P38988	Background	0.10674	0.0543687	0.190424	0.0571497	0.0694277	0.0715356	0.0589632	0.0200929	0.114954	0.0854258	25	2	IN	3	3	3	3	3	2	3	3	2
P38998	Background	0.191052	0.0450892	0.0751655	0.0732715	0.14093	0.0522102	0.0470643	0.101351	0.0643512	0.143193	27	0	IN	3	3	3	3	3	3	3	3	3
P38999	Background	0.0872865	0.0385048	0.135131	0.021586	0.0303718	0.0872055	0.0328668	0.0368668	0.0234534	0.0445259	27	0	IN	3	3	3	3	3	3	3	3	3
P39003	Background	0.0801363	0.0351948	0.0562333	0.0164364	0.0306787	0.0116661	0.0232241	0.0111426	0.0832371	0.0946438	27	0	IN	3	3	3	3	3	3	3	3	3
P39013	Background	0.270304	0.383942	0.182283	0.265633	0.0583029	0.405578	0.0794216	0.0734189	0.522179	0.439132	27	0	IN	3	3	3	3	3	3	3	3	3
P39015	Background	0.125515	0.0073255	0.173013	0.0586234	0.0273416	0.0488004	0.0267046	0.0247722	0.0220296	0.0596796	27	0	IN	3	3	3	3	3	3	3	3	3
P39076	Background	0.13373	0.0569262	0.167497	0.0198393	0.0277206	0.0566057	0.0207212	0.136913	0.0453202	0.0680316	27	0	IN	3	3	3	3	3	3	3	3	3
P39077	Background	0.177498	0.0804971	0.227688	0.111534	0.0713097	0.157302	0.0801086	0.128382	0.158324	0.115702	27	0	IN	3	3	3	3	3	3	3	3	3
P39078	Background	0.134356	0.0344887	0.099028	0.0551549	0.0626664	0.0785847	0.0463473	0.0809234	0.0795962	0.0626689	27	0	IN	3	3	3	3	3	3	3	3	3
P39079	Background	0.281068	0.128502	0.109868	0.0213785	0.0634997	0.123045	0.00622254	0.0643573	0.112505	0.314923	27	0	IN	3	3	3	3	3	3	3	3	3
P39101	Background	0.344378	0.406403	0.0702828	0.318565	0.089818	9.33208e-05	0.0459629	0.0340654	0.29367	0.821492	26	1	IN	3	3	3	3	2	3	3	3	3
P39103	Background	0.215546	0.492722	0.227742	0.182881	0.020185	0.0695197	0.156435	0.122623	0.00498055	0.0880389	26	1	IN	3	3	3	3	3	3	3	2	3
P39105	Background	0.26002	0.25553	0.21812	0.162637	0.0736631	0.159194	0.0959944	0.357931	0.0668612	0.200244	27	0	IN	3	3	3	3	3	3	3	3	3
P39107	Background	0.166309	0.0576668	0.0830484	0.0443213	0.054447	0.182224	0.0824744	0.102491	0.0729444	0.123051	27	0	IN	3	3	3	3	3	3	3	3	3
P39109	Background											0	27	OUT	0	0	0	0	0	0	0	0	0
P39111	Background	0.103503	0.053872	0.108426	0.0940652	0.0114273	0.0428861	0.0107955	0.0634814	0.0541971	0.139998	27	0	IN	3	3	3	3	3	3	3	3	3
P39112	Background	0.0830051	0.0747999	0.119569	0.0376138	0.0775258	0.047233	0.0546621	0.0468137	0.0261453	0.0436236	27	0	IN	3	3	3	3	3	3	3	3	3
P39516	Background	0.114583	0.0180018	0.16829	0.0238519	0.0219966	0.0145682	0.0122124	0.0202884	0.0392612	0.0287919	27	0	IN	3	3	3	3	3	3	3	3	3
P39517	Background	0.185612	0.0558017	0.141531	0.407382	0.0625879	0.0477402	0.0717533	0.133978	0.0687814	0.155732	27	0	IN	3	3	3	3	3	3	3	3	3
P39522	Background	0.16889	0.0364576	0.0981435	0.0305629	0.0304667	0.255805	0.182511	0.204164	0.0508328	0.0802514	27	0	IN	3	3	3	3	3	3	3	3	3
P39533	Background	0.114817	0.0538979	0.128104	0.0681897	0.0348329	0.113661	0.0621604	0.0523488	0.0475881	0.138996	27	0	IN	3	3	3	3	3	3	3	3	3
P39676	Background	0.0852675	0.0280849	0.0773565	0.0103905	0.0267665	0.0276494	0.0151509	0.0285311	0.0371356	0.0657023	27	0	IN	3	3	3	3	3	3	3	3	3
P39683	Background	0.158895	0.0590149	0.137641	0.0740301	0.0875846	0.0953377	0.174329	0.15516	0.124061	0.133775	27	0	IN	3	3	3	3	3	3	3	3	3
P39684	Background	0.464204	0.303331	0.664706	0.456531	0.187568	0.242479	0.247074	0.162667	0.0507151	0.189657	27	0	IN	3	3	3	3	3	3	3	3	3
P39708	Background	0.148984	0.155484	0.128349	0.174076	0.0199788	0.0229183	0.204636	0.0188811	0.176611	0.0811313	27	0	IN	3	3	3	3	3	3	3	3	3
P39714	Background	0.302287	0.175715	0.138068	0.0470755	0.184762	0.167382	0.0446193	0.108512	0.0873544	0.0683302	26	1	IN	3	3	3	3	3	3	3	3	2
P39721	Background	0.139626	0.0702962	0.0514897	0.057173	0.0267433	0.0405767	0.0525434	0.0853849	0.09395	0.145329	27	0	IN	3	3	3	3	3	3	3	3	3
P39726	Background	0.225196	0.0892311	0.0642178	0.447227	0.0393392	0.0671341	0.0163816	0.106836	0.0594611	0.14812	27	0	IN	3	3	3	3	3	3	3	3	3
P39727	Background	0.223237	0.0640718			0.172636		0.0858239		0.19917	0.281464	14	13	IN	2	0	1	2	0	3	1	2	3
P39730	Background	0.0871831	0.060109	0.131868	0.0113883	0.0418896	0.0606993	0.0148294	0.0176476	0.0124192	0.042545	27	0	IN	3	3	3	3	3	3	3	3	3
P39743	Background	0.238749	0.0826776	0.164311	0.0660715	0.247466	0.00365383	0.305135	0.257251	0.0112265	0.19018	27	0	IN	3	3	3	3	3	3	3	3	3
P39744	Background	0.173308	0.515144	0.156565	0.0129095	0.106209	0.105366	0.0830134	0.117404	0.0357834	0.0981043	27	0	IN	3	3	3	3	3	3	3	3	3
P39926	Background	0.206491	0.0346035	0.236265	0.0814068	0.0484252	0.113079	0.0438445	0.0228053	0.158267	0.591587	27	0	IN	3	3	3	3	3	3	3	3	3
P39929	Background	0.131569	0.0326854	0.226201	0.0824182	0.0213805	0.0915662	0.0593894	0.0373169	0.0491708	0.0147676	27	0	IN	3	3	3	3	3	3	3	3	3
P39935	Background	0.14363	0.0370401	0.117116	0.0708467	0.0992254	0.157393	0.075295	0.246922	0.0180652	0.0138747	27	0	IN	3	3	3	3	3	3	3	3	3
P39936	Background	0.257785	0.0391152	0.32691	0.313382	0.159606	0.0141085	0.082928	0.312503	0.273761	0.162495	24	3	IN	2	3	3	3	2	2	3	3	3
P39939	Background	0.0899094	0.047459	0.176815	0.0427523	0.0333576	0.0127923	0.0114289	0.0131423	0.0252692	0.0426494	27	0	IN	3	3	3	3	3	3	3	3	3
P39940	Background	0.210881	0.0231501	0.143101	0.116832	0.139917	0.0578104	0.0508733	0.110338	0.0598067	0.171674	27	0	IN	3	3	3	3	3	3	3	3	3
P39954	Background	0.114633	0.0188941	0.113533	0.02141	0.0246978	0.0286168	0.0491311	0.0140512	0.0319475	0.0726351	27	0	IN	3	3	3	3	3	3	3	3	3
P39958	Background	0.0879444	0.0750698	0.0412155	0.0348644	0.0234029	0.0114882	0.0358429	0.046381	0.120801	0.102944	27	0	IN	3	3	3	3	3	3	3	3	3
P39961	Background	0.165427		0.0710439	0.0365467	0.0433973	0.0216044	0.127487	0.240916	0.168861	0.342429	20	7	IN	0	2	3	3	2	3	3	2	2
P39966	Background	0.129155	0.0279427	0.270038	0.0722664	0.0604195	0.0654998	0.0776342	0.072495	0.0691927	0.0589902	27	0	IN	3	3	3	3	3	3	3	3	3
P39968	Background	0.305045	0.109208	0.0313993	0.0959522	0.0593021	0.490064	0.0922993	0.0405579	0.515469	0.144483	27	0	IN	3	3	3	3	3	3	3	3	3
P39976	Background	0.160771	0.0358584	0.161347	0.0641004	0.0347448	0.0610407	0.0387701	0.0287907	0.0709846	0.276927	27	0	IN	3	3	3	3	3	3	3	3	3
P39986	Background	0.0894855	0.0628906	0.147781	0.0706171	0.138534	0.0887138	0.0395534	0.0655731	0.038663	0.050283	27	0	IN	3	3	3	3	3	3	3	3	3
P39987	Background	0.332175	0.0270097	0.184685	0.0102745	0.0361568	0.0592127	0.030209	0.0428095	0.0409019	0.0948717	27	0	IN	3	3	3	3	3	3	3	3	3
P39990	Background	0.115724	0.000931202	0.122483	0.0359391	0.0258706	0.0376535	0.0282271	0.00132536	0.0649802	0.0586619	27	0	IN	3	3	3	3	3	3	3	3	3
P40016	Background	0.167247	0.14887	0.0954926	0.0837035	0.139892	0.149066	0.183078	0.152686	0.174948	0.138621	27	0	IN	3	3	3	3	3	3	3	3	3
P40017	Background	0.177886	0.0859406	0.148707	0.291476	0.0658955	0.0767606	0.0361966	0.308851	0.184387	0.0777207	27	0	IN	3	3	3	3	3	3	3	3	3
P40018	Background	0.173602	0.0596213	0.153861	0.137333	0.268222	0.0486061	0.0732782	0.0997653	0.238164	0.0719952	26	1	IN	3	3	3	2	3	3	3	3	3
P40024	Background	0.278757	0.092116	0.0933677	0.0174096	0.163214	0.229712	0.114369	0.0755739	0.428318	0.381294	27	0	IN	3	3	3	3	3	3	3	3	3
P40029	Background	0.132913	0.0217189	0.229163	0.0556697	0.0144317	0.0381614	0.0377666	0.0381721	0.110526	0.0124584	27	0	IN	3	3	3	3	3	3	3	3	3
P40030	Background	0.409867	0.134674	0.18097	0.0310475	0.0599436	0.38364	0.0537312	0.323177	0.0463602	0.159268	27	0	IN	3	3	3	3	3	3	3	3	3
P40037	Background	0.133924	0.00812838	0.165057	0.0968809	0.0206971	0.0445413	0.0236471	0.095759	0.0392388	0.081544	27	0	IN	3	3	3	3	3	3	3	3	3
P40040	Background	0.135165	0.0563325	0.0609339	0.0879772			0.103267	0.102937	0.118508	0.178539	20	7	IN	3	2	2	1	1	3	3	2	3
P40042	Background	0.2256	0.0581406	0.0965231	0.116874	0.0469844		0.0584835	0.0439999	0.0889461	0.0966179	25	2	IN	3	3	3	3	1	3	3	3	3
P40043	Background	0.18092	0.0659067	0.0985699	0.0111948	0.0451204	0.098641	0.0278672	0.0739687	0.106587	0.0794107	27	0	IN	3	3	3	3	3	3	3	3	3
P40047	Background	0.102381	0.0317497	0.0538468	0.0713435	0.103765	0.0514414	0.0465349	0.0776672	0.0220452	0.118293	27	0	IN	3	3	3	3	3	3	3	3	3
P40053	Background	0.145604	0.077399	0.113282	0.0946582	0.0995938	0.00695448	0.00991873	0.0884115	0.111808	0.0586716	27	0	IN	3	3	3	3	3	3	3	3	3
P40054	Background	0.132422	0.0215847	0.0769279	0.0320757	0.0313052	0.0494557	0.0288189	0.0415834	0.0798954	0.0436671	27	0	IN	3	3	3	3	3	3	3	3	3
P40060	Background	0.17454	0.0730448	0.0897689	0.0885556	0.0829683	0.173001	0.0512251	0.0687315	0.101294	0.124779	27	0	IN	3	3	3	3	3	3	3	3	3
P40069	Background	0.0915984	0.0190107	0.0945286	0.00369923	0.0156778	0.0634438	0.0173577	0.0188266	0.0449953	0.105392	27	0	IN	3	3	3	3	3	3	3	3	3
P40070	Background	0.552155	0.0657274	0.188359	0.0992368	0.133111	0.135272	0.0444836	0.116223	0.0613385	0.174679	27	0	IN	3	3	3	3	3	3	3	3	3
P40075	Background	0.0986069	0.0560151	0.174835	0.080048	0.0241947	0.0963419	0.0320737	0.0216436	0.0238819	0.0246849	27	0	IN	3	3	3	3	3	3	3	3	3
P40081	Background	0.179152	0.0733499	0.2723	0.253799	0.0162848	0.065168	0.232598	0.185508	0.128535	0.231654	27	0	IN	3	3	3	3	3	3	3	3	3
P40086	Background	0.117528	0.0181464	0.140435	0.0781884	0.105723	0.240936	0.0628874	0.0471535	0.153765	0.132261	27	0	IN	3	3	3	3	3	3	3	3	3
P40087	Background	0.0965287	0.041061	0.136316	0.0439834	0.039797	0.0478837	0.0516989	0.0594877	0.0787439	0.032424	27	0	IN	3	3	3	3	3	3	3	3	3
P40093	Background	0.096431	0.0630555	0.109875	0.0372062	0.00441457	0.0644079	0.0371057	0.0254899	0.140241	0.0926518	27	0	IN	3	3	3	3	3	3	3	3	3
P40106	Background	0.218213	0.1301	0.246165	0.303618	0.229548	0.225047	0.190489	0.132518	0.201995	0.206022	27	0	IN	3	3	3	3	3	3	3	3	3
P40150	Background	0.0759251	0.0288574	0.103102	0.00898762	0.0100501	0.00823812	0.0145976	0.00894675	0.0440321	0.046983	27	0	IN	3	3	3	3	3	3	3	3	3
P40159	Background	0.32841	0.0874711	0.0738233	0.163026	0.210653		0.111723	0.098117	0.217522	0.343619	24	3	IN	3	2	3	3	1	3	3	3	3
P40165	Background	0.455096	0.553607	0.625845	0.19903	0.00500246	0.279153	0.338002	0.23726	0.0711294	0.197443	25	2	IN	2	2	3	3	3	3	3	3	3
P40185	Background	0.0930411	0.027274	0.139277	0.0479698	0.0196902	0.0238624	0.024725	0.0066268	0.0309317	0.0388502	27	0	IN	3	3	3	3	3	3	3	3	3
P40202	Background	0.0962072	0.0208604	0.113029	0.0218451	0.00383078	0.0445983	0.0504476	0.0533395	0.0546008	0.0573719	27	0	IN	3	3	3	3	3	3	3	3	3
P40212	Background	0.081248	0.00499923	0.142992	0.0741009	0.0190164	0.0342064	0.0318732	0.0177982	0.0214051	0.0167475	27	0	IN	3	3	3	3	3	3	3	3	3
P40215	Background	0.133613	0.0118712	0.123377	0.129804	0.0947458	0.121982	0.129565	0.0204525	0.126754	0.0565716	27	0	IN	3	3	3	3	3	3	3	3	3
P40217	Background	0.0669051	0.0305838	0.100145	0.0197455	0.0202203	0.0367922	0.0284467	0.0129334	0.0271069	0.0356865	27	0	IN	3	3	3	3	3	3	3	3	3
P40302	Background	0.137338	0.0241861	0.0893595	0.309837	0.0376636	0.16223	0.0119101	0.0100589	0.068069	0.0942188	27	0	IN	3	3	3	3	3	3	3	3	3
[truncated: 454 more rows]

## Sheet: PD-nI
Coefficient of variation (CV) among quantitative values and number of valid quantitative values (VV) measured for each protein quantified in the main dataset (PXD001819) using the PD-nI approach.
[truncated: 1,272 more rows]

[truncated: 2 more sheets: PD-A, PD-nA]
