# Supplementary material for: Comparative Evaluation of MaxQuant and Proteome Discoverer MS1-Based Protein Quantification Tools
Source: J Proteome Res. 2021 May 26;20(7):3497–507. doi: 10.1021/acs.jproteome.1c00143 (PMC8280745; doi:10.1021/acs.jproteome.1c00143)
Supplement: Supplementary file 7 — pr1c00143_si_007.xlsx [file pr1c00143_si_007.xlsx]

## Sheet: Dataset_S6
Number of proteins identified and/or quantified by MQ-I, MQ-L and PD in each sample replicate of the main dataset (PXD001819).
			P1_R1	P1_R2	P1_R3	P2_R1	P2_R2	P2_R3	P3_R1	P3_R2	P3_R3	P4_R1	P4_R2	P4_R3	P5_R1	P5_R2	P5_R3	P6_R1	P6_R2	P6_R3	P7_R1	P7_R2	P7_R3	P8_R1	P8_R2	P8_R3	P9_R1	P9_R2	P9_R3
MQ-I	All	Identified only	4	0	3	6	5	4	3	2	6	3	1	4	4	5	3	1	2	5	1	6	6	0	0	3	4	4	3
		Quantified only	231	232	234	217	240	234	227	224	208	243	246	234	264	247	254	242	235	260	234	226	216	202	211	211	162	180	206
		Identified & quantifed	768	768	763	787	760	771	787	783	795	769	758	768	737	757	752	737	742	724	748	759	757	769	772	770	823	805	779
	Spike	Identified only	0	0	0	0	0	0	0	0	0	0	0	0	0	0	0	0	0	0	0	0	0	0	0	0	0	0	0
		Quantified only	0	0	0	1	0	2	5	4	4	22	18	17	33	32	35	15	16	16	16	15	16	15	18	16	15	16	15
		Identified & quantifed	48	48	48	47	48	46	43	44	44	25	29	28	9	8	7	1	1	2	1	2	0	0	0	1	0	1	1
		Neither identified nor quantified	0	0	0	0	0	0	0	0	0	1	1	3	6	8	6	32	31	30	31	31	32	33	30	31	33	31	32
	Background	Identified only	4	0	3	6	5	4	3	2	6	3	1	4	4	5	3	1	2	5	1	6	6	0	0	3	4	4	3
		Quantified only	231	232	234	216	240	232	222	220	204	221	228	217	231	215	219	227	219	244	218	211	200	187	193	195	147	164	191
		Identified & quantifed	720	720	715	740	712	725	744	739	751	744	729	740	728	749	745	736	741	722	747	757	757	769	772	769	823	804	778
MQ-L	All	Identified only	6	0	3	8	6	4	4	2	6	3	3	4	4	5	3	2	3	6	2	8	7	1	1	3	5	5	3
		Quantified only	218	218	220	205	228	221	215	212	196	230	233	223	251	233	240	233	227	251	227	214	207	194	206	201	152	174	200
		Identified & quantifed	766	768	763	785	759	771	786	783	795	769	756	768	737	757	752	736	741	723	747	757	756	768	771	770	822	804	779
	Spike	Identified only	0	0	0	0	0	0	0	0	0	0	0	0	0	0	0	0	0	0	0	0	0	0	0	0	0	0	0
		Quantified only	0	0	0	1	0	2	5	4	4	22	17	17	33	32	35	15	16	16	16	15	16	15	18	15	15	15	13
		Identified & quantifed	48	48	48	47	48	46	43	44	44	25	29	28	9	8	7	1	1	2	1	2	0	0	0	1	0	1	1
		Neither identified nor quantified	0	0	0	0	0	0	0	0	0	1	2	3	6	8	6	32	31	30	31	31	32	33	30	32	33	32	34
	Background	Identified only	6	0	3	8	6	4	4	2	6	3	3	4	4	5	3	2	3	6	2	8	7	1	1	3	5	5	3
		Quantified only	218	218	220	204	228	219	210	208	192	208	216	206	218	201	205	218	211	235	211	199	191	179	188	186	137	159	187
		Identified & quantifed	718	720	715	738	711	725	743	739	751	744	727	740	728	749	745	735	740	721	746	755	756	768	771	769	822	803	778
PD	All	Identified only	0	0	0	0	3	2	0	3	2	2	0	2	2	3	0	1	3	0	3	1	1	0	2	1	2	1	0
		Quantified only	371	388	357	325	354	367	350	356	351	357	372	361	391	374	379	397	386	402	392	361	373	353	352	351	304	327	352
		Identified & quantifed	842	824	854	886	843	847	871	863	870	859	842	858	811	843	847	814	829	811	825	852	843	853	848	862	901	882	853
	Spike	Identified only	0	0	0	0	0	0	0	0	0	0	0	0	0	0	0	0	0	0	0	0	0	0	0	0	0	0	0
		Quantified only	0	0	0	0	0	0	3	2	3	20	13	15	35	35	38	39	38	35	37	34	34	32	35	32	30	36	33
		Identified & quantifed	48	48	48	48	48	48	45	46	45	28	35	33	13	12	10	1	1	1	1	1	1	0	0	0	0	0	0
		Neither identified nor quantified	0	0	0	0	0	0	0	0	0	0	0	0	0	1	0	8	9	12	10	13	13	16	13	16	18	12	15
	Background	Identified only	0	0	0	0	3	2	0	3	2	2	0	2	2	3	0	1	3	0	3	1	1	0	2	1	2	1	0
		Quantified only	371	388	357	325	354	367	347	354	348	337	359	346	356	339	341	358	348	367	355	327	339	321	317	319	274	291	319
		Identified & quantifed	794	776	806	838	795	799	826	817	825	831	807	825	798	831	837	813	828	810	824	851	842	853	848	862	901	882	853
