# Supplementary material for: Comparative Evaluation of MaxQuant and Proteome Discoverer MS1-Based Protein Quantification Tools
Source: J Proteome Res. 2021 May 26;20(7):3497–507. doi: 10.1021/acs.jproteome.1c00143 (PMC8280745; doi:10.1021/acs.jproteome.1c00143)
Supplement: Supplementary file 8 — pr1c00143_si_008.xlsx [file pr1c00143_si_008.xlsx]

## Sheet: Dataset_S7
Number of proteins quantified by MQ-I, MQ-L and/or PD in each sample replicate of the main dataset (PXD001819).
Number of proteins			P1_R1	P1_R2	P1_R3	P2_R1	P2_R2	P2_R3	P3_R1	P3_R2	P3_R3	P4_R1	P4_R2	P4_R3	P5_R1	P5_R2	P5_R3	P6_R1	P6_R2	P6_R3	P7_R1	P7_R2	P7_R3	P8_R1	P8_R2	P8_R3	P9_R1	P9_R2	P9_R3
MQ-I vs PD	All	MQ-I_only	40	41	43	49	56	40	34	36	37	41	42	38	52	41	35	40	34	36	34	33	27	37	46	31	39	40	45
		PD_only	254	253	257	256	253	249	241	248	255	245	252	255	253	254	255	272	272	265	269	261	270	272	263	263	259	264	265
		MQ-I & PD	959	959	954	955	944	965	980	971	966	971	962	964	949	963	971	939	943	948	948	952	946	934	937	950	946	945	940
	Spike	MQ-I_only	0	0	0	0	0	0	0	0	0	0	0	0	0	0	0	0	0	3	2	0	0	2	3	2	3	2	5
		PD_only	0	0	0	0	0	0	0	0	0	1	1	3	6	7	6	24	22	21	23	18	19	19	20	17	18	21	22
		MQ-I & PD	48	48	48	48	48	48	48	48	48	47	47	45	42	40	42	16	17	15	15	17	16	13	15	15	12	15	11
		Netiher MQ-I nor PD	0	0	0	0	0	0	0	0	0	0	0	0	0	1	0	8	9	9	8	13	13	14	10	14	15	10	10
	Background	MQ-I_only	40	41	43	49	56	40	34	36	37	41	42	38	52	41	35	40	34	33	32	33	27	35	43	29	36	38	40
		PD_only	254	253	257	256	253	249	241	248	255	244	251	252	247	247	249	248	250	244	246	243	251	253	243	246	241	243	243
		MQ-I & PD	911	911	906	907	896	917	932	923	918	924	915	919	907	923	929	923	926	933	933	935	930	921	922	935	934	930	929
MQ-L vs PD	All	MQ-L_only	39	41	43	49	56	40	34	36	36	41	42	38	52	41	35	40	34	36	34	33	27	37	45	31	38	39	45
		PD_only	268	267	271	270	266	262	254	260	266	258	267	266	266	268	269	282	281	275	277	275	280	281	268	273	269	270	271
		MQ-L & PD	945	945	940	941	931	952	967	959	955	958	947	953	936	949	957	929	934	938	940	938	936	925	932	940	936	939	934
	Spike	MQ-L_only	0	0	0	0	0	0	0	0	0	0	0	0	0	0	0	0	0	3	2	0	0	2	3	2	3	2	5
		PD_only	0	0	0	0	0	0	0	0	0	1	2	3	6	7	6	24	22	21	23	18	19	19	20	18	18	22	24
		MQ-L & PD	48	48	48	48	48	48	48	48	48	47	46	45	42	40	42	16	17	15	15	17	16	13	15	14	12	14	9
		Netiher MQ-I nor PD	0	0	0	0	0	0	0	0	0	0	0	0	0	1	0	8	9	9	8	13	13	14	10	14	15	10	10
	Background	MQ-L_only	39	41	43	49	56	40	34	36	36	41	42	38	52	41	35	40	34	33	32	33	27	35	42	29	35	37	40
		PD_only	268	267	271	270	266	262	254	260	266	257	265	263	260	261	263	258	259	254	254	257	261	262	248	255	251	248	247
		MQ-L & PD	897	897	892	893	883	904	919	911	907	911	901	908	894	909	915	913	917	923	925	921	920	912	917	926	924	925	925
