# Supplementary material for: Comparative Evaluation of MaxQuant and Proteome Discoverer MS1-Based Protein Quantification Tools
Source: J Proteome Res. 2021 May 26;20(7):3497–507. doi: 10.1021/acs.jproteome.1c00143 (PMC8280745; doi:10.1021/acs.jproteome.1c00143)
Supplement: Supplementary file 9 — pr1c00143_si_009.xlsx [file pr1c00143_si_009.xlsx]

## Sheet: MQ-I
Distributions of Spearman's rank correlation coefficients obtained in samples P1-P9 of the main dataset (PXD001819) with the MQ-I approach.
Protein	FDR	rho	Spike/Background	Missing values
P02144ups	0	0.98942	Spike	7
P02788ups	0	0.988907	Spike	6
P00918ups	0	0.987669	Spike	10
P01031ups	0	0.987669	Spike	10
P01375ups	0	0.987669	Spike	10
P06732ups	0	0.986304	Spike	8
P41159ups	0	0.985975	Spike	9
P00709ups	0	0.985184	Spike	11
P01344ups	0	0.985184	Spike	11
P15559ups	0	0.985184	Spike	11
P09211ups	0	0.98226	Spike	13
O00762ups	0	0.982118	Spike	5
P00167ups	0	0.981981	Spike	12
P62988ups	0	0.981981	Spike	12
P01008ups	0	0.981284	Spike	9
P61626ups	0	0.981141	Spike	13
P01112ups	0	0.979214	Spike	11
P01127ups	0	0.977785	Spike	13
P68871ups	0	0.97648	Spike	6
P62937ups	0	0.975259	Spike	8
P63279ups	0	0.974038	Spike	10
O76070ups	0	0.97278	Spike	10
P08758ups	0	0.972414	Spike	4
P51965ups	0	0.968728	Spike	9
P01579ups	0	0.968538	Spike	7
P02787ups	0	0.967978	Spike	6
P08263ups	0	0.967272	Spike	11
P55957ups	0	0.964608	Spike	8
P02753ups	0	0.96436	Spike	13
P06396ups	0	0.960736	Spike	4
P04040ups	0	0.960461	Spike	5
P61769ups	0	0.958316	Spike	11
P63165ups	0	0.956675	Spike	2
P10636-8ups	0	0.955817	Spike	3
P99999ups	0	0.955728	Spike	8
P00915ups	0	0.951544	Spike	9
P10599ups	1e-06	0.920175	Spike	10
P02768ups	0	0.911616	Spike	0
P16083ups	0	0.910829	Spike	2
Q06830ups	0	0.902408	Spike	0
P02741ups	1.7e-05	0.897659	Spike	12
P05413ups	0	0.890099	Spike	7
P12081ups	0	0.878466	Spike	0
P34216	0	0.839792	Background	0
P11632	0	0.839127	Background	0
P37898	0	0.825185	Background	0
P00441ups	3e-06	0.817958	Spike	3
Q12408	1e-06	0.815677	Background	0
P25386	1e-05	0.806283	Background	4
P28319	2e-06	0.793751	Background	0
P21306	3e-06	0.790913	Background	0
Q04013	4e-06	0.786063	Background	0
P38250	4e-06	0.782701	Background	0
P0CH09	5e-06	0.779017	Background	0
P36139	5e-06	0.778334	Background	0
P10145ups	0.000658	0.764617	Spike	9
P32628	0.000376	0.753427	Background	7
Q03690	2.3e-05	0.747131	Background	0
P32897	4.4e-05	0.731358	Background	0
P14904	6.8e-05	0.720195	Background	0
Q06103	6.8e-05	0.720195	Background	0
Q07648	0.000492	0.718807	Background	5
P38081	0.000112	0.717244	Background	1
P39937	0.0001	0.710172	Background	0
Q6Q5H1	0.000155	0.698091	Background	0
Q3E7B0	0.004387	0.692011	Background	9
P39958	0.000449	0.686807	Background	2
Q03661	0.000248	0.684277	Background	0
P53731	0.000253	0.683774	Background	0
Q04175	0.000289	0.679672	Background	0
P40989	0.000391	0.67036	Background	0
P02406	0.000401	0.669541	Background	0
P05744	0.000518	0.661354	Background	0
P39111	0.000521	0.661152	Background	0
P14127	0.000722	0.650301	Background	0
P47123	0.010707	0.64897	Background	9
P38791	0.000826	0.645695	Background	0
P36013	0.000871	0.643853	Background	0
Q12513	0.0009	0.642735	Background	0
P43588	0.001645	0.62092	Background	0
P08678	0.0053	0.615592	Background	4
P39939	0.002503	0.604707	Background	0
P11745	0.002777	0.600561	Background	0
P23301	0.002784	0.600469	Background	0
P28707	0.002914	0.598627	Background	0
Q12443	0.003042	0.596876	Background	0
P53046	0.008897	0.59126	Background	4
P14907	0.004462	0.590692	Background	1
P20051	0.00372	0.588586	Background	0
P40495	0.004534	0.580208	Background	0
Q05775	0.005823	0.569279	Background	0
P38295	0.005839	0.569156	Background	0
Q08745	0.006105	0.567173	Background	0
P40212	0.006459	0.564638	Background	0
P39076	0.006892	0.561703	Background	0
P10869	0.007674	0.556773	Background	0
P45978	0.007745	0.556348	Background	0
P34221	0.009376	0.547388	Background	0
P40150	0.012255	0.534404	Background	0
P19454	0.012802	0.532236	Background	0
P38427	0.014156	0.527195	Background	0
P0CX85	0.014416	0.526273	Background	0
P32352	0.015019	0.524189	Background	0
P32895	0.020317	0.517546	Background	1
P32939	0.024306	0.517235	Background	2
P47039	0.01738	0.516661	Background	0
P25619	0.017689	0.51574	Background	0
P42938	0.025027	0.515587	Background	2
P32799	0.148512	0.514931	Background	12
P07560	0.017976	0.514898	Background	0
P0CT04	0.018645	0.512977	Background	0
P40093	0.019586	0.51037	Background	0
P25293	0.020364	0.508295	Background	0
P0C2H8	0.021714	0.504848	Background	0
Q10740	0.02212	0.503845	Background	0
P40202	0.022436	0.503077	Background	0
Q04491	0.022851	0.502079	Background	0
P02309	0.025134	0.496855	Background	0
P53228	0.025307	0.496476	Background	0
P14743	0.030368	0.495106	Background	1
P38555	0.027488	0.49187	Background	0
P38912	0.027562	0.49172	Background	0
Q12265	0.029383	0.488111	Background	0
P38858	0.031264	0.484576	Background	0
P39929	0.033821	0.480043	Background	0
Q12266	0.05657	0.475493	Background	3
P10659	0.037219	0.474442	Background	0
P21243	0.037943	0.473304	Background	0
P38910	0.037943	0.473304	Background	0
P21264	0.124315	0.471743	Background	8
P00958	0.041378	0.468136	Background	0
P20449	0.041428	0.468065	Background	0
Q03104	0.042765	0.466151	Background	0
P38760	0.046238	0.461403	Background	0
P40053	0.051151	0.455165	Background	0
P32191	0.052027	0.454105	Background	0
P38886	0.062942	0.441996	Background	0
P08566	0.069334	0.435683	Background	0
Q12233	0.072149	0.433052	Background	0
P26784	0.076324	0.429301	Background	0
P41277	0.079523	0.426537	Background	0
P39683	0.083066	0.423579	Background	0
P40850	0.086167	0.421074	Background	0
P30902	0.100161	0.418435	Background	1
P10622	0.094837	0.414434	Background	0
P02994	0.098294	0.411923	Background	0
P11076	0.107918	0.405286	Background	0
P05756	0.114545	0.400987	Background	0
Q08977	0.116691	0.399638	Background	0
Q04371	0.12251	0.396075	Background	0
P38689	0.133307	0.389806	Background	0
Q12314	0.140327	0.385943	Background	0
P43538	0.155103	0.385626	Background	1
P25349	0.149188	0.381279	Background	0
P22202	0.149301	0.381221	Background	0
P15019	0.150076	0.380824	Background	0
P40029	0.152691	0.379495	Background	0
P47068	0.153716	0.37898	Background	0
P43590	0.15464	0.378517	Background	0
P09938	0.172841	0.369815	Background	0
P39101	0.364944	0.3675	Background	8
Q12250	0.181298	0.366014	Background	0
P07213	0.184035	0.364814	Background	0
P33303	0.184291	0.364702	Background	0
P38345	0.225461	0.36225	Background	2
P32377	0.196655	0.359451	Background	0
Q05785	0.569419	0.358248	Background	12
P39926	0.219715	0.357185	Background	1
P36060	0.229666	0.353401	Background	1
P33331	0.212296	0.353161	Background	0
P20606	0.22564	0.348072	Background	0
P53900	0.407683	0.345333	Background	7
P32481	0.235691	0.344388	Background	0
P38077	0.245931	0.340757	Background	0
P15873	0.24608	0.340705	Background	0
P10081	0.248431	0.339888	Background	0
P38636	0.467775	0.3388	Background	8
P34760	0.252885	0.338356	Background	0
P29704	0.25334	0.338201	Background	0
P36015	0.253643	0.338097	Background	0
P37302	0.256509	0.337125	Background	0
Q03102	0.261388	0.335487	Background	0
P06367	0.263082	0.334924	Background	0
P13188	0.264939	0.33431	Background	0
P32565	0.279342	0.329655	Background	0
P53860	0.562249	0.325543	Background	9
P06787	0.293995	0.325101	Background	0
Q12458	0.299754	0.323357	Background	0
P32356	0.32427	0.322502	Background	1
P0CX09	0.303326	0.322289	Background	0
P13298	0.315712	0.318654	Background	0
Q02754	0.322131	0.316812	Background	0
P32915	0.458911	0.315257	Background	5
P16547	0.328132	0.315114	Background	0
P00729	0.331768	0.314097	Background	0
Q04951	0.338428	0.312255	Background	0
P38968	0.341795	0.311334	Background	0
P40482	0.383964	0.300326	Background	0
P49435	0.398895	0.296641	Background	0
P37012	0.407079	0.294664	Background	0
P33442	0.410367	0.293878	Background	0
P07702	0.410555	0.293833	Background	0
P40024	0.410555	0.293833	Background	0
P38879	0.437287	0.287605	Background	0
P16120	0.446407	0.285543	Background	0
P53981	0.450719	0.284578	Background	0
Q03148	0.97623	0.283829	Background	13
P11633	0.462253	0.282031	Background	0
P33892	0.467267	0.280937	Background	0
P53173	0.588944	0.279607	Background	4
P20107	0.48031	0.278131	Background	0
P54115	0.484248	0.277295	Background	0
P22803	0.484448	0.277253	Background	0
P39726	0.600998	0.277214	Background	4
P48836	0.613824	0.274702	Background	4
P53885	0.502274	0.273527	Background	0
Q3E792	0.525141	0.268881	Background	0
P22217	0.526049	0.268699	Background	0
P41056	0.528523	0.268206	Background	0
P21801	0.538043	0.266322	Background	0
P05755	0.542743	0.2654	Background	0
P08067	0.543573	0.265238	Background	0
P49367	0.543573	0.265238	Background	0
P31539	0.54768	0.264438	Background	0
P32476	0.553063	0.263396	Background	0
P27614	0.562876	0.261514	Background	0
P0CX24	0.576233	0.258989	Background	0
Q08971	0.601383	0.254342	Background	0
P09201	0.611991	0.252421	Background	0
P22146	0.622504	0.250541	Background	0
Q06523	0.643455	0.246856	Background	0
P27999	0.687213	0.239414	Background	0
P38426	0.713707	0.235061	Background	0
P00127	1	0.234539	Background	10
P47122	0.782012	0.233796	Background	2
Q05905	0.726018	0.233075	Background	0
Q04947	0.731998	0.232119	Background	0
P36059	0.732442	0.232048	Background	0
P49090	0.737118	0.231303	Background	0
P33327	0.738008	0.231162	Background	0
Q08732	0.748559	0.229496	Background	0
P39743	0.778693	0.224818	Background	0
Q06408	0.78517	0.223829	Background	0
P05373	0.785395	0.223794	Background	0
P40472	0.790555	0.22301	Background	0
P00942	0.808686	0.220279	Background	0
P40086	0.848483	0.218823	Background	1
P30822	0.822201	0.218269	Background	0
P48606	0.905454	0.215091	Background	2
P47079	0.846891	0.21465	Background	0
P53834	0.920992	0.212852	Background	2
Q12091	0.866291	0.211854	Background	0
P22696	0.961193	0.21182	Background	3
P30657	0.906522	0.210421	Background	1
P05759	0.885963	0.209059	Background	0
Q02753	0.897038	0.207502	Background	0
P38248	0.905681	0.206296	Background	0
Q08972	0.939148	0.201691	Background	0
P38137	0.945705	0.200801	Background	0
P40364	0.966238	0.198038	Background	0
Q12207	1	0.197399	Background	9
Q07657	1	0.195704	Background	1
Q12464	1	0.19355	Background	0
P12695	1	0.191531	Background	0
P36421	1	0.189087	Background	0
P00445	1	0.187848	Background	0
P16649	1	0.186007	Background	0
P33421	1	0.185532	Background	2
P53221	1	0.185284	Background	0
P32835	1	0.184447	Background	0
Q04062	1	0.184249	Background	0
Q02486	1	0.182351	Background	0
P40363	1	0.182199	Background	3
P18239	1	0.180841	Background	0
Q12522	1	0.180564	Background	0
P04840	1	0.178667	Background	0
P14120	1	0.178667	Background	0
P34223	1	0.176852	Background	0
P53978	1	0.175931	Background	0
Q12044	1	0.175904	Background	0
Q3E757	1	0.173433	Background	0
P32316	1	0.171378	Background	0
Q03195	1	0.168537	Background	0
P38264	1	0.165748	Background	0
P13517	1	0.163957	Background	0
Q01855	1	0.16316	Background	0
P00330	1	0.16311	Background	0
P80235	1	0.163036	Background	0
P38328	1	0.161218	Background	0
Q00764	1	0.160346	Background	0
P07257	1	0.160272	Background	0
O14455	1	0.159351	Background	0
P07251	1	0.156684	Background	0
Q08422	1	0.155738	Background	0
P01123	1	0.154698	Background	0
Q04792	1	0.153765	Background	3
P26570	1	0.149219	Background	0
P10592	1	0.148321	Background	0
P32614	1	0.148275	Background	0
P41911	1	0.147377	Background	0
P35732	1	0.146259	Background	2
P40016	1	0.14549	Background	0
P50095	1	0.143846	Background	0
Q99321	1	0.143649	Background	0
Q04336	1	0.141807	Background	0
P17891	1	0.141188	Background	0
P43603	1	0.140337	Background	4
P38777	1	0.139965	Background	0
P32497	1	0.139087	Background	0
P06634	1	0.136282	Background	0
Q06705	1	0.132767	Background	3
P32563	1	0.129896	Background	0
P38219	1	0.129896	Background	0
P60010	1	0.126269	Background	0
Q12449	1	0.126211	Background	0
P53301	1	0.12433	Background	0
P15180	1	0.123504	Background	0
P23248	1	0.123485	Background	0
P29952	1	0.123409	Background	0
P53337	1	0.122423	Background	1
P05743	1	0.11978	Background	0
Q12377	1	0.118877	Background	0
P24783	1	0.117866	Background	0
P47160	1	0.116146	Background	2
P0CX56	1	0.114217	Background	0
Q12122	1	0.113279	Background	0
P28777	1	0.110516	Background	0
P38205	1	0.105054	Background	0
O74700	1	0.105006	Background	0
Q6Q547	1	0.104974	Background	0
P46672	1	0.101322	Background	0
P40040	1	0.101306	Background	0
Q05515	1	0.09951	Background	0
P05748	1	0.097712	Background	0
P00331	1	0.094859	Background	0
P48589	1	0.092153	Background	0
P23615	1	0.091817	Background	1
P38260	1	0.091231	Background	0
P25294	1	0.087518	Background	0
P38116	1	0.084716	Background	0
P39966	1	0.083991	Background	3
Q12349	1	0.083026	Background	0
Q01217	1	0.082874	Background	0
P14540	1	0.082003	Background	0
P00546	1	0.079027	Background	4
P53250	1	0.075531	Background	0
P38115	1	0.075519	Background	0
Q2V2P9	1	0.074854	Background	3
P39744	1	0.072389	Background	4
P39077	1	0.071824	Background	0
P00937	1	0.070692	Background	1
P28834	1	0.070143	Background	0
P32379	1	0.069072	Background	0
P32645	1	0.069072	Background	0
P17076	1	0.068421	Background	1
P28272	1	0.068183	Background	0
P26755	1	0.064458	Background	0
P38817	1	0.064458	Background	0
P36008	1	0.063547	Background	0
P38088	1	0.061724	Background	0
P49723	1	0.061724	Background	0
P53303	1	0.060839	Background	0
P32608	1	0.060774	Background	0
P16467	1	0.0571	Background	0
Q06205	1	0.056179	Background	0
Q01519	1	0.055384	Background	1
P32623	1	0.055356	Background	1
P39517	1	0.053655	Background	1
P32527	1	0.053522	Background	0
Q3E754	1	0.05344	Background	0
P0CX32	1	0.053424	Background	0
Q04067	1	0.052495	Background	0
P32558	1	0.051582	Background	0
P27476	1	0.049859	Background	3
P07170	1	0.04974	Background	0
P53914	1	0.048811	Background	0
Q03161	1	0.047883	Background	0
Q12213	1	0.047883	Background	0
Q3E772	1	0.046036	Background	2
P42943	1	0.045127	Background	0
P39103	1	0.044206	Background	0
P07283	1	0.043292	Background	0
P22203	1	0.042364	Background	0
P32468	1	0.042358	Background	0
O13585	1	0.042279	Background	4
Q02326	1	0.040547	Background	0
P53152	1	0.038698	Background	0
P52286	1	0.038675	Background	0
P22515	1	0.0378	Background	0
Q06494	1	0.03776	Background	0
P32771	1	0.036844	Background	0
P09232	1	0.035951	Background	0
P33297	1	0.035923	Background	0
P32074	1	0.034991	Background	0
P35180	1	0.03315	Background	0
P09624	1	0.032239	Background	0
P38628	1	0.031318	Background	0
Q08412	1	0.031318	Background	0
P23641	1	0.031313	Background	0
P32626	1	0.031308	Background	0
P16603	1	0.030392	Background	0
P35197	1	0.029493	Background	0
P43616	1	0.025799	Background	0
P12612	1	0.023028	Background	0
P0CX52	1	0.021192	Background	0
P30656	1	0.021182	Background	0
P40030	1	0.020898	Background	2
P39976	1	0.020261	Background	0
Q01976	1	0.020261	Background	0
P38810	1	0.019343	Background	0
P08679	1	0.018182	Background	5
Q05506	1	0.016588	Background	0
P07275	1	0.015664	Background	0
P38765	1	0.015661	Background	0
P33416	1	0.013827	Background	0
P04650	1	0.012895	Background	0
P53691	1	0.011995	Background	0
Q04869	1	0.011976	Background	0
Q03655	1	0.011346	Background	1
P14832	1	0.01106	Background	0
P02400	1	0.011053	Background	0
P33734	1	0.00829	Background	0
P23254	1	0.007371	Background	0
P23639	1	0.006447	Background	0
Q12355	1	0.005301	Background	7
P38892	1	0.003684	Background	0
P32891	1	0.003683	Background	0
P38754	1	0.001843	Background	0
Q08220	1	-0.000344	Background	1
P04912	1	-0.000921	Background	0
Q08245	1	-0.000921	Background	0
P14922	1	-0.001842	Background	0
P53549	1	-0.004609	Background	0
P12385	1	-0.005526	Background	0
Q3E7X9	1	-0.009211	Background	0
P46683	1	-0.011692	Background	1
P40043	1	-0.013821	Background	0
P47120	1	-0.014733	Background	0
P33299	1	-0.016577	Background	0
P04801	1	-0.01658	Background	0
P0CX50	1	-0.018425	Background	0
P43585	1	-0.020267	Background	0
P00899	1	-0.021182	Background	0
P07246	1	-0.0221	Background	0
P32861	1	-0.0221	Background	0
P19097	1	-0.023028	Background	0
P00128	1	-0.023952	Background	0
P34730	1	-0.024866	Background	0
P32366	1	-0.028563	Background	0
P37291	1	-0.028563	Background	0
P06780	1	-0.029466	Background	0
P38972	1	-0.030396	Background	0
P22141	1	-0.031313	Background	0
P49573	1	-0.032234	Background	0
P39730	1	-0.034081	Background	0
P32445	1	-0.035923	Background	0
Q00711	1	-0.03685	Background	0
Q12305	1	-0.038823	Background	0
P39954	1	-0.039614	Background	0
P22133	1	-0.040529	Background	0
P07284	1	-0.041456	Background	0
Q02725	1	-0.041456	Background	0
P26785	1	-0.041469	Background	0
P19073	1	-0.042358	Background	0
P37292	1	-0.042358	Background	0
P22336	1	-0.0442	Background	0
P21734	1	-0.045219	Background	9
P08417	1	-0.047019	Background	0
P07259	1	-0.047034	Background	0
P15731	1	-0.047883	Background	0
P35844	1	-0.047897	Background	0
P40580	1	-0.049725	Background	0
P38773	1	-0.049732	Background	0
P15703	1	-0.049755	Background	0
P05319	1	-0.052503	Background	0
P40509	1	-0.052519	Background	0
P14126	1	-0.053424	Background	0
P38624	1	-0.056179	Background	0
Q3E841	1	-0.060774	Background	0
P17709	1	-0.060793	Background	0
Q01939	1	-0.060839	Background	0
P00815	1	-0.061705	Background	0
P40413	1	-0.063547	Background	0
P38755	1	-0.063556	Background	0
P04037	1	-0.064477	Background	0
P0CX34	1	-0.066299	Background	0
P39676	1	-0.066299	Background	0
P04050	1	-0.06634	Background	0
Q12159	1	-0.06723	Background	0
P54113	1	-0.069983	Background	0
Q86ZR7	1	-0.071824	Background	0
P0CX46	1	-0.071846	Background	0
P25342	1	-0.07301	Background	13
Q06440	1	-0.074598	Background	0
P16474	1	-0.075519	Background	0
Q04178	1	-0.078075	Background	1
P07244	1	-0.078306	Background	0
Q3E834	1	-0.079024	Background	5
P25719	1	-0.081045	Background	0
P33307	1	-0.081348	Background	3
P41811	1	-0.082874	Background	0
P07281	1	-0.0829	Background	0
Q03219	1	-0.084716	Background	0
P53312	1	-0.084729	Background	0
P38221	1	-0.084782	Background	1
P40037	1	-0.086557	Background	0
P17536	1	-0.086571	Background	0
P40075	1	-0.086597	Background	0
P40483	1	-0.088399	Background	0
P0CS90	1	-0.088426	Background	0
P40513	1	-0.08844	Background	0
P31412	1	-0.089334	Background	0
P06106	1	-0.089347	Background	0
P36017	1	-0.091189	Background	0
P23180	1	-0.092082	Background	0
P25451	1	-0.092111	Background	0
P33298	1	-0.092996	Background	6
P32454	1	-0.093203	Background	0
Q04728	1	-0.093938	Background	0
P32324	1	-0.094039	Background	0
P17695	1	-0.096746	Background	0
P32599	1	-0.096849	Background	0
P0CX83	1	-0.098558	Background	0
P52910	1	-0.098603	Background	0
P30624	1	-0.099449	Background	0
P32867	1	-0.103148	Background	0
P39078	1	-0.103148	Background	0
P05453	1	-0.104069	Background	0
P32473	1	-0.104228	Background	0
P00424	1	-0.104974	Background	0
P25605	1	-0.10507	Background	0
Q06505	1	-0.106816	Background	0
P09440	1	-0.106832	Background	0
P32521	1	-0.107769	Background	0
P23542	1	-0.108657	Background	0
P05150	1	-0.116056	Background	2
P53252	1	-0.116059	Background	0
P08524	1	-0.116166	Background	0
P23644	1	-0.117016	Background	0
P29453	1	-0.117034	Background	0
O13516	1	-0.118082	Background	0
P40047	1	-0.118823	Background	0
P81449	1	-0.120665	Background	0
P38206	1	-0.120757	Background	0
Q03862	1	-0.121752	Background	9
Q07825	1	-0.122488	Background	0
P43621	1	-0.125328	Background	0
P07260	1	-0.127113	Background	0
P53912	1	-0.12821	Background	0
P04802	1	-0.129073	Background	0
P38715	1	-0.129975	Background	0
P53066	1	-0.130777	Background	0
O14467	1	-0.130797	Background	0
P38143	1	-0.132599	Background	0
P10080	1	-0.132944	Background	0
P0C0V8	1	-0.134795	Background	3
P39105	1	-0.135713	Background	13
Q12680	1	-0.136282	Background	0
P17555	1	-0.136324	Background	0
P36154	1	-0.136893	Background	3
Q02642	1	-0.137224	Background	0
P46990	1	-0.137245	Background	0
P03962	1	-0.139066	Background	0
P16451	1	-0.140908	Background	0
P05738	1	-0.140994	Background	0
P05318	1	-0.141915	Background	0
P32469	1	-0.141915	Background	0
P07263	1	-0.143649	Background	0
P10591	1	-0.144614	Background	0
P25343	1	-0.145512	Background	0
P11484	1	-0.14668	Background	0
P53852	1	-0.147354	Background	0
P40081	1	-0.147399	Background	0
P38066	1	-0.147627	Background	1
P38701	1	-0.148502	Background	0
P09457	1	-0.149174	Background	0
P32590	1	-0.149174	Background	0
P0CX38	1	-0.150186	Background	0
P54838	1	-0.151084	Background	0
P38711	1	-0.151293	Background	0
P38840	1	-0.152857	Background	0
P40961	1	-0.152857	Background	0
P46969	1	-0.15288	Background	0
P00925	1	-0.153801	Background	0
P32179	1	-0.155643	Background	0
P39004	1	-0.156588	Background	0
P22353	1	-0.161169	Background	0
P38787	1	-0.161193	Background	0
P38836	1	-0.163086	Background	0
P38061	1	-0.163907	Background	0
P48164	1	-0.163932	Background	0
P12709	1	-0.164132	Background	0
Q12306	1	-0.164953	Background	0
P38707	1	-0.167821	Background	0
P13663	1	-0.16864	Background	0
P01098	1	-0.171273	Background	0
P43593	1	-0.171957	Background	0
P53622	1	-0.17501	Background	0
P07149	1	-0.176798	Background	0
P14306	1	-0.176825	Background	0
P19414	1	-0.176852	Background	0
A5Z2X5	1	-0.177909	Background	0
P38708	1	-0.178127	Background	0
P06101	1	-0.178694	Background	0
P39107	1	-0.17885	Background	1
P53235	1	-0.180592	Background	0
P32463	1	-0.181597	Background	0
P16862	1	-0.182435	Background	0
Q12165	1	-0.186149	Background	0
P38788	1	-0.186206	Background	0
Q04432	1	-0.187013	Background	0
P39522	1	-0.187848	Background	0
P05739	1	-0.187877	Background	0
P07143	1	-0.187934	Background	0
P46655	1	-0.187963	Background	0
P10664	1	-0.190669	Background	0
Q01574	1	-0.190785	Background	0
Q05016	1	-0.191649	Background	0
P00045	0.987493	-0.195215	Background	0
P12962	0.987493	-0.195215	Background	0
P28274	0.987493	-0.195215	Background	0
Q12211	1	-0.196046	Background	12
O13563	0.980303	-0.196166	Background	0
P25623	0.973142	-0.197117	Background	0
Q12109	0.973142	-0.197117	Background	0
P21576	0.966012	-0.198068	Background	0
P19358	0.958685	-0.19905	Background	0
P87262	0.945705	-0.200801	Background	0
P14747	0.932394	-0.202612	Background	0
P38716	0.925444	-0.203564	Background	0
P28495	0.919203	-0.204423	Background	0
P50085	0.912314	-0.205375	Background	0
P00044	0.905907	-0.206265	Background	0
P17106	0.905907	-0.206265	Background	0
P40579	0.925794	-0.207706	Background	1
P00549	0.891826	-0.208233	Background	0
P14742	0.860095	-0.212743	Background	0
Q12123	0.840786	-0.215539	Background	0
P12945	0.828666	-0.217315	Background	0
P15646	0.828441	-0.217348	Background	0
Q01852	0.797543	-0.221953	Background	0
P04456	0.784273	-0.223966	Background	0
P17255	0.778693	-0.224818	Background	0
P47089	0.767622	-0.226523	Background	0
Q12363	0.766951	-0.226627	Background	0
P54000	0.893995	-0.226812	Background	4
P11353	0.775575	-0.229911	Background	1
P47165	0.743826	-0.230241	Background	0
Q12230	0.737785	-0.231197	Background	0
P50861	0.73222	-0.232083	Background	0
P00924	0.731998	-0.232119	Background	0
P40054	0.731998	-0.232119	Background	0
Q04660	0.97125	-0.232581	Background	7
Q12499	0.726018	-0.233075	Background	0
P34167	0.720955	-0.233889	Background	0
Q04304	0.709146	-0.235803	Background	0
Q06142	0.698341	-0.237573	Background	0
P05694	0.687213	-0.239414	Background	0
Q07505	0.686773	-0.239487	Background	0
Q3E7Z5	0.812715	-0.239567	Background	4
P19882	0.676203	-0.241256	Background	0
P40510	0.676203	-0.241256	Background	0
P38182	0.670306	-0.242251	Background	0
P25087	0.659695	-0.244056	Background	0
P41057	0.659695	-0.244056	Background	0
P19146	0.648766	-0.245935	Background	0
P38934	0.646809	-0.246274	Background	0
P39013	0.673697	-0.246607	Background	1
P0CX48	0.621428	-0.250732	Background	0
P21954	0.612206	-0.252383	Background	0
P38764	0.611777	-0.25246	Background	0
P40462	0.638309	-0.252798	Background	1
P06105	0.606672	-0.253381	Background	0
P25376	0.632778	-0.253787	Background	1
P18961	0.597189	-0.255107	Background	0
P0CX40	0.592383	-0.255989	Background	0
P40087	0.58222	-0.25787	Background	0
Q03558	0.577078	-0.258831	Background	0
P53281	0.602581	-0.259289	Background	1
P39935	0.571544	-0.259871	Background	0
P18562	0.567512	-0.260633	Background	0
P47137	0.589209	-0.261785	Background	1
P53839	0.557838	-0.262477	Background	0
P38998	0.557642	-0.262515	Background	0
Q04409	0.557433	-0.262555	Background	0
P35723	0.557014	-0.262635	Background	0
P32335	0.712901	-0.262654	Background	5
P0CX26	0.553271	-0.263356	Background	0
P32602	0.547888	-0.264398	Background	0
P15625	0.547264	-0.264519	Background	0
P18544	0.538871	-0.266159	Background	0
P0CX36	0.538664	-0.2662	Background	0
P32598	0.538664	-0.2662	Background	0
P38145	0.52473	-0.268963	Background	0
P05750	0.524525	-0.269004	Background	0
P31373	0.519733	-0.269966	Background	0
P32453	0.506953	-0.272564	Background	0
Q01532	0.502274	-0.273527	Background	0
P49954	0.48821	-0.276458	Background	0
P52490	0.479712	-0.278259	Background	0
P41807	0.475405	-0.27918	Background	0
P26309	0.475007	-0.279266	Background	0
P40215	0.463237	-0.281815	Background	0
P24000	0.458252	-0.282909	Background	0
P49089	0.458056	-0.282952	Background	0
Q01560	0.458056	-0.282952	Background	0
P06738	0.441929	-0.286551	Background	0
Q04344	0.441929	-0.286551	Background	0
P40069	0.44096	-0.286771	Background	0
Q06449	0.437866	-0.287473	Background	0
P40825	0.43748	-0.287561	Background	0
Q03048	0.437287	-0.287605	Background	0
P00359	0.433639	-0.288438	Background	0
Q05911	0.430397	-0.289183	Background	0
P26321	0.429631	-0.28936	Background	0
P15303	0.422646	-0.29098	Background	0
P40531	0.422646	-0.29098	Background	0
P32589	0.422266	-0.291069	Background	0
P15624	0.421314	-0.291292	Background	0
P53111	0.420552	-0.29147	Background	0
P15891	0.420362	-0.291515	Background	0
Q06485	0.763239	-0.292601	Background	10
P24280	0.414621	-0.292867	Background	0
P39990	0.410555	-0.293833	Background	0
P04147	0.409425	-0.294102	Background	0
P53081	0.399453	-0.296505	Background	0
P07245	0.391378	-0.298484	Background	0
P28241	0.391378	-0.298484	Background	0
P38067	0.426409	-0.302133	Background	2
P25491	0.373399	-0.302997	Background	0
Q07551	0.368904	-0.304151	Background	0
P36010	0.364801	-0.305212	Background	0
P37299	0.384877	-0.306109	Background	1
P22943	0.359001	-0.306728	Background	0
Q00955	0.358467	-0.306869	Background	0
P41058	0.35551	-0.307649	Background	0
P05317	0.354978	-0.30779	Background	0
P25375	0.341621	-0.311381	Background	0
P26783	0.33108	-0.314289	Background	0
P53334	0.31891	-0.317733	Background	0
P47124	0.317388	-0.31817	Background	0
P07278	0.312204	-0.319672	Background	0
P46367	0.312204	-0.319672	Background	0
P15496	0.309556	-0.320447	Background	0
P47771	0.309556	-0.320447	Background	0
P07264	0.309389	-0.320496	Background	0
Q08295	0.309389	-0.320496	Background	0
Q06146	0.305434	-0.321662	Background	0
P00560	0.303161	-0.322338	Background	0
P25631	0.316775	-0.324682	Background	1
P38845	0.293995	-0.325101	Background	0
P38249	0.291149	-0.325972	Background	0
P07274	0.290825	-0.326071	Background	0
P00890	0.28784	-0.326992	Background	0
P29311	0.282099	-0.328784	Background	0
P16521	0.281621	-0.328935	Background	0
P00830	0.279183	-0.329705	Background	0
P36136	0.275973	-0.330727	Background	0
P40582	0.269787	-0.332722	Background	0
P06169	0.267743	-0.333389	Background	0
P29509	0.262004	-0.335282	Background	0
P11491	0.259398	-0.336152	Background	0
P06182	0.322513	-0.336838	Background	3
P00724	0.256813	-0.337022	Background	0
Q12189	0.345004	-0.337733	Background	4
P02294	0.251403	-0.338863	Background	0
P17649	0.251403	-0.338863	Background	0
P54839	0.243154	-0.34173	Background	0
Q12447	0.240695	-0.342599	Background	0
P08518	0.302116	-0.343114	Background	3
P40302	0.238109	-0.34352	Background	0
P07806	0.235253	-0.344546	Background	0
P54885	0.227835	-0.347257	Background	0
P41338	0.227404	-0.347416	Background	0
P25694	0.227118	-0.347522	Background	0
P23776	0.215921	-0.351755	Background	0
P31688	0.213265	-0.352783	Background	0
P53090	0.212988	-0.352891	Background	0
P32582	0.210908	-0.353705	Background	0
P02829	0.210633	-0.353813	Background	0
P53172	0.227697	-0.35414	Background	1
P40185	0.207477	-0.35506	Background	0
P38891	0.206119	-0.355601	Background	0
P33204	0.205575	-0.355819	Background	0
Q06685	0.204093	-0.356413	Background	0
P89886	0.203823	-0.356522	Background	0
P32911	0.201681	-0.357389	Background	0
Q07623	0.275197	-0.3598	Background	4
Q05933	0.194571	-0.360317	Background	0
P53738	0.192899	-0.361018	Background	0
P41805	0.190588	-0.361994	Background	0
Q08202	0.416217	-0.362986	Background	9
P38075	0.186415	-0.363781	Background	0
P15108	0.184035	-0.364814	Background	0
P32263	0.191034	-0.368879	Background	1
Q08601	0.204408	-0.370677	Background	2
P28240	0.169948	-0.371149	Background	0
P40554	0.184337	-0.371802	Background	1
P02557	0.167973	-0.37207	Background	0
P47912	0.164195	-0.373855	Background	0
P36135	0.164075	-0.373912	Background	0
P34227	0.163357	-0.374255	Background	0
P17967	0.16144	-0.375177	Background	0
P41920	0.160249	-0.375754	Background	0
P53332	0.174589	-0.376209	Background	1
P32588	0.15591	-0.377884	Background	0
P01094	0.226198	-0.377929	Background	4
P07256	0.155329	-0.378173	Background	0
P14020	0.15464	-0.378517	Background	0
P32368	0.152921	-0.37938	Background	0
P53141	0.149301	-0.381221	Background	0
P17423	0.149074	-0.381338	Background	0
P38720	0.148621	-0.381571	Background	0
P32610	0.196434	-0.381981	Background	3
P38999	0.147291	-0.382259	Background	0
Q07478	0.147291	-0.382259	Background	0
P43582	0.143665	-0.38416	Background	0
P40893	0.142264	-0.384905	Background	0
P53297	0.142044	-0.385022	Background	0
P00360	0.140218	-0.386002	Background	0
P12904	0.138845	-0.386746	Background	0
P25039	0.138736	-0.386805	Background	0
P47143	0.138302	-0.387042	Background	0
P61830	0.135491	-0.388588	Background	0
P46654	0.133626	-0.389628	Background	0
P0C2H7	0.131991	-0.390549	Background	0
P40991	0.122711	-0.395954	Background	0
P40017	0.119473	-0.397918	Background	0
Q00055	0.115127	-0.40062	Background	0
P00358	0.112046	-0.402585	Background	0
P52893	0.109406	-0.404304	Background	0
P07342	0.108105	-0.405163	Background	0
P38616	0.107918	-0.405286	Background	0
P21242	0.104899	-0.407315	Background	0
Q12428	0.103642	-0.408174	Background	0
P47018	0.101253	-0.409829	Background	0
P53184	0.100359	-0.410457	Background	0
P39721	0.100031	-0.410688	Background	0
P31787	0.099854	-0.410813	Background	0
P26637	0.099322	-0.41119	Background	0
P19881	0.338683	-0.41191	Background	11
P26786	0.093509	-0.415419	Background	0
P38631	0.091148	-0.417197	Background	0
P36156	0.088753	-0.419039	Background	0
P15700	0.08733	-0.420152	Background	0
P53849	0.086328	-0.420945	Background	0
Q08742	0.086328	-0.420945	Background	0
Q02785	0.126004	-0.427265	Background	4
P38431	0.078597	-0.427328	Background	0
P05030	0.078293	-0.427589	Background	0
P33322	0.076324	-0.429301	Background	0
P05747	0.096321	-0.429575	Background	2
P17505	0.072293	-0.43292	Background	0
P38625	0.072293	-0.43292	Background	0
Q01649	0.149225	-0.433297	Background	6
P40159	0.311526	-0.436451	Background	12
Q12118	0.068508	-0.436471	Background	0
Q12335	0.068092	-0.436871	Background	0
P05749	0.064755	-0.440154	Background	0
P40518	0.064755	-0.440154	Background	0
P39079	0.061921	-0.443052	Background	0
P38281	0.060109	-0.444962	Background	0
P15705	0.057503	-0.447794	Background	0
P35195	0.108559	-0.448744	Background	5
Q08193	0.054489	-0.451204	Background	0
P41940	0.054191	-0.451549	Background	0
P80210	0.053638	-0.452194	Background	0
Q08985	0.053638	-0.452194	Background	0
P46992	0.049825	-0.456799	Background	0
O43137	0.073362	-0.457874	Background	3
P40106	0.055908	-0.457975	Background	1
P14065	0.047646	-0.459562	Background	0
P15992	0.046562	-0.460975	Background	0
P33399	0.045599	-0.462254	Background	0
P09436	0.045494	-0.462395	Background	0
P16140	0.045494	-0.462395	Background	0
P53598	0.045494	-0.462395	Background	0
Q99383	0.045494	-0.462395	Background	0
P21965	0.044864	-0.463245	Background	0
P11986	0.056511	-0.466159	Background	2
P00427	0.041576	-0.46785	Background	0
P06168	0.036777	-0.475145	Background	0
P32528	0.036071	-0.476284	Background	0
P50094	0.06952	-0.481809	Background	5
P00817	0.032803	-0.481812	Background	0
P36047	0.031304	-0.484502	Background	0
P32288	0.030805	-0.485423	Background	0
P53145	0.038437	-0.490427	Background	2
Q04636	0.084079	-0.490725	Background	7
P11412	0.02667	-0.493562	Background	0
P35189	0.02667	-0.493562	Background	0
P35719	0.026598	-0.493713	Background	0
P00950	0.026526	-0.493863	Background	0
Q04341	0.058441	-0.493901	Background	5
P07991	0.025802	-0.495404	Background	0
Q07688	0.028344	-0.499061	Background	1
P03965	0.024036	-0.499315	Background	0
P35691	0.022755	-0.502309	Background	0
P27616	0.022563	-0.50277	Background	0
P50107	0.09428	-0.507848	Background	9
P47117	0.020305	-0.50845	Background	0
P33201	0.019001	-0.511978	Background	0
P0CX42	0.017895	-0.515134	Background	0
P22137	0.01745	-0.51645	Background	0
O13547	0.016505	-0.519345	Background	0
P05626	0.016328	-0.519901	Background	0
P23724	0.016328	-0.519901	Background	0
P43555	0.022762	-0.520908	Background	2
P11154	0.015067	-0.524029	Background	0
P53148	0.015067	-0.524029	Background	0
Q06252	0.014797	-0.52495	Background	0
P33330	0.014508	-0.525951	Background	0
P41939	0.012999	-0.531478	Background	0
P32449	0.012698	-0.532643	Background	0
Q06151	0.012336	-0.534078	Background	0
P36018	0.014631	-0.534831	Background	1
P39708	0.012068	-0.535162	Background	0
P38911	0.011845	-0.536083	Background	0
P0CX54	0.01137	-0.53809	Background	0
P14843	0.010594	-0.541527	Background	0
P49167	0.010576	-0.54161	Background	0
P36046	0.010395	-0.542448	Background	0
P00175	0.010377	-0.542531	Background	0
P31116	0.010359	-0.542614	Background	0
P07262	0.010252	-0.543112	Background	0
P15274	0.009459	-0.54697	Background	0
P38197	0.009442	-0.547053	Background	0
Q03835	0.007745	-0.556348	Background	0
P32471	0.007006	-0.560953	Background	0
P32327	0.006954	-0.561296	Background	0
Q04894	0.006593	-0.563717	Background	0
P38011	0.006086	-0.567314	Background	0
P47075	0.00526	-0.573761	Background	0
P16861	0.00512	-0.574946	Background	0
P40303	0.004814	-0.577621	Background	0
P00431	0.004352	-0.581961	Background	0
P0CX30	0.003879	-0.586834	Background	0
P25559	0.019558	-0.586914	Background	7
P46680	0.003795	-0.587755	Background	0
P43123	0.00372	-0.588586	Background	0
Q12329	0.003654	-0.589328	Background	0
P07267	0.003631	-0.589598	Background	0
P04807	0.003453	-0.59168	Background	0
P47176	0.003112	-0.595955	Background	0
P25373	0.003056	-0.596694	Background	0
P38013	0.002934	-0.598346	Background	0
P00410	0.007545	-0.599217	Background	4
P32496	0.002771	-0.600653	Background	0
Q12532	0.002544	-0.604061	Background	0
P16387	0.002429	-0.605902	Background	0
P00498	0.002417	-0.606087	Background	0
P38795	0.013501	-0.607455	Background	7
P00931	0.002243	-0.609037	Background	0
P38988	0.003576	-0.610455	Background	2
P53131	0.016439	-0.610707	Background	8
P06208	0.002069	-0.612175	Background	0
P38804	0.002054	-0.612442	Background	0
P53199	0.004101	-0.615496	Background	3
Q03940	0.001736	-0.618888	Background	0
P25443	0.001425	-0.626256	Background	0
Q99258	0.001282	-0.630132	Background	0
P30952	0.001222	-0.631878	Background	0
P31383	0.001188	-0.632896	Background	0
Q08723	0.001103	-0.635563	Background	0
P00812	0.001075	-0.636484	Background	0
Q06625	0.001359	-0.638077	Background	1
P53633	0.008826	-0.643675	Background	8
P29547	0.000834	-0.645366	Background	0
P32860	0.000807	-0.646517	Background	0
P53163	0.000769	-0.648131	Background	0
P22768	0.000663	-0.653164	Background	0
Q12074	0.000551	-0.65931	Background	0
P05740	0.000531	-0.660534	Background	0
Q12460	0.000505	-0.662174	Background	0
P49334	0.000562	-0.668854	Background	1
P41810	0.0004	-0.669644	Background	0
P41921	0.000377	-0.671486	Background	0
Q03973	0.000369	-0.672202	Background	0
P32340	0.000366	-0.672407	Background	0
P06103	0.000348	-0.674043	Background	0
P38071	0.000346	-0.674146	Background	0
P20081	0.000335	-0.67517	Background	0
P32337	0.000321	-0.676505	Background	0
P20459	0.000297	-0.678855	Background	0
P27809	0.011046	-0.680992	Background	11
P20967	0.000238	-0.685512	Background	0
P04076	0.000187	-0.692566	Background	0
P47119	0.00834	-0.695431	Background	11
P09064	0.000164	-0.696462	Background	0
P39533	0.000111	-0.707301	Background	0
P00447	9e-05	-0.712936	Background	0
P09733	7.6e-05	-0.717432	Background	0
Q12154	7.6e-05	-0.717541	Background	0
P04806	7.3e-05	-0.718462	Background	0
P39015	5.2e-05	-0.727197	Background	0
Q12178	0.00031	-0.733327	Background	5
P10963	3.9e-05	-0.734121	Background	0
P0CX44	3.6e-05	-0.736301	Background	0
P23638	1.7e-05	-0.75381	Background	0
P48562	1.6e-05	-0.755424	Background	0
P00927	1.3e-05	-0.758875	Background	0
P02992	1e-05	-0.766126	Background	0
P52553	8e-06	-0.770965	Background	0
P32381	3e-06	-0.787786	Background	0
P32775	2e-06	-0.793751	Background	0
P40327	0.000724	-0.793809	Background	11
Q3E7Y3	1e-06	-0.808304	Background	0
P40217	1e-06	-0.810325	Background	0
P38627	1e-06	-0.817692	Background	0
P41818	3e-06	-0.820738	Background	3
P19262	0	-0.833954	Background	0
Q02821	0	-0.857549	Background	0
P28007	0	-0.860313	Background	0
P15454	0	-0.870445	Background	0
P40414	0	-0.875838	Background	0
Q03677	0	-0.907537	Background	7
P16550	0	-0.918202	Background	0

## Sheet: MQ-L
Distributions of Spearman's rank correlation coefficients obtained in samples P1-P9 of the main dataset (PXD001819) with the MQ-L approach.
Protein	FDR	rho	Spike/Background	Missing values
P99999ups	0	0.989418	Spike	8
P68871ups	0	0.988662	Spike	7
O76070ups	0	0.987669	Spike	10
P00918ups	0	0.987669	Spike	10
P01375ups	0	0.987669	Spike	10
P01008ups	0	0.987541	Spike	9
P41159ups	0	0.986484	Spike	9
P06732ups	0	0.986304	Spike	8
P02788ups	0	0.985637	Spike	6
P02144ups	0	0.98544	Spike	9
P01031ups	0	0.985187	Spike	10
P00709ups	0	0.985184	Spike	11
P01344ups	0	0.985184	Spike	11
P15559ups	0	0.985184	Spike	11
P01112ups	0	0.982858	Spike	12
P09211ups	0	0.98226	Spike	13
P00167ups	0	0.981981	Spike	12
P62988ups	0	0.981981	Spike	12
P63279ups	0	0.981474	Spike	10
P61626ups	0	0.981141	Spike	13
P01127ups	0	0.977785	Spike	13
P08758ups	0	0.977644	Spike	4
P01579ups	0	0.977279	Spike	7
P61769ups	0	0.976228	Spike	11
P55957ups	0	0.97481	Spike	8
P02768ups	0	0.970549	Spike	0
O00762ups	0	0.968478	Spike	5
P10599ups	0	0.967236	Spike	10
P62937ups	0	0.96464	Spike	8
P51965ups	0	0.962458	Spike	9
P06396ups	0	0.95825	Spike	4
P12081ups	0	0.955816	Spike	0
P02787ups	0	0.949011	Spike	6
P05413ups	0	0.940897	Spike	7
P36139	0	0.937685	Background	0
P08263ups	0	0.937418	Spike	11
P02309	0	0.936702	Background	0
P02741ups	2e-06	0.924861	Spike	12
P04040ups	0	0.921486	Spike	5
Q6Q5H1	0	0.917141	Background	0
P15019	0	0.915918	Background	0
P16083ups	0	0.91104	Spike	2
Q02753	0	0.905723	Background	0
P05750	0	0.903743	Background	0
P0CH09	0	0.902546	Background	0
Q06830ups	0	0.889652	Spike	0
P63165ups	0	0.877726	Spike	2
P00915ups	7e-06	0.87315	Spike	9
P00445	0	0.862418	Background	0
P14832	0	0.845704	Background	0
P21306	0	0.841741	Background	0
P05756	0	0.836081	Background	0
P28319	0	0.832425	Background	0
Q08245	0	0.83017	Background	0
P05755	0	0.828454	Background	0
P41056	0	0.828038	Background	0
P10636-8ups	4e-06	0.815155	Spike	3
P00441ups	4e-06	0.812968	Spike	3
P32835	2e-06	0.798409	Background	0
P10145ups	0.000234	0.795868	Spike	9
P32861	2e-06	0.794793	Background	0
P38886	2e-06	0.793072	Background	0
P39937	3e-06	0.79055	Background	0
P47018	5e-06	0.781098	Background	0
Q03102	5e-06	0.778334	Background	0
P38250	5e-06	0.777651	Background	0
P19454	6e-06	0.775334	Background	0
P0CT04	9e-06	0.768319	Background	0
Q12408	9e-06	0.767868	Background	0
P16547	1e-05	0.764634	Background	0
P0CX85	1.1e-05	0.76383	Background	0
Q02486	1.1e-05	0.762443	Background	0
P36008	1.3e-05	0.76026	Background	0
P38910	1.3e-05	0.76026	Background	0
P04840	2.6e-05	0.744253	Background	0
P16474	4.2e-05	0.732365	Background	0
Q06103	4.4e-05	0.731246	Background	0
P10622	5.3e-05	0.726752	Background	0
P38077	5.9e-05	0.723989	Background	0
P10081	6.2e-05	0.722699	Background	0
P11632	6.4e-05	0.722037	Background	0
P35844	0.000102	0.709685	Background	0
P0C2H8	0.000121	0.70491	Background	0
P12612	0.000139	0.701068	Background	0
P47068	0.000144	0.700147	Background	0
P36060	0.00021	0.69946	Background	1
P32799	0.012084	0.694987	Background	12
P05453	0.000195	0.691357	Background	0
Q12213	0.00021	0.689225	Background	0
P05744	0.000219	0.688066	Background	0
P34221	0.000219	0.687961	Background	0
Q05506	0.00022	0.687881	Background	0
P20051	0.000226	0.687064	Background	0
P40150	0.000248	0.684381	Background	0
P32324	0.000259	0.683061	Background	0
P0CX50	0.000277	0.681009	Background	0
P47120	0.0004	0.679808	Background	1
P26784	0.000289	0.679672	Background	0
P08678	0.001166	0.67697	Background	4
P21954	0.000363	0.672715	Background	0
P32897	0.000401	0.669542	Background	0
Q08745	0.000438	0.666774	Background	0
P05759	0.00048	0.663805	Background	0
P23644	0.000482	0.663703	Background	0
P19414	0.000565	0.65849	Background	0
P53834	0.001088	0.656731	Background	2
P09624	0.000624	0.655206	Background	0
P07560	0.000684	0.652143	Background	0
P33892	0.000821	0.645892	Background	0
P53731	0.000991	0.639345	Background	0
P54115	0.001113	0.635224	Background	0
P53046	0.003399	0.634994	Background	4
P02994	0.001282	0.630132	Background	0
P09232	0.001426	0.626216	Background	0
P39076	0.001578	0.622477	Background	0
P40029	0.001954	0.614377	Background	0
P02406	0.001982	0.613831	Background	0
P25386	0.005539	0.613596	Background	4
P38879	0.002025	0.613003	Background	0
P07275	0.002206	0.609679	Background	0
P48589	0.002463	0.605351	Background	0
P22803	0.002598	0.603232	Background	0
P40989	0.003049	0.596785	Background	0
Q03661	0.003183	0.595034	Background	0
P53978	0.00319	0.594943	Background	0
P00330	0.003315	0.593359	Background	0
P00942	0.003956	0.586002	Background	0
P36013	0.00415	0.583981	Background	0
P36421	0.004271	0.582762	Background	0
P0CX24	0.00428	0.582673	Background	0
Q01855	0.004289	0.582584	Background	0
P23301	0.00441	0.581395	Background	0
P06780	0.004722	0.578454	Background	0
P45978	0.004918	0.5767	Background	0
P32565	0.005141	0.57477	Background	0
Q3E792	0.005151	0.574682	Background	0
P38631	0.005546	0.571435	Background	0
P39730	0.005857	0.569018	Background	0
Q05785	0.082466	0.567075	Background	12
Q3E757	0.006576	0.56383	Background	0
P01123	0.006605	0.563631	Background	0
P32626	0.006866	0.561874	Background	0
P40202	0.007136	0.560118	Background	0
P49435	0.007136	0.560118	Background	0
P53691	0.007548	0.557541	Background	0
P09938	0.007564	0.557439	Background	0
P07991	0.007592	0.557269	Background	0
P10869	0.00766	0.556858	Background	0
P22133	0.008205	0.553669	Background	0
P32316	0.009261	0.547974	Background	0
P00899	0.009376	0.547388	Background	0
P38137	0.010306	0.542863	Background	0
P39111	0.011023	0.539603	Background	0
Q12266	0.019756	0.538894	Background	3
P42943	0.011547	0.537333	Background	0
P43590	0.012698	0.532643	Background	0
Q07648	0.032462	0.531997	Background	5
Q04947	0.013486	0.529636	Background	0
Q12118	0.013758	0.528634	Background	0
P40043	0.013833	0.528359	Background	0
P40106	0.061288	0.526984	Background	8
P38858	0.014224	0.526953	Background	0
Q02725	0.01475	0.52511	Background	0
P12385	0.015779	0.521665	Background	0
P38912	0.017761	0.515528	Background	0
P25619	0.019673	0.510137	Background	0
Q12349	0.021256	0.505996	Background	0
P48606	0.029628	0.505909	Background	2
P22336	0.021809	0.504612	Background	0
P32527	0.023176	0.501311	Background	0
P32939	0.034627	0.496718	Background	2
P40075	0.026598	0.493713	Background	0
P0CX56	0.028103	0.490628	Background	0
P38426	0.029268	0.488335	Background	0
P14904	0.030311	0.486344	Background	0
P39929	0.032678	0.482033	Background	0
Q99321	0.035641	0.476987	Background	0
P31539	0.037219	0.474442	Background	0
P16649	0.037943	0.473304	Background	0
P40531	0.03835	0.472672	Background	0
P40053	0.039044	0.471606	Background	0
Q04371	0.039044	0.471606	Background	0
P14743	0.046722	0.46931	Background	1
Q04013	0.041329	0.468208	Background	0
P38760	0.041428	0.468065	Background	0
P32379	0.041868	0.467429	Background	0
P14907	0.050386	0.464587	Background	1
P42938	0.058208	0.464224	Background	2
P38817	0.04683	0.460623	Background	0
P04802	0.047429	0.459842	Background	0
P14120	0.047816	0.459342	Background	0
P13663	0.048316	0.458701	Background	0
Q02754	0.04909	0.45772	Background	0
Q12329	0.04909	0.45772	Background	0
Q12305	0.050287	0.456226	Background	0
P53228	0.051323	0.454957	Background	0
P28707	0.052799	0.453184	Background	0
Q3E7Y3	0.057779	0.447489	Background	0
P22141	0.060045	0.44503	Background	0
Q04175	0.062614	0.442333	Background	0
P38810	0.064621	0.440288	Background	0
P32377	0.065137	0.439771	Background	0
P33442	0.066405	0.438513	Background	0
Q12443	0.066405	0.438513	Background	0
P39101	0.190228	0.433947	Background	8
P38968	0.071367	0.433774	Background	0
P05150	0.091982	0.432889	Background	2
P38248	0.07403	0.431341	Background	0
P39926	0.173767	0.430806	Background	7
P47165	0.075429	0.430091	Background	0
P05739	0.077529	0.428249	Background	0
P40017	0.081403	0.424954	Background	0
P07264	0.081716	0.424695	Background	0
P47039	0.081794	0.42463	Background	0
P05373	0.086328	0.420945	Background	0
P48836	0.137402	0.420369	Background	4
P80235	0.089612	0.418374	Background	0
Q05775	0.09073	0.417516	Background	0
P26783	0.094151	0.414941	Background	0
P33299	0.094923	0.414371	Background	0
P22146	0.09592	0.41364	Background	0
P40850	0.102126	0.409221	Background	0
P47122	0.127451	0.408755	Background	2
P00546	0.161739	0.407018	Background	4
P32366	0.110625	0.403506	Background	0
P32352	0.213052	0.401773	Background	6
P32476	0.118977	0.398222	Background	0
P38773	0.124153	0.395094	Background	0
P23248	0.124893	0.394655	Background	0
P40016	0.125097	0.394535	Background	0
P0CX34	0.125812	0.394113	Background	0
Q12233	0.125812	0.394113	Background	0
P36059	0.128976	0.392271	Background	0
P11633	0.129953	0.391709	Background	0
P13298	0.130371	0.39147	Background	0
P38260	0.132096	0.390489	Background	0
P22696	0.178822	0.389942	Background	3
Q04728	0.133732	0.389568	Background	0
P22137	0.134422	0.389182	Background	0
P00729	0.138411	0.386983	Background	0
Q00955	0.141383	0.385375	Background	0
P32191	0.142264	0.384905	Background	0
P36017	0.143222	0.384395	Background	0
P38116	0.143887	0.384042	Background	0
P29311	0.146842	0.382493	Background	0
P41277	0.146954	0.382434	Background	0
P29547	0.162406	0.374711	Background	0
P40093	0.163596	0.37414	Background	0
P38716	0.16946	0.371376	Background	0
P49723	0.174491	0.369063	Background	0
P32558	0.179722	0.366712	Background	0
P32368	0.181425	0.365958	Background	0
Q12513	0.182059	0.365679	Background	0
P18961	0.182186	0.365623	Background	0
P43603	0.265218	0.363284	Background	4
P0CX48	0.192506	0.361184	Background	0
P07259	0.192594	0.361146	Background	0
P23724	0.193517	0.360759	Background	0
Q12314	0.196257	0.359616	Background	0
P07244	0.201815	0.357334	Background	0
P53173	0.307637	0.349087	Background	4
P05319	0.227691	0.34731	Background	0
P38625	0.230623	0.34623	Background	0
P38840	0.230623	0.34623	Background	0
P0CX40	0.234524	0.34481	Background	0
P14065	0.253946	0.337994	Background	0
P23542	0.255722	0.337391	Background	0
P15646	0.256509	0.337125	Background	0
P38764	0.256813	0.337022	Background	0
P21801	0.258633	0.336409	Background	0
P07251	0.261234	0.335539	Background	0
P37898	0.262004	0.335282	Background	0
Q04336	0.270569	0.332468	Background	0
P40363	0.339077	0.331954	Background	3
P30657	0.294526	0.331389	Background	1
P00331	0.275973	0.330727	Background	0
P07278	0.275973	0.330727	Background	0
P38707	0.28178	0.328885	Background	0
P02400	0.28194	0.328835	Background	0
P32895	0.30294	0.328809	Background	1
P18239	0.284558	0.328014	Background	0
P33421	0.329277	0.327728	Background	2
P53252	0.286228	0.327493	Background	0
P38934	0.297452	0.324051	Background	0
Q08971	0.302666	0.322485	Background	0
P40087	0.303161	0.322338	Background	0
P37302	0.303326	0.322289	Background	0
Q05515	0.311701	0.319819	Background	0
P34216	0.312345	0.319631	Background	0
P53312	0.312371	0.319624	Background	0
Q01574	0.322131	0.316812	Background	0
P53900	0.540968	0.312128	Background	7
Q03195	0.345011	0.31046	Background	0
P53912	0.347723	0.309728	Background	0
P34167	0.348603	0.309491	Background	0
P22203	0.348779	0.309444	Background	0
P38616	0.358645	0.306822	Background	0
P19881	0.762357	0.302909	Background	11
P07274	0.384147	0.30028	Background	0
P46672	0.385448	0.299955	Background	0
P28834	0.389714	0.298895	Background	0
Q12044	0.391932	0.298347	Background	0
P47123	0.689012	0.298033	Background	9
Q12458	0.398895	0.296641	Background	0
P11076	0.422972	0.290904	Background	0
P81449	0.429822	0.289316	Background	0
Q03690	0.438638	0.287297	Background	0
O74700	0.44251	0.28642	Background	0
Q05016	0.449549	0.284839	Background	0
P14127	0.45786	0.282996	Background	0
P47079	0.458449	0.282866	Background	0
P43588	0.462056	0.282074	Background	0
P50095	0.46245	0.281988	Background	0
P38264	0.462646	0.281944	Background	0
Q12460	0.471323	0.280059	Background	0
P40364	0.471917	0.279931	Background	0
P54113	0.48004	0.278189	Background	0
Q08220	0.507755	0.277906	Background	1
P32445	0.484448	0.277253	Background	0
P33399	0.489213	0.276247	Background	0
P38624	0.492399	0.275579	Background	0
P08067	0.496412	0.274741	Background	0
P14540	0.498626	0.274281	Background	0
Q08422	0.505735	0.272814	Background	0
P39103	0.510847	0.271768	Background	0
P53235	0.519118	0.27009	Background	0
P22217	0.523498	0.26921	Background	0
P27614	0.533991	0.267121	Background	0
P53885	0.534404	0.267039	Background	0
P27999	0.543158	0.265319	Background	0
Q6Q547	0.543781	0.265197	Background	0
P40086	0.593112	0.261053	Background	1
P20107	0.567302	0.260673	Background	0
Q03862	0.901918	0.25834	Background	9
P11986	0.640896	0.257694	Background	2
P38345	0.647027	0.256587	Background	2
Q03148	1	0.256175	Background	13
P38205	0.606244	0.253459	Background	0
P27476	0.696894	0.25334	Background	3
P40040	0.611777	0.25246	Background	0
Q12306	0.622504	0.250541	Background	0
P08566	0.622935	0.250464	Background	0
P39743	0.627698	0.24962	Background	0
Q02326	0.641719	0.247158	Background	0
P32588	0.643021	0.246932	Background	0
P05748	0.656421	0.244617	Background	0
P40495	0.669869	0.242325	Background	0
Q00055	0.686773	0.239487	Background	0
P10664	0.69812	0.237609	Background	0
P00890	0.702846	0.236833	Background	0
Q10740	0.70804	0.235983	Background	0
P40024	0.708925	0.235839	Background	0
P38249	0.709367	0.235767	Background	0
Q12207	1	0.234756	Background	9
P43538	0.7543	0.233273	Background	1
Q08732	0.726018	0.233075	Background	0
P35723	0.730886	0.232296	Background	0
P25343	0.733101	0.231943	Background	0
P32771	0.755775	0.228364	Background	0
P17255	0.760343	0.227652	Background	0
P15454	0.766951	0.226627	Background	0
P39676	0.772023	0.225843	Background	0
P38636	1	0.220361	Background	8
P49367	0.809136	0.220212	Background	0
P39078	0.815991	0.21919	Background	0
Q06408	0.834035	0.216526	Background	0
P34227	0.8383	0.215902	Background	0
P38972	0.841012	0.215506	Background	0
P0C0V8	0.936826	0.215321	Background	3
Q12230	0.848947	0.214352	Background	0
P39004	0.853252	0.213729	Background	0
P32356	0.886747	0.213245	Background	1
P37292	0.859191	0.212873	Background	0
P39958	0.923702	0.212464	Background	2
P0CX09	0.892731	0.208106	Background	0
P38555	0.912314	0.205375	Background	0
P19073	0.947815	0.204646	Background	1
P0CS90	0.917618	0.204642	Background	0
P53081	0.918297	0.204548	Background	0
O13585	1	0.199009	Background	4
P38788	0.993132	0.194472	Background	0
P41811	1	0.193432	Background	0
P40482	1	0.191649	Background	0
P33303	1	0.18948	Background	1
P38701	1	0.189058	Background	0
Q01532	1	0.188855	Background	0
Q07825	1	0.188449	Background	1
P33201	1	0.187963	Background	0
P28495	1	0.179643	Background	0
P32463	1	0.174089	Background	0
P24783	1	0.174062	Background	0
P47160	1	0.173932	Background	2
P16467	1	0.172965	Background	4
Q00764	1	0.171273	Background	0
P00927	1	0.170499	Background	10
P32911	1	0.168562	Background	0
P38206	1	0.1659	Background	0
P53303	1	0.163185	Background	0
P32599	1	0.162612	Background	0
P00958	1	0.158406	Background	0
P22202	1	0.158406	Background	0
P23638	1	0.158406	Background	0
P14747	1	0.156588	Background	0
Q03219	1	0.154888	Background	0
P32645	1	0.153825	Background	0
P14126	1	0.153302	Background	0
P37012	1	0.152904	Background	0
P53981	1	0.151015	Background	0
P07267	1	0.149333	Background	0
P21243	1	0.148343	Background	0
P09440	1	0.147182	Background	1
P07170	1	0.143957	Background	0
P38628	1	0.143692	Background	0
P34730	1	0.14275	Background	0
Q06625	1	0.141645	Background	6
P32608	1	0.140908	Background	0
P49090	1	0.140438	Background	0
P38787	1	0.138229	Background	0
Q04491	1	0.138229	Background	0
Q08412	1	0.138124	Background	0
P15625	1	0.137708	Background	0
P07284	1	0.137602	Background	0
P05626	1	0.136303	Background	0
P00424	1	0.135382	Background	0
P38715	1	0.134467	Background	0
P14922	1	0.134461	Background	0
P06208	1	0.133867	Background	0
P54838	1	0.130837	Background	0
P53148	1	0.129896	Background	0
P29453	1	0.124368	Background	0
P43621	1	0.124349	Background	0
P46992	1	0.121623	Background	0
P80210	1	0.12072	Background	0
P53598	1	0.119707	Background	0
P0CX44	1	0.118028	Background	0
Q08295	1	0.117902	Background	0
P34760	1	0.116415	Background	0
P39683	1	0.11613	Background	0
P25293	1	0.116059	Background	0
P05738	1	0.11535	Background	0
P36015	1	0.111556	Background	0
P49573	1	0.110516	Background	0
P06634	1	0.108674	Background	0
P32469	1	0.107802	Background	0
P32610	1	0.10545	Background	3
Q3E754	1	0.105393	Background	0
P25375	1	0.105054	Background	0
Q06523	1	0.102337	Background	0
P53852	1	0.101353	Background	0
Q00711	1	0.100401	Background	0
Q3E834	1	0.098638	Background	5
P50107	1	0.098075	Background	9
P05317	1	0.097847	Background	0
P32582	1	0.097727	Background	0
P32891	1	0.095052	Background	3
P32454	1	0.095005	Background	0
P38765	1	0.094859	Background	0
P06106	1	0.094169	Background	0
P33327	1	0.093533	Background	0
P47089	1	0.093521	Background	1
Q3E7X9	1	0.090559	Background	0
P38219	1	0.090282	Background	0
P17106	1	0.089375	Background	0
P21734	1	0.089353	Background	9
Q07551	1	0.088561	Background	0
Q3E841	1	0.088399	Background	0
P87262	1	0.087639	Background	0
Q12377	1	0.087572	Background	0
P17891	1	0.085741	Background	0
P40582	1	0.083846	Background	0
P17505	1	0.082938	Background	0
P38221	1	0.081171	Background	1
P00937	1	0.081157	Background	1
Q04792	1	0.080307	Background	3
Q12265	1	0.079227	Background	0
P38836	1	0.07839	Background	0
P38061	1	0.076616	Background	0
P33416	1	0.07485	Background	0
P53090	1	0.071879	Background	0
Q03655	1	0.071184	Background	1
P33331	1	0.065489	Background	0
P00549	1	0.065448	Background	0
P14843	1	0.065389	Background	0
P40413	1	0.064468	Background	0
P26570	1	0.060793	Background	0
P32381	1	0.059881	Background	0
P43585	1	0.059881	Background	0
P11745	1	0.059863	Background	0
P07246	1	0.049732	Background	0
P32468	1	0.047883	Background	0
Q06705	1	0.046807	Background	3
P26755	1	0.045134	Background	0
Q04178	1	0.043322	Background	1
Q04062	1	0.043312	Background	0
Q12464	1	0.043299	Background	0
P07256	1	0.042507	Background	0
P53860	1	0.040563	Background	9
P04037	1	0.040547	Background	0
Q01939	1	0.039638	Background	0
P35180	1	0.039601	Background	0
P38295	1	0.037806	Background	0
P21576	1	0.036855	Background	0
P50861	1	0.036844	Background	0
P25623	1	0.035918	Background	0
P07213	1	0.031322	Background	0
P38075	1	0.030396	Background	0
P39533	1	0.029502	Background	0
O43137	1	0.023888	Background	6
Q04304	1	0.023024	Background	0
P29704	1	0.022107	Background	0
P11491	1	0.019352	Background	0
P35197	1	0.017498	Background	0
P32602	1	0.016588	Background	0
P20606	1	0.01658	Background	0
P53633	1	0.015058	Background	8
P25349	1	0.011973	Background	0
P00560	1	0.010146	Background	0
P08524	1	0.009217	Background	0
P43555	1	0.006966	Background	2
P04650	1	0.005527	Background	0
P18544	1	0.005526	Background	0
P38755	1	0.005525	Background	0
Q07505	1	0.004605	Background	0
Q2V2P9	1	0.003064	Background	3
Q12250	1	0.002764	Background	0
P04456	1	0.001843	Background	0
P47771	1	0.001842	Background	0
P33297	1	0.000922	Background	0
P16603	1	0	Background	0
Q06505	1	-0.000921	Background	0
P00812	1	-0.003684	Background	0
P36154	1	-0.003936	Background	3
P11484	1	-0.004614	Background	0
Q3E772	1	-0.004645	Background	2
P15731	1	-0.005527	Background	0
P17076	1	-0.006537	Background	1
P35189	1	-0.009215	Background	0
P47912	1	-0.010131	Background	0
Q03104	1	-0.011062	Background	0
P52910	1	-0.011063	Background	0
P36135	1	-0.012892	Background	0
P53141	1	-0.013817	Background	0
Q12680	1	-0.014733	Background	0
P07149	1	-0.014808	Background	0
P0CX83	1	-0.016608	Background	0
P07260	1	-0.018422	Background	0
P53152	1	-0.018425	Background	0
P32628	1	-0.01969	Background	7
P38708	1	-0.020317	Background	0
P39013	1	-0.021661	Background	1
P41911	1	-0.023024	Background	0
P08417	1	-0.024059	Background	0
P39105	1	-0.026668	Background	13
P07342	1	-0.028559	Background	0
P13517	1	-0.03316	Background	0
P25376	1	-0.033695	Background	1
P32473	1	-0.034102	Background	0
P38754	1	-0.034102	Background	0
P05030	1	-0.035023	Background	0
Q86ZR7	1	-0.036833	Background	0
P53914	1	-0.036855	Background	0
P05743	1	-0.038746	Background	0
P38791	1	-0.04145	Background	0
P49167	1	-0.042371	Background	0
P53334	1	-0.043292	Background	0
Q12449	1	-0.043325	Background	0
A5Z2X5	1	-0.04424	Background	0
P25342	1	-0.046461	Background	13
Q99383	1	-0.047883	Background	0
P46367	1	-0.047971	Background	0
P19358	1	-0.047986	Background	0
P08679	1	-0.048283	Background	5
P28274	1	-0.048811	Background	0
P40991	1	-0.049725	Background	0
P32453	1	-0.049732	Background	0
P05694	1	-0.049755	Background	0
P53301	1	-0.051606	Background	0
P40037	1	-0.052495	Background	0
Q04409	1	-0.053416	Background	0
P07143	1	-0.053424	Background	0
Q01217	1	-0.053424	Background	0
P23641	1	-0.055266	Background	0
P38845	1	-0.055317	Background	0
P27616	1	-0.056187	Background	0
P00431	1	-0.05623	Background	0
P32915	1	-0.056235	Background	5
P20449	1	-0.057143	Background	0
P22515	1	-0.057178	Background	0
P32521	1	-0.05803	Background	0
P41807	1	-0.058978	Background	0
P53221	1	-0.061705	Background	0
P38689	1	-0.062092	Background	1
P32563	1	-0.062626	Background	0
Q12211	1	-0.062894	Background	12
Q12109	1	-0.063556	Background	0
P07262	1	-0.063585	Background	0
P47137	1	-0.065222	Background	1
P89886	1	-0.068224	Background	0
Q04951	1	-0.070004	Background	0
P15873	1	-0.070025	Background	0
P11353	1	-0.072487	Background	1
P40030	1	-0.072771	Background	2
P46969	1	-0.073722	Background	0
P14020	1	-0.07461	Background	0
P26785	1	-0.075588	Background	0
P00830	1	-0.076463	Background	0
Q06146	1	-0.076487	Background	0
P40509	1	-0.077373	Background	0
P12962	1	-0.081033	Background	0
P40580	1	-0.081045	Background	0
P39935	1	-0.081082	Background	0
P33298	1	-0.084182	Background	6
P00815	1	-0.084729	Background	0
P31688	1	-0.08565	Background	0
P38143	1	-0.085663	Background	0
P53839	1	-0.086836	Background	0
P47124	1	-0.090296	Background	0
P02829	1	-0.091315	Background	0
P40212	1	-0.093217	Background	0
P32335	1	-0.093827	Background	11
P12695	1	-0.093981	Background	0
P38197	1	-0.09401	Background	0
P15703	1	-0.094025	Background	0
P17536	1	-0.094874	Background	0
P23254	1	-0.095795	Background	0
P06101	1	-0.100462	Background	0
P09436	1	-0.100554	Background	0
Q01852	1	-0.101353	Background	0
P22353	1	-0.102227	Background	0
P10592	1	-0.103164	Background	0
P32481	1	-0.103195	Background	0
P41338	1	-0.104356	Background	0
P39077	1	-0.105992	Background	0
Q06440	1	-0.106816	Background	0
P32528	1	-0.114269	Background	0
P00359	1	-0.117774	Background	0
P07245	1	-0.118028	Background	0
P19146	1	-0.118823	Background	0
P53250	1	-0.120646	Background	0
Q03940	1	-0.120683	Background	0
P35732	1	-0.120915	Background	2
P40302	1	-0.123617	Background	0
Q12154	1	-0.126307	Background	0
P00175	1	-0.127093	Background	0
Q12074	1	-0.128092	Background	0
Q08601	1	-0.128098	Background	2
P14306	1	-0.128151	Background	0
P34223	1	-0.128915	Background	0
O14467	1	-0.128955	Background	0
P43123	1	-0.129034	Background	0
P09064	1	-0.129935	Background	0
Q12159	1	-0.13356	Background	0
Q01519	1	-0.133794	Background	1
Q06494	1	-0.133929	Background	2
Q08977	1	-0.134461	Background	0
Q06151	1	-0.139066	Background	0
P32497	1	-0.139193	Background	0
P0CX36	1	-0.139215	Background	0
P0CX42	1	-0.14098	Background	0
P32867	1	-0.141829	Background	0
P38892	1	-0.14275	Background	0
P41057	1	-0.144636	Background	0
P32179	1	-0.147332	Background	0
P16861	1	-0.148434	Background	0
P07702	1	-0.150117	Background	0
P02557	1	-0.150301	Background	0
P00925	1	-0.153895	Background	0
P38066	1	-0.155145	Background	1
P16451	1	-0.159351	Background	0
Q12189	1	-0.159456	Background	4
P53337	1	-0.160223	Background	1
P39708	1	-0.161366	Background	0
Q05905	1	-0.166822	Background	0
P40510	1	-0.168537	Background	0
P32340	1	-0.169483	Background	0
P12709	1	-0.171243	Background	0
P52553	1	-0.171352	Background	0
P38891	1	-0.171719	Background	0
P15705	1	-0.174249	Background	0
P15303	1	-0.175037	Background	0
P43593	1	-0.177801	Background	0
P26637	1	-0.177855	Background	0
P40054	1	-0.17864	Background	0
P12945	1	-0.178893	Background	9
P35719	1	-0.179588	Background	0
P17649	1	-0.180482	Background	0
Q12122	1	-0.180509	Background	0
Q03048	1	-0.18249	Background	0
P38145	1	-0.183272	Background	0
P41940	1	-0.18344	Background	0
P40069	1	-0.183609	Background	0
Q06485	1	-0.185922	Background	10
P06103	1	-0.186984	Background	0
P05318	1	-0.187992	Background	0
P06787	1	-0.188798	Background	0
P06105	1	-0.18969	Background	0
P25631	1	-0.190544	Background	1
P39015	1	-0.190785	Background	0
P38777	1	-0.191678	Background	0
P0CX52	0.979398	-0.196285	Background	0
P53849	0.978946	-0.196345	Background	0
P39107	1	-0.197558	Background	1
P16387	0.959364	-0.198959	Background	0
P24000	0.952067	-0.199941	Background	0
P38999	0.918977	-0.204454	Background	0
Q01649	1	-0.20654	Background	6
P15700	0.920381	-0.208465	Background	1
P46683	0.918695	-0.208702	Background	1
P54885	0.858738	-0.212938	Background	0
Q12363	0.857832	-0.213068	Background	0
P19097	0.853252	-0.213729	Background	0
Q07688	0.863534	-0.21661	Background	1
P32327	0.825732	-0.217747	Background	0
P41810	0.809586	-0.220144	Background	0
P36136	0.803437	-0.221065	Background	0
Q04432	0.803212	-0.221099	Background	0
Q99258	0.77959	-0.224681	Background	0
P10591	0.776224	-0.225197	Background	0
P25559	1	-0.225678	Background	7
P53622	0.761237	-0.227513	Background	0
P26786	0.754659	-0.228539	Background	0
P25451	0.743826	-0.230241	Background	0
P38711	0.73734	-0.231268	Background	0
P40472	0.728659	-0.232652	Background	0
O13516	0.72513	-0.233218	Background	0
P26309	0.720955	-0.233889	Background	0
Q06449	0.720069	-0.234032	Background	0
Q06205	0.714814	-0.234882	Background	0
P39939	0.703287	-0.23676	Background	0
P53549	0.701741	-0.237014	Background	0
P40047	0.696356	-0.2379	Background	0
P25719	0.692102	-0.238603	Background	0
P25087	0.691661	-0.238676	Background	0
P32590	0.686993	-0.239451	Background	0
P40825	0.679718	-0.240666	Background	0
Q12522	0.675985	-0.241293	Background	0
P49954	0.67445	-0.241551	Background	0
P00498	0.658823	-0.244205	Background	0
P32860	0.648983	-0.245898	Background	0
P00127	1	-0.246145	Background	10
P32598	0.638173	-0.247777	Background	0
Q04067	0.612206	-0.252383	Background	0
Q06252	0.606886	-0.253343	Background	0
P38911	0.606672	-0.253381	Background	0
P05749	0.591958	-0.256067	Background	0
P37299	0.619202	-0.256238	Background	1
Q07657	0.604439	-0.258945	Background	1
P09457	0.572596	-0.259672	Background	0
P00724	0.567302	-0.260673	Background	0
Q01560	0.56078	-0.261914	Background	0
P41939	0.558868	-0.26228	Background	0
P39522	0.55555	-0.262917	Background	0
O13563	0.543366	-0.265278	Background	0
P00924	0.520142	-0.269884	Background	0
Q08742	0.511254	-0.271685	Background	0
P20081	0.491996	-0.275663	Background	0
P25694	0.490182	-0.276044	Background	0
P25491	0.489012	-0.276289	Background	0
P0CX46	0.484248	-0.277295	Background	0
P04050	0.475802	-0.279095	Background	0
P40483	0.462843	-0.281901	Background	0
Q03161	0.462716	-0.281929	Background	0
P52893	0.44251	-0.28642	Background	0
P32288	0.424503	-0.290548	Background	0
P41058	0.414432	-0.292912	Background	0
P40462	0.437317	-0.293383	Background	1
P20459	0.410178	-0.293922	Background	0
P25039	0.406892	-0.294709	Background	0
P15624	0.406785	-0.294734	Background	0
P39966	0.918104	-0.294912	Background	13
P36010	0.397778	-0.296914	Background	0
P10659	0.391193	-0.298529	Background	0
P40961	0.531273	-0.298584	Background	5
P33322	0.387474	-0.299451	Background	0
P32623	0.405975	-0.300847	Background	1
Q05911	0.380661	-0.301156	Background	0
P25294	0.372855	-0.303136	Background	0
P15891	0.364441	-0.305306	Background	0
P0CX26	0.352044	-0.30857	Background	0
P04147	0.348251	-0.309586	Background	0
P23615	0.389346	-0.311344	Background	2
Q12355	0.544317	-0.311371	Background	7
P32496	0.324865	-0.316036	Background	0
P38427	0.321792	-0.316909	Background	0
P50094	0.450449	-0.317324	Background	5
P49089	0.314198	-0.319093	Background	0
P53297	0.308556	-0.320741	Background	0
Q03835	0.296864	-0.324229	Background	0
P30656	0.290015	-0.326321	Background	0
P46990	0.290015	-0.326321	Background	0
P19262	0.287908	-0.326971	Background	0
P32074	0.284878	-0.327914	Background	0
P07806	0.278706	-0.329857	Background	0
P10080	0.271688	-0.332106	Background	0
P30624	0.267587	-0.33344	Background	0
Q04341	0.386149	-0.334003	Background	5
Q04636	0.448385	-0.334482	Background	7
P38328	0.262158	-0.335231	Background	0
P39976	0.256356	-0.337176	Background	0
P53163	0.256356	-0.337176	Background	0
Q12428	0.255899	-0.337331	Background	0
P06169	0.253643	-0.338097	Background	0
P16120	0.245781	-0.340809	Background	0
P31412	0.243302	-0.341678	Background	0
Q08193	0.243154	-0.34173	Background	0
P50085	0.243005	-0.341782	Background	0
P15274	0.235691	-0.344388	Background	0
P38088	0.231262	-0.345996	Background	0
P46680	0.227691	-0.34731	Background	0
P16140	0.227118	-0.347522	Background	0
P03965	0.226258	-0.347842	Background	0
Q07478	0.225212	-0.348231	Background	0
Q08202	0.466805	-0.349125	Background	9
P40159	0.600741	-0.350508	Background	12
Q12447	0.21804	-0.350941	Background	0
P40215	0.213404	-0.35273	Background	0
P40893	0.208571	-0.354626	Background	0
P23639	0.19929	-0.358365	Background	0
P40185	0.192546	-0.361167	Background	0
P13188	0.184163	-0.364758	Background	0
P37291	0.182375	-0.36554	Background	0
Q08972	0.181679	-0.365847	Background	0
P47143	0.179596	-0.366768	Background	0
P0C2H7	0.177156	-0.367858	Background	0
P00931	0.170836	-0.370738	Background	0
P04801	0.169508	-0.371354	Background	0
P17695	0.162034	-0.37489	Background	0
P00128	0.161678	-0.375062	Background	0
P38998	0.159658	-0.376041	Background	0
P47176	0.153138	-0.37927	Background	0
Q03558	0.151773	-0.37996	Background	0
P43582	0.148961	-0.381396	Background	0
P04912	0.147264	-0.382273	Background	0
P33204	0.143333	-0.384336	Background	0
P40327	0.420157	-0.385735	Background	11
P02992	0.140327	-0.385943	Background	0
P53111	0.138519	-0.386923	Background	0
P32263	0.150404	-0.388034	Background	1
Q07623	0.199379	-0.389145	Background	4
P01098	0.127283	-0.393252	Background	0
P06738	0.114838	-0.400802	Background	0
P38988	0.136328	-0.403566	Background	2
P00410	0.162217	-0.406771	Background	4
P28007	0.105174	-0.407129	Background	0
P40579	0.247018	-0.408683	Background	8
P00044	0.099854	-0.410813	Background	0
P30902	0.171448	-0.41139	Background	5
P19882	0.098934	-0.411466	Background	0
Q12335	0.095315	-0.414083	Background	0
P54000	0.143941	-0.416611	Background	4
P36047	0.087575	-0.41996	Background	0
P38431	0.087575	-0.41996	Background	0
P05747	0.109357	-0.420287	Background	2
P40554	0.091622	-0.42477	Background	1
P36046	0.078673	-0.427263	Background	0
P52286	0.2214	-0.43147	Background	9
P53066	0.067073	-0.43786	Background	0
Q06685	0.065609	-0.4393	Background	0
P20967	0.065205	-0.439703	Background	0
P47119	0.26467	-0.439845	Background	11
P11412	0.064688	-0.440221	Background	0
P31383	0.06117	-0.443837	Background	0
P53172	0.068908	-0.444298	Background	1
P15180	0.060336	-0.444721	Background	0
Q08985	0.060173	-0.444894	Background	0
P06367	0.056614	-0.448784	Background	0
P38795	0.134683	-0.452972	Background	7
P41921	0.05274	-0.453253	Background	0
P26321	0.052624	-0.453392	Background	0
P01094	0.084498	-0.457493	Background	4
Q12178	0.186907	-0.461368	Background	10
P24280	0.041625	-0.467779	Background	0
P14742	0.041526	-0.467922	Background	0
P40414	0.041526	-0.467922	Background	0
P30822	0.041477	-0.467993	Background	0
P53738	0.040269	-0.469764	Background	0
P33330	0.03862	-0.472256	Background	0
Q02642	0.03731	-0.474297	Background	0
P04806	0.033736	-0.480189	Background	0
P09201	0.032325	-0.482659	Background	0
P61830	0.031485	-0.484172	Background	0
P03962	0.030114	-0.486716	Background	0
P07283	0.029892	-0.487137	Background	0
P05740	0.026133	-0.494696	Background	0
P35691	0.026126	-0.494709	Background	0
P06182	0.041723	-0.495067	Background	3
P12904	0.025802	-0.495404	Background	0
P33734	0.025697	-0.49563	Background	0
P39954	0.025273	-0.496552	Background	0
P53332	0.028516	-0.498716	Background	1
P32614	0.02407	-0.499239	Background	0
P17967	0.022089	-0.503922	Background	0
P38067	0.030274	-0.504651	Background	2
P48562	0.02153	-0.505306	Background	0
P47117	0.02036	-0.508306	Background	0
P07263	0.019987	-0.509294	Background	0
P40081	0.01987	-0.509605	Background	0
Q04869	0.014508	-0.525951	Background	0
Q12091	0.014439	-0.526192	Background	0
P25605	0.014269	-0.526792	Background	0
P49334	0.016681	-0.528034	Background	1
P32775	0.013464	-0.529717	Background	0
P40217	0.012999	-0.531478	Background	0
Q04344	0.010967	-0.53985	Background	0
P0CX54	0.010486	-0.542024	Background	0
P0CX30	0.010323	-0.54278	Background	0
O14455	0.010093	-0.543868	Background	0
P29952	0.009067	-0.548979	Background	0
P53199	0.015625	-0.55155	Background	3
P32589	0.007442	-0.55819	Background	0
P16862	0.007186	-0.559795	Background	0
P53145	0.010806	-0.559993	Background	2
P35195	0.018894	-0.563645	Background	5
Q02785	0.015211	-0.56391	Background	4
P40513	0.006459	-0.564638	Background	0
P36156	0.006341	-0.565472	Background	0
P38281	0.005828	-0.569243	Background	0
P52490	0.005069	-0.575385	Background	0
P38115	0.004928	-0.576612	Background	0
P46655	0.004878	-0.577053	Background	0
P00427	0.004713	-0.578543	Background	0
Q12123	0.004703	-0.578631	Background	0
P0CX38	0.004506	-0.580474	Background	0
P21242	0.004401	-0.581484	Background	0
P53281	0.005353	-0.582739	Background	1
Q08723	0.004061	-0.584902	Background	0
P07281	0.003607	-0.589868	Background	0
P40303	0.003481	-0.59135	Background	0
P09733	0.003412	-0.59218	Background	0
Q12532	0.003197	-0.594853	Background	0
P33307	0.006333	-0.596118	Background	3
Q06142	0.002784	-0.600469	Background	0
P00045	0.002665	-0.602219	Background	0
P18562	0.002659	-0.602311	Background	0
P29509	0.002154	-0.610612	Background	0
P36018	0.002645	-0.612458	Background	1
P17555	0.00203	-0.61291	Background	0
P43616	0.001916	-0.615129	Background	0
Q12499	0.001853	-0.616408	Background	0
P15108	0.001833	-0.616808	Background	0
P47075	0.001822	-0.617047	Background	0
P04807	0.001571	-0.622634	Background	0
P04076	0.00149	-0.624605	Background	0
P41818	0.003138	-0.626841	Background	3
P32337	0.001145	-0.634205	Background	0
P07257	0.001137	-0.634449	Background	0
P15992	0.000931	-0.641541	Background	0
P38182	0.000866	-0.64405	Background	0
P60010	0.000828	-0.645596	Background	0
Q01976	0.000819	-0.645991	Background	0
P39726	0.002096	-0.654738	Background	4
Q02821	0.000616	-0.655627	Background	0
P53131	0.006797	-0.656493	Background	8
P22943	0.000594	-0.656849	Background	0
P32449	0.000589	-0.657133	Background	0
P39721	0.000502	-0.662376	Background	0
P25373	0.000492	-0.662994	Background	0
P28241	0.00047	-0.664517	Background	0
P46654	0.000448	-0.666061	Background	0
P0CX32	0.000435	-0.666976	Background	0
P21965	0.000353	-0.673534	Background	0
P17423	0.000345	-0.674249	Background	0
P39990	0.000233	-0.686224	Background	0
P11154	0.000159	-0.697277	Background	0
P22768	0.00014	-0.700854	Background	0
P27809	0.007123	-0.703198	Background	11
P00950	0.000102	-0.709632	Background	0
Q3E7Z5	0.000445	-0.709856	Background	4
P48164	7.6e-05	-0.717541	Background	0
Q12165	6.8e-05	-0.720415	Background	0
P38720	6.4e-05	-0.721999	Background	0
P41920	6.1e-05	-0.722957	Background	0
P31373	4.2e-05	-0.732391	Background	0
P38071	2.9e-05	-0.741377	Background	0
O13547	2.2e-05	-0.748166	Background	0
P00817	1.8e-05	-0.752543	Background	0
Q05933	1.8e-05	-0.752773	Background	0
P40518	1.7e-05	-0.753349	Background	0
P23776	1.6e-05	-0.755078	Background	0
P54839	1.3e-05	-0.759571	Background	0
P25443	1.2e-05	-0.761987	Background	0
P38013	1.1e-05	-0.763974	Background	0
P16521	9e-06	-0.766411	Background	0
P31787	9e-06	-0.768319	Background	0
P23180	7e-06	-0.77269	Background	0
P00360	3e-06	-0.789991	Background	0
Q04894	3e-06	-0.79203	Background	0
P00447	2e-06	-0.798965	Background	0
P16550	2e-06	-0.800319	Background	0
P38627	2e-06	-0.800563	Background	0
P28272	1e-06	-0.802406	Background	0
P00358	0	-0.831758	Background	0
Q03677	9e-06	-0.843092	Background	7
P15496	0	-0.84913	Background	0
P10963	0	-0.854126	Background	0
P28777	0	-0.856367	Background	0
P30952	0	-0.857021	Background	0
P28240	0	-0.861365	Background	0
P41805	0	-0.865579	Background	0
P17709	0	-0.871632	Background	0
P38804	0	-0.902408	Background	0
P06168	0	-0.903743	Background	0
P32471	0	-0.905585	Background	0
P31116	0	-0.917421	Background	0
P38011	0	-0.919123	Background	0
P53184	0	-0.919966	Background	0
P02294	0	-0.931874	Background	0

## Sheet: PD-I
Distributions of Spearman's rank correlation coefficients obtained in samples P1-P9 of the main dataset (PXD001819) with the PD-I approach.
Protein	FDR	rho	Spike/Background	Missing values
P10636-8ups	0	0.99228	Spike	1
P00167ups	0	0.989418	Spike	8
P41159ups	0	0.988243	Spike	6
P61626ups	0	0.987669	Spike	10
P01344ups	0	0.98591	Spike	11
Q15843ups	0	0.985184	Spike	11
P10145ups	0	0.984555	Spike	8
P00709ups	0	0.982845	Spike	9
P01133ups	0	0.981981	Spike	12
P61769ups	0	0.981981	Spike	12
P63165ups	0	0.981599	Spike	0
P62988ups	0	0.979214	Spike	11
P02741ups	0	0.979135	Spike	0
P00915ups	0	0.969821	Spike	3
P09211ups	0	0.967272	Spike	11
P62937ups	0	0.96419	Spike	5
P53911	0	0.962885	Background	10
O76070ups	0	0.96054	Spike	2
P02768ups	0	0.959939	Spike	0
P01375ups	0	0.957463	Spike	2
P05413ups	0	0.953249	Spike	6
P55957ups	0	0.951233	Spike	3
P01127ups	0	0.948017	Spike	5
P02753ups	0	0.947974	Spike	2
P00918ups	0	0.947287	Spike	4
P99999ups	0	0.942924	Spike	0
P08263ups	0	0.94137	Spike	0
P15559ups	0	0.940305	Spike	0
Q06830ups	0	0.930033	Spike	0
P01008ups	0	0.928333	Spike	0
P00441ups	0	0.927839	Spike	2
Q96VH4	0	0.926491	Background	0
P02788ups	0	0.926349	Spike	0
P38250	0	0.92557	Background	0
P51965ups	0	0.924663	Spike	4
P02787ups	0	0.920824	Spike	0
P06732ups	0	0.920824	Spike	0
P10599ups	0	0.920637	Spike	3
P22804	0	0.918559	Background	7
P04040ups	0	0.913458	Spike	0
P38791	0	0.910609	Background	0
P16083ups	0	0.90923	Spike	1
O00762ups	0	0.908391	Spike	3
P68871ups	0	0.907933	Spike	0
P06396ups	0	0.898862	Spike	0
P38222	0	0.893472	Background	0
P50089	0	0.88781	Background	0
P02144ups	0	0.887675	Spike	0
P01579ups	0	0.885968	Spike	0
P12081ups	0	0.880308	Spike	0
P01031ups	0	0.877893	Spike	1
P40989	0	0.872554	Background	0
Q08975	0	0.869524	Background	0
P01112ups	0	0.867417	Spike	0
P12612	0	0.867032	Background	0
P11986	0	0.862023	Background	0
P08758ups	0	0.858339	Spike	0
Q06336	0	0.847158	Background	0
P53978	0	0.826484	Background	0
P09064	0	0.826232	Background	0
P11632	0	0.825563	Background	0
P39987	0	0.824264	Background	0
P34110	0	0.822547	Background	0
P63279ups	0	0.821501	Spike	0
P19454	1e-06	0.812912	Background	0
Q02754	1e-06	0.810821	Background	0
P05373	1e-06	0.80646	Background	0
Q03964	3e-06	0.799531	Background	1
P53743	4e-06	0.793893	Background	1
P32897	1.2e-05	0.7917	Background	3
P21306	4e-06	0.783658	Background	0
P15646	6e-06	0.776492	Background	0
P69905ups	7e-06	0.772808	Spike	0
P0CT04	7e-06	0.772808	Background	0
P28789	1.9e-05	0.771935	Background	2
P36006	4.5e-05	0.762106	Background	3
P36421	1.2e-05	0.760493	Background	0
Q01532	1.6e-05	0.755191	Background	0
P38886	1.8e-05	0.752197	Background	0
P08566	1.9e-05	0.751393	Background	0
P47068	2.8e-05	0.742525	Background	0
Q12068	2.8e-05	0.742184	Background	0
P32857	0.000861	0.740626	Background	8
Q01852	4.4e-05	0.731358	Background	0
Q12496	0.000151	0.730648	Background	3
Q04371	5e-05	0.728341	Background	0
P47018	5.4e-05	0.726386	Background	0
P53221	7.1e-05	0.719274	Background	0
Q08995	7.7e-05	0.716949	Background	0
P09119	0.000149	0.709312	Background	1
P10961	0.000109	0.707678	Background	0
P32799	0.000145	0.699827	Background	0
P40070	0.000149	0.699226	Background	0
P22803	0.000162	0.696675	Background	0
P36101	0.000169	0.695541	Background	0
P32861	0.00017	0.695435	Background	0
P16547	0.000183	0.693201	Background	0
Q07825	0.000277	0.691207	Background	1
Q08220	0.000206	0.689803	Background	0
P42941	0.000248	0.684277	Background	0
P53337	0.000257	0.683252	Background	0
P0CX09	0.00029	0.679568	Background	0
Q3E764	0.000356	0.673328	Background	0
P14743	0.000689	0.672676	Background	2
P24276	0.000386	0.67077	Background	0
P30656	0.000387	0.670667	Background	0
P06780	0.000491	0.663095	Background	0
P53834	0.000505	0.662154	Background	0
P53075	0.003246	0.661888	Background	6
P53731	0.000576	0.65787	Background	0
Q02948	0.000684	0.652143	Background	0
P42073	0.000826	0.645695	Background	0
P39111	0.000871	0.643853	Background	0
P41056	0.000911	0.642305	Background	0
Q01519	0.001133	0.634593	Background	0
P40053	0.001222	0.631878	Background	0
P40357	0.002126	0.631591	Background	2
P38235	0.001566	0.622762	Background	0
Q12513	0.001568	0.622698	Background	0
P53173	0.001657	0.620636	Background	0
P39935	0.001731	0.618983	Background	0
Q12408	0.001817	0.617141	Background	0
P43567	0.002528	0.614282	Background	1
P10869	0.002169	0.610331	Background	0
P39076	0.002318	0.607744	Background	0
P53228	0.002429	0.605902	Background	0
P40016	0.002653	0.602403	Background	0
P40040	0.014855	0.602287	Background	7
P39727	0.073242	0.596263	Background	13
P29704	0.003521	0.59088	Background	0
P0CX28	0.003895	0.586655	Background	0
P14904	0.004437	0.581129	Background	0
P47912	0.004487	0.580651	Background	0
P06782	0.007575	0.577103	Background	2
Q04338	0.005043	0.575603	Background	0
Q06103	0.005276	0.573629	Background	0
P39929	0.005851	0.569069	Background	0
P14127	0.006015	0.567835	Background	0
P21304	0.006097	0.567228	Background	0
P08678	0.015624	0.562483	Background	4
Q03648	0.007281	0.559196	Background	0
P01123	0.007373	0.558617	Background	0
P53164	0.042887	0.551872	Background	8
Q04660	0.00855	0.551742	Background	0
P32563	0.00872	0.550821	Background	0
Q04304	0.011547	0.537333	Background	0
P34087	0.026194	0.533627	Background	4
Q04175	0.013291	0.530365	Background	0
Q12402	0.013443	0.529798	Background	0
P32476	0.013464	0.529717	Background	0
P38328	0.015317	0.523188	Background	0
Q03102	0.016114	0.520584	Background	0
P38234	0.024349	0.517135	Background	2
Q06624	0.018294	0.513977	Background	0
P32316	0.018833	0.512448	Background	0
Q02486	0.019987	0.509294	Background	0
P32565	0.020305	0.50845	Background	0
P0CX11	0.025132	0.505854	Background	1
P34237	0.021809	0.504612	Background	0
P40202	0.022245	0.503539	Background	0
P02309	0.024207	0.498928	Background	0
O13585	0.034239	0.49739	Background	2
P48836	0.025661	0.495706	Background	0
P09938	0.026347	0.494241	Background	0
P33892	0.026526	0.493863	Background	0
Q02725	0.027452	0.491946	Background	0
P0CX44	0.029957	0.487014	Background	0
P33442	0.032283	0.482733	Background	0
Q08300	0.032407	0.482512	Background	0
Q12166	0.03272	0.481959	Background	0
P31688	0.032803	0.481812	Background	0
P38910	0.032845	0.481738	Background	0
Q2V2P9	0.032845	0.481738	Background	0
P0C2I8	0.035111	0.477863	Background	0
Q12250	0.035892	0.476576	Background	0
P12385	0.036641	0.475363	Background	0
P13574	0.037619	0.47381	Background	0
P46989	0.037977	0.47325	Background	0
P39939	0.039319	0.471189	Background	0
Q06705	0.052561	0.461915	Background	1
P11076	0.047054	0.46033	Background	0
Q03690	0.048418	0.458571	Background	0
P0CX34	0.049713	0.456938	Background	0
P40364	0.050513	0.455947	Background	0
P40433	0.069897	0.452021	Background	2
Q12443	0.055109	0.450489	Background	0
P32939	0.055169	0.450421	Background	0
Q12331	0.072963	0.449096	Background	2
P36015	0.057317	0.448	Background	0
P39940	0.058403	0.446804	Background	0
P38555	0.059727	0.44537	Background	0
P48439	0.087605	0.445327	Background	3
P36112	0.061921	0.443052	Background	0
P32377	0.062156	0.442807	Background	0
P05759	0.06281	0.442131	Background	0
P32191	0.06371	0.44121	Background	0
P47154	0.06371	0.44121	Background	0
P07277	0.094057	0.440175	Background	3
Q12305	0.065003	0.439905	Background	0
Q02753	0.067004	0.437927	Background	0
P15565	0.103339	0.433238	Background	3
P38079	0.07323	0.432065	Background	0
P38314	0.109015	0.429236	Background	3
P47122	0.088588	0.419167	Background	0
Q03020	0.28507	0.417961	Background	10
P32796	0.259135	0.415506	Background	9
P34223	0.096404	0.413287	Background	0
P17555	0.099942	0.41075	Background	0
P34239	0.101163	0.409892	Background	0
P40093	0.102306	0.409096	Background	0
P26784	0.10346	0.408299	Background	0
P40581	0.106539	0.406208	Background	0
P46784	0.115618	0.40031	Background	0
P04801	0.116601	0.399694	Background	0
Q07648	0.119274	0.398039	Background	0
P38260	0.119786	0.397726	Background	0
P28707	0.122107	0.396318	Background	0
Q05775	0.128838	0.39235	Background	0
P38716	0.131464	0.390847	Background	0
Q03730	0.146845	0.389898	Background	1
Q6Q546	0.133732	0.389568	Background	0
Q04336	0.153619	0.38638	Background	1
P21801	0.142044	0.385022	Background	0
P32352	0.142264	0.384905	Background	0
P20051	0.148848	0.381454	Background	0
P25619	0.160131	0.375811	Background	0
P33317	0.167973	0.37207	Background	0
P39077	0.171819	0.370284	Background	0
P49626	0.172065	0.370171	Background	0
P38116	0.173707	0.36942	Background	0
Q03660	0.174989	0.368837	Background	0
P34221	0.178033	0.367465	Background	0
P38845	0.178839	0.367105	Background	0
P43577	0.217401	0.365402	Background	2
P23638	0.186616	0.363694	Background	0
Q99321	0.188039	0.363082	Background	0
P38694	0.223295	0.355809	Background	1
P36041	0.212435	0.353107	Background	0
P33331	0.218908	0.35061	Background	0
P47123	0.222754	0.349152	Background	0
P38426	0.228317	0.347079	Background	0
P53885	0.237963	0.343572	Background	0
P22217	0.242264	0.342044	Background	0
P05150	0.366816	0.339404	Background	5
P38355	0.253946	0.337994	Background	0
P05756	0.255899	0.337331	Background	0
Q04792	0.256509	0.337125	Background	0
P33399	0.26108	0.33559	Background	0
Q06625	0.263856	0.334668	Background	0
P40018	0.286648	0.333854	Background	1
P06738	0.275973	0.330727	Background	0
P00942	0.27823	0.330008	Background	0
P39684	0.285199	0.327813	Background	0
Q12018	0.55412	0.327441	Background	9
O43137	0.289853	0.326371	Background	0
P10622	0.296864	0.324229	Background	0
P36114	0.302666	0.322485	Background	0
P00127	0.785231	0.321881	Background	13
Q01649	0.308722	0.320692	Background	0
P11633	0.313861	0.31919	Background	0
P07275	0.329013	0.314867	Background	0
P20049	0.335432	0.31308	Background	0
P14120	0.338081	0.31235	Background	0
Q12265	0.340399	0.311715	Background	0
P23301	0.341446	0.311429	Background	0
Q12044	0.344135	0.310697	Background	0
P05453	0.345187	0.310413	Background	0
P53091	0.345187	0.310413	Background	0
P40413	0.345362	0.310365	Background	0
P33775	0.401831	0.308173	Background	2
P32626	0.365879	0.304933	Background	0
P0C2H8	0.373377	0.303003	Background	0
Q03532	0.410743	0.293788	Background	0
Q12314	0.413298	0.29318	Background	0
P32774	0.417387	0.292214	Background	0
P39926	0.417956	0.29208	Background	0
P36139	0.421504	0.291247	Background	0
P07264	0.426413	0.290104	Background	0
P00729	0.434216	0.288306	Background	0
P06634	0.446795	0.285456	Background	0
P47144	0.450524	0.284622	Background	0
P21243	0.454669	0.283701	Background	0
P40037	0.454669	0.283701	Background	0
P47064	0.45506	0.283614	Background	0
P13298	0.458449	0.282866	Background	0
P32608	0.458449	0.282866	Background	0
P16387	0.461858	0.282117	Background	0
Q03655	0.467267	0.280937	Background	0
P40422	0.626895	0.278793	Background	5
Q04493	0.493405	0.275369	Background	0
P25293	0.506547	0.272647	Background	0
P47089	0.506547	0.272647	Background	0
P22141	0.51599	0.270722	Background	0
P25332	0.51599	0.270722	Background	0
Q12233	0.520142	0.269884	Background	0
P39961	0.762986	0.267432	Background	7
P32623	0.532959	0.267325	Background	0
P34216	0.537836	0.266362	Background	0
Q04947	0.548096	0.264357	Background	0
Q3E795	0.553063	0.263396	Background	0
P02406	0.562248	0.261634	Background	0
P11914	0.567092	0.260713	Background	0
P38765	0.58222	0.25787	Background	0
P22336	0.586333	0.257106	Background	0
P48015	0.591321	0.256185	Background	0
Q07653	0.660585	0.254163	Background	2
P29952	0.6071	0.253304	Background	0
P49435	0.6071	0.253304	Background	0
P33421	0.612634	0.252306	Background	0
P39743	0.622289	0.250579	Background	0
P30402	0.627913	0.249581	Background	0
P14907	0.658387	0.24428	Background	0
P10081	0.663785	0.243358	Background	0
Q08822	0.724364	0.243184	Background	2
Q05785	0.669212	0.242436	Background	0
P05744	0.669869	0.242325	Background	0
P38628	0.675327	0.241403	Background	0
P19073	0.714528	0.239728	Background	1
P40087	0.687213	0.239414	Background	0
P23337	0.6979	0.237645	Background	0
P41277	0.702846	0.236833	Background	0
P08067	0.708704	0.235875	Background	0
P40086	0.717626	0.234427	Background	0
P16474	0.725796	0.233111	Background	0
P47160	0.726018	0.233075	Background	0
P20435	0.732442	0.232048	Background	0
P22137	0.741373	0.230629	Background	0
Q04951	0.749005	0.229425	Background	0
P39683	0.749451	0.229355	Background	0
P53315	0.755329	0.228434	Background	0
P15731	0.766728	0.226661	Background	0
P32335	0.767175	0.226592	Background	0
Q01080	0.974665	0.225865	Background	6
P04840	0.779366	0.224715	Background	0
P17649	0.785395	0.223794	Background	0
P49367	0.796644	0.222088	Background	0
P43590	0.801862	0.221302	Background	0
P02400	0.802987	0.221133	Background	0
Q04178	0.815991	0.21919	Background	0
P32459	0.816216	0.219156	Background	0
P15424	0.8528	0.213794	Background	0
P48589	0.853026	0.213762	Background	0
Q05911	0.878772	0.210076	Background	0
P32356	0.87945	0.20998	Background	0
Q08225	0.891599	0.208265	Background	0
Q12122	0.892505	0.208138	Background	0
P25558	0.925794	0.207706	Background	1
P47137	0.938468	0.201784	Background	0
P40483	0.945932	0.20077	Background	0
P0CX25	0.946158	0.20074	Background	0
P09201	0.951614	0.200002	Background	0
P28834	0.958458	0.19908	Background	0
P17423	0.959816	0.198898	Background	0
P32895	0.959816	0.198898	Background	0
P40495	0.972916	0.197147	Background	0
P15703	0.985005	0.195543	Background	0
Q04341	0.993358	0.194442	Background	0
P04037	0.993584	0.194413	Background	0
P02994	1	0.192658	Background	0
P38777	1	0.192482	Background	0
P32836	1	0.191971	Background	0
P53301	1	0.191561	Background	0
P35844	1	0.188884	Background	0
Q06523	1	0.188855	Background	0
P38205	1	0.187127	Background	0
Q12213	1	0.184306	Background	0
Q08202	1	0.181915	Background	1
P32379	1	0.181513	Background	0
P53250	1	0.180482	Background	0
P32366	1	0.178749	Background	0
P34227	1	0.178749	Background	0
Q03104	1	0.175064	Background	0
P00899	1	0.17501	Background	0
P35189	1	0.173353	Background	0
P46969	1	0.173141	Background	0
P32521	1	0.171942	Background	1
P00815	1	0.171326	Background	0
P22203	1	0.171299	Background	0
P20606	1	0.169432	Background	0
P40165	1	0.168701	Background	2
P47079	1	0.16864	Background	0
P53920	1	0.165774	Background	0
Q3E792	1	0.163907	Background	0
P0CX84	1	0.162363	Background	0
P38295	1	0.162239	Background	0
Q01574	1	0.162115	Background	0
P27476	1	0.162065	Background	0
Q03868	1	0.161193	Background	0
P05319	1	0.159449	Background	0
Q06177	1	0.159205	Background	6
P36141	1	0.157959	Background	2
P04912	1	0.155667	Background	0
P38988	1	0.155665	Background	2
P05738	1	0.153872	Background	0
P32179	1	0.151015	Background	0
P0CX82	1	0.150117	Background	0
P36126	1	0.149242	Background	0
P32469	1	0.149196	Background	0
P48365	1	0.147444	Background	0
P22202	1	0.143671	Background	0
P15019	1	0.141894	Background	0
P46985	1	0.141829	Background	0
P38077	1	0.140908	Background	0
P39013	1	0.138124	Background	0
P40043	1	0.138124	Background	0
A5Z2X5	1	0.135797	Background	0
O74700	1	0.133581	Background	0
Q03940	1	0.13268	Background	0
P47165	1	0.131758	Background	0
Q02326	1	0.130817	Background	0
P05755	1	0.130797	Background	0
P38625	1	0.130777	Background	0
Q99248	1	0.130757	Background	0
P40029	1	0.129876	Background	0
Q00245	1	0.128901	Background	9
P32628	1	0.128269	Background	0
P18239	1	0.128171	Background	0
P30902	1	0.127074	Background	0
Q01855	1	0.125328	Background	0
P45978	1	0.125251	Background	0
Q03862	1	0.123409	Background	0
P38137	1	0.122582	Background	0
P31539	1	0.119762	Background	0
Q3E7Y3	1	0.118859	Background	0
P0CX49	1	0.11792	Background	0
P27999	1	0.117034	Background	0
Q12499	1	0.116963	Background	0
P38879	1	0.116024	Background	0
P39744	1	0.114235	Background	0
P53622	1	0.114217	Background	0
P38883	1	0.113365	Background	0
P35179	1	0.112478	Background	0
Q06892	1	0.112409	Background	0
P41338	1	0.111522	Background	0
P40024	1	0.111437	Background	0
P17106	1	0.110583	Background	0
Q10740	1	0.11055	Background	0
P38115	1	0.109712	Background	0
P04802	1	0.108907	Background	0
P20449	1	0.108874	Background	0
P00128	1	0.105992	Background	0
P18759	1	0.105553	Background	4
P33299	1	0.104101	Background	0
P38858	1	0.104085	Background	0
P38431	1	0.102243	Background	0
P43603	1	0.101322	Background	0
P53912	1	0.100493	Background	0
P39103	1	0.099106	Background	1
P39516	1	0.098573	Background	0
P00546	1	0.097744	Background	12
Q12205	1	0.097622	Background	0
P38773	1	0.095766	Background	0
P28319	1	0.094903	Background	0
P39936	1	0.091408	Background	3
Q07451	1	0.091245	Background	0
Q08732	1	0.091231	Background	0
P33327	1	0.09049	Background	0
P00331	1	0.090282	Background	0
P06105	1	0.089347	Background	0
P39517	1	0.089347	Background	0
P38264	1	0.088602	Background	0
P30657	1	0.088467	Background	0
P05743	1	0.087518	Background	0
P40509	1	0.08665	Background	0
Q08245	1	0.085663	Background	0
P48606	1	0.084729	Background	0
P49723	1	0.082988	Background	0
Q08673	1	0.082874	Background	0
P04046	1	0.08107	Background	0
P11075	1	0.081045	Background	0
P38764	1	0.081045	Background	0
P38066	1	0.080161	Background	0
P35056	1	0.080124	Background	0
Q00816	1	0.0801	Background	4
Q00764	1	0.078294	Background	0
Q3E757	1	0.074632	Background	0
P32263	1	0.071835	Background	0
P53877	1	0.069125	Background	0
P25605	1	0.069083	Background	0
P07560	1	0.068235	Background	0
P36013	1	0.066564	Background	2
P34240	1	0.066309	Background	0
P0CX47	1	0.063585	Background	0
P49573	1	0.062693	Background	0
P37012	1	0.061761	Background	0
P29311	1	0.061714	Background	0
Q03262	1	0.060793	Background	0
P15454	1	0.05989	Background	0
P46992	1	0.05989	Background	0
P00445	1	0.058933	Background	0
P04050	1	0.0571	Background	0
Q01163	1	0.057091	Background	0
Q03178	1	0.057091	Background	0
P43588	1	0.05623	Background	0
P50107	1	0.056187	Background	0
P32598	1	0.055249	Background	0
P39003	1	0.053408	Background	0
P54838	1	0.053408	Background	0
P53839	1	0.052632	Background	0
P16603	1	0.052503	Background	0
P13663	1	0.049778	Background	0
Q3E772	1	0.04977	Background	0
P07283	1	0.049755	Background	0
P39101	1	0.047824	Background	1
P36060	1	0.045196	Background	0
P40081	1	0.045127	Background	0
Q3E7X9	1	0.042377	Background	0
P22133	1	0.042364	Background	0
P39105	1	0.042358	Background	0
P0CX55	1	0.04145	Background	0
P29453	1	0.039662	Background	0
P38787	1	0.038781	Background	0
P26786	1	0.037777	Background	0
P38345	1	0.037777	Background	0
P32892	1	0.03685	Background	0
P89886	1	0.035126	Background	0
P38689	1	0.035002	Background	0
Q12680	1	0.03316	Background	0
P22146	1	0.03041	Background	0
P42826	1	0.029475	Background	0
P33298	1	0.029042	Background	2
P33303	1	0.027683	Background	1
P15625	1	0.027654	Background	0
P53334	1	0.027625	Background	0
P16120	1	0.026732	Background	0
P0CX23	1	0.026724	Background	0
P07255	1	0.026716	Background	0
P17255	1	0.023042	Background	0
P19146	1	0.022123	Background	0
P0CX51	1	0.018439	Background	0
P38810	1	0.016595	Background	0
P40215	1	0.016582	Background	0
P38288	1	0.016575	Background	0
P37302	1	0.015659	Background	0
P22353	1	0.01474	Background	0
P20107	1	0.013833	Background	0
P24280	1	0.013814	Background	0
Q01939	1	0.011982	Background	0
P34730	1	0.010145	Background	0
P22515	1	0.009221	Background	0
P26785	1	0.009215	Background	0
P10592	1	0.009211	Background	0
P40212	1	0.00921	Background	0
P53167	1	0.005964	Background	4
P38206	1	0.005804	Background	2
P38248	1	0.005531	Background	0
P36017	1	0.004608	Background	0
P32457	1	0.003871	Background	2
P53633	1	0.002708	Background	2
P08417	1	0.001843	Background	0
P54113	1	0	Background	0
P46672	1	-0.000924	Background	0
P53303	1	-0.001842	Background	0
P43639	1	-0.002764	Background	0
P39986	1	-0.003684	Background	0
P21734	1	-0.005525	Background	0
P07246	1	-0.005526	Background	0
P00330	1	-0.005529	Background	0
P38934	1	-0.005532	Background	0
P47133	1	-0.00602	Background	1
P40017	1	-0.006448	Background	0
P10591	1	-0.007372	Background	0
P02992	1	-0.008304	Background	0
P22517	1	-0.008941	Background	1
P0CH08	1	-0.00921	Background	0
P40991	1	-0.009218	Background	0
P06787	1	-0.011052	Background	0
P38197	1	-0.011052	Background	0
P25372	1	-0.011055	Background	0
P18562	1	-0.012895	Background	0
P38968	1	-0.014744	Background	0
Q06449	1	-0.016577	Background	0
P33734	1	-0.018419	Background	0
Q07551	1	-0.019343	Background	0
P0CX38	1	-0.019346	Background	0
P40075	1	-0.019346	Background	0
Q12306	1	-0.019346	Background	0
P17076	1	-0.020258	Background	0
P32449	1	-0.020258	Background	0
P35197	1	-0.020258	Background	0
P07280	1	-0.020274	Background	0
P17891	1	-0.021182	Background	0
P07170	1	-0.021189	Background	0
Q00055	1	-0.022103	Background	0
P07259	1	-0.022123	Background	0
P16451	1	-0.023941	Background	0
P53598	1	-0.023952	Background	0
P32327	1	-0.029511	Background	0
P53630	1	-0.03018	Background	2
P05739	1	-0.030396	Background	0
P38817	1	-0.031313	Background	0
P00175	1	-0.03317	Background	0
P21576	1	-0.03317	Background	0
Q12458	1	-0.034081	Background	0
P32867	1	-0.034117	Background	0
P20081	1	-0.034991	Background	0
P13188	1	-0.035918	Background	0
P32497	1	-0.036844	Background	0
P26754	1	-0.037771	Background	0
Q12329	1	-0.040516	Background	0
P10659	1	-0.040529	Background	0
P38143	1	-0.040541	Background	0
P46654	1	-0.040547	Background	0
Q08907	1	-0.040619	Background	8
P46683	1	-0.041443	Background	0
P19881	1	-0.043299	Background	0
P43545	1	-0.046041	Background	0
P41911	1	-0.046048	Background	0
P46367	1	-0.046048	Background	0
P19882	1	-0.046076	Background	0
Q99383	1	-0.047949	Background	0
P43535	1	-0.049732	Background	0
P13517	1	-0.049747	Background	0
P06701	1	-0.05033	Background	2
P49334	1	-0.051613	Background	0
P26570	1	-0.052495	Background	0
P54115	1	-0.05344	Background	0
P39968	1	-0.054354	Background	0
Q08972	1	-0.054362	Background	0
P40453	1	-0.054378	Background	0
P17695	1	-0.055283	Background	0
P06244	1	-0.055422	Background	1
P07806	1	-0.056187	Background	0
P40106	1	-0.057091	Background	0
P50861	1	-0.057117	Background	0
Q04067	1	-0.057117	Background	0
P25039	1	-0.058933	Background	0
P25343	1	-0.059927	Background	0
P38144	1	-0.060652	Background	4
P07251	1	-0.060793	Background	0
P11353	1	-0.060793	Background	0
P52910	1	-0.060802	Background	0
P32463	1	-0.061846	Background	0
P32324	1	-0.063585	Background	0
P14832	1	-0.065408	Background	0
P23248	1	-0.06633	Background	0
P04456	1	-0.067272	Background	0
P37898	1	-0.067272	Background	0
P0C0V8	1	-0.069136	Background	0
Q00711	1	-0.069993	Background	0
P00044	1	-0.070914	Background	0
P07278	1	-0.070936	Background	0
P29547	1	-0.071066	Background	0
P23542	1	-0.071934	Background	0
P09624	1	-0.072756	Background	0
P00927	1	-0.073666	Background	0
P80210	1	-0.073688	Background	0
P50087	1	-0.074521	Background	11
P39078	1	-0.07461	Background	0
P43123	1	-0.075542	Background	0
P81449	1	-0.075542	Background	0
P16862	1	-0.075588	Background	0
P38707	1	-0.075646	Background	0
P25623	1	-0.076487	Background	0
Q07688	1	-0.076499	Background	0
P07702	1	-0.078282	Background	0
P33297	1	-0.07833	Background	0
P14922	1	-0.079227	Background	0
Q05359	1	-0.079239	Background	0
P0CX36	1	-0.080148	Background	0
P40327	1	-0.080247	Background	0
P54861	1	-0.080532	Background	8
Q06440	1	-0.081966	Background	0
Q05515	1	-0.082016	Background	0
P36173	1	-0.08375	Background	1
P43621	1	-0.083885	Background	0
P32445	1	-0.084742	Background	0
P38754	1	-0.084768	Background	0
P08524	1	-0.084794	Background	0
P40482	1	-0.084884	Background	0
P32915	1	-0.085663	Background	0
P53152	1	-0.085702	Background	0
P32783	1	-0.087505	Background	0
P05750	1	-0.088399	Background	0
P32505	1	-0.088399	Background	0
P10080	1	-0.088453	Background	0
P00560	1	-0.090255	Background	0
P39730	1	-0.090268	Background	0
Q12464	1	-0.091176	Background	0
O14455	1	-0.091189	Background	0
P53090	1	-0.091287	Background	0
P19097	1	-0.092096	Background	0
P07991	1	-0.092111	Background	0
P0CW41	1	-0.092139	Background	0
P38986	1	-0.096453	Background	1
P00360	1	-0.096775	Background	0
Q05933	1	-0.097607	Background	0
Q12449	1	-0.097637	Background	0
P53141	1	-0.099479	Background	0
Q05016	1	-0.09951	Background	0
P38061	1	-0.104164	Background	0
Q08971	1	-0.104324	Background	0
Q04491	1	-0.105022	Background	0
P38182	1	-0.105911	Background	0
P53076	1	-0.105911	Background	0
P22147	1	-0.106832	Background	0
P12709	1	-0.107045	Background	0
P41816	1	-0.108398	Background	1
Q12497	1	-0.10874	Background	0
P40150	1	-0.109679	Background	0
P14540	1	-0.109779	Background	0
Q08421	1	-0.110533	Background	0
P38081	1	-0.112375	Background	0
Q04062	1	-0.113296	Background	0
P31383	1	-0.113313	Background	0
P40472	1	-0.113609	Background	0
P15873	1	-0.114182	Background	0
P34167	1	-0.114287	Background	0
P38616	1	-0.115226	Background	0
P00549	1	-0.116077	Background	0
Q08601	1	-0.117884	Background	0
Q03558	1	-0.118859	Background	0
Q3E841	1	-0.119982	Background	0
Q07623	1	-0.121549	Background	0
P32891	1	-0.121642	Background	0
P05030	1	-0.122526	Background	0
P40582	1	-0.122526	Background	0
P32337	1	-0.127113	Background	0
P27692	1	-0.128014	Background	0
P53900	1	-0.128294	Background	1
P39990	1	-0.128974	Background	0
P00925	1	-0.129856	Background	0
P17709	1	-0.130837	Background	0
P38999	1	-0.130837	Background	0
Q12377	1	-0.131718	Background	0
P07245	1	-0.131799	Background	0
P23641	1	-0.132639	Background	0
P43616	1	-0.133703	Background	0
Q01476	1	-0.134093	Background	5
P16649	1	-0.13444	Background	0
P19414	1	-0.134461	Background	0
P53981	1	-0.134461	Background	0
P39976	1	-0.134502	Background	0
P07143	1	-0.135506	Background	0
P33204	1	-0.136449	Background	0
P47117	1	-0.136553	Background	0
P53235	1	-0.13735	Background	0
P07262	1	-0.138124	Background	0
P25631	1	-0.138145	Background	0
P31373	1	-0.138208	Background	0
P25578	1	-0.139828	Background	3
O14467	1	-0.141872	Background	0
P40047	1	-0.14275	Background	0
P54885	1	-0.14275	Background	0
Q01217	1	-0.14275	Background	0
P28495	1	-0.143649	Background	0
Q00955	1	-0.143868	Background	0
P25719	1	-0.145512	Background	0
P50094	1	-0.147399	Background	0
P38840	1	-0.148298	Background	0
P38219	1	-0.148343	Background	0
P38715	1	-0.148434	Background	0
P25443	1	-0.150232	Background	0
P49167	1	-0.151959	Background	0
P34760	1	-0.154155	Background	0
P41057	1	-0.154746	Background	0
P36136	1	-0.156588	Background	0
P32528	1	-0.156732	Background	0
P36154	1	-0.156861	Background	3
P39966	1	-0.157557	Background	0
P06106	1	-0.159424	Background	0
Q08977	1	-0.160248	Background	0
P40510	1	-0.160321	Background	0
P53066	1	-0.160444	Background	0
P38836	1	-0.161193	Background	0
P27809	1	-0.161218	Background	0
P14126	1	-0.162139	Background	0
P12688	1	-0.164082	Background	0
P38911	1	-0.1659	Background	0
P39676	1	-0.166695	Background	0
P53111	1	-0.167641	Background	0
Q04636	1	-0.167665	Background	4
P0CS90	1	-0.167692	Background	0
P27614	1	-0.168562	Background	0
P06169	1	-0.169509	Background	0
P20795	1	-0.169535	Background	0
Q12428	1	-0.169821	Background	0
P39522	1	-0.170379	Background	0
P07149	1	-0.17143	Background	0
Q03048	1	-0.17143	Background	0
P28777	1	-0.17222	Background	0
Q86ZR7	1	-0.17222	Background	0
Q12159	1	-0.173247	Background	0
Q01976	1	-0.173646	Background	0
P11491	1	-0.174222	Background	0
P25694	1	-0.174409	Background	0
Q03161	1	-0.17501	Background	0
P32453	1	-0.175821	Background	6
P39954	1	-0.176825	Background	0
P0C2H6	1	-0.176879	Background	0
P02293	1	-0.179753	Background	0
P00924	1	-0.180509	Background	0
P48164	1	-0.181541	Background	0
Q03768	1	-0.182379	Background	0
P43585	1	-0.182463	Background	0
P38631	1	-0.184249	Background	0
P12904	1	-0.186063	Background	0
P53172	1	-0.186063	Background	0
P39112	1	-0.186149	Background	0
P00359	1	-0.186984	Background	0
Q06408	1	-0.187127	Background	0
P00498	1	-0.187963	Background	0
P15274	1	-0.187963	Background	0
P22276	1	-0.18901	Background	10
P53252	1	-0.189261	Background	0
P05694	1	-0.190669	Background	0
Q12207	1	-0.191413	Background	8
P40462	1	-0.191879	Background	2
P33416	1	-0.192776	Background	0
Q04432	1	-0.19355	Background	0
P32610	1	-0.1948	Background	9
Q06146	0.985911	-0.195424	Background	0
P43593	0.979851	-0.196225	Background	0
P35180	1	-0.196391	Background	1
Q07505	0.977586	-0.196526	Background	0
P21954	0.97269	-0.197177	Background	0
P38720	0.972237	-0.197237	Background	0
P0CX32	0.938921	-0.201722	Background	0
P09232	0.933924	-0.202403	Background	0
P32468	0.93262	-0.202581	Background	0
P24000	0.930354	-0.202891	Background	0
P07256	0.92363	-0.203813	Background	0
P61830	0.919203	-0.204423	Background	0
P47120	0.918297	-0.204548	Background	0
P46681	0.943344	-0.205264	Background	1
P38075	0.905681	-0.206296	Background	0
P40564	0.892731	-0.208106	Background	0
P53312	0.892279	-0.20817	Background	0
P28240	0.879224	-0.210012	Background	0
Q12692	1	-0.210515	Background	5
P25375	0.872742	-0.210933	Background	0
P53889	0.872516	-0.210965	Background	0
P25043	0.866517	-0.211822	Background	0
P35723	0.850536	-0.214122	Background	0
P26783	0.846213	-0.214749	Background	0
P39533	0.841238	-0.215473	Background	0
P80235	0.841238	-0.215473	Background	0
P17505	0.840561	-0.215572	Background	0
P53914	0.834035	-0.216526	Background	0
Q12230	0.826636	-0.217614	Background	0
P00812	0.822201	-0.218269	Background	0
Q07657	1	-0.218758	Background	9
P15180	0.814414	-0.219424	Background	0
P40525	0.808686	-0.220279	Background	0
P0CX39	0.808235	-0.220346	Background	0
P25087	0.802537	-0.221201	Background	0
P52490	0.796644	-0.222088	Background	0
Q12363	0.79078	-0.222976	Background	0
P00830	0.784273	-0.223966	Background	0
P37291	0.766056	-0.226765	Background	0
Q06639	1	-0.22745	Background	12
P41810	0.749005	-0.229425	Background	0
P11484	0.742935	-0.230382	Background	0
Q06252	0.742489	-0.230452	Background	0
P46655	0.738008	-0.231162	Background	0
P07260	0.732442	-0.232048	Background	0
Q05506	0.730886	-0.232296	Background	0
P16140	0.725796	-0.233111	Background	0
Q12480	1	-0.233532	Background	8
Q12452	0.72029	-0.233997	Background	0
P53849	0.709146	-0.235803	Background	0
P25349	0.708704	-0.235875	Background	0
P32588	0.703729	-0.236688	Background	0
Q03195	0.6979	-0.237645	Background	0
P12945	0.691441	-0.238712	Background	0
P10664	0.681035	-0.240445	Background	0
P32473	0.681035	-0.240445	Background	0
P15108	0.679937	-0.240629	Background	0
Q02785	1	-0.240765	Background	12
Q3E834	0.701863	-0.241833	Background	1
P29509	0.670306	-0.242251	Background	0
P33201	0.670306	-0.242251	Background	0
P41058	0.665313	-0.243098	Background	0
P09457	0.653671	-0.245089	Background	0
Q12091	0.653018	-0.245201	Background	0
Q04418	0.927151	-0.246473	Background	8
P23776	0.641719	-0.247158	Background	0
Q03973	0.638173	-0.247777	Background	0
P32602	0.633353	-0.248623	Background	0
Q04409	0.633353	-0.248623	Background	0
P05748	0.622504	-0.250541	Background	0
P02557	0.606886	-0.253343	Background	0
P41940	0.60245	-0.254148	Background	0
P25491	0.596763	-0.255185	Background	0
P00724	0.587181	-0.256949	Background	0
P16861	0.581586	-0.257988	Background	0
P11412	0.572386	-0.259712	Background	0
P15790	0.655207	-0.26078	Background	3
P04076	0.562667	-0.261554	Background	0
P20459	0.562667	-0.261554	Background	0
P38701	0.56078	-0.261914	Background	0
P53184	0.556805	-0.262676	Background	0
P04650	0.552854	-0.263436	Background	0
P30822	0.543573	-0.265238	Background	0
P53297	0.543573	-0.265238	Background	0
P0CX45	0.543158	-0.265319	Background	0
P49954	0.536386	-0.266648	Background	0
Q12118	0.525141	-0.268881	Background	0
P21242	0.520142	-0.269884	Background	0
P38088	0.519733	-0.269966	Background	0
P17967	0.514766	-0.270971	Background	0
P32481	0.511051	-0.271726	Background	0
P00890	0.510847	-0.271768	Background	0
P32614	0.51044	-0.271851	Background	0
P16521	0.505329	-0.272897	Background	0
P07257	0.502071	-0.273568	Background	0
P32599	0.501464	-0.273694	Background	0
P14747	0.498027	-0.274406	Background	0
P47075	0.497624	-0.274489	Background	0
P49089	0.49722	-0.274573	Background	0
P06208	0.496816	-0.274657	Background	0
P31116	0.488611	-0.276374	Background	0
P08518	0.484648	-0.27721	Background	0
P50085	0.471521	-0.280016	Background	0
P00817	0.450524	-0.284622	Background	0
P30624	0.446407	-0.285543	Background	0
P47181	0.44251	-0.28642	Background	0
P08679	0.442122	-0.286508	Background	0
P02829	0.441348	-0.286683	Background	0
P10507	0.438445	-0.287341	Background	0
P04147	0.438252	-0.287385	Background	0
P33322	0.432484	-0.288703	Background	0
P14843	0.422266	-0.291069	Background	0
P42945	0.418525	-0.291946	Background	0
P40303	0.418146	-0.292035	Background	0
O13563	0.41481	-0.292822	Background	0
P36135	0.414432	-0.292912	Background	0
Q06685	0.430376	-0.295002	Background	1
P15624	0.396659	-0.297187	Background	0
P36008	0.395494	-0.297472	Background	0
P38892	0.395309	-0.297517	Background	0
P53852	0.391008	-0.298575	Background	0
P38624	0.384514	-0.300189	Background	0
P47124	0.383231	-0.30051	Background	0
P32589	0.369806	-0.303918	Background	0
P28274	0.362517	-0.305807	Background	0
P38249	0.362517	-0.305807	Background	0
P53691	0.362517	-0.305807	Background	0
P36010	0.362159	-0.3059	Background	0
P40893	0.359179	-0.306681	Background	0
P52553	0.359001	-0.306728	Background	0
P47771	0.358823	-0.306775	Background	0
P38627	0.355155	-0.307743	Background	0
P23639	0.350984	-0.308854	Background	0
P23254	0.350276	-0.309043	Background	0
P38074	0.344661	-0.310555	Background	0
Q08985	0.341621	-0.311381	Background	0
P40030	0.33474	-0.313272	Background	0
P37262	0.328647	-0.31497	Background	0
P15700	0.321961	-0.31686	Background	0
P09436	0.321792	-0.316909	Background	0
P38688	0.366039	-0.317466	Background	2
P38755	0.318572	-0.31783	Background	0
P38758	0.315881	-0.318605	Background	0
P40054	0.315712	-0.318654	Background	0
P38912	0.315544	-0.318703	Background	0
P25294	0.315208	-0.3188	Background	0
P00937	0.312539	-0.319575	Background	0
P53738	0.311701	-0.319819	Background	0
P22943	0.306097	-0.321466	Background	0
P15705	0.303326	-0.322289	Background	0
P49090	0.303326	-0.322289	Background	0
P06101	0.302996	-0.322387	Background	0
P40513	0.302666	-0.322485	Background	0
P05740	0.296864	-0.324229	Background	0
O13516	0.296537	-0.324328	Background	0
P43582	0.28784	-0.326992	Background	0
P46990	0.284878	-0.327914	Background	0
P00045	0.302384	-0.328978	Background	1
P53628	0.279342	-0.329655	Background	0
P53860	0.279342	-0.329655	Background	0
P35691	0.272789	-0.33175	Background	0
Q03219	0.268849	-0.333028	Background	0
P15992	0.26432	-0.334515	Background	0
P0CX41	0.260464	-0.335796	Background	0
P40438	0.29471	-0.33818	Background	2
Q08484	0.292484	-0.338884	Background	2
P26321	0.247831	-0.340096	Background	0
Q06010	0.287021	-0.340628	Background	2
P01098	0.245931	-0.340757	Background	0
P37299	0.245483	-0.340913	Background	0
P38636	0.286022	-0.340949	Background	2
P38221	0.237523	-0.34373	Background	0
Q12335	0.23547	-0.344468	Background	0
P25373	0.233002	-0.345362	Background	0
Q12447	0.230623	-0.34623	Background	0
P04807	0.230047	-0.346442	Background	0
P33307	0.225212	-0.348231	Background	0
P23724	0.222896	-0.349099	Background	0
P00424	0.220176	-0.350127	Background	0
P40185	0.21285	-0.352945	Background	0
P07274	0.211184	-0.353597	Background	0
P05626	0.210912	-0.353703	Background	0
P07284	0.208024	-0.354842	Background	0
P07263	0.206391	-0.355492	Background	0
Q04894	0.206391	-0.355492	Background	0
Q08412	0.204093	-0.356413	Background	0
P42938	0.201681	-0.357389	Background	0
P19358	0.20074	-0.357772	Background	0
P60010	0.199423	-0.35831	Background	0
P28241	0.199156	-0.35842	Background	0
P38711	0.196787	-0.359396	Background	0
P32464	0.190458	-0.36205	Background	0
P00410	0.186415	-0.363781	Background	0
P25451	0.186286	-0.363837	Background	0
P20967	0.179218	-0.366936	Background	0
P53292	0.194802	-0.367268	Background	1
P40554	0.177532	-0.36769	Background	0
P53081	0.177281	-0.367802	Background	0
P40580	0.176109	-0.36833	Background	0
P32582	0.175736	-0.368499	Background	0
P40302	0.173336	-0.369589	Background	0
Q12074	0.171082	-0.370624	Background	0
P40531	0.169948	-0.371149	Background	0
P00401	0.168094	-0.372013	Background	0
P40042	0.199283	-0.372829	Background	2
Q06406	0.23763	-0.373454	Background	4
P32590	0.163357	-0.374255	Background	0
P38281	0.154409	-0.378632	Background	0
P05747	0.152921	-0.37938	Background	0
P50095	0.152232	-0.379728	Background	0
P17536	0.148621	-0.381571	Background	0
Q99257	0.143333	-0.384336	Background	0
P41939	0.142154	-0.384963	Background	0
Q02795	0.142154	-0.384963	Background	0
Q04370	0.140437	-0.385884	Background	0
P38071	0.138519	-0.386923	Background	0
P11745	0.138411	-0.386983	Background	0
P53327	0.138302	-0.387042	Background	0
P07267	0.136729	-0.387904	Background	0
P40159	0.181382	-0.388748	Background	3
P35719	0.13517	-0.388766	Background	0
P38788	0.13178	-0.390668	Background	0
P10963	0.130476	-0.39141	Background	0
P14742	0.128872	-0.392331	Background	0
P54839	0.125506	-0.394293	Background	0
P38821	0.124153	-0.395094	Background	0
P05317	0.120984	-0.396997	Background	0
P46680	0.119473	-0.397918	Background	0
P26637	0.119076	-0.398161	Background	0
Q06142	0.117878	-0.3989	Background	0
Q08742	0.211087	-0.402628	Background	6
P38766	0.093594	-0.415355	Background	0
Q04728	0.093424	-0.415482	Background	0
P39958	0.093084	-0.415736	Background	0
P32771	0.091064	-0.417261	Background	0
P09440	0.087656	-0.419896	Background	0
P47176	0.085763	-0.421396	Background	0
P39714	0.096063	-0.421419	Background	1
P12962	0.083957	-0.422852	Background	0
P03962	0.083798	-0.422981	Background	0
P12695	0.083066	-0.423579	Background	0
P43635	0.102021	-0.425398	Background	2
P40414	0.077529	-0.428249	Background	0
P11154	0.075429	-0.430091	Background	0
P24783	0.075429	-0.430091	Background	0
P25342	0.094422	-0.43101	Background	2
P38427	0.062876	-0.442063	Background	0
Q06494	0.05944	-0.445679	Background	0
P18961	0.058528	-0.446668	Background	0
P36047	0.058216	-0.447009	Background	0
P32558	0.057503	-0.447794	Background	0
P15891	0.055132	-0.450464	Background	0
P36059	0.055049	-0.450558	Background	0
Q12349	0.053462	-0.452401	Background	0
P23180	0.052027	-0.454105	Background	0
P23644	0.05098	-0.455374	Background	0
P37838	0.049657	-0.457008	Background	0
P37292	0.048418	-0.458571	Background	0
P32381	0.048309	-0.458711	Background	0
P06168	0.046776	-0.460694	Background	0
P32775	0.046131	-0.461544	Background	0
P47143	0.045336	-0.462607	Background	0
P00431	0.078358	-0.462927	Background	4
Q12355	0.051496	-0.463212	Background	1
P39708	0.044603	-0.463599	Background	0
Q12165	0.044396	-0.463883	Background	0
P00950	0.041231	-0.468351	Background	0
P0CX54	0.040221	-0.469836	Background	0
Q12178	0.038443	-0.472527	Background	0
Q05905	0.037264	-0.474369	Background	0
P32288	0.037219	-0.474442	Background	0
P14306	0.034909	-0.4782	Background	0
P15303	0.034448	-0.478975	Background	0
P00931	0.033736	-0.480189	Background	0
P20436	0.033457	-0.48067	Background	0
P38891	0.030541	-0.485914	Background	0
P26755	0.03039	-0.486195	Background	0
P38334	0.029786	-0.487339	Background	0
P41811	0.029268	-0.488335	Background	0
P03965	0.028216	-0.490403	Background	0
P14065	0.027562	-0.49172	Background	0
P05749	0.027452	-0.491946	Background	0
P38011	0.02667	-0.493562	Background	0
P38109	0.131346	-0.494145	Background	10
O13547	0.026197	-0.494558	Background	0
P40217	0.026091	-0.494785	Background	0
Q12123	0.025342	-0.4964	Background	0
P40961	0.029522	-0.496731	Background	1
Q07478	0.02407	-0.499239	Background	0
P53295	0.103787	-0.50001	Background	9
P07342	0.023669	-0.50016	Background	0
P22768	0.021747	-0.504766	Background	0
P40060	0.021016	-0.506608	Background	0
P32527	0.020714	-0.507384	Background	0
P47173	0.020246	-0.508606	Background	0
Q08230	0.027384	-0.510459	Background	2
P32454	0.019329	-0.511074	Background	0
P38972	0.019278	-0.511214	Background	0
P01094	0.019001	-0.511978	Background	0
Q06151	0.018945	-0.512135	Background	0
P00958	0.016404	-0.519662	Background	0
Q06205	0.015619	-0.522187	Background	0
P36156	0.01482	-0.52487	Background	0
P53163	0.013692	-0.528876	Background	0
P53131	0.013464	-0.529717	Background	0
P40825	0.013356	-0.530122	Background	0
P05318	0.012512	-0.533377	Background	0
P36037	0.025555	-0.535065	Background	4
P32911	0.011969	-0.535571	Background	0
P39015	0.011214	-0.538764	Background	0
P41920	0.011004	-0.539685	Background	0
P31412	0.009831	-0.545128	Background	0
P14020	0.00961	-0.546216	Background	0
P56508	0.009543	-0.54655	Background	0
Q12460	0.009245	-0.548058	Background	0
P38708	0.009228	-0.548142	Background	0
Q12154	0.009228	-0.548142	Background	0
Q12109	0.009067	-0.548979	Background	0
P32860	0.008566	-0.551658	Background	0
Q02642	0.008504	-0.551995	Background	0
Q01560	0.008323	-0.553001	Background	0
P04806	0.008001	-0.554845	Background	0
P41807	0.007915	-0.555342	Background	0
P28272	0.0078	-0.556021	Background	0
P22696	0.007731	-0.556433	Background	0
P53549	0.007456	-0.558105	Background	0
P47119	0.030874	-0.559651	Background	7
P80967	0.008566	-0.561219	Background	1
P15496	0.006459	-0.564638	Background	0
Q06505	0.006304	-0.565732	Background	0
P28007	0.00601	-0.567869	Background	0
P38009	0.013789	-0.569096	Background	4
P35732	0.00559	-0.571085	Background	0
Q08193	0.004543	-0.580119	Background	0
P39107	0.00441	-0.581395	Background	0
P06103	0.004352	-0.581961	Background	0
Q04869	0.004307	-0.582406	Background	0
Q00772	0.00425	-0.582971	Background	0
Q05029	0.005212	-0.583915	Background	1
P38145	0.003811	-0.587576	Background	0
P0CX81	0.003728	-0.588497	Background	0
P38804	0.003412	-0.59218	Background	0
Q08723	0.003091	-0.596229	Background	0
P40850	0.002901	-0.59881	Background	0
P32340	0.002646	-0.602495	Background	0
Q12189	0.002527	-0.604338	Background	0
Q08959	0.0109	-0.605438	Background	6
P38013	0.002384	-0.606644	Background	0
P07244	0.001949	-0.614471	Background	0
P35176	0.001912	-0.615205	Background	0
P38861	0.004015	-0.61642	Background	3
P23594	0.006297	-0.619682	Background	5
Q12522	0.001632	-0.621205	Background	0
P41921	0.001609	-0.621746	Background	0
P30952	0.00152	-0.623874	Background	0
P00447	0.00146	-0.62537	Background	0
P38998	0.001348	-0.62829	Background	0
P33893	0.008805	-0.629564	Background	7
P09733	0.001103	-0.635563	Background	0
P39079	0.001075	-0.636484	Background	0
P32471	0.000968	-0.640168	Background	0
P32787	0.007087	-0.640195	Background	7
P27616	0.000892	-0.64303	Background	0
P32074	0.000775	-0.647904	Background	0
P40471	0.004369	-0.649033	Background	6
P18544	0.000744	-0.64928	Background	0
Q12532	0.000709	-0.650897	Background	0
P53281	0.000686	-0.652043	Background	0
P52893	0.000616	-0.655627	Background	0
P21965	0.000614	-0.655727	Background	0
P40069	0.000611	-0.655909	Background	0
P32368	0.000565	-0.65849	Background	0
Q04344	0.00056	-0.658792	Background	0
Q05948	0.001515	-0.667256	Background	4
Q08281	0.001057	-0.668865	Background	3
P40518	0.000356	-0.673328	Background	0
Q02821	0.000334	-0.675274	Background	0
P38629	0.00053	-0.68138	Background	2
P0CX29	0.000269	-0.681931	Background	0
Q04431	0.000257	-0.683252	Background	0
P00427	0.000233	-0.686224	Background	0
P40363	0.000233	-0.686224	Background	0
P23202	0.000435	-0.687826	Background	2
P01097	0.000219	-0.687961	Background	0
P39726	0.0002	-0.690724	Background	0
Q3E754	0.000193	-0.69175	Background	0
P36046	0.000187	-0.692566	Background	0
P19262	0.000145	-0.699827	Background	0
P43555	0.000114	-0.706488	Background	0
P41805	0.000114	-0.706596	Background	0
P31787	0.000105	-0.708872	Background	0
P54860	0.005713	-0.713678	Background	11
Q06485	0.004845	-0.721234	Background	11
P48564	6.4e-05	-0.721926	Background	0
P32472	0.000532	-0.72908	Background	6
P47127	1.6e-05	-0.755076	Background	0
P42942	0.000475	-0.760201	Background	8
P49166	1.2e-05	-0.761309	Background	0
P38216	1.1e-05	-0.762559	Background	0
P34160	4.2e-05	-0.763958	Background	3
Q99258	1e-05	-0.764401	Background	0
P32496	1e-05	-0.764985	Background	0
Q12212	9e-06	-0.766711	Background	0
P07213	6e-06	-0.775452	Background	0
P42943	6e-06	-0.775689	Background	0
Q03677	5e-06	-0.780859	Background	0
P47044	4e-06	-0.78294	Background	0
P38067	5e-06	-0.790172	Background	1
P53145	8e-05	-0.796366	Background	7
P54000	4e-06	-0.80245	Background	2
P38795	7e-06	-0.802641	Background	3
P53094	7e-06	-0.814663	Background	4
P39721	1e-06	-0.817817	Background	0
Q03835	0	-0.821501	Background	0
P00358	0	-0.824098	Background	0
P41818	0	-0.828868	Background	0
P33330	0	-0.869258	Background	0
Q3E7Z5	0	-0.879656	Background	0
P16550	0	-0.882554	Background	0
P36018	0	-0.937685	Background	0

## Sheet: PD-nI
Distributions of Spearman's rank correlation coefficients obtained in samples P1-P9 of the main dataset (PXD001819) with the PD-nI approach.
Protein	FDR	rho	Spike/Background	Missing values
P10636-8ups	0	0.99228	Spike	1
P00167ups	0	0.989418	Spike	8
P41159ups	0	0.987922	Spike	6
P61626ups	0	0.987669	Spike	10
P01344ups	0	0.985184	Spike	11
Q15843ups	0	0.985184	Spike	11
P10145ups	0	0.984555	Spike	8
P63165ups	0	0.98344	Spike	0
P00709ups	0	0.982845	Spike	9
P01133ups	0	0.981981	Spike	12
P61769ups	0	0.981981	Spike	12
P02741ups	0	0.981599	Spike	0
P62988ups	0	0.979214	Spike	11
P00441ups	0	0.976806	Spike	2
P00915ups	0	0.96961	Spike	3
P09211ups	0	0.967272	Spike	11
P02768ups	0	0.966866	Spike	0
P62937ups	0	0.96419	Spike	5
P53911	0	0.962885	Background	10
O76070ups	0	0.961331	Spike	2
P02753ups	0	0.959397	Spike	2
P63279ups	0	0.957657	Spike	0
P01375ups	0	0.957463	Spike	2
P05413ups	0	0.955866	Spike	6
P00918ups	0	0.952262	Spike	4
P55957ups	0	0.951233	Spike	3
P01127ups	0	0.948017	Spike	5
P02788ups	0	0.946607	Spike	0
P22804	0	0.945085	Background	7
P99999ups	0	0.944766	Spike	0
Q06830ups	0	0.944766	Spike	0
P06732ups	0	0.942924	Spike	0
P01008ups	0	0.939241	Spike	0
P08263ups	0	0.937399	Spike	0
P38222	0	0.937399	Background	0
P68871ups	0	0.933716	Spike	0
P51965ups	0	0.932391	Spike	4
P15559ups	0	0.931874	Spike	0
P10599ups	0	0.92851	Spike	3
P02787ups	0	0.928191	Spike	0
P11986	0	0.926349	Background	0
P16083ups	0	0.923515	Spike	1
P08566	0	0.922666	Background	0
P04040ups	0	0.918983	Spike	0
P02144ups	0	0.913458	Spike	0
O00762ups	0	0.908391	Spike	3
Q96VH4	0	0.90425	Background	0
P01579ups	0	0.896883	Spike	0
P06396ups	0	0.896883	Spike	0
Q02753	0	0.8932	Background	0
P12081ups	0	0.891358	Spike	0
P53221	0	0.891358	Background	0
P01031ups	0	0.887757	Spike	1
Q06336	0	0.878466	Background	0
P08758ups	0	0.8711	Spike	0
P53743	0	0.869534	Background	1
P22803	0	0.869258	Background	0
P38250	0	0.869258	Background	0
P01112ups	0	0.865575	Spike	0
P32861	0	0.852683	Background	0
P53978	0	0.850842	Background	0
P69905ups	0	0.845317	Spike	0
P0C2I8	0	0.843475	Background	0
P24276	0	0.832425	Background	0
P40070	0	0.832425	Background	0
Q01852	0	0.830584	Background	0
P0CX44	1e-06	0.819534	Background	0
P39987	1e-06	0.81585	Background	0
Q08975	1e-06	0.81585	Background	0
Q03964	2e-06	0.81074	Background	1
P15646	1e-06	0.810325	Background	0
P47018	1e-06	0.8048	Background	0
P16547	2e-06	0.793751	Background	0
P12612	3e-06	0.791909	Background	0
P53834	3e-06	0.790067	Background	0
P19454	4e-06	0.782701	Background	0
P26784	4e-06	0.782701	Background	0
P0CT04	2.4e-05	0.745868	Background	0
P21306	2.4e-05	0.745868	Background	0
Q12513	2.4e-05	0.745868	Background	0
P53075	0.000342	0.742988	Background	6
P02309	3.5e-05	0.736659	Background	0
P36139	3.5e-05	0.736659	Background	0
Q12402	5.9e-05	0.723768	Background	0
P50089	6.4e-05	0.721926	Background	0
P32857	0.001457	0.721749	Background	8
Q04304	0.000111	0.707193	Background	0
P06780	0.000145	0.699827	Background	0
P0CX34	0.000188	0.69246	Background	0
P42073	0.000188	0.69246	Background	0
P05744	0.000257	0.683252	Background	0
P21304	0.00029	0.679568	Background	0
P25332	0.000308	0.677727	Background	0
P40989	0.000414	0.668518	Background	0
P36421	0.000439	0.666677	Background	0
P09119	0.000686	0.662208	Background	1
Q12068	0.000688	0.651944	Background	0
Q01532	0.000726	0.650102	Background	0
P39076	0.000767	0.64826	Background	0
P09064	0.000809	0.646419	Background	0
P47122	0.001109	0.635369	Background	0
P43567	0.001573	0.632639	Background	1
Q02754	0.001228	0.631686	Background	0
P40357	0.002169	0.630817	Background	2
P32897	0.002934	0.629634	Background	3
P21243	0.001359	0.628002	Background	0
Q02486	0.001429	0.626161	Background	0
P14743	0.003415	0.612389	Background	2
P34221	0.002109	0.611427	Background	0
P38791	0.002109	0.611427	Background	0
P34110	0.002318	0.607744	Background	0
P53337	0.002318	0.607744	Background	0
P46989	0.002544	0.604061	Background	0
P33892	0.002665	0.602219	Background	0
P36006	0.005613	0.601631	Background	3
P06782	0.004404	0.601558	Background	2
Q07648	0.00279	0.600377	Background	0
P0CX28	0.003056	0.596694	Background	0
P14904	0.003056	0.596694	Background	0
P28319	0.003056	0.596694	Background	0
P32565	0.003056	0.596694	Background	0
P10961	0.003197	0.594853	Background	0
P09938	0.003819	0.587486	Background	0
P47068	0.003819	0.587486	Background	0
P15019	0.004167	0.583803	Background	0
P34237	0.004543	0.580119	Background	0
P14127	0.004742	0.578278	Background	0
P29704	0.004948	0.576436	Background	0
P09201	0.005161	0.574594	Background	0
Q12408	0.005383	0.572753	Background	0
Q6Q546	0.005383	0.572753	Background	0
Q07825	0.006879	0.571438	Background	1
Q12496	0.010699	0.571003	Background	3
P48589	0.005851	0.569069	Background	0
P53228	0.006097	0.567228	Background	0
P17423	0.006618	0.563545	Background	0
P39516	0.006892	0.561703	Background	0
P02994	0.00747	0.55802	Background	0
P20049	0.008414	0.552495	Background	0
Q03648	0.008414	0.552495	Background	0
P40202	0.009099	0.548811	Background	0
Q04371	0.010613	0.541445	Background	0
P48836	0.011023	0.539603	Background	0
P53731	0.011023	0.539603	Background	0
P36101	0.011447	0.537761	Background	0
P05373	0.012336	0.534078	Background	0
Q06103	0.012802	0.532236	Background	0
P39727	0.151032	0.531742	Background	13
Q12250	0.014292	0.526712	Background	0
P38886	0.01482	0.52487	Background	0
P39929	0.015365	0.523028	Background	0
P30656	0.015926	0.521187	Background	0
P43590	0.016505	0.519345	Background	0
Q06624	0.016505	0.519345	Background	0
Q01855	0.017101	0.517503	Background	0
P28789	0.024478	0.516837	Background	2
Q3E764	0.018349	0.51382	Background	0
Q02725	0.019001	0.511978	Background	0
P32191	0.019673	0.510137	Background	0
P11632	0.021076	0.506453	Background	0
P40433	0.029479	0.506202	Background	2
P0CX82	0.021809	0.504612	Background	0
P07277	0.036068	0.504057	Background	3
P05759	0.022563	0.50277	Background	0
P32799	0.023339	0.500928	Background	0
P10622	0.025802	0.495404	Background	0
Q03102	0.02667	0.493562	Background	0
P08678	0.055138	0.487199	Background	4
P48439	0.051593	0.48153	Background	3
P05756	0.042917	0.465937	Background	0
P53173	0.044241	0.464095	Background	0
P49435	0.046991	0.460412	Background	0
P42941	0.048418	0.458571	Background	0
P40016	0.05138	0.454887	Background	0
Q03020	0.200808	0.454333	Background	10
Q12044	0.052915	0.453046	Background	0
Q04947	0.0561	0.449362	Background	0
Q04660	0.05775	0.447521	Background	0
P0CX49	0.05944	0.445679	Background	0
Q12305	0.05944	0.445679	Background	0
P36112	0.06661	0.438312	Background	0
Q02948	0.07045	0.434629	Background	0
Q08995	0.07045	0.434629	Background	0
P38910	0.072437	0.432787	Background	0
P40483	0.072437	0.432787	Background	0
Q12166	0.074469	0.430946	Background	0
P40422	0.14175	0.427403	Background	5
P23638	0.078673	0.427263	Background	0
P36041	0.083066	0.423579	Background	0
P38328	0.083066	0.423579	Background	0
P47912	0.083066	0.423579	Background	0
P05755	0.085336	0.421738	Background	0
Q04338	0.085336	0.421738	Background	0
P53091	0.09745	0.412529	Background	0
P34087	0.154047	0.411058	Background	4
P40053	0.102667	0.408846	Background	0
Q01649	0.108105	0.405163	Background	0
P34239	0.110909	0.403321	Background	0
P38234	0.137829	0.402715	Background	2
P01123	0.113771	0.401479	Background	0
P39935	0.116691	0.399638	Background	0
Q06705	0.131873	0.39815	Background	1
P13574	0.119671	0.397796	Background	0
P46969	0.119671	0.397796	Background	0
P36114	0.128976	0.392271	Background	0
Q12018	0.322611	0.392108	Background	9
P38314	0.178071	0.390294	Background	3
Q99321	0.138845	0.386746	Background	0
P25619	0.142264	0.384905	Background	0
P32335	0.145749	0.383063	Background	0
O13585	0.179756	0.381438	Background	2
P02406	0.149301	0.381221	Background	0
P39961	0.300873	0.378041	Background	7
P10869	0.156609	0.377538	Background	0
P32352	0.156609	0.377538	Background	0
P0CX84	0.164195	0.373855	Background	0
P32476	0.168094	0.372013	Background	0
P0CX11	0.185404	0.371331	Background	1
P41056	0.172065	0.370171	Background	0
P47144	0.176109	0.36833	Background	0
P32316	0.184419	0.364646	Background	0
P38426	0.19303	0.360963	Background	0
Q08220	0.19303	0.360963	Background	0
P20051	0.201949	0.35728	Background	0
P38235	0.206527	0.355438	Background	0
P25558	0.228612	0.353796	Background	1
P38355	0.211184	0.353597	Background	0
P32774	0.215921	0.351755	Background	0
P40495	0.215921	0.351755	Background	0
P14120	0.220739	0.349913	Background	0
Q03532	0.220739	0.349913	Background	0
P07275	0.230623	0.34623	Background	0
P36126	0.235691	0.344388	Background	0
P00127	0.685058	0.344079	Background	13
P33421	0.240842	0.342547	Background	0
Q04175	0.24608	0.340705	Background	0
Q3E757	0.24608	0.340705	Background	0
Q02326	0.251403	0.338863	Background	0
P39077	0.262312	0.33518	Background	0
Q01519	0.262312	0.33518	Background	0
P11076	0.267899	0.333338	Background	0
P46784	0.267899	0.333338	Background	0
P05150	0.391702	0.332488	Background	5
P0CX47	0.279342	0.329655	Background	0
P49626	0.291149	0.325972	Background	0
Q08202	0.317153	0.324571	Background	1
Q03660	0.303326	0.322289	Background	0
Q12265	0.303326	0.322289	Background	0
P22137	0.309556	0.320447	Background	0
P17555	0.328818	0.314922	Background	0
P15565	0.411613	0.312411	Background	3
P0CX25	0.342144	0.311239	Background	0
P32796	0.632822	0.30978	Background	9
P15424	0.355865	0.307555	Background	0
Q03730	0.396224	0.303254	Background	1
Q04336	0.407382	0.300503	Background	1
P10081	0.384514	0.300189	Background	0
P25293	0.384514	0.300189	Background	0
P38116	0.384514	0.300189	Background	0
Q08245	0.384514	0.300189	Background	0
P31688	0.399453	0.296505	Background	0
Q12331	0.451018	0.29633	Background	2
P0CX09	0.41481	0.292822	Background	0
P40364	0.41481	0.292822	Background	0
P32836	0.422646	0.29098	Background	0
P05743	0.45506	0.283614	Background	0
Q08300	0.45506	0.283614	Background	0
Q12233	0.45506	0.283614	Background	0
P41338	0.471917	0.279931	Background	0
P43577	0.551262	0.274773	Background	2
P32563	0.498027	0.274406	Background	0
P38295	0.506953	0.272564	Background	0
P32521	0.538508	0.271622	Background	1
P11914	0.51599	0.270722	Background	0
Q04792	0.51599	0.270722	Background	0
P34223	0.525141	0.268881	Background	0
P38694	0.559391	0.267496	Background	1
P38079	0.543781	0.265197	Background	0
P41277	0.543781	0.265197	Background	0
P40040	0.788961	0.262786	Background	7
O43137	0.562876	0.261514	Background	0
P39684	0.562876	0.261514	Background	0
P38628	0.572596	0.259672	Background	0
P39111	0.582432	0.257831	Background	0
P16474	0.592383	0.255989	Background	0
Q03690	0.592383	0.255989	Background	0
P38716	0.60245	0.254148	Background	0
P40037	0.60245	0.254148	Background	0
Q2V2P9	0.60245	0.254148	Background	0
P33442	0.612634	0.252306	Background	0
P00546	1	0.251376	Background	12
P33775	0.684844	0.249907	Background	2
P04840	0.633353	0.248623	Background	0
Q07653	0.696064	0.247973	Background	2
P30402	0.654542	0.244939	Background	0
P33317	0.654542	0.244939	Background	0
Q3E795	0.654542	0.244939	Background	0
P02400	0.665313	0.243098	Background	0
P21801	0.665313	0.243098	Background	0
P53164	0.957704	0.241495	Background	8
P40018	0.704665	0.241365	Background	1
Q08822	0.73746	0.24101	Background	2
P23301	0.687213	0.239414	Background	0
P39939	0.687213	0.239414	Background	0
P47064	0.687213	0.239414	Background	0
Q3E792	0.687213	0.239414	Background	0
P38137	0.698341	0.237573	Background	0
P32377	0.709588	0.235731	Background	0
P47123	0.720955	0.233889	Background	0
Q03178	0.732442	0.232048	Background	0
P32459	0.744048	0.230206	Background	0
Q06625	0.744048	0.230206	Background	0
P32623	0.77959	0.224681	Background	0
Q04951	0.77959	0.224681	Background	0
Q99248	0.77959	0.224681	Background	0
P38765	0.791678	0.222839	Background	0
P40165	0.860747	0.221667	Background	2
P36015	0.803887	0.220998	Background	0
P07264	0.828666	0.217315	Background	0
P0CX55	0.841238	0.215473	Background	0
P12385	0.841238	0.215473	Background	0
P04802	0.879676	0.209948	Background	0
P38555	0.879676	0.209948	Background	0
P20435	0.946158	0.20074	Background	0
P00942	0.959816	0.198898	Background	0
P27476	0.959816	0.198898	Background	0
P39743	0.959816	0.198898	Background	0
P36141	1	0.198146	Background	2
P53920	0.973595	0.197056	Background	0
P00729	0.987493	0.195215	Background	0
Q12213	0.987493	0.195215	Background	0
Q12314	1	0.193373	Background	0
Q05775	1	0.18969	Background	0
P07560	1	0.187848	Background	0
P39926	1	0.187848	Background	0
P39517	1	0.184165	Background	0
P32626	1	0.182323	Background	0
P38260	1	0.182323	Background	0
P40581	1	0.180482	Background	0
P47154	1	0.180482	Background	0
Q06177	1	0.177782	Background	6
P16387	1	0.174957	Background	0
P40093	1	0.169432	Background	0
P39744	1	0.16759	Background	0
P23337	1	0.165748	Background	0
A5Z2X5	1	0.163907	Background	0
P28707	1	0.163907	Background	0
P34216	1	0.158382	Background	0
Q03655	1	0.15654	Background	0
P32895	1	0.154698	Background	0
P43603	1	0.154698	Background	0
P48365	1	0.151015	Background	0
P31539	1	0.149174	Background	0
Q00816	1	0.147617	Background	4
P05319	1	0.147332	Background	0
P17106	1	0.147332	Background	0
Q03862	1	0.14549	Background	0
P40413	1	0.141807	Background	0
P49723	1	0.141807	Background	0
Q04341	1	0.138124	Background	0
Q04493	1	0.138124	Background	0
Q12443	1	0.138124	Background	0
P04801	1	0.132599	Background	0
P08067	1	0.130757	Background	0
P33299	1	0.130757	Background	0
P22217	1	0.127074	Background	0
P35056	1	0.127074	Background	0
P32356	1	0.125232	Background	0
P32939	1	0.12339	Background	0
Q05785	1	0.12339	Background	0
P38777	1	0.121549	Background	0
P39940	1	0.121549	Background	0
Q06523	1	0.121549	Background	0
Q12122	1	0.117866	Background	0
Q12449	1	0.117866	Background	0
P39103	1	0.115525	Background	1
P11633	1	0.112341	Background	0
P17649	1	0.112341	Background	0
P19073	1	0.111743	Background	1
P00445	1	0.110499	Background	0
P49367	1	0.110499	Background	0
P15703	1	0.106816	Background	0
P04046	1	0.104974	Background	0
P00815	1	0.103132	Background	0
P35189	1	0.103132	Background	0
P38248	1	0.103132	Background	0
P28834	1	0.097607	Background	0
P32608	1	0.097607	Background	0
P38845	1	0.097607	Background	0
P53885	1	0.095766	Background	0
P53912	1	0.095766	Background	0
P32179	1	0.093924	Background	0
P22336	1	0.092082	Background	0
Q03868	1	0.092082	Background	0
Q08673	1	0.092082	Background	0
P30657	1	0.090241	Background	0
P22141	1	0.086557	Background	0
P48015	1	0.086557	Background	0
P40024	1	0.081033	Background	0
Q12499	1	0.081033	Background	0
P20606	1	0.079191	Background	0
Q12205	1	0.079191	Background	0
P06738	1	0.075508	Background	0
P16120	1	0.075508	Background	0
P30902	1	0.073666	Background	0
P39013	1	0.073666	Background	0
P53301	1	0.071824	Background	0
P33399	1	0.068141	Background	0
P16451	1	0.066299	Background	0
P47089	1	0.062616	Background	0
P47160	1	0.062616	Background	0
Q03768	1	0.062616	Background	0
P0CX23	1	0.060774	Background	0
P29952	1	0.060774	Background	0
P42826	1	0.060774	Background	0
Q03262	1	0.060774	Background	0
P04912	1	0.058933	Background	0
Q10740	1	0.057091	Background	0
P37302	1	0.053408	Background	0
P39101	1	0.052949	Background	1
P06634	1	0.049725	Background	0
P07283	1	0.049725	Background	0
P33331	1	0.047883	Background	0
P39683	1	0.047883	Background	0
P40029	1	0.046041	Background	0
Q01163	1	0.046041	Background	0
P39936	1	0.045048	Background	3
P18239	1	0.042358	Background	0
P47079	1	0.038675	Background	0
Q03940	1	0.036833	Background	0
P00128	1	0.034991	Background	0
P34227	1	0.034991	Background	0
P13298	1	0.03315	Background	0
P32379	1	0.03315	Background	0
P36017	1	0.03315	Background	0
P40087	1	0.031308	Background	0
Q3E7X9	1	0.031308	Background	0
P07991	1	0.027625	Background	0
P38066	1	0.027625	Background	0
Q08225	1	0.025783	Background	0
P50107	1	0.020258	Background	0
P53315	1	0.018416	Background	0
Q12464	1	0.018416	Background	0
P06701	1	0.01548	Background	2
P38144	1	0.015408	Background	4
P38143	1	0.012892	Background	0
P38810	1	0.012892	Background	0
P14907	1	0.01105	Background	0
P38205	1	0.01105	Background	0
P40043	1	0.01105	Background	0
P47137	1	0.01105	Background	0
P48606	1	0.009208	Background	0
Q01939	1	0	Background	0
P05453	1	-0.001842	Background	0
P37012	1	-0.001842	Background	0
P38625	1	-0.001842	Background	0
P13663	1	-0.003683	Background	0
P38883	1	-0.003683	Background	0
P38879	1	-0.005525	Background	0
P53630	1	-0.008124	Background	2
P21734	1	-0.009208	Background	0
P46985	1	-0.009208	Background	0
P26786	1	-0.014733	Background	0
P47165	1	-0.014733	Background	0
P53167	1	-0.014911	Background	4
P40086	1	-0.016575	Background	0
P38077	1	-0.018416	Background	0
P04037	1	-0.020258	Background	0
P29453	1	-0.0221	Background	0
P07280	1	-0.023941	Background	0
P53250	1	-0.023941	Background	0
P53839	1	-0.023941	Background	0
Q03104	1	-0.023941	Background	0
Q01080	1	-0.027479	Background	6
P20107	1	-0.027625	Background	0
P32628	1	-0.027625	Background	0
P38689	1	-0.027625	Background	0
P38345	1	-0.029466	Background	0
P00331	1	-0.03315	Background	0
P15731	1	-0.03315	Background	0
P33327	1	-0.034991	Background	0
P32598	1	-0.038675	Background	0
P0C2H8	1	-0.040516	Background	0
P40081	1	-0.040516	Background	0
P43535	1	-0.042358	Background	0
P00899	1	-0.0442	Background	0
P17076	1	-0.0442	Background	0
P18759	1	-0.045252	Background	4
P46992	1	-0.046041	Background	0
P81449	1	-0.047883	Background	0
P43545	1	-0.049725	Background	0
Q12680	1	-0.049725	Background	0
P38197	1	-0.051566	Background	0
P43639	1	-0.051566	Background	0
P39105	1	-0.055249	Background	0
Q3E772	1	-0.055249	Background	0
P36013	1	-0.056094	Background	2
P54838	1	-0.058933	Background	0
P89886	1	-0.062616	Background	0
Q06892	1	-0.062616	Background	0
P07246	1	-0.066299	Background	0
P0CX51	1	-0.066299	Background	0
Q08907	1	-0.068845	Background	8
P20449	1	-0.071824	Background	0
P27999	1	-0.071824	Background	0
P43588	1	-0.071824	Background	0
Q04178	1	-0.071824	Background	0
O74700	1	-0.073666	Background	0
P25605	1	-0.075508	Background	0
P38773	1	-0.075508	Background	0
P38206	1	-0.07621	Background	2
P33298	1	-0.076627	Background	2
P32867	1	-0.077349	Background	0
P32892	1	-0.077349	Background	0
P38817	1	-0.077349	Background	0
P53877	1	-0.077349	Background	0
P05738	1	-0.079191	Background	0
P49573	1	-0.081033	Background	0
Q05911	1	-0.082874	Background	0
P0CH08	1	-0.084716	Background	0
P34240	1	-0.086557	Background	0
Q07451	1	-0.088399	Background	0
P07259	1	-0.090241	Background	0
P06244	1	-0.091801	Background	1
P07255	1	-0.092082	Background	0
P10659	1	-0.097607	Background	0
P26785	1	-0.099449	Background	0
P34730	1	-0.099449	Background	0
Q01574	1	-0.099449	Background	0
P46672	1	-0.101291	Background	0
P49954	1	-0.101291	Background	0
P40017	1	-0.103132	Background	0
P15454	1	-0.104974	Background	0
P32337	1	-0.104974	Background	0
P35179	1	-0.104974	Background	0
P49334	1	-0.104974	Background	0
P11075	1	-0.108657	Background	0
P33303	1	-0.113119	Background	1
P06105	1	-0.116024	Background	0
P32497	1	-0.116024	Background	0
P32457	1	-0.117604	Background	2
P22203	1	-0.117866	Background	0
P24280	1	-0.117866	Background	0
P80210	1	-0.117866	Background	0
P47133	1	-0.118276	Background	1
P40106	1	-0.127074	Background	0
P22147	1	-0.130757	Background	0
P39078	1	-0.130757	Background	0
P10080	1	-0.132599	Background	0
P33734	1	-0.136282	Background	0
P53334	1	-0.138124	Background	0
P36060	1	-0.139965	Background	0
P38858	1	-0.139965	Background	0
P14922	1	-0.143649	Background	0
P32891	1	-0.143649	Background	0
P17695	1	-0.14549	Background	0
P25623	1	-0.147332	Background	0
P40212	1	-0.147332	Background	0
Q07623	1	-0.149174	Background	0
P33297	1	-0.151015	Background	0
P38934	1	-0.151015	Background	0
P53598	1	-0.151015	Background	0
P54861	1	-0.151064	Background	8
Q00764	1	-0.152857	Background	0
P32505	1	-0.154698	Background	0
Q12497	1	-0.154698	Background	0
P22353	1	-0.15654	Background	0
P38264	1	-0.15654	Background	0
P45978	1	-0.160223	Background	0
P40472	1	-0.163907	Background	0
P40482	1	-0.163907	Background	0
Q08732	1	-0.163907	Background	0
P39112	1	-0.16759	Background	0
P39986	1	-0.169432	Background	0
P53900	1	-0.1726	Background	1
P18562	1	-0.173115	Background	0
P53076	1	-0.173115	Background	0
Q08421	1	-0.173115	Background	0
Q12458	1	-0.173115	Background	0
Q05515	1	-0.174957	Background	0
P39968	1	-0.176798	Background	0
P10591	1	-0.17864	Background	0
P31383	1	-0.180482	Background	0
Q06440	1	-0.182323	Background	0
P22202	1	-0.184165	Background	0
P22517	1	-0.184634	Background	1
P35197	1	-0.186007	Background	0
P38631	1	-0.186007	Background	0
P46683	1	-0.186007	Background	0
P32366	1	-0.187848	Background	0
Q03048	1	-0.187848	Background	0
P36173	1	-0.189104	Background	1
P53622	1	-0.18969	Background	0
P07702	1	-0.191531	Background	0
P25372	1	-0.191531	Background	0
P37262	1	-0.191531	Background	0
P50094	1	-0.193373	Background	0
P16603	0.987493	-0.195215	Background	0
P32469	0.987493	-0.195215	Background	0
P13517	0.973595	-0.197056	Background	0
P15873	0.959816	-0.198898	Background	0
P06787	0.946158	-0.20074	Background	0
P26754	0.919203	-0.204423	Background	0
P29547	0.919203	-0.204423	Background	0
P02992	0.905907	-0.206265	Background	0
P43616	0.905907	-0.206265	Background	0
P21576	0.892731	-0.208106	Background	0
P29311	0.892731	-0.208106	Background	0
P38288	0.892731	-0.208106	Background	0
P40509	0.892731	-0.208106	Background	0
Q07657	1	-0.208233	Background	9
P20081	0.879676	-0.209948	Background	0
P38968	0.866743	-0.21179	Background	0
P25631	0.85393	-0.213631	Background	0
P53141	0.85393	-0.213631	Background	0
P17255	0.841238	-0.215473	Background	0
P32327	0.841238	-0.215473	Background	0
P35844	0.841238	-0.215473	Background	0
Q05359	0.841238	-0.215473	Background	0
P38787	0.828666	-0.217315	Background	0
P04050	0.816216	-0.219156	Background	0
Q06449	0.816216	-0.219156	Background	0
P50087	1	-0.22042	Background	11
P00424	0.803887	-0.220998	Background	0
P32915	0.803887	-0.220998	Background	0
Q02785	1	-0.221631	Background	12
P08524	0.791678	-0.222839	Background	0
Q12428	0.791678	-0.222839	Background	0
P19881	0.755775	-0.228364	Background	0
P28777	0.744048	-0.230206	Background	0
P53303	0.732442	-0.232048	Background	0
P43582	0.720955	-0.233889	Background	0
P35180	0.742425	-0.235177	Background	1
P17891	0.709588	-0.235731	Background	0
P08518	0.698341	-0.237573	Background	0
Q04636	0.81505	-0.239189	Background	4
P40075	0.687213	-0.239414	Background	0
P22276	1	-0.240747	Background	10
O14467	0.676203	-0.241256	Background	0
P22133	0.676203	-0.241256	Background	0
P53066	0.676203	-0.241256	Background	0
Q04491	0.676203	-0.241256	Background	0
Q04062	0.665313	-0.243098	Background	0
Q06406	0.781618	-0.24466	Background	4
P40462	0.714268	-0.244878	Background	2
P27692	0.654542	-0.244939	Background	0
P39003	0.654542	-0.244939	Background	0
Q06639	1	-0.245502	Background	12
P13188	0.643888	-0.246781	Background	0
Q12207	0.917782	-0.248019	Background	8
P40327	0.633353	-0.248623	Background	0
P46681	0.652406	-0.250305	Background	1
P25343	0.622935	-0.250464	Background	0
P25349	0.622935	-0.250464	Background	0
Q08601	0.622935	-0.250464	Background	0
P22146	0.60245	-0.254148	Background	0
P07170	0.592383	-0.255989	Background	0
P08417	0.592383	-0.255989	Background	0
P09624	0.592383	-0.255989	Background	0
P40453	0.592383	-0.255989	Background	0
Q06252	0.592383	-0.255989	Background	0
P00044	0.553271	-0.263356	Background	0
P40510	0.553271	-0.263356	Background	0
P15625	0.543781	-0.265197	Background	0
P40215	0.543781	-0.265197	Background	0
P19146	0.534404	-0.267039	Background	0
P37898	0.534404	-0.267039	Background	0
P41057	0.525141	-0.268881	Background	0
Q04067	0.525141	-0.268881	Background	0
P41816	0.548881	-0.269559	Background	1
P32449	0.51599	-0.270722	Background	0
Q86ZR7	0.51599	-0.270722	Background	0
P16649	0.506953	-0.272564	Background	0
P38115	0.498027	-0.274406	Background	0
P40991	0.498027	-0.274406	Background	0
P47124	0.489213	-0.276247	Background	0
P26570	0.463434	-0.281772	Background	0
P80235	0.463434	-0.281772	Background	0
Q03161	0.463434	-0.281772	Background	0
Q00245	0.767538	-0.282604	Background	9
P32610	0.763638	-0.283346	Background	9
Q00711	0.45506	-0.283614	Background	0
P12688	0.446795	-0.285456	Background	0
Q08972	0.446795	-0.285456	Background	0
P27809	0.438638	-0.287297	Background	0
P38986	0.455813	-0.289157	Background	1
P32783	0.422646	-0.29098	Background	0
P40582	0.422646	-0.29098	Background	0
Q05933	0.422646	-0.29098	Background	0
P38988	0.469696	-0.292075	Background	2
P49167	0.41481	-0.292822	Background	0
Q12329	0.41481	-0.292822	Background	0
P20459	0.407079	-0.294664	Background	0
P23248	0.407079	-0.294664	Background	0
P25043	0.407079	-0.294664	Background	0
P38081	0.399453	-0.296505	Background	0
P43123	0.399453	-0.296505	Background	0
P25087	0.391932	-0.298347	Background	0
P32463	0.391932	-0.298347	Background	0
P50861	0.391932	-0.298347	Background	0
Q01476	0.520078	-0.301056	Background	5
P32453	0.550197	-0.301967	Background	6
P53090	0.369986	-0.303872	Background	0
Q07551	0.369986	-0.303872	Background	0
P38764	0.362875	-0.305714	Background	0
P33307	0.342144	-0.311239	Background	0
P53914	0.342144	-0.311239	Background	0
P43593	0.328818	-0.314922	Background	0
Q04418	0.565282	-0.315379	Background	8
P38707	0.322301	-0.316764	Background	0
P52490	0.322301	-0.316764	Background	0
P0CX38	0.315881	-0.318605	Background	0
P00401	0.309556	-0.320447	Background	0
P14832	0.309556	-0.320447	Background	0
P32468	0.309556	-0.320447	Background	0
P14747	0.303326	-0.322289	Background	0
P41810	0.303326	-0.322289	Background	0
Q07688	0.291149	-0.325972	Background	0
Q99383	0.291149	-0.325972	Background	0
Q3E834	0.31133	-0.32629	Background	1
P25578	0.353916	-0.327725	Background	3
P38061	0.285199	-0.327813	Background	0
Q12306	0.285199	-0.327813	Background	0
P38758	0.279342	-0.329655	Background	0
P15274	0.273575	-0.331497	Background	0
P40047	0.273575	-0.331497	Background	0
P53633	0.311219	-0.333081	Background	2
P0C0V8	0.267899	-0.333338	Background	0
P20795	0.262312	-0.33518	Background	0
P41911	0.256813	-0.337022	Background	0
P09232	0.251403	-0.338863	Background	0
P38788	0.251403	-0.338863	Background	0
P52910	0.251403	-0.338863	Background	0
P05626	0.240842	-0.342547	Background	0
P0CX36	0.240842	-0.342547	Background	0
P39522	0.235691	-0.344388	Background	0
Q00055	0.235691	-0.344388	Background	0
P05747	0.230623	-0.34623	Background	0
Q03219	0.230623	-0.34623	Background	0
P22515	0.22564	-0.348072	Background	0
P15790	0.283369	-0.349165	Background	3
P00937	0.211184	-0.353597	Background	0
P38891	0.211184	-0.353597	Background	0
P11484	0.206527	-0.355438	Background	0
P11491	0.201949	-0.35728	Background	0
P28495	0.201949	-0.35728	Background	0
P39966	0.197451	-0.359122	Background	0
P00927	0.19303	-0.360963	Background	0
P25451	0.19303	-0.360963	Background	0
P33204	0.19303	-0.360963	Background	0
P38071	0.19303	-0.360963	Background	0
P54115	0.19303	-0.360963	Background	0
P25375	0.188686	-0.362805	Background	0
Q3E7Y3	0.188686	-0.362805	Background	0
Q12692	0.278955	-0.366948	Background	5
P00175	0.176109	-0.36833	Background	0
P07278	0.168094	-0.372013	Background	0
Q08971	0.168094	-0.372013	Background	0
P00045	0.183075	-0.372363	Background	1
P00330	0.164195	-0.373855	Background	0
P05739	0.164195	-0.373855	Background	0
P38431	0.164195	-0.373855	Background	0
P53235	0.164195	-0.373855	Background	0
P25039	0.156609	-0.377538	Background	0
P39958	0.156609	-0.377538	Background	0
P50095	0.156609	-0.377538	Background	0
P10592	0.152921	-0.37938	Background	0
P12962	0.152921	-0.37938	Background	0
P32445	0.149301	-0.381221	Background	0
P25342	0.177241	-0.382598	Background	2
P15180	0.145749	-0.383063	Background	0
P32263	0.145749	-0.383063	Background	0
P54113	0.142264	-0.384905	Background	0
P36154	0.187939	-0.385749	Background	3
P33201	0.138845	-0.386746	Background	0
P38911	0.138845	-0.386746	Background	0
P10507	0.135491	-0.388588	Background	0
P19882	0.132201	-0.39043	Background	0
P42938	0.132201	-0.39043	Background	0
P47771	0.132201	-0.39043	Background	0
P53152	0.132201	-0.39043	Background	0
P53889	0.132201	-0.39043	Background	0
Q08484	0.158854	-0.391496	Background	2
P04456	0.128976	-0.392271	Background	0
P23639	0.122711	-0.395954	Background	0
Q06010	0.146966	-0.397686	Background	2
P00958	0.116691	-0.399638	Background	0
P07251	0.116691	-0.399638	Background	0
P38754	0.116691	-0.399638	Background	0
Q12452	0.116691	-0.399638	Background	0
P32602	0.110909	-0.403321	Background	0
P38755	0.105358	-0.407004	Background	0
P11745	0.100031	-0.410688	Background	0
P38616	0.100031	-0.410688	Background	0
P41058	0.100031	-0.410688	Background	0
P46367	0.100031	-0.410688	Background	0
P40564	0.094923	-0.414371	Background	0
P07143	0.092449	-0.416213	Background	0
P43621	0.092449	-0.416213	Background	0
P02293	0.087656	-0.419896	Background	0
P30822	0.087656	-0.419896	Background	0
Q06685	0.095913	-0.42153	Background	1
Q03558	0.083066	-0.423579	Background	0
P27614	0.080845	-0.425421	Background	0
P37299	0.080845	-0.425421	Background	0
P00360	0.078673	-0.427263	Background	0
P04650	0.078673	-0.427263	Background	0
P0CW41	0.078673	-0.427263	Background	0
P38074	0.074469	-0.430946	Background	0
P38219	0.072437	-0.432787	Background	0
P52553	0.072437	-0.432787	Background	0
P34167	0.07045	-0.434629	Background	0
P38624	0.07045	-0.434629	Background	0
P47181	0.07045	-0.434629	Background	0
P07806	0.068508	-0.436471	Background	0
P23724	0.068508	-0.436471	Background	0
Q01217	0.068508	-0.436471	Background	0
Q12480	0.18101	-0.438564	Background	8
P12904	0.064755	-0.440154	Background	0
P39730	0.064755	-0.440154	Background	0
P40893	0.062942	-0.441996	Background	0
P00724	0.06117	-0.443837	Background	0
P07284	0.06117	-0.443837	Background	0
P32528	0.06117	-0.443837	Background	0
P40030	0.06117	-0.443837	Background	0
Q12377	0.05775	-0.447521	Background	0
P35723	0.0561	-0.449362	Background	0
P38627	0.054489	-0.451204	Background	0
P40150	0.054489	-0.451204	Background	0
P53172	0.054489	-0.451204	Background	0
P53860	0.054489	-0.451204	Background	0
P53738	0.052915	-0.453046	Background	0
P38636	0.068104	-0.453779	Background	2
Q3E841	0.048418	-0.458571	Background	0
P38221	0.046991	-0.460412	Background	0
P01098	0.045599	-0.462254	Background	0
P53252	0.045599	-0.462254	Background	0
Q03973	0.045599	-0.462254	Background	0
O13563	0.044241	-0.464095	Background	0
P23776	0.044241	-0.464095	Background	0
P09440	0.042917	-0.465937	Background	0
Q12091	0.042917	-0.465937	Background	0
P07274	0.041625	-0.467779	Background	0
P32324	0.041625	-0.467779	Background	0
P36135	0.041625	-0.467779	Background	0
Q08959	0.095562	-0.469291	Background	6
P23542	0.040366	-0.46962	Background	0
O13516	0.039139	-0.471462	Background	0
P08679	0.039139	-0.471462	Background	0
P47120	0.039139	-0.471462	Background	0
Q02795	0.039139	-0.471462	Background	0
P14126	0.037943	-0.473304	Background	0
P24000	0.035641	-0.476987	Background	0
P38182	0.035641	-0.476987	Background	0
Q06408	0.035641	-0.476987	Background	0
P25694	0.034535	-0.478829	Background	0
P53111	0.034535	-0.478829	Background	0
P53981	0.034535	-0.478829	Background	0
P38715	0.033457	-0.48067	Background	0
P54885	0.032407	-0.482512	Background	0
P06101	0.031385	-0.484354	Background	0
P39708	0.031385	-0.484354	Background	0
P46654	0.031385	-0.484354	Background	0
P38427	0.03039	-0.486195	Background	0
Q06142	0.03039	-0.486195	Background	0
P53312	0.029422	-0.488037	Background	0
P43635	0.039109	-0.48937	Background	2
P40363	0.02667	-0.493562	Background	0
P25719	0.025802	-0.495404	Background	0
P40513	0.025802	-0.495404	Background	0
P33322	0.024958	-0.497245	Background	0
P00560	0.023339	-0.500928	Background	0
P12945	0.023339	-0.500928	Background	0
Q06205	0.022563	-0.50277	Background	0
P53292	0.025797	-0.504392	Background	1
P39714	0.025327	-0.505423	Background	1
P25294	0.021076	-0.506453	Background	0
P14020	0.020364	-0.508295	Background	0
P53849	0.019673	-0.510137	Background	0
P40159	0.032351	-0.510621	Background	3
P26755	0.019001	-0.511978	Background	0
O14455	0.018349	-0.51382	Background	0
P31373	0.018349	-0.51382	Background	0
Q06494	0.018349	-0.51382	Background	0
P11353	0.017716	-0.515662	Background	0
Q06505	0.017716	-0.515662	Background	0
P17505	0.017101	-0.517503	Background	0
Q06485	0.120199	-0.517504	Background	11
P04076	0.015926	-0.521187	Background	0
P32481	0.015365	-0.523028	Background	0
P34760	0.01482	-0.52487	Background	0
P05318	0.014292	-0.526712	Background	0
P0CX81	0.014292	-0.526712	Background	0
P32464	0.014292	-0.526712	Background	0
Q99257	0.01378	-0.528553	Background	0
P39976	0.013283	-0.530395	Background	0
P14843	0.012802	-0.532236	Background	0
P23641	0.012802	-0.532236	Background	0
P39533	0.011884	-0.53592	Background	0
P07262	0.011447	-0.537761	Background	0
P38145	0.010613	-0.541445	Background	0
P38999	0.010613	-0.541445	Background	0
P53297	0.010215	-0.543286	Background	0
Q07505	0.010215	-0.543286	Background	0
P18961	0.009831	-0.545128	Background	0
P28007	0.008751	-0.550653	Background	0
P28274	0.008751	-0.550653	Background	0
P35719	0.008751	-0.550653	Background	0
P38701	0.008414	-0.552495	Background	0
P47119	0.033595	-0.55435	Background	7
P23644	0.007774	-0.556178	Background	0
P41939	0.007774	-0.556178	Background	0
P32771	0.00747	-0.55802	Background	0
P19097	0.006618	-0.563545	Background	0
Q08985	0.006618	-0.563545	Background	0
Q12159	0.006618	-0.563545	Background	0
P05750	0.006353	-0.565386	Background	0
P38249	0.006353	-0.565386	Background	0
Q01976	0.006353	-0.565386	Background	0
P32473	0.006097	-0.567228	Background	0
P53628	0.006097	-0.567228	Background	0
Q05016	0.006097	-0.567228	Background	0
Q12178	0.005851	-0.569069	Background	0
P47117	0.005612	-0.570911	Background	0
P53852	0.005612	-0.570911	Background	0
Q08230	0.008343	-0.572543	Background	2
P07267	0.005383	-0.572753	Background	0
P32614	0.005383	-0.572753	Background	0
Q12460	0.005383	-0.572753	Background	0
P36037	0.012653	-0.573569	Background	4
P0CS90	0.004948	-0.576436	Background	0
P0CX45	0.004948	-0.576436	Background	0
P33416	0.004948	-0.576436	Background	0
P40438	0.007651	-0.576636	Background	2
Q12355	0.005957	-0.57797	Background	1
P00410	0.004742	-0.578278	Background	0
P38013	0.004742	-0.578278	Background	0
Q04409	0.004742	-0.578278	Background	0
Q06146	0.004742	-0.578278	Background	0
P47176	0.004543	-0.580119	Background	0
Q04869	0.004543	-0.580119	Background	0
P32558	0.004352	-0.581961	Background	0
Q08977	0.00399	-0.585644	Background	0
P05749	0.003819	-0.587486	Background	0
P15700	0.003819	-0.587486	Background	0
P0C2H6	0.003654	-0.589328	Background	0
P38836	0.003654	-0.589328	Background	0
P40414	0.003654	-0.589328	Background	0
Q04370	0.003496	-0.591169	Background	0
P32074	0.003197	-0.594853	Background	0
P14540	0.003056	-0.596694	Background	0
P32590	0.003056	-0.596694	Background	0
P38821	0.003056	-0.596694	Background	0
P42945	0.003056	-0.596694	Background	0
P43585	0.003056	-0.596694	Background	0
P38009	0.007752	-0.597923	Background	4
P06169	0.00279	-0.600377	Background	0
P00812	0.002665	-0.602219	Background	0
P07260	0.002665	-0.602219	Background	0
P38088	0.002665	-0.602219	Background	0
P53131	0.002665	-0.602219	Background	0
P38075	0.002544	-0.604061	Background	0
P07245	0.002318	-0.607744	Background	0
P02829	0.002109	-0.611427	Background	0
P38912	0.002109	-0.611427	Background	0
P53295	0.020854	-0.611962	Background	9
P17709	0.002011	-0.613269	Background	0
P24783	0.002011	-0.613269	Background	0
P37838	0.002011	-0.613269	Background	0
P22696	0.001917	-0.615111	Background	0
P36046	0.001917	-0.615111	Background	0
P39990	0.001917	-0.615111	Background	0
Q00955	0.001917	-0.615111	Background	0
P38711	0.001827	-0.616952	Background	0
P40303	0.001827	-0.616952	Background	0
Q04728	0.001827	-0.616952	Background	0
Q08412	0.00174	-0.618794	Background	0
P00431	0.004812	-0.619916	Background	4
P05030	0.001657	-0.620636	Background	0
P32340	0.001578	-0.622477	Background	0
Q05029	0.002007	-0.623355	Background	1
P38109	0.02176	-0.625422	Background	10
P53081	0.001429	-0.626161	Background	0
P28240	0.001359	-0.628002	Background	0
P32368	0.001359	-0.628002	Background	0
P61830	0.001359	-0.628002	Background	0
Q03195	0.001359	-0.628002	Background	0
P01094	0.001292	-0.629844	Background	0
P25491	0.001292	-0.629844	Background	0
P18544	0.001167	-0.633527	Background	0
P31116	0.001167	-0.633527	Background	0
P53163	0.001109	-0.635369	Background	0
P38688	0.001925	-0.635461	Background	2
P41920	0.001053	-0.63721	Background	0
P52893	0.001053	-0.63721	Background	0
Q12532	0.001053	-0.63721	Background	0
P40302	0.000999	-0.639052	Background	0
P22943	0.000948	-0.640894	Background	0
P39676	0.000948	-0.640894	Background	0
P53327	0.000948	-0.640894	Background	0
P15624	0.0009	-0.642735	Background	0
P16140	0.0009	-0.642735	Background	0
P40580	0.0009	-0.642735	Background	0
P43555	0.000853	-0.644577	Background	0
P47075	0.000853	-0.644577	Background	0
P49090	0.000853	-0.644577	Background	0
Q08742	0.004703	-0.645749	Background	6
P16862	0.000726	-0.650102	Background	0
P00924	0.000688	-0.651944	Background	0
Q04432	0.000651	-0.653785	Background	0
P11154	0.000583	-0.657469	Background	0
Q12118	0.000583	-0.657469	Background	0
P14306	0.000551	-0.65931	Background	0
P20436	0.000551	-0.65931	Background	0
P38281	0.000551	-0.65931	Background	0
P00549	0.000521	-0.661152	Background	0
P0CX32	0.000521	-0.661152	Background	0
P80967	0.000686	-0.662208	Background	1
P15891	0.000492	-0.662994	Background	0
P48164	0.000492	-0.662994	Background	0
P32860	0.000465	-0.664835	Background	0
Q12363	0.000465	-0.664835	Background	0
P36008	0.000439	-0.666677	Background	0
P40217	0.000439	-0.666677	Background	0
P40042	0.000791	-0.667969	Background	2
P23594	0.002021	-0.668386	Background	5
P06106	0.000391	-0.67036	Background	0
P41811	0.000391	-0.67036	Background	0
P33893	0.003521	-0.671989	Background	7
P16861	0.000348	-0.674043	Background	0
Q12230	0.000327	-0.675885	Background	0
P0CX39	0.000308	-0.677727	Background	0
Q05905	0.000308	-0.677727	Background	0
P38708	0.00029	-0.679568	Background	0
P38892	0.00029	-0.679568	Background	0
Q05506	0.00029	-0.679568	Background	0
P04147	0.000273	-0.68141	Background	0
P21242	0.000273	-0.68141	Background	0
P26783	0.000273	-0.68141	Background	0
P19358	0.000257	-0.683252	Background	0
P25373	0.000257	-0.683252	Background	0
P40554	0.000257	-0.683252	Background	0
P12695	0.000242	-0.685093	Background	0
P32582	0.000242	-0.685093	Background	0
P15992	0.000227	-0.686935	Background	0
P40525	0.000213	-0.688777	Background	0
Q12212	0.000213	-0.688777	Background	0
P36136	0.0002	-0.690618	Background	0
P40850	0.000188	-0.69246	Background	0
P39721	0.000177	-0.694302	Background	0
P46990	0.000177	-0.694302	Background	0
Q08193	0.000166	-0.696143	Background	0
Q12154	0.000166	-0.696143	Background	0
P32599	0.000145	-0.699827	Background	0
P32527	0.000136	-0.701668	Background	0
P40531	0.000136	-0.701668	Background	0
P07256	0.000127	-0.70351	Background	0
P38861	0.000364	-0.704583	Background	3
P00359	0.000111	-0.707193	Background	0
P05694	0.000111	-0.707193	Background	0
P17536	0.000111	-0.707193	Background	0
P19262	0.000104	-0.709035	Background	0
P53691	0.000104	-0.709035	Background	0
Q12074	9.7e-05	-0.710876	Background	0
P00925	8.5e-05	-0.71456	Background	0
P36156	8.5e-05	-0.71456	Background	0
P39107	8.5e-05	-0.71456	Background	0
P40471	0.000749	-0.717662	Background	6
P32381	7.4e-05	-0.718243	Background	0
P56508	7.4e-05	-0.718243	Background	0
Q00772	7.4e-05	-0.718243	Background	0
P39954	6.9e-05	-0.720085	Background	0
P47173	6.9e-05	-0.720085	Background	0
P07213	6.4e-05	-0.721926	Background	0
P38766	6.4e-05	-0.721926	Background	0
Q04431	6.4e-05	-0.721926	Background	0
P38840	5.9e-05	-0.723768	Background	0
P23202	0.000128	-0.72419	Background	2
P04807	5.5e-05	-0.72561	Background	0
P36059	5.5e-05	-0.72561	Background	0
P49089	5.1e-05	-0.727451	Background	0
P53281	5.1e-05	-0.727451	Background	0
Q04344	4.8e-05	-0.729293	Background	0
P40961	6.4e-05	-0.732004	Background	1
P01097	4.1e-05	-0.732976	Background	0
P32496	4.1e-05	-0.732976	Background	0
P40069	3.8e-05	-0.734818	Background	0
P14065	3.5e-05	-0.736659	Background	0
P39079	3.5e-05	-0.736659	Background	0
Q06151	3.5e-05	-0.736659	Background	0
P06103	3.3e-05	-0.738501	Background	0
Q05948	0.000168	-0.739079	Background	4
P32775	3e-05	-0.740343	Background	0
P07263	2.8e-05	-0.742184	Background	0
P09457	2.8e-05	-0.742184	Background	0
P00830	2.4e-05	-0.745868	Background	0
P32588	2.4e-05	-0.745868	Background	0
Q08723	2.2e-05	-0.747709	Background	0
P34160	6.8e-05	-0.751817	Background	3
P35732	1.7e-05	-0.753234	Background	0
Q12123	1.7e-05	-0.753234	Background	0
P25443	1.6e-05	-0.755076	Background	0
P36010	1.6e-05	-0.755076	Background	0
P36047	1.6e-05	-0.755076	Background	0
P07342	1.5e-05	-0.756918	Background	0
Q12165	1.5e-05	-0.756918	Background	0
P50085	1.3e-05	-0.758759	Background	0
P31412	1.2e-05	-0.760601	Background	0
P31787	1e-05	-0.764284	Background	0
P41818	1e-05	-0.764284	Background	0
Q07478	1e-05	-0.764284	Background	0
P10664	1e-05	-0.766126	Background	0
P46655	1e-05	-0.766126	Background	0
P46680	1e-05	-0.766126	Background	0
P05317	8e-06	-0.769809	Background	0
P40060	8e-06	-0.769809	Background	0
P07149	7e-06	-0.771651	Background	0
P11412	7e-06	-0.771651	Background	0
P40185	6e-06	-0.775334	Background	0
P29509	6e-06	-0.777176	Background	0
P60010	6e-06	-0.777176	Background	0
P35176	5e-06	-0.780859	Background	0
Q08281	2e-05	-0.78112	Background	3
P00890	3e-06	-0.786384	Background	0
P14742	3e-06	-0.786384	Background	0
Q12189	3e-06	-0.786384	Background	0
Q12335	3e-06	-0.788226	Background	0
P03962	3e-06	-0.790067	Background	0
P38216	3e-06	-0.791909	Background	0
Q04894	2e-06	-0.793751	Background	0
P02557	2e-06	-0.795592	Background	0
P05748	2e-06	-0.795592	Background	0
P49166	2e-06	-0.797434	Background	0
Q02821	2e-06	-0.799276	Background	0
P38795	7e-06	-0.802904	Background	3
P53145	5.5e-05	-0.805162	Background	7
P10963	1e-06	-0.808484	Background	0
Q02642	1e-06	-0.808484	Background	0
P00931	1e-06	-0.810325	Background	0
P12709	1e-06	-0.812167	Background	0
P15496	1e-06	-0.812167	Background	0
P53184	1e-06	-0.812167	Background	0
P06208	1e-06	-0.814009	Background	0
P40825	1e-06	-0.814009	Background	0
Q99258	1e-06	-0.814009	Background	0
P33330	1e-06	-0.817692	Background	0
P40054	1e-06	-0.817692	Background	0
P07244	1e-06	-0.819534	Background	0
P42942	4.6e-05	-0.822674	Background	8
P37291	0	-0.823217	Background	0
P0CX41	0	-0.8269	Background	0
P00817	0	-0.828742	Background	0
Q12522	0	-0.828742	Background	0
P07257	0	-0.830584	Background	0
P54839	0	-0.830584	Background	0
P35691	0	-0.832425	Background	0
P41940	0	-0.834267	Background	0
P48564	0	-0.834267	Background	0
P00427	0	-0.836109	Background	0
P53549	0	-0.836109	Background	0
P38629	1e-06	-0.837925	Background	2
P36018	0	-0.83795	Background	0
P54000	0	-0.842954	Background	2
P23180	0	-0.843475	Background	0
Q12109	0	-0.843475	Background	0
P53094	1e-06	-0.845008	Background	4
P00498	0	-0.845317	Background	0
Q01560	0	-0.845317	Background	0
P15303	0	-0.847158	Background	0
P38067	0	-0.848217	Background	1
P39726	0	-0.850842	Background	0
P09733	0	-0.854525	Background	0
P19414	0	-0.854525	Background	0
P20967	0	-0.854525	Background	0
P27616	0	-0.854525	Background	0
P30624	0	-0.854525	Background	0
Q03835	0	-0.856367	Background	0
P21954	0	-0.858208	Background	0
P32471	0	-0.858208	Background	0
P32472	2e-06	-0.859974	Background	6
P03965	0	-0.861892	Background	0
P38998	0	-0.863733	Background	0
P42943	0	-0.863733	Background	0
P32787	3e-06	-0.864187	Background	7
P41921	0	-0.865575	Background	0
P00447	0	-0.867417	Background	0
P26321	0	-0.867417	Background	0
P26637	0	-0.872941	Background	0
P32589	0	-0.872941	Background	0
P38720	0	-0.874783	Background	0
P05740	0	-0.878466	Background	0
Q03677	0	-0.878466	Background	0
P41807	0	-0.880308	Background	0
P28241	0	-0.88215	Background	0
P09436	0	-0.883991	Background	0
P32454	0	-0.883991	Background	0
P15705	0	-0.885833	Background	0
P16550	0	-0.885833	Background	0
Q12349	0	-0.885833	Background	0
P0CX29	0	-0.891358	Background	0
P0CX54	0	-0.8932	Background	0
P21965	0	-0.8932	Background	0
Q12447	0	-0.8932	Background	0
P38334	0	-0.896883	Background	0
P00358	0	-0.90425	Background	0
P23254	0	-0.90425	Background	0
O13547	0	-0.907933	Background	0
P37292	0	-0.907933	Background	0
P04806	0	-0.911616	Background	0
P22768	0	-0.911616	Background	0
P38972	0	-0.911616	Background	0
P38804	0	-0.917141	Background	0
Q3E7Z5	0	-0.917141	Background	0
P47127	0	-0.918983	Background	0
P39015	0	-0.920824	Background	0
Q3E754	0	-0.922666	Background	0
P15108	0	-0.926349	Background	0
P47044	0	-0.928191	Background	0
P54860	1e-06	-0.930304	Background	11
P28272	0	-0.931874	Background	0
P17967	0	-0.933716	Background	0
P16521	0	-0.935558	Background	0
P38011	0	-0.935558	Background	0
P32911	0	-0.937399	Background	0
P41805	0	-0.944766	Background	0
P30952	0	-0.948449	Background	0
P40518	0	-0.952132	Background	0
P47143	0	-0.953974	Background	0
P32288	0	-0.961341	Background	0
P00950	0	-0.968707	Background	0
P06168	0	-0.968707	Background	0

## Sheet: PD-A
Distributions of Spearman's rank correlation coefficients obtained in samples P1-P9 of the main dataset (PXD001819) with the PD-A approach.
Protein	FDR	rho	Spike/Background	Missing values
P10636-8ups	0	0.99228	Spike	1
Q06336	0	0.990807	Background	0
P00167ups	0	0.989418	Spike	8
P41159ups	0	0.987922	Spike	6
P61626ups	0	0.987669	Spike	10
Q06830ups	0	0.987124	Spike	0
P00709ups	0	0.985975	Spike	9
P63165ups	0	0.985282	Spike	0
P01344ups	0	0.985184	Spike	11
Q15843ups	0	0.985184	Spike	11
P10145ups	0	0.984555	Spike	8
P01133ups	0	0.981981	Spike	12
P61769ups	0	0.981981	Spike	12
P02741ups	0	0.981599	Spike	0
P62988ups	0	0.979214	Spike	11
P00441ups	0	0.973311	Spike	2
P11986	0	0.972391	Background	0
P08263ups	0	0.971618	Spike	0
P53911	0	0.970321	Background	10
P02768ups	0	0.968707	Spike	0
P62937ups	0	0.967034	Spike	5
P06732ups	0	0.967013	Spike	0
P38250	0	0.965024	Background	0
P68871ups	0	0.963182	Spike	0
P99999ups	0	0.963182	Spike	0
P02753ups	0	0.962484	Spike	2
O76070ups	0	0.960945	Spike	2
P08566	0	0.959499	Background	0
P05413ups	0	0.958483	Spike	6
P55957ups	0	0.957797	Spike	3
P00915ups	0	0.956046	Spike	3
P01375ups	0	0.955529	Spike	2
P09064	0	0.953974	Background	0
P02788ups	0	0.952423	Spike	0
P53221	0	0.952132	Background	0
P69905ups	0	0.948449	Spike	0
P01127ups	0	0.948017	Spike	5
Q02753	0	0.946607	Background	0
P02787ups	0	0.944766	Spike	0
P53978	0	0.944766	Background	0
P01008ups	0	0.941083	Spike	0
P0CX28	0	0.941083	Background	0
Q03964	0	0.940706	Background	1
P47122	0	0.939241	Background	0
P02144ups	0	0.937685	Spike	0
P09211ups	0	0.937418	Spike	11
P24276	0	0.937399	Background	0
P00918ups	0	0.936341	Spike	4
P50089	0	0.935558	Background	0
P51965ups	0	0.935375	Spike	4
P22804	0	0.933717	Background	7
P38222	0	0.933716	Background	0
P42073	0	0.924508	Background	0
P15559ups	0	0.922666	Spike	0
P22803	0	0.922666	Background	0
P40989	0	0.917141	Background	0
O00762ups	0	0.917138	Spike	3
P01579ups	0	0.913597	Spike	0
P49626	0	0.913458	Background	0
P15646	0	0.907933	Background	0
P29704	0	0.907933	Background	0
P16547	0	0.906091	Background	0
P0CX44	0	0.90425	Background	0
P09938	0	0.900566	Background	0
P36114	0	0.900566	Background	0
P10599ups	0	0.897457	Spike	3
Q96VH4	0	0.896883	Background	0
P01031ups	0	0.895818	Spike	1
P06396ups	0	0.893336	Spike	0
Q03102	0	0.8932	Background	0
P16083ups	0	0.892571	Spike	1
P04040ups	0	0.891358	Spike	0
Q01532	0	0.891358	Background	0
Q08245	0	0.891358	Background	0
P43567	0	0.890164	Background	1
P15731	0	0.889516	Background	0
P43639	0	0.889516	Background	0
P12081ups	0	0.887675	Spike	0
P34110	0	0.887675	Background	0
P40070	0	0.887675	Background	0
P08758ups	0	0.885833	Spike	0
P0C2I8	0	0.885833	Background	0
P13298	0	0.883991	Background	0
P01112ups	0	0.882689	Spike	0
P49723	0	0.88215	Background	0
P38426	0	0.880308	Background	0
P38791	0	0.878466	Background	0
P36421	0	0.874783	Background	0
Q06103	0	0.874783	Background	0
Q08975	0	0.874783	Background	0
Q3E795	0	0.872941	Background	0
P39987	0	0.869258	Background	0
P22137	0	0.86005	Background	0
P53301	0	0.858208	Background	0
P00942	0	0.856367	Background	0
P32449	0	0.856367	Background	0
P26784	0	0.854525	Background	0
P0C0V8	0	0.852683	Background	0
P21306	0	0.852683	Background	0
P20049	0	0.850842	Background	0
P11632	0	0.849	Background	0
P80210	0	0.849	Background	0
P10869	0	0.847158	Background	0
Q12305	0	0.845317	Background	0
P14120	0	0.843475	Background	0
P38355	0	0.843475	Background	0
P48589	0	0.841633	Background	0
Q04338	0	0.839792	Background	0
P46784	0	0.83795	Background	0
O43137	0	0.836109	Background	0
P32623	0	0.836109	Background	0
P05759	0	0.834267	Background	0
P38628	0	0.832425	Background	0
Q07648	0	0.832425	Background	0
P0CT04	0	0.830584	Background	0
P34240	0	0.828742	Background	0
P06780	0	0.8269	Background	0
Q12250	0	0.8269	Background	0
P12612	0	0.825059	Background	0
Q02326	0	0.825059	Background	0
P33322	0	0.823217	Background	0
P38886	0	0.821375	Background	0
P39727	0.000958	0.820974	Background	13
P02309	1e-06	0.819534	Background	0
Q10740	1e-06	0.819534	Background	0
P49435	1e-06	0.817692	Background	0
Q02948	1e-06	0.817692	Background	0
Q12122	1e-06	0.817692	Background	0
P25332	1e-06	0.81585	Background	0
P10081	1e-06	0.812167	Background	0
P32836	1e-06	0.812167	Background	0
P15019	1e-06	0.810325	Background	0
P15454	1e-06	0.810325	Background	0
Q3E764	1e-06	0.810325	Background	0
P21801	1e-06	0.806642	Background	0
Q00055	1e-06	0.806642	Background	0
P38764	1e-06	0.8048	Background	0
P40202	2e-06	0.801117	Background	0
P05453	2e-06	0.799276	Background	0
P50861	2e-06	0.799276	Background	0
P14126	2e-06	0.795592	Background	0
P36139	2e-06	0.795592	Background	0
P43590	2e-06	0.793751	Background	0
Q08995	2e-06	0.793751	Background	0
P09119	4e-06	0.792174	Background	1
P0CX82	3e-06	0.791909	Background	0
P36017	3e-06	0.791909	Background	0
P05750	3e-06	0.788226	Background	0
P0CX34	3e-06	0.788226	Background	0
P38754	3e-06	0.786384	Background	0
P38694	6e-06	0.785641	Background	1
P05755	5e-06	0.780859	Background	0
P06738	5e-06	0.780859	Background	0
P12385	5e-06	0.780859	Background	0
P14832	5e-06	0.779017	Background	0
P53743	9e-06	0.778077	Background	1
P07283	6e-06	0.777176	Background	0
P32377	6e-06	0.777176	Background	0
Q03648	6e-06	0.775334	Background	0
P10961	7e-06	0.773492	Background	0
P21304	7e-06	0.773492	Background	0
P53337	7e-06	0.773492	Background	0
Q12068	7e-06	0.773492	Background	0
P36101	7e-06	0.771651	Background	0
Q12408	7e-06	0.771651	Background	0
P10622	8e-06	0.769809	Background	0
P30402	9e-06	0.767968	Background	0
P33317	9e-06	0.767968	Background	0
P05744	1e-05	0.766126	Background	0
P0CX25	1e-05	0.766126	Background	0
P14127	1e-05	0.766126	Background	0
P20459	1e-05	0.766126	Background	0
P48836	1e-05	0.766126	Background	0
P53834	1e-05	0.766126	Background	0
P32897	4.1e-05	0.7644	Background	3
P0CX09	1e-05	0.764284	Background	0
Q01852	1e-05	0.764284	Background	0
P0CX49	1.1e-05	0.762443	Background	0
P00729	1.2e-05	0.760601	Background	0
P07275	1.2e-05	0.760601	Background	0
P07280	1.2e-05	0.760601	Background	0
P08678	7.9e-05	0.759413	Background	4
P41338	1.3e-05	0.758759	Background	0
P47144	1.3e-05	0.758759	Background	0
P53228	1.3e-05	0.758759	Background	0
Q04371	1.3e-05	0.758759	Background	0
P63279ups	1.6e-05	0.755076	Spike	0
Q04792	1.6e-05	0.755076	Background	0
P05756	1.7e-05	0.753234	Background	0
P34221	1.7e-05	0.753234	Background	0
Q04175	1.7e-05	0.753234	Background	0
P16474	1.9e-05	0.751393	Background	0
P38235	1.9e-05	0.751393	Background	0
P05743	2.2e-05	0.747709	Background	0
P23337	2.2e-05	0.747709	Background	0
P43545	2.2e-05	0.747709	Background	0
P26785	2.4e-05	0.745868	Background	0
P28834	2.4e-05	0.745868	Background	0
P39516	2.4e-05	0.745868	Background	0
P04802	2.6e-05	0.744026	Background	0
P40093	2.6e-05	0.744026	Background	0
P47068	2.8e-05	0.742184	Background	0
P53076	2.8e-05	0.742184	Background	0
P06787	3e-05	0.740343	Background	0
P32861	3.3e-05	0.738501	Background	0
Q02754	3.3e-05	0.738501	Background	0
P15424	3.5e-05	0.736659	Background	0
P30657	3.5e-05	0.736659	Background	0
P17423	3.8e-05	0.734818	Background	0
P18239	3.8e-05	0.734818	Background	0
P25293	3.8e-05	0.734818	Background	0
P89886	3.8e-05	0.734818	Background	0
P32626	4.1e-05	0.732976	Background	0
P47117	4.1e-05	0.732976	Background	0
Q04304	4.1e-05	0.732976	Background	0
P39003	4.4e-05	0.731135	Background	0
P39954	4.4e-05	0.731135	Background	0
P40495	4.8e-05	0.729293	Background	0
P53912	5.1e-05	0.727451	Background	0
Q06625	5.1e-05	0.727451	Background	0
Q12044	5.5e-05	0.72561	Background	0
P39926	5.9e-05	0.723768	Background	0
P34223	6.4e-05	0.721926	Background	0
P38810	6.4e-05	0.721926	Background	0
P04046	6.9e-05	0.720085	Background	0
P04801	6.9e-05	0.720085	Background	0
P25087	6.9e-05	0.720085	Background	0
Q02486	6.9e-05	0.720085	Background	0
Q12314	6.9e-05	0.720085	Background	0
P34087	0.000331	0.719103	Background	4
P25558	0.000107	0.718595	Background	1
P20051	7.4e-05	0.718243	Background	0
P25443	7.4e-05	0.718243	Background	0
P38716	7.4e-05	0.718243	Background	0
P05738	7.9e-05	0.716401	Background	0
Q6Q546	7.9e-05	0.716401	Background	0
P38234	0.000171	0.716066	Background	2
P25605	8.5e-05	0.71456	Background	0
P25719	8.5e-05	0.71456	Background	0
P39076	8.5e-05	0.71456	Background	0
Q12213	8.5e-05	0.71456	Background	0
P32895	9.1e-05	0.712718	Background	0
P32352	9.7e-05	0.710876	Background	0
P40217	9.7e-05	0.710876	Background	0
P53731	9.7e-05	0.710876	Background	0
Q03690	9.7e-05	0.710876	Background	0
P38879	0.000104	0.709035	Background	0
P24000	0.000111	0.707193	Background	0
P25039	0.000111	0.707193	Background	0
P36015	0.000111	0.707193	Background	0
P02400	0.000119	0.705351	Background	0
P26786	0.000119	0.705351	Background	0
P38116	0.000119	0.705351	Background	0
P38910	0.000119	0.705351	Background	0
P43535	0.000119	0.705351	Background	0
P04037	0.000127	0.70351	Background	0
P20606	0.000127	0.70351	Background	0
P32497	0.000127	0.70351	Background	0
P14743	0.000271	0.702526	Background	2
P02994	0.000136	0.701668	Background	0
P30656	0.000136	0.701668	Background	0
P40453	0.000136	0.701668	Background	0
P36126	0.000145	0.699827	Background	0
P40581	0.000145	0.699827	Background	0
Q02725	0.000166	0.696143	Background	0
P17255	0.000177	0.694302	Background	0
P22203	0.000177	0.694302	Background	0
P39929	0.000177	0.694302	Background	0
P47912	0.000177	0.694302	Background	0
Q01519	0.000177	0.694302	Background	0
P17695	0.0002	0.690618	Background	0
P36041	0.0002	0.690618	Background	0
P36060	0.0002	0.690618	Background	0
P46989	0.0002	0.690618	Background	0
Q04947	0.0002	0.690618	Background	0
P0CS90	0.000213	0.688777	Background	0
P0CX38	0.000213	0.688777	Background	0
P40043	0.000213	0.688777	Background	0
P32481	0.000227	0.686935	Background	0
Q08202	0.000325	0.686275	Background	1
P31539	0.000242	0.685093	Background	0
P0CX47	0.000257	0.683252	Background	0
P22146	0.000257	0.683252	Background	0
Q05933	0.000257	0.683252	Background	0
P11076	0.000273	0.68141	Background	0
P31688	0.000273	0.68141	Background	0
P32565	0.000273	0.68141	Background	0
Q3E841	0.000273	0.68141	Background	0
P05317	0.00029	0.679568	Background	0
P0C2H8	0.000308	0.677727	Background	0
P32563	0.000308	0.677727	Background	0
P40029	0.000308	0.677727	Background	0
P41056	0.000308	0.677727	Background	0
P53173	0.000308	0.677727	Background	0
P0CX36	0.000327	0.675885	Background	0
P29952	0.000327	0.675885	Background	0
Q08977	0.000327	0.675885	Background	0
P41277	0.000348	0.674043	Background	0
P47018	0.000348	0.674043	Background	0
Q05016	0.000348	0.674043	Background	0
P05373	0.000391	0.67036	Background	0
P07259	0.000391	0.67036	Background	0
P07806	0.000391	0.67036	Background	0
P46655	0.000391	0.67036	Background	0
P21243	0.000414	0.668518	Background	0
P29547	0.000414	0.668518	Background	0
P32774	0.000414	0.668518	Background	0
Q06705	0.000594	0.667021	Background	1
P12688	0.000439	0.666677	Background	0
P32459	0.000465	0.664835	Background	0
P33892	0.000465	0.664835	Background	0
P47123	0.000465	0.664835	Background	0
P54115	0.000465	0.664835	Background	0
P00924	0.000492	0.662994	Background	0
P22353	0.000492	0.662994	Background	0
Q12233	0.000492	0.662994	Background	0
P05739	0.000521	0.661152	Background	0
P36008	0.000521	0.661152	Background	0
P26321	0.000551	0.65931	Background	0
P39939	0.000551	0.65931	Background	0
P42945	0.000551	0.65931	Background	0
P16140	0.000583	0.657469	Background	0
P23301	0.000583	0.657469	Background	0
P32316	0.000583	0.657469	Background	0
P0CX51	0.000616	0.655627	Background	0
P01123	0.000688	0.651944	Background	0
P46367	0.000688	0.651944	Background	0
P00830	0.000726	0.650102	Background	0
P40040	0.005883	0.649013	Background	7
P11914	0.000767	0.64826	Background	0
P28707	0.000767	0.64826	Background	0
P38845	0.000767	0.64826	Background	0
P38555	0.000809	0.646419	Background	0
P49167	0.000809	0.646419	Background	0
P13663	0.000853	0.644577	Background	0
P53920	0.000853	0.644577	Background	0
P04076	0.000948	0.640894	Background	0
P54113	0.000999	0.639052	Background	0
Q12443	0.000999	0.639052	Background	0
P01098	0.001167	0.633527	Background	0
P32379	0.001167	0.633527	Background	0
P38328	0.001167	0.633527	Background	0
P39676	0.001167	0.633527	Background	0
P43621	0.001167	0.633527	Background	0
Q06624	0.001167	0.633527	Background	0
P29453	0.001228	0.631686	Background	0
P38205	0.001228	0.631686	Background	0
P40030	0.001228	0.631686	Background	0
Q12402	0.001228	0.631686	Background	0
Q12499	0.001228	0.631686	Background	0
Q07825	0.001647	0.63092	Background	1
P33331	0.001292	0.629844	Background	0
P38295	0.001292	0.629844	Background	0
P09436	0.001359	0.628002	Background	0
P34239	0.001359	0.628002	Background	0
P40053	0.001359	0.628002	Background	0
Q05775	0.001359	0.628002	Background	0
P38720	0.001429	0.626161	Background	0
Q03660	0.001429	0.626161	Background	0
P07277	0.003329	0.624384	Background	3
Q04409	0.001501	0.624319	Background	0
P02293	0.001578	0.622477	Background	0
P17709	0.001578	0.622477	Background	0
P33442	0.001578	0.622477	Background	0
P38260	0.001578	0.622477	Background	0
P42941	0.001578	0.622477	Background	0
Q01649	0.001578	0.622477	Background	0
P09232	0.00174	0.618794	Background	0
Q08220	0.00174	0.618794	Background	0
Q12265	0.00174	0.618794	Background	0
P19097	0.001827	0.616952	Background	0
P00175	0.001917	0.615111	Background	0
P40364	0.001917	0.615111	Background	0
P40482	0.001917	0.615111	Background	0
P05748	0.002011	0.613269	Background	0
P29311	0.002011	0.613269	Background	0
P32191	0.002011	0.613269	Background	0
P18562	0.002109	0.611427	Background	0
P38707	0.002109	0.611427	Background	0
P15624	0.002211	0.609586	Background	0
P16862	0.002211	0.609586	Background	0
P25619	0.002211	0.609586	Background	0
P34730	0.002429	0.605902	Background	0
P39533	0.002429	0.605902	Background	0
P53090	0.002429	0.605902	Background	0
P53250	0.002429	0.605902	Background	0
Q3E7X9	0.002429	0.605902	Background	0
P47089	0.002665	0.602219	Background	0
Q04432	0.002665	0.602219	Background	0
P40018	0.003586	0.599975	Background	1
P06169	0.00292	0.598536	Background	0
P07143	0.00292	0.598536	Background	0
P13574	0.00292	0.598536	Background	0
P05030	0.003056	0.596694	Background	0
P38061	0.003056	0.596694	Background	0
P38081	0.003056	0.596694	Background	0
P38787	0.003197	0.594853	Background	0
P38821	0.003496	0.591169	Background	0
P40582	0.003496	0.591169	Background	0
Q07551	0.003496	0.591169	Background	0
P32867	0.003654	0.589328	Background	0
P08524	0.003819	0.587486	Background	0
P14843	0.003819	0.587486	Background	0
P32463	0.003819	0.587486	Background	0
P52910	0.003819	0.587486	Background	0
P0CX45	0.00399	0.585644	Background	0
P16120	0.00399	0.585644	Background	0
P26570	0.00399	0.585644	Background	0
P34237	0.00399	0.585644	Background	0
P53075	0.016113	0.584711	Background	6
P35179	0.004167	0.583803	Background	0
P48365	0.004167	0.583803	Background	0
P12904	0.004352	0.581961	Background	0
P53141	0.004352	0.581961	Background	0
Q3E792	0.004352	0.581961	Background	0
P15108	0.004543	0.580119	Background	0
P36010	0.004742	0.578278	Background	0
P37898	0.004742	0.578278	Background	0
P0CX11	0.006049	0.577283	Background	1
P07262	0.004948	0.576436	Background	0
P23542	0.004948	0.576436	Background	0
P47160	0.004948	0.576436	Background	0
P00925	0.005161	0.574594	Background	0
P05319	0.005161	0.574594	Background	0
P15625	0.005383	0.572753	Background	0
P40086	0.005383	0.572753	Background	0
P43577	0.00844	0.571992	Background	2
Q04660	0.005612	0.570911	Background	0
Q12496	0.010793	0.570565	Background	3
Q04336	0.007035	0.570406	Background	1
P40327	0.005851	0.569069	Background	0
Q99248	0.005851	0.569069	Background	0
P15180	0.006097	0.567228	Background	0
P00445	0.006353	0.565386	Background	0
P16451	0.006353	0.565386	Background	0
P22217	0.006353	0.565386	Background	0
P38840	0.006618	0.563545	Background	0
P53303	0.006618	0.563545	Background	0
P19073	0.008216	0.563186	Background	1
P0C2H6	0.006892	0.561703	Background	0
P19454	0.006892	0.561703	Background	0
P40357	0.010554	0.561156	Background	2
O74700	0.007176	0.559861	Background	0
P00890	0.00747	0.55802	Background	0
P38077	0.00747	0.55802	Background	0
Q12306	0.00747	0.55802	Background	0
P38777	0.007774	0.556178	Background	0
P32445	0.008414	0.552495	Background	0
P38431	0.008414	0.552495	Background	0
P39961	0.035538	0.550773	Background	7
P04840	0.008751	0.550653	Background	0
P15873	0.008751	0.550653	Background	0
P16387	0.008751	0.550653	Background	0
P34227	0.008751	0.550653	Background	0
Q03868	0.009099	0.548811	Background	0
P36006	0.016489	0.548687	Background	3
Q06177	0.030487	0.547724	Background	6
P00330	0.009459	0.54697	Background	0
P39935	0.009831	0.545128	Background	0
P40483	0.009831	0.545128	Background	0
P47154	0.009831	0.545128	Background	0
P00044	0.010215	0.543286	Background	0
P22202	0.010215	0.543286	Background	0
P53252	0.010215	0.543286	Background	0
P25578	0.018925	0.541249	Background	3
P48164	0.011023	0.539603	Background	0
P16521	0.011447	0.537761	Background	0
O13516	0.011884	0.53592	Background	0
P07278	0.011884	0.53592	Background	0
P09201	0.011884	0.53592	Background	0
P15992	0.011884	0.53592	Background	0
P38079	0.011884	0.53592	Background	0
Q07623	0.011884	0.53592	Background	0
P00360	0.012336	0.534078	Background	0
P05740	0.012336	0.534078	Background	0
P07255	0.012336	0.534078	Background	0
P28319	0.012336	0.534078	Background	0
Q03195	0.012336	0.534078	Background	0
P32527	0.012802	0.532236	Background	0
P41057	0.012802	0.532236	Background	0
P07274	0.013283	0.530395	Background	0
P0CX84	0.013283	0.530395	Background	0
P40047	0.013283	0.530395	Background	0
P46969	0.013283	0.530395	Background	0
P47079	0.013283	0.530395	Background	0
P61830	0.013283	0.530395	Background	0
P53315	0.01378	0.528553	Background	0
P00127	0.156361	0.528328	Background	13
P02406	0.014292	0.526712	Background	0
P0CX23	0.014292	0.526712	Background	0
P10591	0.014292	0.526712	Background	0
P40472	0.014292	0.526712	Background	0
P00549	0.01482	0.52487	Background	0
P15703	0.01482	0.52487	Background	0
P34216	0.01482	0.52487	Background	0
P38288	0.01482	0.52487	Background	0
Q12018	0.076626	0.524197	Background	9
P28789	0.021604	0.5238	Background	2
P40850	0.015365	0.523028	Background	0
Q06523	0.015365	0.523028	Background	0
Q12428	0.015365	0.523028	Background	0
P48439	0.026363	0.522642	Background	3
Q03020	0.09455	0.522237	Background	10
P10664	0.015926	0.521187	Background	0
P23248	0.015926	0.521187	Background	0
Q06892	0.015926	0.521187	Background	0
P0CX55	0.016505	0.519345	Background	0
P35189	0.017101	0.517503	Background	0
P40525	0.017101	0.517503	Background	0
P14904	0.017716	0.515662	Background	0
P38715	0.017716	0.515662	Background	0
P40017	0.017716	0.515662	Background	0
P38206	0.025159	0.515289	Background	2
P40433	0.025764	0.513942	Background	2
P06105	0.018349	0.51382	Background	0
P07149	0.018349	0.51382	Background	0
P46672	0.018349	0.51382	Background	0
P19882	0.019001	0.511978	Background	0
P53622	0.019001	0.511978	Background	0
Q08822	0.027294	0.510647	Background	2
P00899	0.019673	0.510137	Background	0
P04912	0.019673	0.510137	Background	0
P33307	0.019673	0.510137	Background	0
P38765	0.019673	0.510137	Background	0
Q01855	0.019673	0.510137	Background	0
Q3E834	0.023959	0.508518	Background	1
P00560	0.020364	0.508295	Background	0
P04456	0.020364	0.508295	Background	0
P07560	0.020364	0.508295	Background	0
P19414	0.020364	0.508295	Background	0
P39077	0.020364	0.508295	Background	0
P40016	0.020364	0.508295	Background	0
P06782	0.028993	0.507165	Background	2
P0CX41	0.021076	0.506453	Background	0
P12709	0.021076	0.506453	Background	0
P32324	0.021076	0.506453	Background	0
P07256	0.021809	0.504612	Background	0
P32335	0.021809	0.504612	Background	0
Q01574	0.021809	0.504612	Background	0
P53292	0.026435	0.503017	Background	1
P32327	0.022563	0.50277	Background	0
P53877	0.022563	0.50277	Background	0
Q00245	0.101516	0.50183	Background	9
P39990	0.024137	0.499087	Background	0
P47165	0.024137	0.499087	Background	0
P40150	0.024958	0.497245	Background	0
P41939	0.024958	0.497245	Background	0
P33421	0.025802	0.495404	Background	0
P21954	0.02667	0.493562	Background	0
P28241	0.02667	0.493562	Background	0
P32588	0.02667	0.493562	Background	0
Q01939	0.02667	0.493562	Background	0
Q05911	0.02667	0.493562	Background	0
P14540	0.027562	0.49172	Background	0
P38934	0.027562	0.49172	Background	0
Q07505	0.029422	0.488037	Background	0
P25491	0.031385	0.484354	Background	0
P17649	0.032407	0.482512	Background	0
P32263	0.032407	0.482512	Background	0
P40413	0.032407	0.482512	Background	0
Q12230	0.032407	0.482512	Background	0
P20081	0.033457	0.48067	Background	0
Q06146	0.033457	0.48067	Background	0
P06208	0.034535	0.478829	Background	0
P39730	0.034535	0.478829	Background	0
P40037	0.034535	0.478829	Background	0
P17536	0.035641	0.476987	Background	0
Q12513	0.035641	0.476987	Background	0
P00815	0.036777	0.475145	Background	0
P39112	0.036777	0.475145	Background	0
P39743	0.036777	0.475145	Background	0
P40087	0.036777	0.475145	Background	0
P46654	0.036777	0.475145	Background	0
P22133	0.037943	0.473304	Background	0
P25623	0.037943	0.473304	Background	0
P38625	0.037943	0.473304	Background	0
P00498	0.039139	0.471462	Background	0
P33327	0.039139	0.471462	Background	0
P11633	0.041625	0.467779	Background	0
P39986	0.041625	0.467779	Background	0
P49089	0.041625	0.467779	Background	0
P40422	0.084441	0.467757	Background	5
P53630	0.056176	0.466546	Background	2
P04807	0.042917	0.465937	Background	0
P15274	0.042917	0.465937	Background	0
P17106	0.042917	0.465937	Background	0
P22141	0.042917	0.465937	Background	0
P25694	0.044241	0.464095	Background	0
P32356	0.044241	0.464095	Background	0
Q12449	0.044241	0.464095	Background	0
P22517	0.052124	0.462445	Background	1
P07264	0.045599	0.462254	Background	0
P10963	0.045599	0.462254	Background	0
P49367	0.045599	0.462254	Background	0
Q03048	0.045599	0.462254	Background	0
Q03262	0.045599	0.462254	Background	0
P18759	0.079413	0.461969	Background	4
P05150	0.091848	0.461505	Background	5
P09624	0.046991	0.460412	Background	0
P30822	0.046991	0.460412	Background	0
P47064	0.046991	0.460412	Background	0
Q00764	0.046991	0.460412	Background	0
Q03940	0.046991	0.460412	Background	0
Q12159	0.046991	0.460412	Background	0
P43593	0.048418	0.458571	Background	0
P53839	0.048418	0.458571	Background	0
P20449	0.049881	0.456729	Background	0
P26783	0.049881	0.456729	Background	0
P53164	0.148441	0.456451	Background	8
P32476	0.05138	0.454887	Background	0
P53981	0.05138	0.454887	Background	0
Q04894	0.052915	0.453046	Background	0
P32608	0.054489	0.451204	Background	0
Q03768	0.0561	0.449362	Background	0
P08417	0.05775	0.447521	Background	0
P22336	0.05775	0.447521	Background	0
P11484	0.05944	0.445679	Background	0
P53885	0.05944	0.445679	Background	0
Q06151	0.06117	0.443837	Background	0
P19358	0.062942	0.441996	Background	0
P37291	0.062942	0.441996	Background	0
P40303	0.062942	0.441996	Background	0
P07702	0.064755	0.440154	Background	0
P0CX39	0.068508	0.436471	Background	0
Q07451	0.068508	0.436471	Background	0
P38281	0.07045	0.434629	Background	0
Q05515	0.07045	0.434629	Background	0
P17555	0.074469	0.430946	Background	0
P40212	0.074469	0.430946	Background	0
Q05506	0.076548	0.429104	Background	0
Q05948	0.123361	0.428934	Background	4
P41940	0.078673	0.427263	Background	0
P53091	0.080845	0.425421	Background	0
Q04178	0.080845	0.425421	Background	0
P33303	0.090918	0.425312	Background	1
P17505	0.083066	0.423579	Background	0
P38912	0.083066	0.423579	Background	0
P32796	0.243143	0.422049	Background	9
P00359	0.085336	0.421738	Background	0
P36135	0.085336	0.421738	Background	0
P53184	0.085336	0.421738	Background	0
Q03558	0.085336	0.421738	Background	0
P25373	0.087656	0.419896	Background	0
Q05785	0.087656	0.419896	Background	0
P33734	0.090027	0.418054	Background	0
P38883	0.090027	0.418054	Background	0
P40185	0.090027	0.418054	Background	0
P47075	0.090027	0.418054	Background	0
P40513	0.092449	0.416213	Background	0
Q12166	0.094923	0.414371	Background	0
P32892	0.09745	0.412529	Background	0
P38137	0.09745	0.412529	Background	0
P53849	0.09745	0.412529	Background	0
P28240	0.100031	0.410688	Background	0
P31116	0.100031	0.410688	Background	0
P27616	0.105358	0.407004	Background	0
P36112	0.105358	0.407004	Background	0
P38334	0.105358	0.407004	Background	0
P32179	0.108105	0.405163	Background	0
P32521	0.121457	0.404339	Background	1
P20795	0.110909	0.403321	Background	0
P23638	0.110909	0.403321	Background	0
P33204	0.110909	0.403321	Background	0
P38115	0.110909	0.403321	Background	0
P38345	0.110909	0.403321	Background	0
P40215	0.110909	0.403321	Background	0
P13188	0.113771	0.401479	Background	0
P07991	0.116691	0.399638	Background	0
Q00955	0.116691	0.399638	Background	0
P06634	0.119671	0.397796	Background	0
P40991	0.119671	0.397796	Background	0
O14455	0.122711	0.395954	Background	0
P40580	0.122711	0.395954	Background	0
P48015	0.122711	0.395954	Background	0
P04147	0.125812	0.394113	Background	0
P06106	0.125812	0.394113	Background	0
P36136	0.128976	0.392271	Background	0
P33297	0.135491	0.388588	Background	0
P00950	0.138845	0.386746	Background	0
P35197	0.145749	0.383063	Background	0
P37302	0.145749	0.383063	Background	0
P54839	0.145749	0.383063	Background	0
Q08732	0.145749	0.383063	Background	0
Q03730	0.163119	0.381646	Background	1
Q12331	0.179756	0.381438	Background	2
P26754	0.149301	0.381221	Background	0
Q2V2P9	0.149301	0.381221	Background	0
P38988	0.182298	0.380277	Background	2
Q01560	0.152921	0.37938	Background	0
Q12109	0.152921	0.37938	Background	0
Q12363	0.152921	0.37938	Background	0
P13517	0.156609	0.377538	Background	0
P39940	0.156609	0.377538	Background	0
P43603	0.156609	0.377538	Background	0
P08518	0.164195	0.373855	Background	0
Q04951	0.164195	0.373855	Background	0
P39968	0.168094	0.372013	Background	0
Q01163	0.168094	0.372013	Background	0
P32799	0.172065	0.370171	Background	0
Q12074	0.172065	0.370171	Background	0
P10080	0.176109	0.36833	Background	0
P14907	0.176109	0.36833	Background	0
P17967	0.176109	0.36833	Background	0
P21576	0.180227	0.366488	Background	0
Q03532	0.180227	0.366488	Background	0
P50085	0.184419	0.364646	Background	0
Q3E7Y3	0.184419	0.364646	Background	0
P06101	0.188686	0.362805	Background	0
P00931	0.19303	0.360963	Background	0
P08067	0.19303	0.360963	Background	0
P16603	0.19303	0.360963	Background	0
P30624	0.19303	0.360963	Background	0
P38711	0.19303	0.360963	Background	0
P81449	0.19303	0.360963	Background	0
P25043	0.197451	0.359122	Background	0
P35691	0.197451	0.359122	Background	0
P36154	0.258252	0.357758	Background	3
P54838	0.201949	0.35728	Background	0
Q08300	0.201949	0.35728	Background	0
Q12497	0.201949	0.35728	Background	0
P07246	0.206527	0.355438	Background	0
P27476	0.206527	0.355438	Background	0
Q06449	0.206527	0.355438	Background	0
P34167	0.215921	0.351755	Background	0
Q01476	0.334957	0.348771	Background	5
P39111	0.22564	0.348072	Background	0
P80235	0.22564	0.348072	Background	0
P15565	0.290044	0.346977	Background	3
P07251	0.230623	0.34623	Background	0
P25349	0.230623	0.34623	Background	0
P38066	0.230623	0.34623	Background	0
Q08972	0.230623	0.34623	Background	0
P02992	0.235691	0.344388	Background	0
P32939	0.235691	0.344388	Background	0
P50107	0.24608	0.340705	Background	0
P23639	0.251403	0.338863	Background	0
P15700	0.256813	0.337022	Background	0
Q03161	0.256813	0.337022	Background	0
Q03178	0.256813	0.337022	Background	0
Q06408	0.262312	0.33518	Background	0
Q08601	0.262312	0.33518	Background	0
P37012	0.267899	0.333338	Background	0
P43588	0.267899	0.333338	Background	0
P53598	0.267899	0.333338	Background	0
P32288	0.279342	0.329655	Background	0
P15705	0.303326	0.322289	Background	0
P39517	0.303326	0.322289	Background	0
Q03655	0.303326	0.322289	Background	0
Q08985	0.303326	0.322289	Background	0
P25294	0.309556	0.320447	Background	0
P37262	0.309556	0.320447	Background	0
P05626	0.322301	0.316764	Background	0
P30902	0.322301	0.316764	Background	0
Q01976	0.328818	0.314922	Background	0
P09457	0.335432	0.31308	Background	0
P10592	0.342144	0.311239	Background	0
P41807	0.348955	0.309397	Background	0
P07260	0.362875	0.305714	Background	0
P38182	0.362875	0.305714	Background	0
P38264	0.362875	0.305714	Background	0
P40302	0.362875	0.305714	Background	0
P40554	0.362875	0.305714	Background	0
P33416	0.377199	0.30203	Background	0
P52490	0.377199	0.30203	Background	0
P07245	0.384514	0.300189	Background	0
P32891	0.384514	0.300189	Background	0
P23641	0.391932	0.298347	Background	0
P16649	0.399453	0.296505	Background	0
P22147	0.399453	0.296505	Background	0
P43616	0.399453	0.296505	Background	0
Q08225	0.407079	0.294664	Background	0
Q12458	0.407079	0.294664	Background	0
P22768	0.41481	0.292822	Background	0
P38013	0.41481	0.292822	Background	0
P38144	0.52568	0.292749	Background	4
P40165	0.473149	0.291301	Background	2
P53889	0.446795	0.285456	Background	0
P32614	0.45506	0.283614	Background	0
P38616	0.45506	0.283614	Background	0
P49334	0.463434	0.281772	Background	0
P53334	0.463434	0.281772	Background	0
Q99321	0.471917	0.279931	Background	0
P39714	0.50328	0.278842	Background	1
P38075	0.48051	0.278089	Background	0
P38836	0.48051	0.278089	Background	0
P40081	0.48051	0.278089	Background	0
Q86ZR7	0.48051	0.278089	Background	0
Q04418	0.755426	0.276509	Background	8
P07257	0.498027	0.274406	Background	0
P11353	0.498027	0.274406	Background	0
P38248	0.498027	0.274406	Background	0
Q06252	0.498027	0.274406	Background	0
Q07478	0.498027	0.274406	Background	0
P29509	0.506953	0.272564	Background	0
Q12205	0.506953	0.272564	Background	0
P31383	0.51599	0.270722	Background	0
P00817	0.525141	0.268881	Background	0
P53152	0.525141	0.268881	Background	0
P05694	0.534404	0.267039	Background	0
Q02795	0.543781	0.265197	Background	0
Q12522	0.543781	0.265197	Background	0
P33775	0.60761	0.263834	Background	2
P38219	0.562876	0.261514	Background	0
Q99383	0.562876	0.261514	Background	0
P39522	0.572596	0.259672	Background	0
Q08673	0.572596	0.259672	Background	0
P27692	0.582432	0.257831	Background	0
P47173	0.582432	0.257831	Background	0
P33299	0.612634	0.252306	Background	0
P32454	0.633353	0.248623	Background	0
P38145	0.633353	0.248623	Background	0
P38788	0.633353	0.248623	Background	0
P15891	0.643888	0.246781	Background	0
P33201	0.654542	0.244939	Background	0
P39683	0.654542	0.244939	Background	0
P27614	0.665313	0.243098	Background	0
P45978	0.676203	0.241256	Background	0
P40564	0.687213	0.239414	Background	0
P32589	0.698341	0.237573	Background	0
P40042	0.777433	0.234525	Background	2
P32783	0.720955	0.233889	Background	0
P38701	0.732442	0.232048	Background	0
P46985	0.732442	0.232048	Background	0
P16861	0.744048	0.230206	Background	0
P22943	0.744048	0.230206	Background	0
P40024	0.744048	0.230206	Background	0
P41911	0.744048	0.230206	Background	0
Q07688	0.755775	0.228364	Background	0
Q12452	0.767622	0.226523	Background	0
Q06685	0.808255	0.224862	Background	1
P11075	0.77959	0.224681	Background	0
P20435	0.77959	0.224681	Background	0
P07284	0.791678	0.222839	Background	0
P38817	0.791678	0.222839	Background	0
P39744	0.791678	0.222839	Background	0
P40075	0.791678	0.222839	Background	0
Q00816	0.931453	0.221177	Background	4
P53860	0.803887	0.220998	Background	0
Q03973	0.803887	0.220998	Background	0
P34760	0.816216	0.219156	Background	0
P38998	0.828666	0.217315	Background	0
P10659	0.866743	0.21179	Background	0
P32528	0.866743	0.21179	Background	0
P53111	0.866743	0.21179	Background	0
P24280	0.879676	0.209948	Background	0
P39078	0.879676	0.209948	Background	0
P53900	0.918695	0.208702	Background	1
P08679	0.892731	0.208106	Background	0
P33399	0.892731	0.208106	Background	0
P39976	0.905907	0.206265	Background	0
P46680	0.905907	0.206265	Background	0
P20107	0.919203	0.204423	Background	0
P53145	1	0.204318	Background	7
Q07653	0.987796	0.203485	Background	2
P38011	0.93262	0.202581	Background	0
P49954	0.946158	0.20074	Background	0
Q04067	0.946158	0.20074	Background	0
Q04491	0.946158	0.20074	Background	0
O14467	0.959816	0.198898	Background	0
P40509	0.959816	0.198898	Background	0
P21734	0.973595	0.197056	Background	0
P35844	0.973595	0.197056	Background	0
P43123	0.987493	0.195215	Background	0
P54885	0.987493	0.195215	Background	0
P24783	1	0.193373	Background	0
P28777	1	0.193373	Background	0
P42826	1	0.191531	Background	0
P48606	1	0.191531	Background	0
P35719	1	0.18969	Background	0
P47771	1	0.18969	Background	0
Q02642	1	0.187848	Background	0
P19881	1	0.186007	Background	0
P41921	1	0.182323	Background	0
O13563	1	0.17864	Background	0
P00045	1	0.17707	Background	1
P35056	1	0.176798	Background	0
P40893	1	0.174957	Background	0
P50087	1	0.174251	Background	11
P38197	1	0.173115	Background	0
P39105	1	0.171273	Background	0
P17891	1	0.165748	Background	0
P00927	1	0.163907	Background	0
P38968	1	0.163907	Background	0
P06244	1	0.162973	Background	1
P38911	1	0.160223	Background	0
P11491	1	0.158382	Background	0
P37292	1	0.158382	Background	0
Q08971	1	0.158382	Background	0
Q12680	1	0.15654	Background	0
P25343	1	0.152857	Background	0
P32582	1	0.152857	Background	0
P38999	1	0.151015	Background	0
P40069	1	0.151015	Background	0
Q01080	1	0.148516	Background	6
P53852	1	0.147332	Background	0
Q05359	1	0.147332	Background	0
P36013	1	0.147004	Background	2
Q03862	1	0.14549	Background	0
P49573	1	0.143649	Background	0
P23776	1	0.141807	Background	0
P32469	1	0.141807	Background	0
P38071	1	0.139965	Background	0
P53633	1	0.139654	Background	2
P32598	1	0.136282	Background	0
P32628	1	0.136282	Background	0
P47137	1	0.136282	Background	0
Q3E757	1	0.136282	Background	0
P23254	1	0.130757	Background	0
P28495	1	0.130757	Background	0
P32775	1	0.130757	Background	0
P38773	1	0.130757	Background	0
P50094	1	0.130757	Background	0
P46990	1	0.128915	Background	0
Q03104	1	0.127074	Background	0
P00812	1	0.125232	Background	0
P0CX54	1	0.125232	Background	0
P32473	1	0.125232	Background	0
Q00711	1	0.12339	Background	0
P53167	1	0.122766	Background	4
P12945	1	0.121549	Background	0
P30952	1	0.117866	Background	0
P40531	1	0.117866	Background	0
Q12335	1	0.117866	Background	0
P00128	1	0.116024	Background	0
P40054	1	0.116024	Background	0
P46992	1	0.116024	Background	0
P39015	1	0.114182	Background	0
P38314	1	0.113763	Background	3
P31373	1	0.112341	Background	0
P32366	1	0.110499	Background	0
Q03835	1	0.110499	Background	0
P38221	1	0.106816	Background	0
P38627	1	0.106816	Background	0
P14742	1	0.104974	Background	0
Q12532	1	0.104974	Background	0
P39684	1	0.103132	Background	0
P40825	1	0.103132	Background	0
Q06142	1	0.103132	Background	0
P38689	1	0.101291	Background	0
P38858	1	0.101291	Background	0
P47143	1	0.101291	Background	0
P53628	1	0.101291	Background	0
P04806	1	0.099449	Background	0
Q3E7Z5	1	0.099449	Background	0
Q3E772	1	0.095766	Background	0
P06168	1	0.093924	Background	0
Q12447	1	0.093924	Background	0
P32457	1	0.092071	Background	2
P11412	1	0.090241	Background	0
A5Z2X5	1	0.086557	Background	0
P36141	1	0.083593	Background	2
P23724	1	0.082874	Background	0
P32337	1	0.082874	Background	0
P50095	1	0.082874	Background	0
Q06440	1	0.082874	Background	0
P07170	1	0.081033	Background	0
P56508	1	0.079191	Background	0
P46683	1	0.077349	Background	0
P52893	1	0.077349	Background	0
P39958	1	0.075508	Background	0
P21242	1	0.073666	Background	0
P02557	1	0.071824	Background	0
P23594	1	0.071044	Background	5
P14922	1	0.069983	Background	0
P15303	1	0.068141	Background	0
P38249	1	0.068141	Background	0
P38708	1	0.068141	Background	0
P37838	1	0.064458	Background	0
P00958	1	0.062616	Background	0
P53163	1	0.062616	Background	0
P28007	1	0.060774	Background	0
P41810	1	0.060774	Background	0
P32505	1	0.058933	Background	0
P47176	1	0.058933	Background	0
P22515	1	0.057091	Background	0
P00724	1	0.055249	Background	0
P20967	1	0.055249	Background	0
P35180	1	0.053637	Background	1
P04050	1	0.049725	Background	0
P53235	1	0.049725	Background	0
P35723	1	0.047883	Background	0
P47124	1	0.046041	Background	0
P38986	1	0.045729	Background	1
P39101	1	0.042634	Background	1
P32599	1	0.040516	Background	0
Q06494	1	0.038675	Background	0
P0CX32	1	0.034991	Background	0
P40060	1	0.029466	Background	0
O13585	1	0.026306	Background	2
Q04493	1	0.023941	Background	0
P53549	1	0.0221	Background	0
Q04062	1	0.018416	Background	0
P38109	1	0.014862	Background	10
P25631	1	0.014733	Background	0
P39966	1	0.014733	Background	0
P32471	1	0.01105	Background	0
Q08421	1	0.009208	Background	0
P32464	1	0.005525	Background	0
Q12118	1	0.005525	Background	0
P32602	1	0	Background	0
P60010	1	0	Background	0
Q12178	1	0	Background	0
Q12480	1	0	Background	8
P53738	1	-0.005525	Background	0
P49090	1	-0.007367	Background	0
P53066	1	-0.007367	Background	0
P53131	1	-0.007367	Background	0
Q12123	1	-0.01105	Background	0
P40462	1	-0.011606	Background	2
P32468	1	-0.012892	Background	0
Q04341	1	-0.012892	Background	0
P26637	1	-0.014733	Background	0
P52553	1	-0.018416	Background	0
Q12464	1	-0.020258	Background	0
P41058	1	-0.023941	Background	0
Q03219	1	-0.025783	Background	0
P00401	1	-0.027625	Background	0
P28272	1	-0.027625	Background	0
Q99257	1	-0.027625	Background	0
P20436	1	-0.03315	Background	0
P39936	1	-0.033677	Background	3
P00424	1	-0.036833	Background	0
P27999	1	-0.036833	Background	0
P00546	1	-0.04702	Background	12
P38143	1	-0.047883	Background	0
P38688	1	-0.047989	Background	2
Q04728	1	-0.051566	Background	0
P38766	1	-0.057091	Background	0
Q12154	1	-0.057091	Background	0
P07244	1	-0.058933	Background	0
P0CW41	1	-0.058933	Background	0
P0CH08	1	-0.062616	Background	0
P17076	1	-0.064458	Background	0
P38755	1	-0.064458	Background	0
P53172	1	-0.066299	Background	0
P39103	1	-0.068077	Background	1
P38892	1	-0.068141	Background	0
P23180	1	-0.069983	Background	0
Q08907	1	-0.074141	Background	8
P38758	1	-0.075508	Background	0
P00331	1	-0.077349	Background	0
P53691	1	-0.077349	Background	0
P33298	1	-0.078949	Background	2
P26755	1	-0.079191	Background	0
P38631	1	-0.079191	Background	0
Q12091	1	-0.079191	Background	0
P34160	1	-0.083098	Background	3
P32558	1	-0.084716	Background	0
P38074	1	-0.084716	Background	0
P53081	1	-0.084716	Background	0
P41816	1	-0.087675	Background	1
P06103	1	-0.090241	Background	0
Q04636	1	-0.090504	Background	4
P28274	1	-0.092082	Background	0
Q07657	1	-0.092664	Background	9
P43582	1	-0.097607	Background	0
P00410	1	-0.099449	Background	0
P32915	1	-0.099449	Background	0
P39721	1	-0.101291	Background	0
Q01217	1	-0.103132	Background	0
P14020	1	-0.104974	Background	0
P38636	1	-0.105611	Background	2
P07263	1	-0.110499	Background	0
P32857	1	-0.11396	Background	8
P53312	1	-0.121549	Background	0
P06701	1	-0.123067	Background	2
P38088	1	-0.125232	Background	0
P32381	1	-0.130757	Background	0
P14747	1	-0.13444	Background	0
P39013	1	-0.13444	Background	0
Q05905	1	-0.138124	Background	0
P40438	1	-0.138548	Background	2
P25451	1	-0.139965	Background	0
P00431	1	-0.141297	Background	4
P04650	1	-0.141807	Background	0
P11745	1	-0.143649	Background	0
P32453	1	-0.143794	Background	6
P53297	1	-0.147332	Background	0
Q04370	1	-0.147332	Background	0
P27809	1	-0.149174	Background	0
P40961	1	-0.149564	Background	1
P32610	1	-0.151048	Background	9
P36046	1	-0.152857	Background	0
P37299	1	-0.15654	Background	0
Q08412	1	-0.15654	Background	0
Q06406	1	-0.158631	Background	4
P42938	1	-0.162065	Background	0
P09440	1	-0.163907	Background	0
P14306	1	-0.171273	Background	0
P03962	1	-0.173115	Background	0
Q08742	1	-0.176649	Background	6
P05318	1	-0.176798	Background	0
P36037	1	-0.179427	Background	4
P41811	1	-0.184165	Background	0
P14065	1	-0.191531	Background	0
P39107	1	-0.191531	Background	0
P32911	0.973595	-0.197056	Background	0
P36059	0.973595	-0.197056	Background	0
P36156	0.973595	-0.197056	Background	0
P02829	0.946158	-0.20074	Background	0
Q06205	0.93262	-0.202581	Background	0
P41805	0.905907	-0.206265	Background	0
P43635	0.957094	-0.20774	Background	2
Q12692	1	-0.208467	Background	5
Q12207	1	-0.20993	Background	8
P19146	0.879676	-0.209948	Background	0
P38891	0.866743	-0.21179	Background	0
Q99258	0.866743	-0.21179	Background	0
P32074	0.841238	-0.215473	Background	0
P38972	0.841238	-0.215473	Background	0
Q08723	0.841238	-0.215473	Background	0
P00937	0.828666	-0.217315	Background	0
P43585	0.816216	-0.219156	Background	0
P07267	0.755775	-0.228364	Background	0
P25342	0.782868	-0.23366	Background	2
P40363	0.709588	-0.235731	Background	0
P15790	0.796259	-0.236714	Background	3
P47181	0.687213	-0.239414	Background	0
P36047	0.612634	-0.252306	Background	0
P53914	0.612634	-0.252306	Background	0
Q08484	0.656237	-0.254937	Background	2
P40471	0.79056	-0.255561	Background	6
P25375	0.592383	-0.255989	Background	0
P53327	0.572596	-0.259672	Background	0
P38624	0.562876	-0.261514	Background	0
P40510	0.543781	-0.265197	Background	0
Q02821	0.543781	-0.265197	Background	0
P25372	0.506953	-0.272564	Background	0
P38804	0.506953	-0.272564	Background	0
P46681	0.519848	-0.275404	Background	1
P38427	0.489213	-0.276247	Background	0
P31412	0.471917	-0.279931	Background	0
Q08230	0.517844	-0.281629	Background	2
P31787	0.446795	-0.285456	Background	0
P47133	0.455813	-0.289157	Background	1
P35732	0.41481	-0.292822	Background	0
P05747	0.391932	-0.298347	Background	0
P11154	0.391932	-0.298347	Background	0
P03965	0.384514	-0.300189	Background	0
P22276	0.713942	-0.302477	Background	10
Q04869	0.342144	-0.311239	Background	0
P32590	0.335432	-0.31308	Background	0
P38009	0.435123	-0.313624	Background	4
P53281	0.328818	-0.314922	Background	0
P05749	0.322301	-0.316764	Background	0
P39708	0.322301	-0.316764	Background	0
P19262	0.315881	-0.318605	Background	0
P0CX29	0.273575	-0.331497	Background	0
P10507	0.273575	-0.331497	Background	0
P07342	0.262312	-0.33518	Background	0
P39079	0.251403	-0.338863	Background	0
P40414	0.251403	-0.338863	Background	0
P12695	0.230623	-0.34623	Background	0
P12962	0.22564	-0.348072	Background	0
Q08193	0.22564	-0.348072	Background	0
P36173	0.243638	-0.348295	Background	1
P22696	0.215921	-0.351755	Background	0
P32771	0.211184	-0.353597	Background	0
Q00772	0.201949	-0.35728	Background	0
P42942	0.399186	-0.357377	Background	8
Q12355	0.217814	-0.357922	Background	1
Q06639	0.544352	-0.364642	Background	12
Q08281	0.225398	-0.370004	Background	3
O13547	0.160367	-0.375696	Background	0
P18961	0.160367	-0.375696	Background	0
P53295	0.365251	-0.37819	Background	9
P32340	0.145749	-0.383063	Background	0
Q12349	0.142264	-0.384905	Background	0
P00447	0.138845	-0.386746	Background	0
Q08959	0.249379	-0.386936	Background	6
P54000	0.165073	-0.388401	Background	2
P47044	0.128976	-0.392271	Background	0
Q12212	0.128976	-0.392271	Background	0
P80967	0.137339	-0.395055	Background	1
Q04344	0.122711	-0.395954	Background	0
P38067	0.13009	-0.399181	Background	1
P23644	0.113771	-0.401479	Background	0
P09733	0.108105	-0.405163	Background	0
P49166	0.105358	-0.407004	Background	0
P15496	0.102667	-0.408846	Background	0
P0CX81	0.092449	-0.416213	Background	0
P38629	0.114249	-0.417028	Background	2
P53094	0.141453	-0.418025	Background	4
Q12377	0.087656	-0.419896	Background	0
P32787	0.184724	-0.425283	Background	7
P39726	0.078673	-0.427263	Background	0
P07213	0.074469	-0.430946	Background	0
P40106	0.068508	-0.436471	Background	0
P47120	0.068508	-0.436471	Background	0
P21965	0.05775	-0.447521	Background	0
P18544	0.0561	-0.449362	Background	0
P32860	0.054489	-0.451204	Background	0
Q12460	0.052915	-0.453046	Background	0
Q12165	0.05138	-0.454887	Background	0
P38861	0.075186	-0.456164	Background	3
Q06010	0.064664	-0.457261	Background	2
P35176	0.042917	-0.465937	Background	0
P01097	0.039139	-0.471462	Background	0
P00427	0.029422	-0.488037	Background	0
Q12189	0.028479	-0.489879	Background	0
P54861	0.091803	-0.496479	Background	8
P40518	0.024958	-0.497245	Background	0
Q06505	0.024958	-0.497245	Background	0
P54860	0.143401	-0.501504	Background	11
P47127	0.022563	-0.50277	Background	0
P33893	0.057756	-0.518197	Background	7
P47119	0.056074	-0.520271	Background	7
P32368	0.01378	-0.528553	Background	0
Q02785	0.119437	-0.535157	Background	12
P00358	0.010613	-0.541445	Background	0
P16550	0.008751	-0.550653	Background	0
P41920	0.00747	-0.55802	Background	0
Q12329	0.006353	-0.565386	Background	0
P23202	0.005678	-0.590339	Background	2
P32496	0.003056	-0.596694	Background	0
P01094	0.00292	-0.598536	Background	0
P48564	0.001578	-0.622477	Background	0
Q06485	0.02977	-0.623087	Background	11
P32472	0.00745	-0.624365	Background	6
Q05029	0.001258	-0.64089	Background	1
P43555	0.000492	-0.662994	Background	0
Q3E754	0.000439	-0.666677	Background	0
P42943	0.000391	-0.67036	Background	0
P40159	0.000942	-0.672952	Background	3
P33330	0.000308	-0.677727	Background	0
Q04431	0.000145	-0.699827	Background	0
P41818	5.9e-05	-0.723768	Background	0
Q03677	2.2e-05	-0.747709	Background	0
P38216	1.6e-05	-0.755076	Background	0
P38795	2.7e-05	-0.774026	Background	3
P36018	0	-0.891358	Background	0

## Sheet: PD-nA
Distributions of Spearman's rank correlation coefficients obtained in samples P1-P9 of the main dataset (PXD001819) with the PD-nA approach.
Protein	FDR	rho	Spike/Background	Missing values
P00167ups	0	0.989418	Spike	8
P41159ups	0	0.987922	Spike	6
P61626ups	0	0.987669	Spike	10
P10636-8ups	0	0.987291	Spike	1
P00709ups	0	0.986994	Spike	9
P63165ups	0	0.985282	Spike	0
P01344ups	0	0.985184	Spike	11
P10145ups	0	0.984555	Spike	8
P01133ups	0	0.981981	Spike	12
P61769ups	0	0.981981	Spike	12
Q06830ups	0	0.981599	Spike	0
P62988ups	0	0.979214	Spike	11
Q15843ups	0	0.979214	Spike	11
Q06336	0	0.979135	Background	0
P62937ups	0	0.970427	Spike	5
P53911	0	0.970321	Background	10
O76070ups	0	0.963266	Spike	2
P00441ups	0	0.961331	Spike	2
P55957ups	0	0.958213	Spike	3
P11986	0	0.957804	Background	0
P08566	0	0.957657	Background	0
P05413ups	0	0.956177	Spike	6
P00915ups	0	0.956046	Spike	3
P08263ups	0	0.955816	Spike	0
P01375ups	0	0.955529	Spike	2
P53221	0	0.954265	Background	0
P99999ups	0	0.953974	Spike	0
P06732ups	0	0.950581	Spike	0
P02768ups	0	0.950436	Spike	0
P01127ups	0	0.948017	Spike	5
P38222	0	0.945199	Background	0
P02753ups	0	0.944105	Spike	2
P02787ups	0	0.941083	Spike	0
P69905ups	0	0.939241	Spike	0
P15559ups	0	0.936784	Spike	0
P00918ups	0	0.936341	Spike	4
P02144ups	0	0.935558	Spike	0
P51965ups	0	0.935375	Spike	4
P01008ups	0	0.933716	Spike	0
P0CX28	0	0.9333	Background	0
P02741ups	0	0.932017	Spike	0
P02788ups	0	0.931096	Spike	0
P68871ups	0	0.927057	Spike	0
P22804	0	0.923801	Background	7
P09211ups	1e-06	0.922491	Spike	11
P38250	0	0.921886	Background	0
O00762ups	0	0.914951	Spike	3
P01031ups	0	0.912325	Spike	1
Q03964	0	0.903469	Background	1
P53978	0	0.89992	Background	0
P01579ups	0	0.895178	Spike	0
P48589	0	0.894054	Background	0
P10599ups	0	0.89391	Spike	3
P24276	0	0.892688	Background	0
P04040ups	0	0.892551	Spike	0
Q03102	0	0.890944	Background	0
P16083ups	0	0.886361	Spike	1
P47122	0	0.885833	Background	0
P06396ups	0	0.885047	Spike	0
Q02753	0	0.880981	Background	0
P12081ups	0	0.876759	Spike	0
P22803	0	0.871255	Background	0
P02309	0	0.870445	Background	0
P01112ups	0	0.865575	Spike	0
Q96VH4	0	0.861892	Background	0
Q08975	0	0.860839	Background	0
P15646	0	0.857677	Background	0
P08758ups	0	0.856367	Spike	0
P25332	0	0.852544	Background	0
P16547	0	0.844912	Background	0
P40070	0	0.827406	Background	0
P42073	1e-06	0.818863	Background	0
P05744	1e-06	0.803511	Background	0
P0CX44	2e-06	0.800185	Background	0
P43567	5e-06	0.788182	Background	1
P26784	4e-06	0.782293	Background	0
P05759	7e-06	0.773044	Background	0
Q08245	1e-05	0.765907	Background	0
Q06103	1.3e-05	0.760028	Background	0
Q02948	1.4e-05	0.758302	Background	0
Q3E795	1.5e-05	0.756112	Background	0
P50089	1.6e-05	0.754962	Background	0
P39987	1.7e-05	0.753234	Background	0
P49626	1.7e-05	0.753234	Background	0
P10081	2.2e-05	0.747341	Background	0
P0C2I8	3.2e-05	0.73884	Background	0
P0CT04	3.5e-05	0.736997	Background	0
P40989	7.1e-05	0.719274	Background	0
P43639	7.3e-05	0.71864	Background	0
Q01852	7.4e-05	0.718243	Background	0
P0CX49	9.9e-05	0.710419	Background	0
P07283	0.000113	0.706704	Background	0
P0CX34	0.000126	0.703832	Background	0
P80210	0.000197	0.691146	Background	0
P63279ups	0.000208	0.689514	Spike	0
P36114	0.00021	0.689303	Background	0
P36101	0.000213	0.688777	Background	0
P25558	0.000367	0.682555	Background	1
P20049	0.000273	0.68141	Background	0
P32861	0.000303	0.678245	Background	0
P08678	0.001171	0.676803	Background	4
Q07648	0.000333	0.675377	Background	0
P53228	0.000335	0.67517	Background	0
Q04304	0.000346	0.674146	Background	0
Q02326	0.000351	0.673746	Background	0
P29704	0.00036	0.672921	Background	0
P36421	0.000401	0.669542	Background	0
Q3E764	0.000446	0.666163	Background	0
P39727	0.028441	0.664852	Background	13
P49723	0.000473	0.664313	Background	0
P34110	0.000496	0.662781	Background	0
P05755	0.000661	0.653301	Background	0
P21304	0.000688	0.651944	Background	0
P53743	0.000997	0.649253	Background	1
Q08995	0.000783	0.647537	Background	0
Q12250	0.000783	0.647537	Background	0
P14120	0.000802	0.646715	Background	0
Q04371	0.000828	0.645596	Background	0
P0CX25	0.0009	0.642735	Background	0
Q12408	0.000966	0.640266	Background	0
P47144	0.00105	0.637308	Background	0
Q12068	0.001103	0.635563	Background	0
P09064	0.001205	0.632361	Background	0
Q01532	0.001343	0.628426	Background	0
Q08202	0.001825	0.627008	Background	1
P15019	0.00161	0.621711	Background	0
P09119	0.002365	0.616928	Background	1
P38628	0.001853	0.616408	Background	0
P12612	0.002011	0.613269	Background	0
P32623	0.002259	0.608758	Background	0
P21306	0.002592	0.603324	Background	0
P32352	0.003056	0.596694	Background	0
P15731	0.003162	0.595307	Background	0
P0CX82	0.004217	0.583298	Background	0
P53337	0.004241	0.58306	Background	0
P38694	0.005335	0.582884	Background	1
P38791	0.005486	0.571919	Background	0
Q04175	0.005486	0.571919	Background	0
Q06625	0.005743	0.569891	Background	0
P38426	0.005805	0.569417	Background	0
P32836	0.005847	0.569094	Background	0
Q10740	0.006344	0.565446	Background	0
P34221	0.006827	0.562132	Background	0
P06780	0.00736	0.558702	Background	0
Q06705	0.010194	0.552871	Background	1
P11632	0.008414	0.552495	Background	0
P39929	0.008704	0.550905	Background	0
P32897	0.016724	0.547932	Background	3
P09938	0.009327	0.547639	Background	0
P40357	0.013918	0.547224	Background	2
P32459	0.011023	0.539603	Background	0
Q03660	0.011427	0.537844	Background	0
P49435	0.012028	0.535326	Background	0
P53075	0.038921	0.532388	Background	6
P38234	0.019731	0.528768	Background	2
P47068	0.013985	0.527808	Background	0
P48836	0.014439	0.526192	Background	0
P30656	0.014831	0.524831	Background	0
P05756	0.016307	0.519969	Background	0
P21801	0.018833	0.512448	Background	0
Q07825	0.022512	0.511956	Background	1
P22137	0.019164	0.511526	Background	0
P12385	0.019783	0.509839	Background	0
P34237	0.020688	0.507452	Background	0
Q03648	0.021076	0.506453	Background	0
P38764	0.021165	0.506228	Background	0
P43535	0.021317	0.505841	Background	0
P05453	0.021348	0.505764	Background	0
P36126	0.021747	0.504766	Background	0
P47912	0.021809	0.504612	Background	0
P14743	0.031811	0.501749	Background	2
P32626	0.023208	0.501235	Background	0
P47018	0.023373	0.500849	Background	0
Q02754	0.024039	0.49931	Background	0
P38355	0.026967	0.492942	Background	0
P16451	0.027562	0.49172	Background	0
Q12213	0.028141	0.490553	Background	0
P34087	0.053524	0.489175	Background	4
P53834	0.030805	0.485423	Background	0
P06738	0.032077	0.483102	Background	0
P0C0V8	0.033949	0.479823	Background	0
P00942	0.034935	0.478156	Background	0
P40202	0.035553	0.477133	Background	0
Q01649	0.036116	0.476212	Background	0
P38886	0.039701	0.470613	Background	0
P48439	0.060887	0.470596	Background	3
P33892	0.041526	0.467922	Background	0
P30657	0.042067	0.467143	Background	0
Q12018	0.153912	0.465953	Background	9
P39961	0.117372	0.464407	Background	7
P38810	0.046615	0.460905	Background	0
P32565	0.050513	0.455947	Background	0
Q04792	0.05138	0.454887	Background	0
P53731	0.052682	0.453322	Background	0
P15454	0.058091	0.447146	Background	0
P00127	0.329316	0.446193	Background	13
P53173	0.060977	0.444041	Background	0
P0CX47	0.06154	0.44345	Background	0
P39516	0.062825	0.442115	Background	0
P14127	0.064767	0.440142	Background	0
P01123	0.066573	0.438348	Background	0
P36041	0.068508	0.436471	Background	0
P05373	0.070097	0.434961	Background	0
Q12044	0.078369	0.427524	Background	0
P34239	0.078673	0.427263	Background	0
P14832	0.091353	0.417041	Background	0
P38328	0.091858	0.416658	Background	0
P07277	0.12866	0.416547	Background	3
Q06177	0.182452	0.41583	Background	6
Q04336	0.104106	0.415655	Background	1
Q02486	0.098206	0.411986	Background	0
Q02725	0.099676	0.410939	Background	0
P40433	0.127451	0.408755	Background	2
P06782	0.129145	0.407744	Background	2
P07275	0.104991	0.407253	Background	0
P33317	0.107719	0.405419	Background	0
P34223	0.109406	0.404304	Background	0
P26785	0.114838	0.400802	Background	0
P07280	0.114935	0.40074	Background	0
Q03020	0.33488	0.400011	Background	10
Q3E792	0.117485	0.399144	Background	0
P14126	0.120185	0.397482	Background	0
P40018	0.139716	0.39374	Background	1
P38235	0.127283	0.393252	Background	0
P36015	0.135545	0.388558	Background	0
P40093	0.136944	0.387785	Background	0
Q06624	0.140437	0.385884	Background	0
P13298	0.15076	0.380475	Background	0
P40364	0.158127	0.37679	Background	0
P15424	0.160367	0.375696	Background	0
P34730	0.171976	0.370212	Background	0
P40483	0.174989	0.368837	Background	0
P39076	0.175486	0.368611	Background	0
P36139	0.179344	0.36688	Background	0
P09201	0.187651	0.363249	Background	0
P39926	0.188427	0.362916	Background	0
P30402	0.188686	0.362805	Background	0
Q04660	0.192506	0.361184	Background	0
P14843	0.201815	0.357334	Background	0
Q12233	0.207888	0.354897	Background	0
P10869	0.215782	0.351809	Background	0
P38260	0.21804	0.350941	Background	0
P50861	0.221762	0.349526	Background	0
P39935	0.231987	0.345732	Background	0
Q07623	0.242857	0.341835	Background	0
Q05933	0.245483	0.340913	Background	0
P32774	0.24608	0.340705	Background	0
Q12496	0.317184	0.338449	Background	3
P33322	0.278865	0.329806	Background	0
P42941	0.279342	0.329655	Background	0
P38116	0.281621	0.328935	Background	0
P40053	0.295391	0.324676	Background	0
Q01163	0.309223	0.320545	Background	0
P43577	0.366493	0.317344	Background	2
P17423	0.327618	0.315259	Background	0
P13663	0.342206	0.311222	Background	0
P46969	0.354978	0.30779	Background	0
P05743	0.359294	0.306651	Background	0
P36006	0.441474	0.305085	Background	3
P40495	0.36764	0.304477	Background	0
Q12402	0.383789	0.30037	Background	0
P01098	0.391932	0.298347	Background	0
P53301	0.391932	0.298347	Background	0
P53920	0.394196	0.29779	Background	0
Q08822	0.450525	0.296444	Background	2
P17555	0.410743	0.293788	Background	0
Q08220	0.421124	0.291336	Background	0
Q12265	0.463434	0.281772	Background	0
P10961	0.475603	0.279138	Background	0
P05750	0.476517	0.278942	Background	0
P38845	0.48051	0.278089	Background	0
P28319	0.493204	0.275411	Background	0
Q6Q546	0.505329	0.272897	Background	0
P15565	0.598464	0.271434	Background	3
P36060	0.515582	0.270805	Background	0
P39743	0.520142	0.269884	Background	0
P47154	0.529141	0.268083	Background	0
P43590	0.542467	0.265454	Background	0
P41338	0.548617	0.264256	Background	0
O43137	0.552646	0.263476	Background	0
Q12499	0.555968	0.262836	Background	0
P49167	0.562667	0.261554	Background	0
P32449	0.566882	0.260753	Background	0
Q12305	0.592383	0.255989	Background	0
P32521	0.651919	0.25039	Background	1
Q3E834	0.654366	0.249961	Background	1
P40422	0.789653	0.249294	Background	5
P0CX11	0.669456	0.247337	Background	1
P40040	0.916384	0.241278	Background	7
P43603	0.681254	0.240409	Background	0
P47064	0.686993	0.239451	Background	0
P46989	0.707155	0.236128	Background	0
P40165	0.78775	0.232886	Background	2
P53630	0.802515	0.230565	Background	2
Q12122	0.778918	0.224784	Background	0
P19454	0.77959	0.224681	Background	0
P00729	0.782249	0.224274	Background	0
P32563	0.821074	0.218435	Background	0
P38555	0.839657	0.215703	Background	0
P47089	0.845761	0.214815	Background	0
P38205	0.865386	0.211984	Background	0
P11914	0.867295	0.211711	Background	0
P05150	1	0.209107	Background	5
P32895	0.890919	0.208361	Background	0
P17695	0.897945	0.207375	Background	0
P18759	1	0.205974	Background	4
P33331	0.952519	0.19988	Background	0
P32497	0.957778	0.199172	Background	0
P27476	0.973369	0.197086	Background	0
P43545	0.985684	0.195454	Background	0
P25605	0.986363	0.195364	Background	0
Q03730	1	0.191887	Background	1
P32796	1	0.190234	Background	9
P37262	1	0.189719	Background	0
P40030	1	0.187414	Background	0
Q07653	1	0.18569	Background	2
Q05948	1	0.184894	Background	4
P36017	1	0.181652	Background	0
P40086	1	0.18143	Background	0
Q04947	1	0.180758	Background	0
P39077	1	0.179753	Background	0
P53164	1	0.179573	Background	8
P29952	1	0.178667	Background	0
P06787	1	0.177882	Background	0
P49367	1	0.177882	Background	0
P39939	1	0.176825	Background	0
P40413	1	0.174983	Background	0
P38716	1	0.174195	Background	0
Q12513	1	0.17259	Background	0
P25039	1	0.172378	Background	0
P21243	1	0.170509	Background	0
P53877	1	0.168562	Background	0
P31688	1	0.166848	Background	0
P23337	1	0.165875	Background	0
P46672	1	0.16513	Background	0
P23301	1	0.163135	Background	0
P38079	1	0.157702	Background	0
P38821	1	0.157485	Background	0
P26570	1	0.156684	Background	0
P40029	1	0.153825	Background	0
Q07451	1	0.151015	Background	0
Q06892	1	0.15014	Background	0
P22146	1	0.14749	Background	0
P47123	1	0.147354	Background	0
P38754	1	0.147336	Background	0
P23638	1	0.145535	Background	0
P18239	1	0.142286	Background	0
P17649	1	0.139087	Background	0
P48365	1	0.138145	Background	0
Q12443	1	0.135382	Background	0
P20051	1	0.131738	Background	0
P35179	1	0.131698	Background	0
P0CX09	1	0.129113	Background	0
P40043	1	0.124349	Background	0
P14904	1	0.121586	Background	0
P41056	1	0.119279	Background	0
P53292	1	0.118185	Background	1
P22353	1	0.117938	Background	0
Q04409	1	0.112358	Background	0
Q03862	1	0.109645	Background	0
P33327	1	0.108707	Background	0
P53885	1	0.106816	Background	0
P22517	1	0.105654	Background	1
P04046	1	0.104276	Background	0
Q99248	1	0.101461	Background	0
P38288	1	0.099449	Background	0
Q00055	1	0.096834	Background	0
Q03532	1	0.096701	Background	0
P38197	1	0.093017	Background	0
P22217	1	0.091176	Background	0
P38910	1	0.08669	Background	0
P36154	1	0.083827	Background	3
P10080	1	0.083821	Background	0
P35056	1	0.083808	Background	0
P39517	1	0.081991	Background	0
P53091	1	0.081094	Background	0
P0CX36	1	0.076639	Background	0
P38883	1	0.075508	Background	0
P32179	1	0.072767	Background	0
P04840	1	0.071868	Background	0
Q01519	1	0.069115	Background	0
P40991	1	0.067282	Background	0
Q03868	1	0.064487	Background	0
P22147	1	0.063547	Background	0
P38625	1	0.061714	Background	0
Q04338	1	0.059195	Background	0
P18562	1	0.058996	Background	0
P40024	1	0.058969	Background	0
P30902	1	0.058933	Background	0
P38144	1	0.058664	Background	4
P38206	1	0.058415	Background	2
P89886	1	0.057126	Background	0
P53167	1	0.056661	Background	4
P32799	1	0.056179	Background	0
P40017	1	0.055266	Background	0
P20435	1	0.05437	Background	0
P53076	1	0.052527	Background	0
Q04178	1	0.052503	Background	0
P00044	1	0.051582	Background	0
P32867	1	0.050661	Background	0
P38879	1	0.04974	Background	0
P07264	1	0.048834	Background	0
P16474	1	0.047193	Background	0
P39744	1	0.046119	Background	0
Q00764	1	0.045141	Background	0
P32316	1	0.044206	Background	0
P47079	1	0.044206	Background	0
Q12166	1	0.044206	Background	0
P16387	1	0.043358	Background	0
P47165	1	0.042377	Background	0
P32335	1	0.036878	Background	0
P25619	1	0.035929	Background	0
P46784	1	0.033165	Background	0
P41277	1	0.032253	Background	0
P32377	1	0.030401	Background	0
P25349	1	0.026724	Background	0
P40037	1	0.024881	Background	0
Q04951	1	0.024866	Background	0
P25293	1	0.021237	Background	0
P47117	1	0.019349	Background	0
P41057	1	0.016598	Background	0
P28707	1	0.015659	Background	0
P47173	1	0.012892	Background	0
Q2V2P9	1	0.010132	Background	0
Q12331	1	0.010068	Background	2
Q05785	1	0.009212	Background	0
P50107	1	0.00921	Background	0
Q03161	1	0.00737	Background	0
P04802	1	0.006468	Background	0
P12904	1	0.006454	Background	0
P20795	1	0.002764	Background	0
P25578	1	0.002628	Background	3
P07274	1	0	Background	0
P39533	1	0	Background	0
Q06685	1	-0.000344	Background	1
P40081	1	-0.002763	Background	0
Q04418	1	-0.003984	Background	8
P39940	1	-0.00737	Background	0
P0CX51	1	-0.00836	Background	0
Q03262	1	-0.009208	Background	0
P33775	1	-0.010058	Background	2
P54115	1	-0.013833	Background	0
P53860	1	-0.015659	Background	0
P16649	1	-0.016588	Background	0
P49573	1	-0.018416	Background	0
P38431	1	-0.018431	Background	0
P32476	1	-0.02211	Background	0
P00175	1	-0.023045	Background	0
P32379	1	-0.023049	Background	0
P27692	1	-0.023967	Background	0
P15180	1	-0.024011	Background	0
P25443	1	-0.0241	Background	0
P53315	1	-0.024896	Background	0
P02994	1	-0.026844	Background	0
P39684	1	-0.028554	Background	0
P47137	1	-0.028554	Background	0
P33299	1	-0.030392	Background	0
P28777	1	-0.031313	Background	0
P32191	1	-0.031366	Background	0
P38817	1	-0.032239	Background	0
Q03690	1	-0.035023	Background	0
P47160	1	-0.035918	Background	0
Q00816	1	-0.037295	Background	4
P22336	1	-0.037788	Background	0
P0CX38	1	-0.038734	Background	0
P53912	1	-0.039638	Background	0
P40581	1	-0.041456	Background	0
P36141	1	-0.042579	Background	2
P39683	1	-0.045127	Background	0
P0CX23	1	-0.045224	Background	0
P39101	1	-0.046073	Background	1
P38061	1	-0.046296	Background	0
P34240	1	-0.048856	Background	0
Q03178	1	-0.050653	Background	0
Q03768	1	-0.053432	Background	0
P42826	1	-0.055266	Background	0
P52910	1	-0.056351	Background	0
P38081	1	-0.057117	Background	0
P25719	1	-0.05915	Background	0
P40016	1	-0.061724	Background	0
P00815	1	-0.065428	Background	0
P10622	1	-0.065479	Background	0
O13585	1	-0.066926	Background	2
P36010	1	-0.067551	Background	0
P15625	1	-0.070914	Background	0
P32327	1	-0.070925	Background	0
P53334	1	-0.073688	Background	0
P40215	1	-0.073745	Background	0
P06634	1	-0.075542	Background	0
Q08601	1	-0.077373	Background	0
P42945	1	-0.077408	Background	0
P06244	1	-0.078736	Background	1
P08518	1	-0.079251	Background	0
Q07688	1	-0.081033	Background	0
Q08225	1	-0.081045	Background	0
P31539	1	-0.086783	Background	0
Q99321	1	-0.090255	Background	0
P50087	1	-0.090849	Background	11
Q12314	1	-0.092436	Background	0
Q08907	1	-0.092676	Background	8
Q01080	1	-0.094213	Background	6
P19073	1	-0.094991	Background	1
P33421	1	-0.099479	Background	0
P17255	1	-0.099754	Background	0
P40525	1	-0.100431	Background	0
P07991	1	-0.101337	Background	0
Q01855	1	-0.102258	Background	0
Q12522	1	-0.102478	Background	0
O13563	1	-0.103148	Background	0
P22133	1	-0.10418	Background	0
P38066	1	-0.109595	Background	0
P43621	1	-0.110753	Background	0
P32457	1	-0.112403	Background	2
P32337	1	-0.113279	Background	0
Q03104	1	-0.114182	Background	0
P38765	1	-0.114269	Background	0
P39105	1	-0.115297	Background	0
P53900	1	-0.116941	Background	1
P34216	1	-0.120831	Background	0
P23594	1	-0.125393	Background	5
P39003	1	-0.127171	Background	0
P33307	1	-0.129856	Background	0
P23248	1	-0.130977	Background	0
Q01476	1	-0.134131	Background	5
P05739	1	-0.135423	Background	0
P33298	1	-0.137	Background	2
P24000	1	-0.140929	Background	0
Q3E7Y3	1	-0.141959	Background	0
P38788	1	-0.142946	Background	0
P25087	1	-0.143714	Background	0
P35844	1	-0.14549	Background	0
Q07657	1	-0.145763	Background	9
P28789	1	-0.1464	Background	2
P40472	1	-0.147354	Background	0
P46985	1	-0.148275	Background	0
Q99383	1	-0.148275	Background	0
P00128	1	-0.149196	Background	0
P00546	1	-0.150102	Background	12
P06105	1	-0.150163	Background	0
P16120	1	-0.156168	Background	0
Q12449	1	-0.159014	Background	0
P12688	1	-0.160444	Background	0
P50095	1	-0.161169	Background	0
P39112	1	-0.161341	Background	0
P29547	1	-0.16209	Background	0
P10659	1	-0.164878	Background	0
P36112	1	-0.165799	Background	0
Q06523	1	-0.167692	Background	0
Q07478	1	-0.16882	Background	0
P39936	1	-0.169695	Background	3
P38295	1	-0.171138	Background	0
Q03655	1	-0.171457	Background	0
P0C2H8	1	-0.173221	Background	0
P32481	1	-0.175064	Background	0
Q06494	1	-0.175251	Background	0
P46683	1	-0.176825	Background	0
Q05775	1	-0.176879	Background	0
P04801	1	-0.177801	Background	0
P32891	1	-0.177801	Background	0
Q06408	1	-0.178319	Background	0
O14467	1	-0.178749	Background	0
P36013	1	-0.178864	Background	2
Q00245	1	-0.180357	Background	9
P50094	1	-0.180537	Background	0
Q04894	1	-0.180924	Background	0
Q86ZR7	1	-0.181486	Background	0
P11076	1	-0.182127	Background	0
P04912	1	-0.182351	Background	0
Q04636	1	-0.1825	Background	4
P02406	1	-0.186462	Background	0
P28834	1	-0.186572	Background	0
P20606	1	-0.187099	Background	0
P21576	1	-0.188107	Background	0
P38912	1	-0.18828	Background	0
P23776	1	-0.18969	Background	0
P19881	1	-0.189777	Background	0
P32892	1	-0.19064	Background	0
P43593	1	-0.191531	Background	0
P38345	1	-0.192482	Background	0
P40564	1	-0.19254	Background	0
P33297	1	-0.193403	Background	0
P31383	0.987493	-0.195215	Background	0
P39103	1	-0.19536	Background	1
P17106	0.986314	-0.19537	Background	0
Q12178	0.966012	-0.198068	Background	0
P07143	0.944119	-0.201016	Background	0
Q05911	0.938695	-0.201753	Background	0
P43616	0.915801	-0.204893	Background	0
P53849	0.911634	-0.205469	Background	0
P38115	0.905907	-0.206265	Background	0
P35197	0.905454	-0.206328	Background	0
P46680	0.897265	-0.207471	Background	0
Q08972	0.891373	-0.208297	Background	0
P38988	0.945675	-0.209344	Background	2
P40327	0.878545	-0.210108	Background	0
P38787	0.859869	-0.212775	Background	0
P07255	0.853287	-0.213724	Background	0
Q3E772	0.847117	-0.214618	Background	0
P38627	0.828666	-0.217315	Background	0
O74700	0.821525	-0.218369	Background	0
P23639	0.821299	-0.218402	Background	0
P54113	0.807108	-0.220515	Background	0
P09232	0.797318	-0.221986	Background	0
P38314	0.882429	-0.223345	Background	3
P53141	0.778469	-0.224853	Background	0
P40482	0.766951	-0.226627	Background	0
P15274	0.766728	-0.226661	Background	0
Q08300	0.756307	-0.228281	Background	0
P07806	0.745677	-0.229949	Background	0
Q12458	0.743826	-0.230241	Background	0
P38934	0.743158	-0.230347	Background	0
P00924	0.731331	-0.232225	Background	0
P35189	0.725352	-0.233182	Background	0
P32356	0.719181	-0.234175	Background	0
P00498	0.718293	-0.234319	Background	0
P04037	0.717849	-0.234391	Background	0
P07278	0.694588	-0.238192	Background	0
P38836	0.686993	-0.239451	Background	0
Q01939	0.685014	-0.239781	Background	0
P48606	0.681474	-0.240372	Background	0
P33204	0.665095	-0.243135	Background	0
P49954	0.66444	-0.243246	Background	0
Q08977	0.66291	-0.243507	Background	0
P38109	1	-0.245215	Background	10
P38986	0.67972	-0.245575	Background	1
P39976	0.648983	-0.245898	Background	0
P53145	0.868928	-0.249058	Background	7
P33303	0.653883	-0.250046	Background	1
Q06406	0.740357	-0.251621	Background	4
P17076	0.60245	-0.254148	Background	0
P32445	0.595602	-0.255398	Background	0
Q08673	0.591533	-0.256146	Background	0
P02293	0.586545	-0.257067	Background	0
P49334	0.586545	-0.257067	Background	0
P13574	0.585484	-0.257264	Background	0
P40513	0.585484	-0.257264	Background	0
Q07551	0.576867	-0.25887	Background	0
P00724	0.567302	-0.260673	Background	0
Q06142	0.561619	-0.261754	Background	0
P81449	0.552437	-0.263517	Background	0
P39013	0.548304	-0.264317	Background	0
P32505	0.536801	-0.266566	Background	0
P00401	0.534404	-0.267039	Background	0
P06701	0.589938	-0.267187	Background	2
Q12680	0.533166	-0.267284	Background	0
P53622	0.527493	-0.268411	Background	0
P11075	0.515786	-0.270764	Background	0
P39111	0.515582	-0.270805	Background	0
P41911	0.515582	-0.270805	Background	0
P25043	0.506141	-0.272731	Background	0
P34160	0.58418	-0.274223	Background	3
P32263	0.492399	-0.275579	Background	0
P40893	0.492197	-0.275621	Background	0
P40217	0.487608	-0.276585	Background	0
O13516	0.484448	-0.277253	Background	0
P42938	0.479712	-0.278259	Background	0
Q08732	0.470926	-0.280144	Background	0
Q00711	0.46304	-0.281858	Background	0
P41058	0.462253	-0.282031	Background	0
Q12692	0.604676	-0.283199	Background	5
Q04062	0.454865	-0.283657	Background	0
P40042	0.506103	-0.284112	Background	2
Q12452	0.438638	-0.287297	Background	0
P38631	0.437673	-0.287517	Background	0
P33442	0.432484	-0.288703	Background	0
P32608	0.426031	-0.290193	Background	0
P28495	0.40288	-0.295675	Background	0
P40462	0.449347	-0.296717	Background	2
P37898	0.388604	-0.29917	Background	0
Q04067	0.380479	-0.301202	Background	0
P40087	0.375926	-0.302354	Background	0
P38075	0.369265	-0.304058	Background	0
P39968	0.369265	-0.304058	Background	0
P39522	0.359001	-0.306728	Background	0
P27809	0.355687	-0.307602	Background	0
P39714	0.376213	-0.308331	Background	1
P46655	0.348861	-0.309422	Background	0
P30822	0.345257	-0.310393	Background	0
P53250	0.340225	-0.311762	Background	0
P11633	0.335086	-0.313176	Background	0
P15873	0.325377	-0.315891	Background	0
P13517	0.321792	-0.316909	Background	0
P38777	0.321792	-0.316909	Background	0
Q04341	0.315712	-0.318654	Background	0
P29453	0.314871	-0.318897	Background	0
P22203	0.311701	-0.319819	Background	0
P40580	0.308889	-0.320643	Background	0
P0CH08	0.306263	-0.321417	Background	0
P32614	0.298767	-0.323654	Background	0
P22276	0.610551	-0.3247	Background	10
Q12207	0.519645	-0.325968	Background	8
Q06151	0.289853	-0.326371	Background	0
P39986	0.289529	-0.32647	Background	0
P26754	0.286873	-0.327293	Background	0
Q12159	0.283916	-0.328214	Background	0
Q05515	0.282099	-0.328784	Background	0
P53163	0.276289	-0.330626	Background	0
P09624	0.272812	-0.331743	Background	0
P20459	0.27216	-0.331953	Background	0
P17709	0.262312	-0.33518	Background	0
P32366	0.259398	-0.336152	Background	0
P39954	0.256795	-0.337028	Background	0
P22141	0.245036	-0.34107	Background	0
P25623	0.241523	-0.342306	Background	0
P53303	0.237523	-0.34373	Background	0
P36037	0.322555	-0.34444	Background	4
P15700	0.232856	-0.345415	Background	0
P13188	0.229758	-0.346547	Background	0
Q00955	0.229614	-0.3466	Background	0
P05747	0.227978	-0.347204	Background	0
Q08484	0.264274	-0.348168	Background	2
P08417	0.215921	-0.351755	Background	0
P38689	0.215921	-0.351755	Background	0
Q08971	0.215921	-0.351755	Background	0
P07259	0.212019	-0.353269	Background	0
P31116	0.207204	-0.355168	Background	0
P14907	0.203958	-0.356468	Background	0
P38074	0.192899	-0.361018	Background	0
P33734	0.189026	-0.36266	Background	0
P29311	0.188557	-0.36286	Background	0
Q06205	0.188557	-0.36286	Background	0
P14922	0.186415	-0.363781	Background	0
P02992	0.184291	-0.364702	Background	0
P38758	0.182059	-0.365679	Background	0
Q01217	0.17586	-0.368442	Background	0
P15790	0.227217	-0.369292	Background	3
P32628	0.172065	-0.370171	Background	0
Q08421	0.172065	-0.370171	Background	0
P07246	0.171574	-0.370398	Background	0
P0C2H6	0.165051	-0.373447	Background	0
Q06440	0.162153	-0.374833	Background	0
P53252	0.161678	-0.375062	Background	0
P07702	0.161202	-0.375291	Background	0
P46681	0.176223	-0.375457	Background	1
P00937	0.159658	-0.376041	Background	0
P20107	0.156609	-0.377538	Background	0
P32610	0.358782	-0.380225	Background	9
P38071	0.150282	-0.380718	Background	0
P33399	0.149074	-0.381338	Background	0
P38858	0.149074	-0.381338	Background	0
Q12109	0.146361	-0.382743	Background	0
P33201	0.145302	-0.383297	Background	0
P48164	0.143407	-0.384297	Background	0
P05738	0.139963	-0.38614	Background	0
P16603	0.135384	-0.388647	Background	0
P38264	0.135384	-0.388647	Background	0
P53131	0.134636	-0.389063	Background	0
P38143	0.13178	-0.390668	Background	0
P40554	0.13178	-0.390668	Background	0
P10507	0.128976	-0.392271	Background	0
P40509	0.128768	-0.392391	Background	0
P38281	0.12856	-0.392511	Background	0
P38077	0.126562	-0.393673	Background	0
P32915	0.125608	-0.394233	Background	0
P20449	0.12395	-0.395215	Background	0
Q06639	0.428152	-0.397135	Background	12
Q3E757	0.115813	-0.400188	Background	0
P15992	0.115718	-0.400247	Background	0
P41939	0.11503	-0.400681	Background	0
P40582	0.114544	-0.400988	Background	0
P32857	0.264743	-0.401688	Background	8
Q06449	0.110436	-0.403629	Background	0
P21734	0.110341	-0.403691	Background	0
P40047	0.106355	-0.406332	Background	0
P00445	0.099145	-0.411316	Background	0
P07560	0.097188	-0.412718	Background	0
P25491	0.091148	-0.417197	Background	0
P23542	0.091064	-0.417261	Background	0
P14747	0.090813	-0.417452	Background	0
P38911	0.090027	-0.418054	Background	0
P39958	0.089861	-0.418182	Background	0
P26786	0.084957	-0.422042	Background	0
P39078	0.082909	-0.423709	Background	0
P37299	0.0796	-0.426472	Background	0
P32468	0.079293	-0.426733	Background	0
P53889	0.078987	-0.426994	Background	0
Q04491	0.078293	-0.427589	Background	0
P23724	0.076398	-0.429235	Background	0
P25631	0.074469	-0.430946	Background	0
Q03940	0.071574	-0.433582	Background	0
P35719	0.071224	-0.433907	Background	0
P10664	0.070309	-0.434762	Background	0
P38707	0.068231	-0.436737	Background	0
P25375	0.067485	-0.437458	Background	0
P47181	0.066542	-0.438379	Background	0
P53111	0.065339	-0.439569	Background	0
Q03195	0.065339	-0.439569	Background	0
P40060	0.063644	-0.441277	Background	0
P09440	0.062876	-0.442063	Background	0
P39721	0.062548	-0.442401	Background	0
Q01574	0.062156	-0.442807	Background	0
P25342	0.079764	-0.442947	Background	2
P46367	0.061699	-0.443283	Background	0
P41816	0.06715	-0.446018	Background	1
Q03219	0.058528	-0.446668	Background	0
Q06146	0.058525	-0.446671	Background	0
Q12480	0.162695	-0.44829	Background	8
P00958	0.055918	-0.449568	Background	0
P19097	0.055797	-0.449706	Background	0
P0CX32	0.055313	-0.450257	Background	0
P25373	0.05437	-0.451342	Background	0
P38427	0.052915	-0.453046	Background	0
P53281	0.052915	-0.453046	Background	0
P53066	0.052027	-0.454105	Background	0
P53297	0.051323	-0.454957	Background	0
P11745	0.051208	-0.455096	Background	0
P38773	0.050456	-0.456017	Background	0
P38009	0.086092	-0.456135	Background	4
Q12205	0.049769	-0.456868	Background	0
P02400	0.049051	-0.457769	Background	0
P25343	0.048418	-0.458571	Background	0
P40363	0.047646	-0.459562	Background	0
P53628	0.047537	-0.459702	Background	0
P0CX84	0.047384	-0.459901	Background	0
P16862	0.047162	-0.460189	Background	0
P0CX45	0.046241	-0.461399	Background	0
P25372	0.045546	-0.462324	Background	0
Q3E7X9	0.044344	-0.463954	Background	0
P22202	0.042614	-0.466364	Background	0
P35723	0.042167	-0.467001	Background	0
P38182	0.037665	-0.473738	Background	0
P50085	0.037264	-0.474369	Background	0
Q12464	0.037264	-0.474369	Background	0
Q05359	0.036596	-0.475436	Background	0
P23641	0.035597	-0.47706	Background	0
P34167	0.035553	-0.477133	Background	0
P40453	0.035067	-0.477936	Background	0
P00431	0.062604	-0.478619	Background	4
P36059	0.034535	-0.478829	Background	0
Q04869	0.034535	-0.478829	Background	0
P38624	0.034491	-0.478902	Background	0
P36008	0.033545	-0.480518	Background	0
P05317	0.031485	-0.484172	Background	0
P45978	0.030765	-0.485497	Background	0
P32783	0.030525	-0.485942	Background	0
P48015	0.030114	-0.486716	Background	0
P08679	0.030035	-0.486864	Background	0
P26755	0.029397	-0.488085	Background	0
P07262	0.028845	-0.489158	Background	0
P38145	0.027424	-0.492002	Background	0
P05030	0.027247	-0.492365	Background	0
P07260	0.02704	-0.492791	Background	0
P32558	0.02667	-0.493562	Background	0
P25451	0.026598	-0.493713	Background	0
P40850	0.026383	-0.494166	Background	0
Q12428	0.026097	-0.494772	Background	0
P80235	0.025737	-0.495543	Background	0
P05319	0.025452	-0.496161	Background	0
P40961	0.028558	-0.498632	Background	1
Q12306	0.024173	-0.499004	Background	0
P53738	0.023273	-0.501081	Background	0
P00927	0.022916	-0.501926	Background	0
P04050	0.022916	-0.501926	Background	0
P0CW41	0.022531	-0.502847	Background	0
Q08230	0.031137	-0.503007	Background	2
P05740	0.022242	-0.503548	Background	0
P22515	0.022089	-0.503922	Background	0
P39990	0.022089	-0.503922	Background	0
P00410	0.021379	-0.505687	Background	0
Q99257	0.020158	-0.508839	Background	0
P53852	0.02007	-0.509073	Background	0
P00045	0.023369	-0.509898	Background	1
P32469	0.016724	-0.518662	Background	0
P38840	0.016078	-0.520698	Background	0
Q08281	0.026968	-0.52133	Background	3
P36135	0.01573	-0.521824	Background	0
P04650	0.015595	-0.522267	Background	0
P32528	0.014949	-0.52443	Background	0
P53090	0.014937	-0.524471	Background	0
P14306	0.014902	-0.52459	Background	0
P53295	0.075117	-0.525726	Background	9
P09436	0.014115	-0.52734	Background	0
P32588	0.013878	-0.528197	Background	0
P38221	0.012802	-0.532236	Background	0
P32939	0.012506	-0.533402	Background	0
P38861	0.021576	-0.534013	Background	3
Q99258	0.012068	-0.535162	Background	0
Q03973	0.012048	-0.535244	Background	0
P00424	0.011644	-0.536923	Background	0
Q04432	0.011507	-0.537504	Background	0
P39966	0.011427	-0.537844	Background	0
P18961	0.011195	-0.538847	Background	0
P14540	0.011145	-0.539067	Background	0
P40212	0.010893	-0.540181	Background	0
P04456	0.010456	-0.542165	Background	0
P33893	0.039598	-0.543781	Background	7
P27616	0.00961	-0.546213	Background	0
P39730	0.00961	-0.546216	Background	0
Q01976	0.009442	-0.547053	Background	0
P52893	0.009409	-0.54722	Background	0
P28274	0.009245	-0.548058	Background	0
Q06252	0.009196	-0.54831	Background	0
P0CS90	0.008734	-0.550742	Background	0
P04076	0.008673	-0.551074	Background	0
Q05016	0.008573	-0.55162	Background	0
P35180	0.010112	-0.553267	Background	1
P53839	0.008116	-0.554177	Background	0
P32463	0.00803	-0.554675	Background	0
P61830	0.008015	-0.55476	Background	0
P41810	0.007717	-0.556518	Background	0
P40438	0.011475	-0.557006	Background	2
P47119	0.032018	-0.557379	Background	7
Q3E841	0.00698	-0.561125	Background	0
P39708	0.006518	-0.564234	Background	0
P40471	0.023103	-0.564328	Background	6
P43635	0.009875	-0.56442	Background	2
Q08959	0.022423	-0.566066	Background	6
P11491	0.006188	-0.566566	Background	0
Q12123	0.006188	-0.566566	Background	0
P32860	0.006097	-0.567228	Background	0
P37838	0.006074	-0.567401	Background	0
P38248	0.006027	-0.567748	Background	0
P54885	0.00598	-0.568096	Background	0
P39107	0.005612	-0.570911	Background	0
P38616	0.005481	-0.57196	Background	0
P38892	0.005475	-0.572007	Background	0
P40303	0.005416	-0.572486	Background	0
Q12355	0.006711	-0.572567	Background	1
P07170	0.005135	-0.574815	Background	0
Q07505	0.004982	-0.576131	Background	0
P19358	0.004804	-0.57771	Background	0
Q12154	0.004585	-0.57973	Background	0
P35732	0.004401	-0.581484	Background	0
P06103	0.004206	-0.583416	Background	0
Q08742	0.016193	-0.584439	Background	6
P06169	0.004089	-0.584606	Background	0
Q06010	0.006014	-0.587744	Background	2
P28240	0.003724	-0.588545	Background	0
P15624	0.003656	-0.589307	Background	0
P07251	0.003368	-0.592709	Background	0
Q12497	0.003337	-0.593087	Background	0
P24783	0.003336	-0.593101	Background	0
Q08985	0.003329	-0.593192	Background	0
P43123	0.003285	-0.593736	Background	0
P06101	0.003177	-0.595104	Background	0
P28007	0.003176	-0.595125	Background	0
P40302	0.003098	-0.596137	Background	0
P56508	0.002927	-0.598438	Background	0
P26783	0.002901	-0.598804	Background	0
P49089	0.002752	-0.600926	Background	0
Q12532	0.002752	-0.600928	Background	0
Q04728	0.002714	-0.601482	Background	0
P38137	0.002659	-0.60231	Background	0
P00899	0.002562	-0.603785	Background	0
Q04370	0.002539	-0.604153	Background	0
P34227	0.002527	-0.604338	Background	0
P09457	0.002496	-0.604816	Background	0
P38636	0.004026	-0.605426	Background	2
P47075	0.002457	-0.605444	Background	0
P0CX55	0.00244	-0.605727	Background	0
P53549	0.002253	-0.608851	Background	0
P07284	0.002242	-0.609047	Background	0
Q00772	0.002104	-0.611521	Background	0
P05748	0.002093	-0.611721	Background	0
P46990	0.002089	-0.611801	Background	0
P53172	0.002038	-0.612755	Background	0
P27999	0.001884	-0.615769	Background	0
Q03835	0.001813	-0.617235	Background	0
Q12091	0.001778	-0.617967	Background	0
P08067	0.001694	-0.619809	Background	0
Q02795	0.00169	-0.619904	Background	0
P53633	0.002757	-0.621213	Background	2
P36173	0.002098	-0.621636	Background	1
P33416	0.00157	-0.622667	Background	0
P54860	0.029863	-0.622886	Background	11
P32582	0.001534	-0.623525	Background	0
P15703	0.001478	-0.624904	Background	0
P46654	0.001467	-0.625178	Background	0
P07244	0.001414	-0.626543	Background	0
P52553	0.001386	-0.627273	Background	0
P32775	0.001368	-0.627752	Background	0
P14065	0.001355	-0.628098	Background	0
P00360	0.00134	-0.62851	Background	0
P47133	0.001755	-0.628513	Background	1
P32368	0.001318	-0.629115	Background	0
P32787	0.008823	-0.629459	Background	7
P12962	0.001222	-0.631878	Background	0
P38711	0.001222	-0.631878	Background	0
P23644	0.001167	-0.633527	Background	0
A5Z2X5	0.001041	-0.6376	Background	0
P37302	0.00103	-0.63799	Background	0
P32771	0.000971	-0.640071	Background	0
P38720	0.000943	-0.641089	Background	0
P16140	0.000943	-0.64111	Background	0
P32599	0.0009	-0.642735	Background	0
P19414	0.000892	-0.64303	Background	0
P38067	0.001151	-0.64413	Background	1
P28241	0.000818	-0.646027	Background	0
P53981	0.000812	-0.646287	Background	0
P53312	0.000807	-0.646517	Background	0
P32464	0.000753	-0.648855	Background	0
P38755	0.000733	-0.649776	Background	0
P32453	0.004241	-0.650341	Background	6
P54000	0.001272	-0.651075	Background	2
P47120	0.000688	-0.651944	Background	0
P53691	0.000686	-0.652043	Background	0
P43582	0.000659	-0.653363	Background	0
Q02642	0.000651	-0.653785	Background	0
P00830	0.000632	-0.654785	Background	0
P54838	0.000562	-0.658676	Background	0
P36046	0.000551	-0.659296	Background	0
Q08412	0.000548	-0.659512	Background	0
P08524	0.000497	-0.662663	Background	0
P25694	0.000497	-0.662663	Background	0
P12695	0.000492	-0.662994	Background	0
P54861	0.005833	-0.663735	Background	8
Q03558	0.000479	-0.663899	Background	0
P06106	0.00047	-0.664517	Background	0
P80967	0.000615	-0.665874	Background	1
P40510	0.000421	-0.668006	Background	0
P46992	0.000414	-0.668518	Background	0
Q06505	0.000412	-0.668723	Background	0
P53235	0.000401	-0.669542	Background	0
P38804	0.0004	-0.669644	Background	0
P22696	0.000356	-0.673328	Background	0
Q12460	0.000351	-0.67374	Background	0
P19262	0.000346	-0.674146	Background	0
P07342	0.000326	-0.675988	Background	0
P07256	0.000305	-0.678037	Background	0
P17536	0.000297	-0.678855	Background	0
P38219	0.000289	-0.679672	Background	0
Q12212	0.000288	-0.679776	Background	0
P00330	0.000282	-0.680432	Background	0
P53914	0.000281	-0.680593	Background	0
P38334	0.000277	-0.681009	Background	0
P38629	0.000524	-0.681767	Background	2
P42942	0.003865	-0.682323	Background	8
P32527	0.000264	-0.682435	Background	0
P38998	0.00025	-0.684087	Background	0
P53081	0.000248	-0.684277	Background	0
P15303	0.00024	-0.685303	Background	0
P18544	0.00024	-0.685303	Background	0
P36156	0.00024	-0.685303	Background	0
P21954	0.000234	-0.68606	Background	0
P40531	0.000234	-0.686119	Background	0
P11484	0.000225	-0.687232	Background	0
P16861	0.000214	-0.688724	Background	0
Q01560	0.000199	-0.690829	Background	0
P27614	0.000198	-0.690935	Background	0
P38688	0.000385	-0.69171	Background	2
P38715	0.000193	-0.69175	Background	0
Q06485	0.008797	-0.692746	Background	11
P32454	0.000173	-0.694938	Background	0
P0CX41	0.000168	-0.695647	Background	0
P10963	0.000157	-0.697635	Background	0
P43588	0.000154	-0.698278	Background	0
O14455	0.00015	-0.69888	Background	0
P11154	0.000143	-0.700361	Background	0
P37012	0.000139	-0.701176	Background	0
Q12074	0.000136	-0.701775	Background	0
P37291	0.000133	-0.702296	Background	0
P22768	0.000126	-0.703832	Background	0
P32602	0.000126	-0.703832	Background	0
P36136	0.000121	-0.70496	Background	0
Q04344	0.000113	-0.70692	Background	0
P53327	0.000111	-0.707193	Background	0
P23180	9.9e-05	-0.710498	Background	0
P32471	9.5e-05	-0.71142	Background	0
P19146	9.5e-05	-0.711528	Background	0
P36047	8.9e-05	-0.713263	Background	0
Q04493	7.4e-05	-0.71798	Background	0
P20081	7.2e-05	-0.718819	Background	0
P26321	7.2e-05	-0.71889	Background	0
P30624	6.5e-05	-0.721336	Background	0
P32074	6.3e-05	-0.722257	Background	0
Q3E7Z5	6.3e-05	-0.722478	Background	0
P41920	6.1e-05	-0.722957	Background	0
P05749	5.9e-05	-0.723768	Background	0
P32598	5.3e-05	-0.726863	Background	0
P14020	5.2e-05	-0.727085	Background	0
P07213	5.1e-05	-0.727451	Background	0
Q05029	7.2e-05	-0.72891	Background	1
P32472	0.000471	-0.733007	Background	6
P47771	3.9e-05	-0.73457	Background	0
P53094	0.000197	-0.734644	Background	4
P01097	3.8e-05	-0.735155	Background	0
P24280	3.6e-05	-0.736076	Background	0
Q02821	3.5e-05	-0.736659	Background	0
Q12189	3.4e-05	-0.737693	Background	0
P53184	3.3e-05	-0.738009	Background	0
P07245	3.1e-05	-0.739487	Background	0
P40159	0.000106	-0.740438	Background	3
Q03048	3e-05	-0.740473	Background	0
P07267	2.7e-05	-0.743332	Background	0
P29509	2.5e-05	-0.744812	Background	0
P07263	2.2e-05	-0.747473	Background	0
P47124	2.2e-05	-0.747709	Background	0
P40106	2.2e-05	-0.748166	Background	0
Q12363	2.2e-05	-0.748264	Background	0
P23202	5.1e-05	-0.748319	Background	2
P00331	2e-05	-0.74978	Background	0
P12709	1.9e-05	-0.751737	Background	0
P11353	1.8e-05	-0.751852	Background	0
P04807	1.7e-05	-0.75427	Background	0
P21242	1.6e-05	-0.755307	Background	0
P39079	1.4e-05	-0.758302	Background	0
P52490	1e-05	-0.764518	Background	0
P38088	1e-05	-0.764751	Background	0
P04147	1e-05	-0.765016	Background	0
Q04431	1e-05	-0.766126	Background	0
P32340	1e-05	-0.766243	Background	0
P54839	9e-06	-0.767063	Background	0
Q02785	0.002504	-0.767599	Background	12
P40054	9e-06	-0.76775	Background	0
P53152	9e-06	-0.76822	Background	0
P41940	8e-06	-0.768907	Background	0
Q12230	8e-06	-0.769241	Background	0
P00890	8e-06	-0.769711	Background	0
P03962	8e-06	-0.769809	Background	0
P38968	8e-06	-0.770182	Background	0
P09733	7e-06	-0.771673	Background	0
P53598	7e-06	-0.773186	Background	0
P43555	6e-06	-0.776611	Background	0
P06208	5e-06	-0.777888	Background	0
P22943	4e-06	-0.78173	Background	0
Q12165	4e-06	-0.782701	Background	0
P11412	4e-06	-0.783179	Background	0
P05626	4e-06	-0.783778	Background	0
P47127	4e-06	-0.784782	Background	0
P40150	4e-06	-0.785064	Background	0
P38766	4e-06	-0.785622	Background	0
P39726	3e-06	-0.786384	Background	0
Q12118	3e-06	-0.787786	Background	0
P48564	3e-06	-0.788346	Background	0
P17891	3e-06	-0.788466	Background	0
P41921	3e-06	-0.788948	Background	0
P00447	3e-06	-0.789267	Background	0
P12945	3e-06	-0.789673	Background	0
P00358	3e-06	-0.790671	Background	0
Q12377	3e-06	-0.791276	Background	0
P40069	3e-06	-0.79203	Background	0
P33330	2e-06	-0.793751	Background	0
P07257	2e-06	-0.794722	Background	0
P40185	2e-06	-0.796635	Background	0
P40075	2e-06	-0.796687	Background	0
Q12329	2e-06	-0.798843	Background	0
P32496	2e-06	-0.799276	Background	0
P31373	1e-06	-0.80345	Background	0
P32381	1e-06	-0.803572	Background	0
P39676	1e-06	-0.803659	Background	0
P38249	1e-06	-0.804125	Background	0
P38795	7e-06	-0.804391	Background	3
P32473	1e-06	-0.805908	Background	0
P60010	1e-06	-0.808607	Background	0
P0CX81	1e-06	-0.808798	Background	0
P00549	1e-06	-0.812114	Background	0
P02557	1e-06	-0.812539	Background	0
P0CX39	1e-06	-0.813484	Background	0
P38972	1e-06	-0.814382	Background	0
P20436	1e-06	-0.815178	Background	0
P38999	1e-06	-0.8161	Background	0
P40825	1e-06	-0.817817	Background	0
P25294	0	-0.819909	Background	0
P26637	0	-0.820116	Background	0
P00427	0	-0.822547	Background	0
P28272	0	-0.82297	Background	0
P10591	0	-0.82368	Background	0
P10592	0	-0.824527	Background	0
Q08193	0	-0.826611	Background	0
P42943	0	-0.8269	Background	0
P16521	0	-0.828074	Background	0
Q03677	0	-0.828868	Background	0
P00812	0	-0.830043	Background	0
P41807	0	-0.830137	Background	0
Q12335	0	-0.830964	Background	0
P05318	0	-0.837285	Background	0
Q08723	0	-0.837541	Background	0
P03965	0	-0.840048	Background	0
P43585	0	-0.842683	Background	0
P32288	0	-0.846439	Background	0
P40414	0	-0.84661	Background	0
P31787	0	-0.847676	Background	0
P37292	0	-0.848209	Background	0
P38216	0	-0.848209	Background	0
P00359	0	-0.848468	Background	0
P14742	0	-0.848468	Background	0
P17505	0	-0.851342	Background	0
P01094	0	-0.855707	Background	0
P21965	0	-0.855969	Background	0
P17967	0	-0.858729	Background	0
P32324	0	-0.85941	Background	0
P07149	0	-0.859786	Background	0
P41818	0	-0.867417	Background	0
P02829	0	-0.867681	Background	0
P49166	0	-0.878466	Background	0
P39015	0	-0.879023	Background	0
P41811	0	-0.881002	Background	0
P47044	0	-0.882284	Background	0
O13547	0	-0.882689	Background	0
P35691	0	-0.885751	Background	0
P35176	0	-0.889516	Background	0
P47143	0	-0.890845	Background	0
P38708	0	-0.89139	Background	0
P19882	0	-0.892175	Background	0
P20967	0	-0.8932	Background	0
P00950	0	-0.896037	Background	0
P38013	0	-0.896236	Background	0
P00925	0	-0.896273	Background	0
P32590	0	-0.898999	Background	0
P15108	0	-0.899029	Background	0
P0CX29	0	-0.899783	Background	0
P41805	0	-0.901989	Background	0
P15496	0	-0.90425	Background	0
Q05506	0	-0.905079	Background	0
P05694	0	-0.906645	Background	0
P0CX54	0	-0.91153	Background	0
Q05905	0	-0.912173	Background	0
Q12349	0	-0.915439	Background	0
P30952	0	-0.916901	Background	0
P00931	0	-0.917605	Background	0
P04806	0	-0.917684	Background	0
P34760	0	-0.919263	Background	0
P47176	0	-0.919263	Background	0
P32589	0	-0.921528	Background	0
P00817	0	-0.922233	Background	0
P15891	0	-0.922948	Background	0
P31412	0	-0.924292	Background	0
P16550	0	-0.926491	Background	0
P40518	0	-0.928758	Background	0
Q3E754	0	-0.932444	Background	0
P38701	0	-0.937359	Background	0
P36018	0	-0.938607	Background	0
P00560	0	-0.939062	Background	0
P49090	0	-0.941514	Background	0
P15705	0	-0.941888	Background	0
P23254	0	-0.946554	Background	0
P38011	0	-0.946897	Background	0
Q12447	0	-0.950531	Background	0
P38891	0	-0.951502	Background	0
P32911	0	-0.964398	Background	0
P06168	0	-0.9756	Background	0

## Sheet: MQ-I_Low
Distributions of Spearman's rank correlation coefficients obtained in samples P5-P9 of the main dataset (PXD001819) with the MQ-I approach.
Protein	FDR	rho	Spike/Background	Missing values
P11632	5.9e-05	0.950097	Background	15
P02144ups	0.808141	0.926562	Spike	8
P02788ups	0.344029	0.923381	Spike	9
P34216	0.012081	0.883782	Background	15
O00762ups	1	0.85469	Spike	10
P05413ups	1	0.852437	Spike	8
P53834	0.323194	0.83729	Background	13
P25349	0.173305	0.819049	Background	15
P08758ups	1	0.778726	Spike	11
P40047	0.603805	0.775366	Background	15
P14907	0.612808	0.774674	Background	15
P53885	0.612808	0.774674	Background	15
P40093	0.688723	0.769906	Background	15
P68871ups	1	0.760934	Spike	9
P39939	0.965934	0.755555	Background	15
P11076	1	0.753525	Background	15
Q05905	1	0.752852	Background	15
P63165ups	1	0.74176	Spike	13
P32563	1	0.732339	Background	15
P47039	1	0.709208	Background	15
P32799	1	0.698887	Background	12
P32897	1	0.688617	Background	15
P53852	1	0.688001	Background	15
Q06103	1	0.688001	Background	15
P36013	1	0.67162	Background	15
P06396ups	1	0.669949	Spike	11
P39101	1	0.669949	Background	11
P10636-8ups	1	0.666821	Spike	12
P05373	1	0.660699	Background	15
P02787ups	1	0.649786	Spike	9
P43588	1	0.649779	Background	15
Q04175	1	0.644318	Background	15
P07264	1	0.632832	Background	15
P38295	1	0.632832	Background	15
P38625	1	0.623035	Background	15
P00724	1	0.621921	Background	15
P32352	1	0.617017	Background	15
P04040ups	1	0.612356	Spike	10
P14743	1	0.61101	Background	15
P0C2H8	1	0.60334	Background	15
P00958	1	0.600099	Background	15
P12962	1	0.600099	Background	15
P21306	1	0.596243	Background	15
P11745	1	0.589188	Background	15
P38426	1	0.584778	Background	15
P37898	1	0.578794	Background	15
P38858	1	0.578794	Background	15
P01123	1	0.578277	Background	15
P21243	1	0.578277	Background	15
P01579ups	1	0.57572	Spike	8
Q05775	1	0.573848	Background	15
P28707	1	0.567367	Background	15
P53228	1	0.562917	Background	15
P32771	1	0.556456	Background	15
P36017	1	0.556456	Background	15
P53312	1	0.546032	Background	15
P39077	1	0.545545	Background	15
Q01532	1	0.545545	Background	15
P32895	1	0.542092	Background	14
P49573	1	0.540572	Background	15
P39958	1	0.533131	Background	14
P33442	1	0.524661	Background	15
P06787	1	0.523723	Background	15
P04801	1	0.513271	Background	15
P28319	1	0.512812	Background	15
P40212	1	0.50235	Background	15
P45978	1	0.50235	Background	15
P27999	1	0.501901	Background	15
P32356	1	0.49951	Background	14
P25386	1	0.498944	Background	11
P02768ups	1	0.49099	Spike	15
P05747	1	0.488888	Background	13
Q07648	1	0.480292	Background	11
P20449	1	0.480079	Background	15
P08678	1	0.473287	Background	11
P20107	1	0.469588	Background	15
P38077	1	0.458667	Background	15
P38345	1	0.458594	Background	14
P38143	1	0.458258	Background	15
Q06830ups	1	0.447347	Spike	15
P0CT04	1	0.447347	Background	15
P38250	1	0.447347	Background	15
P39111	1	0.447347	Background	15
Q06205	1	0.447347	Background	15
P08566	1	0.442286	Background	15
Q02725	1	0.436826	Background	15
P22202	1	0.436436	Background	15
P38555	1	0.436436	Background	15
P38886	1	0.436436	Background	15
P49367	1	0.436436	Background	15
P41807	1	0.431366	Background	15
P02406	1	0.426287	Background	15
P43538	1	0.414865	Background	14
P14904	1	0.414614	Background	15
P23639	1	0.403703	Background	15
P47079	1	0.382565	Background	15
P05744	1	0.376762	Background	15
Q12443	1	0.376762	Background	15
P16083ups	1	0.375422	Spike	13
P34221	1	0.371302	Background	15
P25631	1	0.37097	Background	15
P38968	1	0.37097	Background	15
P36060	1	0.3693	Background	14
P38427	1	0.367158	Background	15
P35197	1	0.360704	Background	15
P08067	1	0.349461	Background	15
P13517	1	0.349149	Background	15
P20606	1	0.338238	Background	15
P39937	1	0.338238	Background	15
P33331	1	0.33308	Background	15
P32191	1	0.327619	Background	15
P32263	1	0.327619	Background	15
P0CH09	1	0.327327	Background	15
P32565	1	0.327327	Background	15
P35180	1	0.327327	Background	15
P53066	1	0.327327	Background	15
Q12513	1	0.327327	Background	15
Q12207	1	0.324443	Background	12
P48836	1	0.323875	Background	12
Q03690	1	0.322737	Background	15
Q04013	1	0.322448	Background	15
O14455	1	0.322159	Background	15
P14127	1	0.322159	Background	15
P40202	1	0.305778	Background	15
P07246	1	0.305505	Background	15
Q12408	1	0.301398	Background	15
Q08202	1	0.300618	Background	12
P33297	1	0.300318	Background	15
P32939	1	0.30019	Background	13
P53046	1	0.297039	Background	12
P40081	1	0.294858	Background	15
P12081ups	1	0.294594	Spike	15
P40482	1	0.294594	Background	15
P40363	1	0.291206	Background	14
P07560	1	0.283683	Background	15
P38264	1	0.283683	Background	15
P20051	1	0.278726	Background	15
P21801	1	0.278477	Background	15
P41277	1	0.273261	Background	15
P25294	1	0.273016	Background	15
P33299	1	0.272772	Background	15
P10659	1	0.267556	Background	15
P32614	1	0.267556	Background	15
P40364	1	0.267556	Background	15
P47160	1	0.256635	Background	15
P38988	1	0.254951	Background	13
P25619	1	0.251175	Background	15
P33399	1	0.250951	Background	15
P38631	1	0.245715	Background	15
P00937	1	0.241925	Background	14
P42938	1	0.240254	Background	15
Q03219	1	0.24004	Background	15
Q08412	1	0.24004	Background	15
P25605	1	0.229952	Background	15
P00128	1	0.229129	Background	15
P0CX09	1	0.229129	Background	15
P16649	1	0.229129	Background	15
P40989	1	0.229129	Background	15
Q3E7B0	1	0.222375	Background	8
P49435	1	0.218413	Background	15
P33303	1	0.218218	Background	15
Q02754	1	0.218218	Background	15
Q06523	1	0.207492	Background	15
Q08422	1	0.197101	Background	15
P50095	1	0.196924	Background	15
Q12377	1	0.196748	Background	15
Q07825	1	0.196396	Background	15
Q12230	1	0.191283	Background	15
P07251	1	0.191111	Background	15
P53900	1	0.188985	Background	12
P04050	1	0.185984	Background	15
P36139	1	0.185651	Background	15
Q6Q5H1	1	0.17473	Background	15
P05759	1	0.174574	Background	15
P40495	1	0.174574	Background	15
P40850	1	0.174574	Background	15
Q04336	1	0.174574	Background	15
Q12458	1	0.174574	Background	15
P38145	1	0.16927	Background	15
P30902	1	0.168004	Background	14
P07213	1	0.163663	Background	15
P23301	1	0.163663	Background	15
P41056	1	0.163663	Background	15
Q12189	1	0.163187	Background	13
Q03195	1	0.152753	Background	15
P53860	1	0.148877	Background	11
P40024	1	0.147561	Background	15
P39683	1	0.141842	Background	15
P32628	1	0.136797	Background	9
P16120	1	0.136508	Background	15
Q04951	1	0.131048	Background	15
Q04371	1	0.130931	Background	15
Q12265	1	0.130931	Background	15
Q12250	1	0.120559	Background	15
Q04178	1	0.120127	Background	15
P13188	1	0.12002	Background	15
P11633	1	0.109304	Background	15
P38328	1	0.109206	Background	15
Q12349	1	0.109206	Background	15
P12945	1	0.109109	Background	15
P33734	1	0.109109	Background	15
P05743	1	0.103746	Background	15
P53337	1	0.103746	Background	15
P13298	1	0.098198	Background	15
P38910	1	0.098198	Background	15
P39076	1	0.098198	Background	15
Q05506	1	0.092826	Background	15
Q03862	1	0.088396	Background	11
P34760	1	0.087679	Background	15
P89886	1	0.087365	Background	15
Q12233	1	0.087287	Background	15
P38081	1	0.076513	Background	15
Q08295	1	0.076445	Background	15
P00424	1	0.076376	Background	15
P32368	1	0.076376	Background	15
Q03655	1	0.076162	Background	14
Q01574	1	0.0657	Background	15
P39079	1	0.065524	Background	15
P47771	1	0.065465	Background	15
P52286	1	0.065465	Background	15
P32335	1	0.060481	Background	14
P17891	1	0.060334	Background	15
P38879	1	0.060064	Background	15
P04650	1	0.054603	Background	15
P22217	1	0.054603	Background	15
P05453	1	0.054554	Background	15
P07702	1	0.054554	Background	15
P14747	1	0.054554	Background	15
P38912	1	0.054554	Background	15
P34223	1	0.049143	Background	15
P16474	1	0.043683	Background	15
P15873	1	0.043644	Background	15
Q2V2P9	1	0.042262	Background	13
P19454	1	0.032733	Background	15
P40030	1	0.032733	Background	15
P81449	1	0.032733	Background	15
Q12266	1	0.032733	Background	15
Q12464	1	0.032733	Background	15
Q99321	1	0.032733	Background	15
Q08732	1	0.027326	Background	15
Q08971	1	0.0219	Background	15
P22336	1	0.021822	Background	15
P31539	1	0.021822	Background	15
P54115	1	0.021822	Background	15
P00546	1	0.019612	Background	13
Q04636	1	0.017329	Background	9
P40053	1	0.016396	Background	15
P0CX85	1	0.016381	Background	15
P26784	1	0.016381	Background	15
P32473	1	0.016381	Background	15
Q04304	1	0.016381	Background	15
P32377	1	0.01093	Background	15
P47068	1	0.01093	Background	15
P02309	1	0.010921	Background	15
P38791	1	0.010921	Background	15
P40150	1	0.010921	Background	15
P41911	1	0.010911	Background	15
P15891	1	0.00548	Background	15
P33327	1	0.00546	Background	15
Q07657	1	0.00448	Background	14
P16547	1	0	Background	15
P43621	1	0	Background	15
P53731	1	0	Background	15
P14065	1	-0.00546	Background	15
P32476	1	-0.010911	Background	15
Q03104	1	-0.010911	Background	15
Q06625	1	-0.010911	Background	15
P47089	1	-0.021822	Background	15
Q04491	1	-0.021841	Background	15
Q04660	1	-0.02496	Background	12
P22146	1	-0.027302	Background	15
O13585	1	-0.02868	Background	12
P32861	1	-0.032733	Background	15
Q03661	1	-0.032733	Background	15
Q12522	1	-0.032733	Background	15
P33204	1	-0.03288	Background	15
Q10740	1	-0.038222	Background	15
P06738	1	-0.038257	Background	15
P23644	1	-0.038257	Background	15
P40159	1	-0.043631	Background	10
P10081	1	-0.043644	Background	15
P12385	1	-0.043644	Background	15
P32481	1	-0.043644	Background	15
P40472	1	-0.043644	Background	15
P04037	1	-0.043683	Background	15
P17423	1	-0.043683	Background	15
Q3E834	1	-0.044827	Background	13
P39744	1	-0.046355	Background	13
P06634	1	-0.054554	Background	15
P38911	1	-0.054554	Background	15
P39929	1	-0.054554	Background	15
P53981	1	-0.054554	Background	15
Q08742	1	-0.054554	Background	15
P40029	1	-0.054603	Background	15
P47124	1	-0.05475	Background	15
Q04067	1	-0.060064	Background	15
P07170	1	-0.065465	Background	15
P26309	1	-0.065465	Background	15
P09201	1	-0.065524	Background	15
P17555	1	-0.065524	Background	15
P43593	1	-0.066915	Background	15
P43603	1	-0.069441	Background	14
P39966	1	-0.072843	Background	13
P35732	1	-0.072943	Background	13
P21734	1	-0.074321	Background	10
P38972	1	-0.076376	Background	15
P29704	1	-0.076445	Background	15
P53738	1	-0.076445	Background	15
P10592	1	-0.081905	Background	15
Q12314	1	-0.081905	Background	15
Q08745	1	-0.087679	Background	15
P53221	1	-0.092992	Background	15
P39517	1	-0.096322	Background	14
Q12109	1	-0.098198	Background	15
P38260	1	-0.098286	Background	15
P02994	1	-0.103746	Background	15
P07284	1	-0.109109	Background	15
P09440	1	-0.109109	Background	15
P38836	1	-0.109206	Background	15
P05756	1	-0.109599	Background	15
P28834	1	-0.109599	Background	15
P23615	1	-0.112002	Background	14
P37299	1	-0.112126	Background	14
Q12306	1	-0.114667	Background	15
P38636	1	-0.119582	Background	10
P39105	1	-0.119697	Background	9
P14922	1	-0.12002	Background	15
P32623	1	-0.12002	Background	15
Q04947	1	-0.12002	Background	15
P40462	1	-0.120127	Background	15
Q99383	1	-0.120127	Background	15
P35844	1	-0.125587	Background	15
Q12355	1	-0.125615	Background	11
P41810	1	-0.126039	Background	15
P21264	1	-0.128247	Background	9
P06101	1	-0.130931	Background	15
P06780	1	-0.130931	Background	15
P38116	1	-0.130931	Background	15
Q08220	1	-0.130931	Background	15
Q3E7X9	1	-0.131048	Background	15
P06367	1	-0.131165	Background	15
P53173	1	-0.13444	Background	12
P40825	1	-0.136508	Background	15
P53691	1	-0.136753	Background	15
P17106	1	-0.141842	Background	15
P40509	1	-0.141842	Background	15
P42943	1	-0.141842	Background	15
P53839	1	-0.142479	Background	15
P27476	1	-0.14263	Background	12
P22353	1	-0.147429	Background	15
P32598	1	-0.147429	Background	15
P49090	1	-0.147429	Background	15
P00445	1	-0.152753	Background	15
P40017	1	-0.152753	Background	15
P08679	1	-0.156893	Background	12
P05319	1	-0.158349	Background	15
P16603	1	-0.158349	Background	15
P53303	1	-0.158349	Background	15
P40327	1	-0.162057	Background	10
Q00764	1	-0.163663	Background	15
Q08977	1	-0.163663	Background	15
Q12449	1	-0.163663	Background	15
P38787	1	-0.16381	Background	15
P46992	1	-0.16381	Background	15
P04456	1	-0.164399	Background	15
P22696	1	-0.172674	Background	14
P53633	1	-0.174201	Background	13
P53914	1	-0.174574	Background	15
P02400	1	-0.17473	Background	15
Q01976	1	-0.17473	Background	15
P15703	1	-0.174887	Background	15
Q04341	1	-0.178287	Background	12
P36046	1	-0.180191	Background	15
Q00711	1	-0.180191	Background	15
Q01939	1	-0.180352	Background	15
P39726	1	-0.18316	Background	12
P32179	1	-0.185485	Background	15
P40087	1	-0.185485	Background	15
P43585	1	-0.185485	Background	15
P47122	1	-0.185485	Background	15
Q04869	1	-0.185651	Background	15
P23724	1	-0.186151	Background	15
P38689	1	-0.191111	Background	15
P38248	1	-0.196396	Background	15
Q02642	1	-0.196396	Background	15
Q06494	1	-0.196396	Background	15
P32340	1	-0.196572	Background	15
P36015	1	-0.196748	Background	15
P38707	1	-0.196748	Background	15
P00815	1	-0.202032	Background	15
P53978	1	-0.202213	Background	15
Q12305	1	-0.203864	Background	15
Q06705	1	-0.206084	Background	14
P0C2H7	1	-0.207307	Background	15
P33892	1	-0.207307	Background	15
P38777	1	-0.207307	Background	15
Q01560	1	-0.208051	Background	15
P21576	1	-0.218218	Background	15
P39103	1	-0.218413	Background	15
Q12091	1	-0.218413	Background	15
P18239	1	-0.218609	Background	15
P25559	1	-0.226245	Background	14
Q01649	1	-0.227969	Background	11
Q01519	1	-0.228485	Background	14
P00045	1	-0.229129	Background	15
P36059	1	-0.229129	Background	15
P40016	1	-0.229129	Background	15
P08524	1	-0.229539	Background	15
P05748	1	-0.229745	Background	15
P40086	1	-0.229952	Background	15
P38219	1	-0.235004	Background	15
P03962	1	-0.24004	Background	15
P10622	1	-0.24004	Background	15
P32074	1	-0.24004	Background	15
P38755	1	-0.24004	Background	15
Q12680	1	-0.24004	Background	15
Q06449	1	-0.240254	Background	15
P33298	1	-0.242608	Background	9
P00899	1	-0.245715	Background	15
P11353	1	-0.245715	Background	15
P10080	1	-0.246377	Background	15
P36135	1	-0.250951	Background	15
P38716	1	-0.250951	Background	15
P32521	1	-0.251175	Background	15
P40040	1	-0.251175	Background	15
P07244	1	-0.256635	Background	15
P50085	1	-0.256635	Background	15
P53281	1	-0.260132	Background	14
P40413	1	-0.261861	Background	15
P40483	1	-0.261861	Background	15
P53090	1	-0.261861	Background	15
Q06408	1	-0.261861	Background	15
P25375	1	-0.262096	Background	15
P09064	1	-0.267556	Background	15
P22803	1	-0.267796	Background	15
O43137	1	-0.272772	Background	15
P25623	1	-0.272772	Background	15
P38624	1	-0.272772	Background	15
P38760	1	-0.272772	Background	15
P39721	1	-0.272772	Background	15
P40991	1	-0.272772	Background	15
P53334	1	-0.272772	Background	15
P32366	1	-0.273261	Background	15
P53301	1	-0.278477	Background	15
Q12044	1	-0.278477	Background	15
P49954	1	-0.278726	Background	15
P38431	1	-0.283683	Background	15
P40037	1	-0.283683	Background	15
P80235	1	-0.283683	Background	15
P43123	1	-0.283937	Background	15
Q3E757	1	-0.289656	Background	15
A5Z2X5	1	-0.294594	Background	15
P00427	1	-0.294594	Background	15
P37012	1	-0.294594	Background	15
P04802	1	-0.295122	Background	15
P38628	1	-0.300318	Background	15
P43582	1	-0.300587	Background	15
Q06485	1	-0.302407	Background	11
P07342	1	-0.305505	Background	15
P22203	1	-0.305505	Background	15
P32590	1	-0.305505	Background	15
P32608	1	-0.305505	Background	15
P37291	1	-0.305505	Background	15
Q08972	1	-0.305505	Background	15
P09938	1	-0.306327	Background	15
P15019	1	-0.312358	Background	15
P49334	1	-0.312831	Background	14
P04912	1	-0.316416	Background	15
P24783	1	-0.316416	Background	15
P40106	1	-0.316416	Background	15
P46683	1	-0.316416	Background	15
P26637	1	-0.316699	Background	15
P10869	1	-0.316982	Background	15
P38088	1	-0.316982	Background	15
Q3E772	1	-0.319389	Background	13
P53152	1	-0.322448	Background	15
P48164	1	-0.327327	Background	15
Q03102	1	-0.327619	Background	15
P06182	1	-0.328049	Background	12
P54000	1	-0.329153	Background	13
P09624	1	-0.333378	Background	15
P07275	1	-0.338238	Background	15
P15496	1	-0.338238	Background	15
P32468	1	-0.338238	Background	15
P32891	1	-0.338238	Background	15
P43590	1	-0.338238	Background	15
P19146	1	-0.33854	Background	15
Q05785	1	-0.339032	Background	9
Q01855	1	-0.339147	Background	15
P25342	1	-0.344656	Background	10
P32915	1	-0.345878	Background	12
P27614	1	-0.349149	Background	15
P29952	1	-0.349149	Background	15
P32453	1	-0.349149	Background	15
P38765	1	-0.349774	Background	15
P39743	1	-0.350402	Background	15
P36421	1	-0.350718	Background	15
P05150	1	-0.358408	Background	14
P40510	1	-0.36006	Background	15
P54113	1	-0.36006	Background	15
P07260	1	-0.365842	Background	15
P22133	1	-0.365842	Background	15
P26785	1	-0.365842	Background	15
Q02326	1	-0.366169	Background	15
P40582	1	-0.367489	Background	15
P07257	1	-0.37097	Background	15
P09457	1	-0.37097	Background	15
P25293	1	-0.37097	Background	15
P32626	1	-0.37097	Background	15
P33421	1	-0.37097	Background	15
P38773	1	-0.37097	Background	15
P53332	1	-0.37097	Background	15
Q3E841	1	-0.37097	Background	15
P47075	1	-0.376762	Background	15
P14843	1	-0.381881	Background	15
P18562	1	-0.381881	Background	15
P32469	1	-0.381881	Background	15
P53148	1	-0.387683	Background	15
P00358	1	-0.392792	Background	15
P30656	1	-0.392792	Background	15
P32497	1	-0.392792	Background	15
P38810	1	-0.392792	Background	15
P40518	1	-0.392792	Background	15
P41811	1	-0.392792	Background	15
P46672	1	-0.392792	Background	15
P53235	1	-0.392792	Background	15
Q03973	1	-0.392792	Background	15
P04840	1	-0.393143	Background	15
P32527	1	-0.393496	Background	15
P38708	1	-0.393849	Background	15
P08417	1	-0.398604	Background	15
Q03048	1	-0.398961	Background	15
P14832	1	-0.399319	Background	15
P39926	1	-0.402531	Background	14
P38137	1	-0.403703	Background	15
Q04409	1	-0.403703	Background	15
Q12159	1	-0.403703	Background	15
P52910	1	-0.404064	Background	15
P25694	1	-0.404426	Background	15
P32316	1	-0.404426	Background	15
P32381	1	-0.404426	Background	15
P36154	1	-0.405449	Background	14
P00942	1	-0.409524	Background	15
P36018	1	-0.409524	Background	15
P05749	1	-0.414614	Background	15
P17695	1	-0.414985	Background	15
P32528	1	-0.415356	Background	15
P38206	1	-0.420822	Background	15
P07256	1	-0.421199	Background	15
P50094	1	-0.421455	Background	13
P19881	1	-0.425068	Background	12
P15303	1	-0.425525	Background	15
P31688	1	-0.425525	Background	15
P39976	1	-0.425525	Background	15
Q04728	1	-0.425525	Background	15
Q06505	1	-0.425525	Background	15
P27616	1	-0.436436	Background	15
P48606	1	-0.436436	Background	15
P05739	1	-0.436826	Background	15
P0CX50	1	-0.436826	Background	15
P22515	1	-0.436826	Background	15
P0C0V8	1	-0.442286	Background	15
P50107	1	-0.443932	Background	13
P38764	1	-0.447347	Background	15
P39935	1	-0.447347	Background	15
P47120	1	-0.447347	Background	15
P16467	1	-0.447747	Background	15
P19097	1	-0.447747	Background	15
P39708	1	-0.453207	Background	15
P07259	1	-0.453613	Background	15
P06103	1	-0.458258	Background	15
P06105	1	-0.458258	Background	15
P14306	1	-0.458258	Background	15
P18544	1	-0.458258	Background	15
P25343	1	-0.458258	Background	15
P38197	1	-0.458258	Background	15
P38754	1	-0.458258	Background	15
P39078	1	-0.458258	Background	15
Q01217	1	-0.458258	Background	15
P00175	1	-0.458667	Background	15
P38182	1	-0.458667	Background	15
P36010	1	-0.459078	Background	15
P32454	1	-0.45949	Background	15
P00441ups	1	-0.462473	Spike	12
P40054	1	-0.464128	Background	15
P47018	1	-0.464128	Background	15
Q12211	1	-0.467748	Background	10
P11412	1	-0.469168	Background	15
P17076	1	-0.469168	Background	15
P28495	1	-0.469168	Background	15
P32645	1	-0.469168	Background	15
P39107	1	-0.469168	Background	15
P39730	1	-0.469168	Background	15
P40075	1	-0.469168	Background	15
P48562	1	-0.472556	Background	15
O13563	1	-0.475048	Background	15
P00330	1	-0.480079	Background	15
P0CS90	1	-0.480079	Background	15
P26570	1	-0.480079	Background	15
P28272	1	-0.480079	Background	15
P28777	1	-0.480079	Background	15
P30822	1	-0.480079	Background	15
P46969	1	-0.480079	Background	15
P32558	1	-0.480509	Background	15
P53250	1	-0.480509	Background	15
P43616	1	-0.481803	Background	15
P53199	1	-0.482549	Background	13
P08518	1	-0.483268	Background	13
P0CX46	1	-0.485969	Background	15
P48589	1	-0.485969	Background	15
P0CX38	1	-0.486404	Background	15
P32463	1	-0.486404	Background	15
P18961	1	-0.49099	Background	15
P19073	1	-0.49099	Background	15
P23180	1	-0.49099	Background	15
P40302	1	-0.49099	Background	15
P47912	1	-0.49099	Background	15
Q86ZR7	1	-0.49099	Background	15
P05738	1	-0.491429	Background	15
P52490	1	-0.491429	Background	15
P00127	1	-0.494166	Background	8
P11491	1	-0.501901	Background	15
P28274	1	-0.501901	Background	15
P38817	1	-0.501901	Background	15
Q12122	1	-0.501901	Background	15
P05755	1	-0.5028	Background	15
P33307	1	-0.504299	Background	13
P0CX32	1	-0.50781	Background	15
P32324	1	-0.508265	Background	15
P21965	1	-0.512812	Background	15
P29509	1	-0.512812	Background	15
Q01852	1	-0.512812	Background	15
Q07505	1	-0.512812	Background	15
P47137	1	-0.513271	Background	15
P25451	1	-0.51373	Background	15
P07283	1	-0.518731	Background	15
P23254	1	-0.518731	Background	15
P60010	1	-0.519195	Background	15
P33201	1	-0.523723	Background	15
P40579	1	-0.523723	Background	15
P40961	1	-0.523723	Background	15
P52893	1	-0.523723	Background	15
P39013	1	-0.531476	Background	14
P07991	1	-0.534634	Background	15
P28241	1	-0.535112	Background	15
P32867	1	-0.535112	Background	15
O74700	1	-0.540572	Background	15
Q07551	1	-0.540572	Background	15
P0CX42	1	-0.545545	Background	15
P34730	1	-0.545545	Background	15
P38115	1	-0.545545	Background	15
P53081	1	-0.545545	Background	15
P53622	1	-0.545545	Background	15
P80210	1	-0.545545	Background	15
Q06142	1	-0.545545	Background	15
P0CX24	1	-0.546032	Background	15
P15700	1	-0.546032	Background	15
P20459	1	-0.546032	Background	15
P38205	1	-0.546032	Background	15
P40069	1	-0.547012	Background	15
Q02785	1	-0.548986	Background	11
P00729	1	-0.551493	Background	15
P38066	1	-0.552482	Background	15
P15731	1	-0.556456	Background	15
P16387	1	-0.556456	Background	15
P23542	1	-0.556456	Background	15
P31412	1	-0.556456	Background	15
P36156	1	-0.556456	Background	15
P40513	1	-0.556456	Background	15
P25719	1	-0.556953	Background	15
P49723	1	-0.556953	Background	15
O14467	1	-0.562413	Background	15
P33330	1	-0.562413	Background	15
P53131	1	-0.566954	Background	12
P09733	1	-0.567367	Background	15
P22137	1	-0.567367	Background	15
P32775	1	-0.567367	Background	15
Q06252	1	-0.567367	Background	15
Q12460	1	-0.567367	Background	15
P38999	1	-0.567874	Background	15
Q04792	1	-0.57072	Background	14
P05626	1	-0.573334	Background	15
Q08601	1	-0.573452	Background	14
P19262	1	-0.578006	Background	15
P00950	1	-0.578277	Background	15
P07149	1	-0.578277	Background	15
P12612	1	-0.578277	Background	15
P12695	1	-0.578277	Background	15
P23641	1	-0.578277	Background	15
P30624	1	-0.578277	Background	15
P53163	1	-0.578277	Background	15
Q3E792	1	-0.578277	Background	15
P24280	1	-0.578794	Background	15
P04147	1	-0.580354	Background	15
P53145	1	-0.584255	Background	15
Q05933	1	-0.584255	Background	15
Q12428	1	-0.584255	Background	15
P53111	1	-0.584778	Background	15
P12904	1	-0.589188	Background	15
P15274	1	-0.589188	Background	15
P22141	1	-0.589188	Background	15
P37302	1	-0.589188	Background	15
P38071	1	-0.589188	Background	15
P38840	1	-0.589188	Background	15
P38845	1	-0.589188	Background	15
P39522	1	-0.589188	Background	15
P40303	1	-0.589188	Background	15
P53549	1	-0.589188	Background	15
Q05016	1	-0.589188	Background	15
P23248	1	-0.589715	Background	15
P25376	1	-0.596509	Background	14
P23776	1	-0.600099	Background	15
P05318	1	-0.600636	Background	15
P31373	1	-0.601174	Background	15
P0CX44	1	-0.602254	Background	15
P33416	1	-0.606096	Background	15
P02992	1	-0.61101	Background	15
P07263	1	-0.61101	Background	15
P0CX52	1	-0.611556	Background	15
P47143	1	-0.612104	Background	15
Q06685	1	-0.617017	Background	15
P32602	1	-0.617569	Background	15
P39004	1	-0.621921	Background	15
Q04432	1	-0.621921	Background	15
Q12154	1	-0.621921	Background	15
Q05515	1	-0.623035	Background	15
P30657	1	-0.624973	Background	14
P11154	1	-0.632832	Background	15
P36047	1	-0.632832	Background	15
P38998	1	-0.632832	Background	15
Q03161	1	-0.632832	Background	15
Q04062	1	-0.632832	Background	15
P36136	1	-0.633398	Background	15
P54839	1	-0.633398	Background	15
P38715	1	-0.633965	Background	15
Q3E7Z5	1	-0.638778	Background	13
Q08245	1	-0.638858	Background	15
P43555	1	-0.643743	Background	15
Q12123	1	-0.643743	Background	15
Q12213	1	-0.643743	Background	15
Q12532	1	-0.643743	Background	15
P12709	1	-0.644318	Background	15
P32588	1	-0.644318	Background	15
P34227	1	-0.645474	Background	15
P38701	1	-0.645474	Background	15
P41939	1	-0.649779	Background	15
P14540	1	-0.650361	Background	15
Q12363	1	-0.650361	Background	15
O13516	1	-0.650944	Background	15
P0CX83	1	-0.654654	Background	15
P17709	1	-0.654654	Background	15
P25373	1	-0.654654	Background	15
P36008	1	-0.654654	Background	15
Q08723	1	-0.654654	Background	15
P00498	1	-0.655239	Background	15
P05740	1	-0.655826	Background	15
P40043	1	-0.655826	Background	15
P53912	1	-0.657004	Background	15
Q00055	1	-0.660699	Background	15
P11986	1	-0.663054	Background	14
P00331	1	-0.665565	Background	15
P05694	1	-0.665565	Background	15
P0CX26	1	-0.665565	Background	15
P17505	1	-0.665565	Background	15
P28007	1	-0.665565	Background	15
P31787	1	-0.665565	Background	15
P37292	1	-0.665565	Background	15
P39676	1	-0.665565	Background	15
P39990	1	-0.665565	Background	15
P04076	1	-0.66616	Background	15
P26786	1	-0.66616	Background	15
P31383	1	-0.66616	Background	15
P41921	1	-0.66616	Background	15
Q02486	1	-0.66616	Background	15
P32835	1	-0.67162	Background	15
P40414	1	-0.67162	Background	15
O13547	1	-0.676475	Background	15
P0CX34	1	-0.676475	Background	15
P38892	1	-0.676475	Background	15
P40215	1	-0.676475	Background	15
P07281	1	-0.67708	Background	15
P04806	1	-0.682541	Background	15
P53598	1	-0.682541	Background	15
P15454	1	-0.683152	Background	15
P29547	1	-0.683152	Background	15
P00924	1	-0.687386	Background	15
P07245	1	-0.687386	Background	15
P16861	1	-0.687386	Background	15
P20967	1	-0.687386	Background	15
P25443	1	-0.687386	Background	15
P32379	1	-0.687386	Background	15
Q07478	1	-0.687386	Background	15
Q6Q547	1	-0.687386	Background	15
P17255	1	-0.688001	Background	15
P25039	1	-0.688001	Background	15
P38281	1	-0.688001	Background	15
P00410	1	-0.690706	Background	12
P10591	1	-0.694082	Background	15
P38795	1	-0.697764	Background	13
P54838	1	-0.698297	Background	15
P00927	1	-0.698922	Background	15
P05317	1	-0.698922	Background	15
P09232	1	-0.698922	Background	15
P21954	1	-0.698922	Background	15
P29453	1	-0.698922	Background	15
P47165	1	-0.698922	Background	15
P54885	1	-0.698922	Background	15
P32582	1	-0.699548	Background	15
P47117	1	-0.699548	Background	15
P15705	1	-0.704382	Background	15
P35723	1	-0.704382	Background	15
P07806	1	-0.709208	Background	15
P0CX30	1	-0.709208	Background	15
P15646	1	-0.709208	Background	15
P34167	1	-0.709208	Background	15
P53172	1	-0.709208	Background	15
Q08193	1	-0.709208	Background	15
Q08985	1	-0.709208	Background	15
P00812	1	-0.709842	Background	15
P32599	1	-0.711115	Background	15
Q04344	1	-0.715943	Background	15
P40554	1	-0.716151	Background	14
P04807	1	-0.716278	Background	15
P00925	1	-0.720119	Background	15
P30952	1	-0.720119	Background	15
P38249	1	-0.720119	Background	15
P47176	1	-0.720119	Background	15
P49167	1	-0.720119	Background	15
P38788	1	-0.720763	Background	15
P53184	1	-0.721408	Background	15
Q02753	1	-0.723356	Background	15
P38075	1	-0.726223	Background	15
Q12499	1	-0.726874	Background	15
Q07623	1	-0.728015	Background	14
P00560	1	-0.73103	Background	15
P14020	1	-0.73103	Background	15
P17649	1	-0.73103	Background	15
P19882	1	-0.73103	Background	15
P32471	1	-0.73103	Background	15
P46654	1	-0.73103	Background	15
Q03940	1	-0.73103	Background	15
Q99258	1	-0.73103	Background	15
P0CX48	1	-0.731684	Background	15
P00359	1	-0.733655	Background	15
P15180	1	-0.733655	Background	15
Q06146	1	-0.733655	Background	15
P23638	1	-0.737144	Background	15
Q3E754	1	-0.737144	Background	15
P00044	1	-0.741941	Background	15
P06106	1	-0.741941	Background	15
P0CX54	1	-0.741941	Background	15
P35719	1	-0.741941	Background	15
P38627	1	-0.741941	Background	15
P87262	1	-0.741941	Background	15
P40185	1	-0.742604	Background	15
P46990	1	-0.742604	Background	15
P0CX56	1	-0.743269	Background	15
P07262	1	-0.744605	Background	15
P38711	1	-0.744605	Background	15
P00830	1	-0.752852	Background	15
P00890	1	-0.752852	Background	15
P10664	1	-0.752852	Background	15
P26755	1	-0.752852	Background	15
P26321	1	-0.753525	Background	15
P38616	1	-0.753525	Background	15
P32911	0.996548	-0.7542	Background	15
P07267	0.891225	-0.758985	Background	15
Q03835	0.891225	-0.758985	Background	15
P02294	0.799716	-0.763763	Background	15
P07143	0.799716	-0.763763	Background	15
P31116	0.799716	-0.763763	Background	15
P46680	0.799716	-0.763763	Background	15
P53141	0.799716	-0.763763	Background	15
P61830	0.799716	-0.763763	Background	15
Q12165	0.799716	-0.763763	Background	15
P05750	0.787122	-0.764445	Background	15
P21242	0.688723	-0.769906	Background	15
P25087	0.688723	-0.769906	Background	15
P38067	1	-0.770456	Background	13
P07278	0.677411	-0.770595	Background	15
P14126	0.612808	-0.774674	Background	15
P15625	0.612808	-0.774674	Background	15
P17536	0.612808	-0.774674	Background	15
P11484	0.603805	-0.775366	Background	15
P41920	0.603805	-0.775366	Background	15
Q07688	0.523122	-0.780826	Background	15
P06168	0.461303	-0.785584	Background	15
P15108	0.461303	-0.785584	Background	15
P22943	0.461303	-0.785584	Background	15
P40531	0.461303	-0.785584	Background	15
P09436	0.453411	-0.786287	Background	15
P38934	0.453411	-0.786287	Background	15
P27809	1	-0.786562	Background	10
P00931	0.389988	-0.791747	Background	15
P19414	0.389988	-0.791747	Background	15
P26783	0.382566	-0.792456	Background	15
P32327	0.360045	-0.794595	Background	15
P00817	0.344029	-0.796495	Background	15
P02829	0.344029	-0.796495	Background	15
P03965	0.344029	-0.796495	Background	15
P0CX40	0.344029	-0.796495	Background	15
P16451	0.344029	-0.796495	Background	15
P29311	0.344029	-0.796495	Background	15
P38804	0.344029	-0.796495	Background	15
P39533	0.344029	-0.796495	Background	15
P20081	0.337644	-0.797207	Background	15
Q3E7Y3	0.337644	-0.797207	Background	15
P32610	1	-0.798069	Background	12
P38891	0.287407	-0.802668	Background	15
Q00955	0.2815	-0.803387	Background	15
P32589	0.249791	-0.807406	Background	15
P38061	0.249791	-0.807406	Background	15
Q12329	0.249791	-0.807406	Background	15
Q12335	0.249791	-0.807406	Background	15
P07274	0.244489	-0.808128	Background	15
P01094	0.413194	-0.808657	Background	14
P15624	0.239262	-0.808852	Background	15
P39954	0.205974	-0.813588	Background	15
P35195	0.558916	-0.818084	Background	13
P35691	0.177192	-0.818317	Background	15
P50861	0.177192	-0.818317	Background	15
Q06151	0.177192	-0.818317	Background	15
Q12118	0.177192	-0.818317	Background	15
Q04894	0.173305	-0.819049	Background	15
P19358	0.161102	-0.821255	Background	15
P00360	0.123678	-0.829228	Background	15
P0CX36	0.123678	-0.829228	Background	15
P14742	0.123678	-0.829228	Background	15
P16140	0.123678	-0.829228	Background	15
P32449	0.123678	-0.829228	Background	15
P32496	0.123678	-0.829228	Background	15
P35189	0.123678	-0.829228	Background	15
P38221	0.123678	-0.829228	Background	15
P40217	0.123678	-0.829228	Background	15
P40580	0.123678	-0.829228	Background	15
P41338	0.123678	-0.829228	Background	15
P14120	0.120586	-0.829969	Background	15
P47119	0.721907	-0.830278	Background	12
Q02821	0.099008	-0.83543	Background	15
P00549	0.083412	-0.840139	Background	15
P02557	0.083412	-0.840139	Background	15
P15992	0.083412	-0.840139	Background	15
P53297	0.083412	-0.840139	Background	15
P13663	0.081224	-0.84089	Background	15
P24000	0.081224	-0.84089	Background	15
P06208	0.065842	-0.84635	Background	15
P25491	0.065842	-0.84635	Background	15
Q06440	0.065842	-0.84635	Background	15
P22768	0.052879	-0.851811	Background	15
P46655	0.052879	-0.851811	Background	15
P16862	0.051287	-0.852574	Background	15
P41818	0.092196	-0.854808	Background	14
P28240	0.042138	-0.857271	Background	15
P32445	0.042138	-0.857271	Background	15
P41057	0.034388	-0.861961	Background	15
P06169	0.033293	-0.862731	Background	15
P32337	0.033293	-0.862731	Background	15
P38013	0.030002	-0.865056	Background	15
P33322	0.026008	-0.868192	Background	15
Q03558	0.026008	-0.868192	Background	15
P10963	0.025101	-0.868969	Background	15
P38011	0.020891	-0.872872	Background	15
P40893	0.020891	-0.872872	Background	15
Q12074	0.020891	-0.872872	Background	15
P16521	0.020173	-0.873652	Background	15
P41805	0.020173	-0.873652	Background	15
P41940	0.020173	-0.873652	Background	15
P49089	0.014752	-0.8799	Background	15
P00431	0.012081	-0.883782	Background	15
Q03677	0.012081	-0.883782	Background	15
Q12447	0.012081	-0.883782	Background	15
P41058	0.011592	-0.884573	Background	15
Q12178	0.036489	-0.893729	Background	13
P16550	0.006554	-0.894693	Background	15
P32288	0.006269	-0.895493	Background	15
P38720	0.006269	-0.895493	Background	15
P52553	0.006269	-0.895493	Background	15
P53252	0.005981	-0.896295	Background	15
P39015	0.005703	-0.8971	Background	15
P10145ups	1	-0.901853	Spike	8
P01098	0.003331	-0.905604	Background	15
P53849	0.003331	-0.905604	Background	15
P32860	0.003163	-0.906414	Background	15
P46367	0.003163	-0.906414	Background	15
P00447	0.001545	-0.916515	Background	15
P05030	0.000883	-0.923621	Background	15
Q05911	0.00064	-0.927426	Background	15
P17967	2.8e-05	-0.955557	Background	15

## Sheet: MQ-L_Low
Distributions of Spearman's rank correlation coefficients obtained in samples P5-P9 of the main dataset (PXD001819) with the MQ-L approach.
Protein	FDR	rho	Spike/Background	Missing values
P04802	2.8e-05	0.955557	Background	15
P02994	0.000113	0.944636	Background	15
P38077	0.000113	0.944636	Background	15
Q12306	0.000113	0.944636	Background	15
P07259	0.000143	0.942554	Background	15
P34216	0.000432	0.931594	Background	15
P01123	0.000584	0.928255	Background	15
P04840	0.000627	0.927426	Background	15
P50095	0.000864	0.923621	Background	15
P34227	0.001252	0.91898	Background	15
P0CS90	0.001419	0.917335	Background	15
P07149	0.001476	0.916808	Background	15
P00815	0.001507	0.916515	Background	15
P68871ups	1	0.914207	Spike	8
P53301	0.002611	0.908856	Background	15
P05756	0.003079	0.906414	Background	15
Q02725	0.003239	0.905604	Background	15
Q03690	0.003239	0.905604	Background	15
Q12443	0.003239	0.905604	Background	15
P36008	0.004146	0.901761	Background	15
P40150	0.004359	0.900954	Background	15
P05744	0.006089	0.895493	Background	15
P36013	0.006089	0.895493	Background	15
P07264	0.006372	0.894693	Background	15
P07991	0.006372	0.894693	Background	15
P18239	0.00832	0.890033	Background	15
Q04371	0.00832	0.890033	Background	15
P53834	0.050232	0.886273	Background	13
P02309	0.010741	0.885365	Background	15
P09624	0.010741	0.885365	Background	15
P32527	0.010741	0.885365	Background	15
P00899	0.011658	0.883782	Background	15
P10081	0.011658	0.883782	Background	15
P11632	0.011658	0.883782	Background	15
P38858	0.011658	0.883782	Background	15
Q12230	0.012057	0.88307	Background	15
P02788ups	1	0.880631	Spike	9
P31539	0.014219	0.8799	Background	15
P32799	0.160301	0.877174	Background	12
P28707	0.020154	0.872872	Background	15
P53852	0.020154	0.872872	Background	15
P38707	0.025114	0.868192	Background	15
P53312	0.025114	0.868192	Background	15
P0CH09	0.03218	0.862731	Background	15
P37898	0.03218	0.862731	Background	15
Q03048	0.03218	0.862731	Background	15
P00830	0.0332	0.861961	Background	15
P14907	0.0332	0.861961	Background	15
P33331	0.03806	0.858809	Background	15
P32861	0.040634	0.857271	Background	15
P05413ups	1	0.852437	Spike	8
P05750	0.051042	0.851811	Background	15
P38631	0.051042	0.851811	Background	15
P53912	0.051042	0.851811	Background	15
Q04947	0.052496	0.85105	Background	15
P36421	0.056108	0.849395	Background	15
P32324	0.076069	0.841643	Background	15
P49435	0.078216	0.84089	Background	15
P02768ups	0.080405	0.840139	Spike	15
P38716	0.095841	0.83543	Background	15
P07278	0.113538	0.830713	Background	15
P32582	0.113538	0.830713	Background	15
P00445	0.11945	0.829228	Background	15
P08566	0.11945	0.829228	Background	15
P08758ups	1	0.828131	Spike	11
P09064	0.140426	0.824509	Background	15
P32588	0.140426	0.824509	Background	15
P38886	0.140426	0.824509	Background	15
P38137	0.163982	0.819782	Background	15
P20081	0.167866	0.819049	Background	15
P53598	0.171619	0.818317	Background	15
P07251	0.199916	0.813588	Background	15
Q12213	0.22697	0.809578	Background	15
P39101	1	0.809521	Background	11
P40531	0.231957	0.808852	Background	15
P14832	0.24242	0.807406	Background	15
P32191	0.24242	0.807406	Background	15
P36139	0.24242	0.807406	Background	15
P38968	0.24242	0.807406	Background	15
P21954	0.272848	0.803387	Background	15
P32377	0.272848	0.803387	Background	15
P47039	0.278248	0.802668	Background	15
P07560	0.32686	0.797207	Background	15
P40075	0.333397	0.796495	Background	15
P06208	0.337199	0.796031	Background	15
P04806	0.373173	0.792456	Background	15
Q3E7X9	0.407296	0.789345	Background	15
P22217	0.434632	0.786991	Background	15
P26786	0.434632	0.786991	Background	15
P0C2H8	0.442229	0.786287	Background	15
P38879	0.450418	0.785584	Background	15
P05150	0.803417	0.781777	Background	14
P39533	0.501715	0.781526	Background	15
P09938	0.510723	0.780826	Background	15
P32897	0.510723	0.780826	Background	15
P12612	0.576754	0.776061	Background	15
P26637	0.576754	0.776061	Background	15
P28834	0.576754	0.776061	Background	15
P32366	0.585363	0.775366	Background	15
P28319	0.594723	0.774674	Background	15
Q05506	0.594723	0.774674	Background	15
P53252	0.743955	0.765817	Background	15
P15891	0.755992	0.76513	Background	15
Q01532	0.768145	0.764445	Background	15
Q03102	0.768145	0.764445	Background	15
P32565	0.777655	0.763763	Background	15
P43590	0.777655	0.763763	Background	15
P53885	0.777655	0.763763	Background	15
Q12458	0.777655	0.763763	Background	15
P38708	0.786059	0.763091	Background	15
P47120	1	0.761333	Background	14
P07262	0.825136	0.76103	Background	15
P00890	0.852173	0.759665	Background	15
P11745	0.864343	0.758985	Background	15
Q04013	0.864343	0.758985	Background	15
P49723	0.935609	0.755555	Background	15
P11633	0.949775	0.754876	Background	15
P20107	0.978476	0.753525	Background	15
P22133	0.978476	0.753525	Background	15
P27999	0.978476	0.753525	Background	15
P12081ups	0.989417	0.752852	Spike	15
P38625	0.989417	0.752852	Background	15
P39076	0.989417	0.752852	Background	15
P41811	0.989417	0.752852	Background	15
P0CT04	1	0.748734	Background	15
P05759	1	0.748064	Background	15
P47068	1	0.748064	Background	15
Q07648	1	0.744387	Background	11
P08524	1	0.743269	Background	15
P15019	1	0.743269	Background	15
Q06103	1	0.741941	Background	15
Q6Q5H1	1	0.741941	Background	15
P29547	1	0.741702	Background	15
P10592	1	0.737144	Background	15
P48836	1	0.734117	Background	12
P12385	1	0.732996	Background	15
P45978	1	0.732339	Background	15
P14904	1	0.73103	Background	15
P33442	1	0.73103	Background	15
P38260	1	0.73103	Background	15
P53981	1	0.73103	Background	15
Q04951	1	0.73103	Background	15
P40093	1	0.726223	Background	15
P01579ups	1	0.725908	Spike	8
P38910	1	0.722705	Background	15
P05373	1	0.720119	Background	15
P32481	1	0.720119	Background	15
P33327	1	0.719173	Background	15
P53839	1	0.718243	Background	15
P21306	1	0.71723	Background	15
P33201	1	0.715303	Background	15
P07170	1	0.714977	Background	15
P14743	1	0.709842	Background	15
P21801	1	0.709842	Background	15
P22336	1	0.709208	Background	15
P23638	1	0.709208	Background	15
P31688	1	0.709208	Background	15
P32468	1	0.709208	Background	15
P32771	1	0.709208	Background	15
P41810	1	0.709208	Background	15
P53228	1	0.709208	Background	15
Q12044	1	0.709208	Background	15
O00762ups	1	0.706048	Spike	10
P32476	1	0.704382	Background	15
P04037	1	0.699548	Background	15
P14020	1	0.698922	Background	15
P19454	1	0.698297	Background	15
P34221	1	0.698297	Background	15
P36135	1	0.698297	Background	15
P05694	1	0.688617	Background	15
P37292	1	0.687386	Background	15
P39111	1	0.687386	Background	15
P40106	1	0.685455	Background	14
P40017	1	0.683152	Background	15
P38788	1	0.677687	Background	15
P39676	1	0.677687	Background	15
P14747	1	0.67708	Background	15
P39015	1	0.67708	Background	15
Q12377	1	0.67708	Background	15
P32340	1	0.676475	Background	15
P32911	1	0.676475	Background	15
P39730	1	0.674036	Background	15
P40069	1	0.666756	Background	15
Q03661	1	0.666756	Background	15
P80235	1	0.66616	Background	15
Q12305	1	0.66616	Background	15
P38250	1	0.665565	Background	15
P38264	1	0.665565	Background	15
P47018	1	0.665565	Background	15
Q00955	1	0.661884	Background	15
P16474	1	0.661291	Background	15
P52553	1	0.661291	Background	15
P06780	1	0.660699	Background	15
Q12189	1	0.657469	Background	13
P25694	1	0.656414	Background	15
Q05775	1	0.655826	Background	15
P32563	1	0.655239	Background	15
P19414	1	0.654654	Background	15
P35180	1	0.654654	Background	15
P47771	1	0.654654	Background	15
P0CX50	1	0.649779	Background	15
P06396ups	1	0.646687	Spike	11
P16547	1	0.644318	Background	15
P49167	1	0.644318	Background	15
P05626	1	0.643743	Background	15
P38145	1	0.643743	Background	15
P38555	1	0.643743	Background	15
P40364	1	0.643743	Background	15
P19262	1	0.641481	Background	15
P53303	1	0.640579	Background	15
P02406	1	0.640004	Background	15
P32316	1	0.63943	Background	15
P49090	1	0.635104	Background	15
Q02753	1	0.634534	Background	15
Q07551	1	0.633398	Background	15
Q12118	1	0.633398	Background	15
P07246	1	0.632832	Background	15
P25451	1	0.632832	Background	15
P32469	1	0.6285	Background	15
Q04336	1	0.627937	Background	15
P22137	1	0.626411	Background	15
P40472	1	0.623594	Background	15
P53090	1	0.623035	Background	15
Q08422	1	0.623035	Background	15
P22203	1	0.621921	Background	15
P39937	1	0.621921	Background	15
P40462	1	0.621921	Background	15
Q03940	1	0.621921	Background	15
P32463	1	0.617017	Background	15
P25386	1	0.609467	Background	11
P40363	1	0.609293	Background	14
P38891	1	0.608825	Background	15
P09232	1	0.608301	Background	15
P49367	1	0.606096	Background	15
P32835	1	0.602254	Background	15
P17891	1	0.600099	Background	15
P40582	1	0.600099	Background	15
P43555	1	0.600099	Background	15
P36060	1	0.598093	Background	14
P04040ups	1	0.59791	Spike	10
P19097	1	0.595708	Background	15
P43538	1	0.591373	Background	14
P11484	1	0.590773	Background	15
P00812	1	0.589715	Background	15
P32352	1	0.589368	Background	10
P38840	1	0.589188	Background	15
P25343	1	0.586356	Background	15
P23542	1	0.585829	Background	15
P20449	1	0.579313	Background	15
Q12408	1	0.579313	Background	15
P15703	1	0.578794	Background	15
P32454	1	0.578794	Background	15
Q06440	1	0.578277	Background	15
Q08412	1	0.578277	Background	15
Q3E757	1	0.574362	Background	15
P14127	1	0.573334	Background	15
P05747	1	0.573178	Background	13
P32939	1	0.571538	Background	13
P38701	1	0.569916	Background	15
P38715	1	0.568382	Background	15
P0CX48	1	0.567367	Background	15
P40825	1	0.564437	Background	15
P08067	1	0.562413	Background	15
Q04304	1	0.562413	Background	15
P09436	1	0.558454	Background	15
P40482	1	0.556953	Background	15
Q04409	1	0.556953	Background	15
P07275	1	0.556456	Background	15
P33399	1	0.556456	Background	15
P38116	1	0.556456	Background	15
Q05016	1	0.556456	Background	15
P02557	1	0.551987	Background	15
P06101	1	0.551987	Background	15
P41056	1	0.547504	Background	15
P81449	1	0.546032	Background	15
P36059	1	0.545545	Background	15
P33204	1	0.542517	Background	15
P47160	1	0.542517	Background	15
Q01560	1	0.542517	Background	15
P04147	1	0.541056	Background	15
P22141	1	0.540572	Background	15
P47124	1	0.540572	Background	15
P25631	1	0.535112	Background	15
P12962	1	0.534634	Background	15
P40053	1	0.534634	Background	15
Q04178	1	0.534634	Background	15
P19358	1	0.530602	Background	15
P53163	1	0.524191	Background	15
P06105	1	0.523723	Background	15
P18961	1	0.523723	Background	15
P40016	1	0.523723	Background	15
P43593	1	0.523723	Background	15
Q01574	1	0.523723	Background	15
P32891	1	0.523323	Background	13
P15624	1	0.520128	Background	15
Q04636	1	0.519875	Background	9
P33297	1	0.518731	Background	15
P38249	1	0.513271	Background	15
P47176	1	0.513271	Background	15
Q12460	1	0.513271	Background	15
P32381	1	0.512812	Background	15
P40029	1	0.512812	Background	15
P40087	1	0.512812	Background	15
Q02486	1	0.512812	Background	15
Q99321	1	0.512812	Background	15
P40327	1	0.511104	Background	10
P00560	1	0.503703	Background	15
P23639	1	0.50235	Background	15
Q05905	1	0.50235	Background	15
P33299	1	0.501901	Background	15
P38972	1	0.501901	Background	15
P42943	1	0.497781	Background	15
Q03219	1	0.497335	Background	15
P22803	1	0.49689	Background	15
P23644	1	0.492753	Background	15
Q10740	1	0.491429	Background	15
P00942	1	0.49099	Background	15
P14065	1	0.49099	Background	15
P05453	1	0.486404	Background	15
P38988	1	0.484687	Background	13
Q03655	1	0.484383	Background	14
P41277	1	0.480509	Background	15
P32379	1	0.471277	Background	15
P53046	1	0.470469	Background	12
Q08220	1	0.469588	Background	15
P06634	1	0.469168	Background	15
P10622	1	0.469168	Background	15
P38426	1	0.469168	Background	15
Q06408	1	0.469168	Background	15
P38248	1	0.464543	Background	15
P03965	1	0.459078	Background	15
P11353	1	0.459078	Background	15
P27616	1	0.458667	Background	15
P48606	1	0.458258	Background	15
P53250	1	0.458258	Background	15
Q12265	1	0.458258	Background	15
Q08202	1	0.457095	Background	12
P10591	1	0.45402	Background	15
Q01939	1	0.453613	Background	15
P41921	1	0.453207	Background	15
P07284	1	0.449763	Background	15
P10869	1	0.448148	Background	15
P32445	1	0.447347	Background	15
P38345	1	0.444018	Background	14
P16861	1	0.442682	Background	15
P29311	1	0.442682	Background	15
P49954	1	0.442682	Background	15
P36017	1	0.43761	Background	15
P38787	1	0.437217	Background	15
P35197	1	0.436436	Background	15
P33298	1	0.433229	Background	9
Q12207	1	0.431834	Background	12
P53731	1	0.431752	Background	15
P40850	1	0.431366	Background	15
P21243	1	0.425905	Background	15
P23301	1	0.425525	Background	15
P47089	1	0.425525	Background	15
Q01217	1	0.425525	Background	15
Q12233	1	0.425525	Background	15
P17106	1	0.420445	Background	15
Q12314	1	0.416853	Background	15
P07702	1	0.414614	Background	15
P20459	1	0.414614	Background	15
P25623	1	0.414614	Background	15
P40040	1	0.414614	Background	15
Q08732	1	0.414614	Background	15
P00937	1	0.409929	Background	14
Q06523	1	0.409891	Background	15
Q12464	1	0.409524	Background	15
P15625	1	0.405883	Background	15
P07267	1	0.404789	Background	15
P63165ups	1	0.404597	Spike	13
P15873	1	0.404426	Background	15
P20051	1	0.403703	Background	15
P25619	1	0.403703	Background	15
P28007	1	0.403703	Background	15
P02787ups	1	0.401842	Spike	9
P13517	1	0.398604	Background	15
Q06151	1	0.398604	Background	15
Q12154	1	0.398604	Background	15
P0CX24	1	0.394558	Background	15
P25349	1	0.392792	Background	15
P26755	1	0.392792	Background	15
P39743	1	0.392792	Background	15
P52893	1	0.392792	Background	15
P38845	1	0.38803	Background	15
Q05515	1	0.38803	Background	15
P43123	1	0.387683	Background	15
P43588	1	0.387683	Background	15
P33416	1	0.383253	Background	15
P54838	1	0.382565	Background	15
P07244	1	0.382223	Background	15
P39929	1	0.382223	Background	15
Q04175	1	0.382223	Background	15
P15303	1	0.381881	Background	15
P19073	1	0.381881	Background	15
P26784	1	0.381881	Background	15
P38817	1	0.381881	Background	15
P40202	1	0.381881	Background	15
Q08742	1	0.381881	Background	15
P16083ups	1	0.378224	Spike	13
P32599	1	0.378118	Background	15
Q12266	1	0.376762	Background	15
P0CX42	1	0.37501	Background	15
P38197	1	0.371968	Background	15
Q06830ups	1	0.371302	Spike	15
P32608	1	0.37097	Background	15
Q02754	1	0.37097	Background	15
P53900	1	0.370838	Background	12
P38219	1	0.365842	Background	15
A5Z2X5	1	0.36006	Background	15
P00331	1	0.36006	Background	15
P26309	1	0.36006	Background	15
Q3E841	1	0.36006	Background	15
P27476	1	0.358986	Background	12
O43137	1	0.35656	Background	14
P41939	1	0.356216	Background	15
Q06625	1	0.356168	Background	14
P04456	1	0.355239	Background	15
P33892	1	0.350088	Background	15
P07342	1	0.349461	Background	15
P0CX85	1	0.349461	Background	15
P38999	1	0.349149	Background	15
P40413	1	0.349149	Background	15
P47079	1	0.349149	Background	15
Q04728	1	0.349149	Background	15
P15454	1	0.344309	Background	15
P25719	1	0.344	Background	15
P00724	1	0.33854	Background	15
P05749	1	0.33854	Background	15
P00424	1	0.33308	Background	15
P0CX83	1	0.33308	Background	15
P25294	1	0.33308	Background	15
P00931	1	0.328207	Background	15
P32327	1	0.328207	Background	15
Q3E7Y3	1	0.328207	Background	15
P05318	1	0.327619	Background	15
P0CX34	1	0.327327	Background	15
P22353	1	0.327327	Background	15
P32598	1	0.327327	Background	15
P36046	1	0.327327	Background	15
P38810	1	0.327327	Background	15
P16603	1	0.322159	Background	15
P24783	1	0.322159	Background	15
P54113	1	0.316982	Background	15
P0CX09	1	0.316416	Background	15
P39004	1	0.316416	Background	15
P47137	1	0.316416	Background	15
Q12449	1	0.311797	Background	15
P40024	1	0.311239	Background	15
P19882	1	0.307711	Background	15
P39708	1	0.306878	Background	15
P25375	1	0.306052	Background	15
P53978	1	0.305778	Background	15
P00958	1	0.305505	Background	15
P22202	1	0.305505	Background	15
P40495	1	0.300587	Background	15
Q06705	1	0.300497	Background	14
P37291	1	0.296185	Background	15
P16140	1	0.295122	Background	15
P53081	1	0.294858	Background	15
P17649	1	0.294594	Background	15
P32895	1	0.291206	Background	14
Q03104	1	0.290438	Background	15
P15705	1	0.289656	Background	15
P53235	1	0.289397	Background	15
Q06505	1	0.289397	Background	15
P40302	1	0.285215	Background	15
P41940	1	0.284446	Background	15
P38754	1	0.283937	Background	15
P05739	1	0.283683	Background	15
P20967	1	0.283683	Background	15
O13585	1	0.279145	Background	12
Q01855	1	0.278726	Background	15
Q03195	1	0.278477	Background	15
P00546	1	0.277746	Background	13
Q06252	1	0.273261	Background	15
P39721	1	0.273016	Background	15
P43621	1	0.273016	Background	15
P32626	1	0.272772	Background	15
Q08193	1	0.272772	Background	15
Q12680	1	0.272772	Background	15
P53173	1	0.268409	Background	12
P40212	1	0.267796	Background	15
P25559	1	0.266566	Background	14
P35189	1	0.262802	Background	15
P25293	1	0.261861	Background	15
P31412	1	0.261861	Background	15
Q01852	1	0.261861	Background	15
Q00055	1	0.256635	Background	15
Q12349	1	0.251625	Background	15
O74700	1	0.250951	Background	15
P37012	1	0.250951	Background	15
P38711	1	0.250951	Background	15
P33303	1	0.248645	Background	14
Q06449	1	0.240469	Background	15
P12695	1	0.24004	Background	15
P14922	1	0.24004	Background	15
P38755	1	0.24004	Background	15
P16387	1	0.234794	Background	15
Q03161	1	0.230366	Background	15
P41807	1	0.229952	Background	15
P40989	1	0.229334	Background	15
P14843	1	0.229129	Background	15
P00330	1	0.224679	Background	15
P39077	1	0.224074	Background	15
Q01649	1	0.223316	Background	11
Q3E834	1	0.221331	Background	13
P35723	1	0.218609	Background	15
P53152	1	0.218609	Background	15
P40217	1	0.218413	Background	15
P32602	1	0.218218	Background	15
P21734	1	0.216769	Background	10
P10080	1	0.214493	Background	15
Q03862	1	0.214011	Background	11
P05755	1	0.213335	Background	15
P35719	1	0.212953	Background	15
P19881	1	0.210379	Background	12
P34760	1	0.208427	Background	15
P32368	1	0.208239	Background	15
P23724	1	0.208051	Background	15
P89886	1	0.207865	Background	15
P25087	1	0.207492	Background	15
P38206	1	0.207492	Background	15
P48589	1	0.207492	Background	15
P02400	1	0.207307	Background	15
P28495	1	0.207307	Background	15
P38765	1	0.207307	Background	15
Q2V2P9	1	0.202298	Background	13
Q08745	1	0.197457	Background	15
P07245	1	0.196748	Background	15
Q04491	1	0.196572	Background	15
Q06494	1	0.196572	Background	15
P32074	1	0.196396	Background	15
P46672	1	0.191283	Background	15
P38773	1	0.191111	Background	15
P38791	1	0.191111	Background	15
P39683	1	0.191111	Background	15
Q08245	1	0.185984	Background	15
P13298	1	0.185651	Background	15
P53141	1	0.185485	Background	15
P53221	1	0.180191	Background	15
P49334	1	0.179204	Background	14
P38295	1	0.17473	Background	15
P39103	1	0.17473	Background	15
Q12513	1	0.17473	Background	15
Q12109	1	0.174574	Background	15
P22146	1	0.169422	Background	15
P21576	1	0.163956	Background	15
P38088	1	0.163956	Background	15
Q08295	1	0.16381	Background	15
P05748	1	0.159495	Background	15
P20606	1	0.158349	Background	15
P06738	1	0.153301	Background	15
P32775	1	0.153026	Background	15
P49573	1	0.152889	Background	15
P38328	1	0.152753	Background	15
P40510	1	0.152753	Background	15
P53334	1	0.152753	Background	15
P32528	1	0.147561	Background	15
P0CX30	1	0.147429	Background	15
Q12329	1	0.147429	Background	15
P07256	1	0.143386	Background	15
P06106	1	0.142351	Background	15
P0CX46	1	0.141968	Background	15
P38836	1	0.141968	Background	15
Q12122	1	0.141968	Background	15
P38764	1	0.141842	Background	15
P38892	1	0.141842	Background	15
P22515	1	0.137123	Background	15
P37299	1	0.136793	Background	14
P39976	1	0.136508	Background	15
P04801	1	0.132357	Background	15
P16467	1	0.131933	Background	12
P40081	1	0.125587	Background	15
P43603	1	0.123203	Background	14
P53199	1	0.121139	Background	13
P17505	1	0.120127	Background	15
P10664	1	0.12002	Background	15
Q05785	1	0.118661	Background	9
P48562	1	0.11477	Background	15
P23254	1	0.114667	Background	15
P12945	1	0.110942	Background	12
P32263	1	0.109304	Background	15
P36136	1	0.109109	Background	15
P38143	1	0.109109	Background	15
Q12522	1	0.109109	Background	15
Q3E754	1	0.104213	Background	15
P39958	1	0.098562	Background	14
P53691	1	0.098462	Background	15
P53914	1	0.098286	Background	15
Q00711	1	0.098286	Background	15
P38911	1	0.098198	Background	15
Q07657	1	0.096428	Background	14
Q04341	1	0.092709	Background	12
P14540	1	0.088157	Background	15
P0CX44	1	0.087522	Background	15
P38205	1	0.087365	Background	15
P16649	1	0.087287	Background	15
P40086	1	0.081978	Background	15
Q12428	1	0.081978	Background	15
P53332	1	0.081905	Background	15
P40159	1	0.081275	Background	10
P07213	1	0.076513	Background	15
P32558	1	0.076376	Background	15
Q01519	1	0.073922	Background	14
P38912	1	0.071048	Background	15
P15646	1	0.070984	Background	15
P38115	1	0.070984	Background	15
P32623	1	0.065465	Background	15
Q07825	1	0.062721	Background	14
P15180	1	0.060334	Background	15
P39105	1	0.059849	Background	9
P32496	1	0.054603	Background	15
P30656	1	0.043761	Background	15
P0C0V8	1	0.043644	Background	15
P43585	1	0.043644	Background	15
P05317	1	0.038325	Background	15
P50107	1	0.033716	Background	13
P38934	1	0.03288	Background	15
P26783	1	0.032791	Background	15
P34167	1	0.032762	Background	15
P39078	1	0.032762	Background	15
P28274	1	0.032733	Background	15
P40414	1	0.032733	Background	15
Q99383	1	0.032733	Background	15
P40047	1	0.027375	Background	15
P33421	1	0.021822	Background	15
P40303	1	0.021822	Background	15
P11076	1	0.016514	Background	15
Q08972	1	0.01641	Background	15
P26570	1	0.016381	Background	15
P03962	1	0.01093	Background	15
P38624	1	0.01093	Background	15
P09733	1	0.010911	Background	15
P29952	1	0.010911	Background	15
P32473	1	0.00547	Background	15
P0C2H7	1	0.00546	Background	15
P40893	1	0.00546	Background	15
P11986	1	0.00448	Background	14
P02992	1	0	Background	15
P25039	1	0	Background	15
P38616	1	0	Background	15
P40043	1	0	Background	15
P47122	1	0	Background	15
Q08971	1	0	Background	15
P27614	1	-0.00546	Background	15
P39939	1	-0.00546	Background	15
P35844	1	-0.00547	Background	15
P10636-8ups	1	-0.010736	Spike	12
P17423	1	-0.010911	Background	15
P23641	1	-0.010911	Background	15
Q3E772	1	-0.011207	Background	13
P32179	1	-0.021822	Background	15
P34223	1	-0.021822	Background	15
P50085	1	-0.021822	Background	15
P46680	1	-0.021861	Background	15
Q12211	1	-0.024618	Background	10
P36154	1	-0.024641	Background	14
Q12250	1	-0.027326	Background	15
P52490	1	-0.027351	Background	15
P53633	1	-0.028136	Background	13
P54000	1	-0.030861	Background	13
P43582	1	-0.032733	Background	15
P33330	1	-0.03285	Background	15
P13663	1	-0.03288	Background	15
P29509	1	-0.032939	Background	15
Q06485	1	-0.034973	Background	11
P04650	1	-0.038222	Background	15
P16120	1	-0.038222	Background	15
Q12159	1	-0.038257	Background	15
P05743	1	-0.038325	Background	15
P15700	1	-0.049143	Background	15
P53066	1	-0.049231	Background	15
P35732	1	-0.05043	Background	13
P08678	1	-0.051546	Background	11
P07260	1	-0.054603	Background	15
P40509	1	-0.054603	Background	15
P0CX56	1	-0.0548	Background	15
P38689	1	-0.056001	Background	14
Q12091	1	-0.060064	Background	15
P07806	1	-0.060171	Background	15
P32335	1	-0.064775	Background	12
P25605	1	-0.065465	Background	15
P42938	1	-0.065465	Background	15
P35691	1	-0.065524	Background	15
P32356	1	-0.07176	Background	14
P00175	1	-0.076376	Background	15
P32590	1	-0.076376	Background	15
P46683	1	-0.076376	Background	15
P00498	1	-0.076513	Background	15
P19146	1	-0.081978	Background	15
P38636	1	-0.082068	Background	10
P30902	1	-0.084541	Background	11
P00927	1	-0.085122	Background	14
P15274	1	-0.087287	Background	15
P38431	1	-0.087287	Background	15
P47165	1	-0.087287	Background	15
P0CX40	1	-0.087443	Background	15
P10659	1	-0.087522	Background	15
P40185	1	-0.088077	Background	15
P38221	1	-0.098286	Background	15
P25342	1	-0.098473	Background	10
P08679	1	-0.099841	Background	12
P46992	1	-0.103746	Background	15
P54115	1	-0.103839	Background	15
P53549	1	-0.104026	Background	15
P07274	1	-0.109109	Background	15
P53148	1	-0.11477	Background	15
P18544	1	-0.120127	Background	15
P53622	1	-0.120127	Background	15
P33322	1	-0.125587	Background	15
P25491	1	-0.130931	Background	15
P38427	1	-0.130931	Background	15
P11491	1	-0.131048	Background	15
P36015	1	-0.131165	Background	15
P04807	1	-0.131996	Background	15
P47912	1	-0.141842	Background	15
Q00764	1	-0.141842	Background	15
Q04067	1	-0.141842	Background	15
Q08977	1	-0.141968	Background	15
P39966	1	-0.145347	Background	9
P25376	1	-0.147843	Background	14
P40961	1	-0.148238	Background	12
P37302	1	-0.152753	Background	15
P09440	1	-0.163663	Background	15
P40054	1	-0.163663	Background	15
Q86ZR7	1	-0.163663	Background	15
P06169	1	-0.163956	Background	15
P17555	1	-0.164399	Background	15
Q07505	1	-0.174574	Background	15
P13188	1	-0.17473	Background	15
P00128	1	-0.174887	Background	15
P53297	1	-0.174887	Background	15
P23248	1	-0.175359	Background	15
P53738	1	-0.185485	Background	15
Q12363	1	-0.186319	Background	15
P36018	1	-0.191111	Background	15
P52910	1	-0.191111	Background	15
P30657	1	-0.194884	Background	14
P04050	1	-0.196396	Background	15
P32453	1	-0.196396	Background	15
P40037	1	-0.196396	Background	15
P05319	1	-0.196748	Background	15
P22696	1	-0.201604	Background	14
Q02642	1	-0.207307	Background	15
P30822	1	-0.207492	Background	15
P32645	1	-0.207492	Background	15
P09201	1	-0.207678	Background	15
P38066	1	-0.207678	Background	15
P06182	1	-0.208962	Background	12
P06103	1	-0.218218	Background	15
Q12074	1	-0.218413	Background	15
P52286	1	-0.228846	Background	9
P32614	1	-0.229129	Background	15
P38777	1	-0.229129	Background	15
P00359	1	-0.231836	Background	15
O13563	1	-0.24004	Background	15
P40030	1	-0.24004	Background	15
Q03835	1	-0.24004	Background	15
P41338	1	-0.240685	Background	15
P36010	1	-0.240902	Background	15
P21965	1	-0.245935	Background	15
P38075	1	-0.251175	Background	15
P39522	1	-0.2514	Background	15
P07257	1	-0.252306	Background	15
P06787	1	-0.256635	Background	15
P22768	1	-0.256635	Background	15
P00427	1	-0.256865	Background	15
P38281	1	-0.261861	Background	15
P39013	1	-0.262086	Background	14
P18562	1	-0.262096	Background	15
P38628	1	-0.262096	Background	15
P53111	1	-0.262096	Background	15
P53131	1	-0.269321	Background	12
P24280	1	-0.272772	Background	15
P40991	1	-0.272772	Background	15
P48164	1	-0.272772	Background	15
Q04062	1	-0.272772	Background	15
P17255	1	-0.273016	Background	15
P39107	1	-0.273016	Background	15
P40513	1	-0.278477	Background	15
P32521	1	-0.278726	Background	15
Q3E7Z5	1	-0.281954	Background	13
P36047	1	-0.283683	Background	15
P23615	1	-0.287565	Background	13
Q12355	1	-0.289108	Background	11
Q02326	1	-0.289656	Background	15
Q06146	1	-0.289656	Background	15
P32497	1	-0.295122	Background	15
P15992	1	-0.302765	Background	15
P14306	1	-0.305778	Background	15
Q02785	1	-0.30706	Background	11
P14742	1	-0.311239	Background	15
P09457	1	-0.316416	Background	15
P41818	1	-0.322922	Background	14
P00431	1	-0.327327	Background	15
P53145	1	-0.327327	Background	15
P80210	1	-0.327327	Background	15
P41911	1	-0.33308	Background	15
Q05933	1	-0.333378	Background	15
Q12499	1	-0.333977	Background	15
Q3E792	1	-0.33854	Background	15
P26321	1	-0.338843	Background	15
P00045	1	-0.349149	Background	15
P23180	1	-0.349149	Background	15
Q12532	1	-0.349149	Background	15
Q6Q547	1	-0.349149	Background	15
P50094	1	-0.354022	Background	13
Q08601	1	-0.35656	Background	14
P32628	1	-0.359092	Background	9
P15731	1	-0.36006	Background	15
Q99258	1	-0.36006	Background	15
P31373	1	-0.365842	Background	15
P87262	1	-0.366827	Background	15
P00127	1	-0.370625	Background	8
P00925	1	-0.37097	Background	15
P36156	1	-0.37097	Background	15
P38071	1	-0.37097	Background	15
Q02821	1	-0.37097	Background	15
P43616	1	-0.371635	Background	15
P12709	1	-0.371968	Background	15
P26785	1	-0.372974	Background	15
P32610	1	-0.375772	Background	12
Q04432	1	-0.376762	Background	15
P33307	1	-0.378224	Background	13
P25373	1	-0.381881	Background	15
P38998	1	-0.387683	Background	15
Q04792	1	-0.389768	Background	14
P29453	1	-0.393496	Background	15
Q04869	1	-0.398961	Background	15
P53337	1	-0.403703	Background	15
P47075	1	-0.404064	Background	15
O13547	1	-0.405153	Background	15
P32915	1	-0.406495	Background	12
P08417	1	-0.410997	Background	15
P53172	1	-0.414985	Background	15
Q07478	1	-0.414985	Background	15
P23776	1	-0.420822	Background	15
P17695	1	-0.425525	Background	15
P40580	1	-0.425905	Background	15
P53860	1	-0.428023	Background	11
P0CX54	1	-0.432139	Background	15
P32589	1	-0.436436	Background	15
P34730	1	-0.436436	Background	15
Q08723	1	-0.436436	Background	15
Q04894	1	-0.436826	Background	15
O13516	1	-0.442286	Background	15
P47119	1	-0.458085	Background	12
P31383	1	-0.458258	Background	15
P05030	1	-0.458667	Background	15
P00044	1	-0.469168	Background	15
P16550	1	-0.469168	Background	15
P46367	1	-0.470009	Background	15
P12904	1	-0.480079	Background	15
P17076	1	-0.480509	Background	15
P30624	1	-0.480509	Background	15
P54885	1	-0.480509	Background	15
P00360	1	-0.480939	Background	15
P49089	1	-0.481803	Background	15
P39926	1	-0.481812	Background	8
P00729	1	-0.485969	Background	15
P00817	1	-0.485969	Background	15
P38760	1	-0.486404	Background	15
P40483	1	-0.486404	Background	15
P11412	1	-0.49099	Background	15
Q06685	1	-0.49689	Background	15
P40554	1	-0.50008	Background	14
P00441ups	1	-0.50103	Spike	12
P29704	1	-0.501901	Background	15
Q12178	1	-0.504609	Background	12
P24000	1	-0.508265	Background	15
P0CX36	1	-0.512812	Background	15
P32337	1	-0.518731	Background	15
P46654	1	-0.518731	Background	15
P39935	1	-0.534634	Background	15
Q12123	1	-0.534634	Background	15
P60010	1	-0.545545	Background	15
P38795	1	-0.545832	Background	13
P14120	1	-0.547504	Background	15
P04912	1	-0.552482	Background	15
Q12447	1	-0.562413	Background	15
O14455	1	-0.562917	Background	15
P15108	1	-0.564946	Background	15
P47117	1	-0.566996	Background	15
P40518	1	-0.578277	Background	15
Q04344	1	-0.584778	Background	15
P33734	1	-0.589715	Background	15
P07263	1	-0.595175	Background	15
P07281	1	-0.596243	Background	15
P15496	1	-0.600636	Background	15
P14126	1	-0.601119	Background	15
P00447	1	-0.602254	Background	15
P0CX32	1	-0.608276	Background	15
P47143	1	-0.611556	Background	15
P53281	1	-0.616691	Background	14
Q07623	1	-0.621176	Background	14
P04076	1	-0.621921	Background	15
P40215	1	-0.621921	Background	15
P46990	1	-0.621921	Background	15
Q06142	1	-0.621921	Background	15
Q12165	1	-0.622477	Background	15
P31787	1	-0.623035	Background	15
P00410	1	-0.633445	Background	12
P32288	1	-0.634534	Background	15
P46969	1	-0.634534	Background	15
P54839	1	-0.635104	Background	15
P40579	1	-0.638269	Background	12
P10145ups	1	-0.642416	Spike	8
P41057	1	-0.644318	Background	15
P38061	1	-0.645474	Background	15
Q12335	1	-0.657004	Background	15
P0CX38	1	-0.660699	Background	15
P30952	1	-0.668556	Background	15
P00549	1	-0.67708	Background	15
P11154	1	-0.67708	Background	15
Q03558	1	-0.67708	Background	15
P07283	1	-0.685614	Background	15
P21242	1	-0.687386	Background	15
P46655	1	-0.687386	Background	15
Q03677	1	-0.687386	Background	15
P27809	1	-0.687468	Background	10
P00924	1	-0.688001	Background	15
P06367	1	-0.698922	Background	15
Q08985	1	-0.709842	Background	15
P61830	1	-0.711755	Background	15
P0CX52	1	-0.715303	Background	15
P17967	1	-0.720119	Background	15
P39990	1	-0.720119	Background	15
Q05911	1	-0.720119	Background	15
Q07688	1	-0.720119	Background	15
P39726	1	-0.726493	Background	12
P32449	1	-0.728836	Background	15
P28241	1	-0.737804	Background	15
P07143	1	-0.741941	Background	15
P16451	1	-0.742604	Background	15
P32867	1	-0.742604	Background	15
P00358	1	-0.748734	Background	15
P05738	1	-0.748734	Background	15
P38182	0.978476	-0.753525	Background	15
P16862	0.964064	-0.7542	Background	15
P02829	0.921565	-0.756235	Background	15
Q06205	0.852173	-0.759665	Background	15
P28777	0.777655	-0.763763	Background	15
P50861	0.768145	-0.764445	Background	15
Q01976	0.768145	-0.764445	Background	15
P38067	1	-0.770456	Background	13
P17536	0.594723	-0.774674	Background	15
P0CX26	0.585363	-0.775366	Background	15
P38720	0.564946	-0.776886	Background	15
P41920	0.510723	-0.780826	Background	15
P17709	0.450418	-0.785584	Background	15
P32860	0.450418	-0.785584	Background	15
P25443	0.333397	-0.796495	Background	15
P01094	0.546707	-0.797457	Background	14
P16521	0.324669	-0.797474	Background	15
P05740	0.255586	-0.805555	Background	15
P00950	0.177582	-0.817252	Background	15
O14467	0.167866	-0.819049	Background	15
P53184	0.160301	-0.820518	Background	15
P10963	0.11945	-0.829228	Background	15
P35195	0.365952	-0.832093	Background	13
P28240	0.095841	-0.83543	Background	15
P22943	0.063342	-0.84635	Background	15
P02294	0.020154	-0.872872	Background	15
P28272	0.019443	-0.873652	Background	15
P31116	0.019443	-0.873652	Background	15
P53849	0.009021	-0.888555	Background	15
P01098	0.006372	-0.894693	Background	15
P06168	0.003079	-0.906414	Background	15
P39954	0.003079	-0.906414	Background	15
P41058	0.002116	-0.911874	Background	15
P38627	0.000627	-0.927426	Background	15
P38011	0.000224	-0.938337	Background	15
P38804	6.5e-05	-0.949248	Background	15
P32471	5.9e-05	-0.950097	Background	15
P38013	4.2e-05	-0.952656	Background	15
P41805	2.8e-05	-0.955557	Background	15

## Sheet: PD-I_Low
Distributions of Spearman's rank correlation coefficients obtained in samples P5-P9 of the main dataset (PXD001819) with the PD-I approach.
Protein	FDR	rho	Spike/Background	Missing values
P10636-8ups	1.9e-05	0.967701	Spike	14
P11632	1.7e-05	0.960159	Background	15
P15565	0.000455	0.955115	Background	13
P15559ups	0.000783	0.927426	Spike	15
P41159ups	0.678224	0.909782	Spike	9
P63165ups	0.004061	0.905604	Spike	15
P02741ups	0.010426	0.890033	Spike	15
P53164	0.566431	0.866912	Background	11
P39727	1	0.84913	Background	9
P39684	0.099422	0.840139	Background	15
Q96VH4	0.146273	0.829228	Background	15
P38222	0.393422	0.797207	Background	15
P47068	0.509699	0.787697	Background	15
P53885	0.536459	0.785584	Background	15
Q12443	0.594411	0.781526	Background	15
P34110	0.604602	0.780826	Background	15
P00915ups	1	0.780175	Spike	12
P41056	0.684057	0.776061	Background	15
P02768ups	0.694649	0.775366	Spike	15
P40357	0.703234	0.774674	Background	15
P01123	0.89647	0.764445	Background	15
P38250	0.905426	0.763763	Background	15
Q04338	0.905426	0.763763	Background	15
P28789	1	0.757136	Background	14
P49573	1	0.754876	Background	15
P36006	1	0.7542	Background	15
P32799	1	0.741941	Background	15
O76070ups	1	0.735045	Spike	13
Q12331	1	0.721408	Background	15
P53315	1	0.720119	Background	15
P40989	1	0.716586	Background	15
Q08995	1	0.715943	Background	15
P01375ups	1	0.714423	Spike	13
Q04371	1	0.710478	Background	15
P05373	1	0.704382	Background	15
P42941	1	0.704382	Background	15
P39935	1	0.698297	Background	15
P38886	1	0.694082	Background	15
Q02754	1	0.693461	Background	15
P99999ups	1	0.676475	Spike	15
P0CX09	1	0.676475	Background	15
P08263ups	1	0.66616	Spike	15
P40165	1	0.66616	Background	15
Q06705	1	0.66616	Background	15
P32939	1	0.660699	Background	15
P47912	1	0.657004	Background	15
P62937ups	1	0.656571	Spike	10
P32897	1	0.656066	Background	12
P38235	1	0.654654	Background	15
Q08220	1	0.654654	Background	15
P31688	1	0.649779	Background	15
P38314	1	0.645134	Background	14
P02753ups	1	0.644382	Spike	13
Q12496	1	0.644181	Background	12
P38791	1	0.643743	Background	15
Q02948	1	0.643743	Background	15
P33298	1	0.633052	Background	13
P55957ups	1	0.629866	Spike	12
P40040	1	0.629866	Background	12
P36101	1	0.627937	Background	15
P39939	1	0.627937	Background	15
P30656	1	0.621921	Background	15
Q06830ups	1	0.600099	Spike	15
P05747	1	0.600099	Background	15
Q08975	1	0.600099	Background	15
P34223	1	0.593442	Background	15
P53743	1	0.591373	Background	14
P49367	1	0.590243	Background	15
P01008ups	1	0.589188	Spike	15
P32563	1	0.584255	Background	15
Q04175	1	0.584255	Background	15
P02788ups	1	0.578277	Spike	15
Q2V2P9	1	0.578277	Background	15
P32565	1	0.568382	Background	15
P40053	1	0.567874	Background	15
P20107	1	0.558454	Background	15
P39111	1	0.556953	Background	15
Q03964	1	0.551493	Background	15
P0CT04	1	0.546032	Background	15
P02787ups	1	0.545545	Spike	15
P06732ups	1	0.545545	Spike	15
P00918ups	1	0.542269	Spike	11
P38555	1	0.541056	Background	15
P21306	1	0.537521	Background	15
P47154	1	0.535112	Background	15
P14907	1	0.534634	Background	15
Q03104	1	0.524191	Background	15
P39101	1	0.520837	Background	14
P39926	1	0.512812	Background	15
P50089	1	0.512812	Background	15
Q08300	1	0.512812	Background	15
P13574	1	0.508721	Background	15
P33442	1	0.50781	Background	15
Q3E772	1	0.50781	Background	15
P04040ups	1	0.501901	Spike	15
P43577	1	0.501901	Background	15
Q12068	1	0.501901	Background	15
P00441ups	1	0.497979	Spike	13
P00127	1	0.495472	Background	10
P40016	1	0.49099	Background	15
P53834	1	0.488598	Background	15
Q08225	1	0.485969	Background	15
P01127ups	1	0.483086	Spike	10
P25631	1	0.480079	Background	15
P05150	1	0.479084	Background	13
P68871ups	1	0.469168	Spike	15
P14743	1	0.46496	Background	15
P01031ups	1	0.461958	Spike	14
Q08732	1	0.459903	Background	15
Q04304	1	0.458667	Background	15
P17555	1	0.458258	Background	15
P05413ups	1	0.455141	Spike	9
P28707	1	0.453207	Background	15
Q08822	1	0.45025	Background	14
P39929	1	0.447347	Background	15
P10599ups	1	0.445718	Spike	12
P47018	1	0.436436	Background	15
P53091	1	0.436436	Background	15
P32377	1	0.433308	Background	15
P38716	1	0.431752	Background	15
P27999	1	0.431366	Background	15
P40017	1	0.431366	Background	15
Q03730	1	0.430089	Background	14
P00128	1	0.427053	Background	15
P16083ups	1	0.426078	Spike	14
P32476	1	0.425525	Background	15
Q3E764	1	0.425525	Background	15
P12612	1	0.414985	Background	15
P06396ups	1	0.414614	Spike	15
P53337	1	0.414614	Background	15
P38845	1	0.409891	Background	15
P06244	1	0.409524	Background	15
P36421	1	0.404789	Background	15
P20435	1	0.403703	Background	15
P40081	1	0.398604	Background	15
P32861	1	0.376762	Background	15
P53075	1	0.371848	Background	14
Q05359	1	0.371302	Background	15
P10961	1	0.361352	Background	15
P38631	1	0.36006	Background	15
P39076	1	0.36006	Background	15
P40413	1	0.36006	Background	15
P33399	1	0.355558	Background	15
P40364	1	0.354921	Background	15
P02144ups	1	0.349149	Spike	15
Q06625	1	0.339147	Background	15
P01579ups	1	0.338238	Spike	15
P15646	1	0.338238	Background	15
P38079	1	0.33308	Background	15
P39968	1	0.33308	Background	15
P08678	1	0.332707	Background	11
P51965ups	1	0.331075	Spike	11
P45978	1	0.327619	Background	15
P21304	1	0.327327	Background	15
P40106	1	0.327327	Background	15
P36013	1	0.322448	Background	15
Q06103	1	0.317552	Background	15
P12962	1	0.316982	Background	15
Q01532	1	0.316699	Background	15
Q02725	1	0.316699	Background	15
P39103	1	0.311709	Background	14
P32608	1	0.305778	Background	15
P33331	1	0.305778	Background	15
P12081ups	1	0.305505	Spike	15
P39987	1	0.305505	Background	15
Q12207	1	0.305285	Background	11
P19454	1	0.301398	Background	15
P47089	1	0.300318	Background	15
P33892	1	0.295122	Background	15
P11633	1	0.289656	Background	15
P14127	1	0.289656	Background	15
P39940	1	0.289397	Background	15
P12385	1	0.284191	Background	15
P34216	1	0.284191	Background	15
O00762ups	1	0.281694	Spike	12
P38234	1	0.278726	Background	15
Q04336	1	0.272772	Background	15
P33775	1	0.272245	Background	14
Q04951	1	0.267556	Background	15
Q03102	1	0.262566	Background	15
P39986	1	0.262096	Background	15
P07277	1	0.261861	Background	15
P35056	1	0.261861	Background	15
P40087	1	0.261861	Background	15
Q04178	1	0.261861	Background	15
P06738	1	0.256635	Background	15
Q04660	1	0.256635	Background	15
P0C2H8	1	0.252306	Background	15
O13585	1	0.252149	Background	13
P14904	1	0.245715	Background	15
P36114	1	0.245715	Background	15
Q12166	1	0.24004	Background	15
P53978	1	0.235215	Background	15
P36015	1	0.229539	Background	15
P01112ups	1	0.229129	Spike	15
P38328	1	0.223873	Background	15
P16547	1	0.219001	Background	15
P50094	1	0.218413	Background	15
Q01519	1	0.218413	Background	15
P28495	1	0.218218	Background	15
P32469	1	0.218218	Background	15
P33317	1	0.207492	Background	15
P13517	1	0.207307	Background	15
P53228	1	0.207307	Background	15
P40070	1	0.202213	Background	15
P43555	1	0.202213	Background	15
P32774	1	0.196748	Background	15
Q99321	1	0.196748	Background	15
P11986	1	0.196396	Background	15
P32895	1	0.196396	Background	15
Q03020	1	0.19627	Background	11
Q05775	1	0.187334	Background	15
P08758ups	1	0.17473	Spike	15
P22133	1	0.174574	Background	15
P36141	1	0.174574	Background	15
P23301	1	0.163663	Background	15
P24276	1	0.158491	Background	15
P53889	1	0.158349	Background	15
P10080	1	0.153301	Background	15
P08566	1	0.152753	Background	15
P38817	1	0.152753	Background	15
P53173	1	0.152753	Background	15
Q06449	1	0.152753	Background	15
P48015	1	0.147693	Background	15
P22803	1	0.147561	Background	15
Q12402	1	0.142096	Background	15
Q12408	1	0.141968	Background	15
P25619	1	0.141842	Background	15
P39013	1	0.141842	Background	15
P40581	1	0.141842	Background	15
Q06336	1	0.141842	Background	15
P42826	1	0.136508	Background	15
P41810	1	0.130931	Background	15
P43582	1	0.125587	Background	15
P48439	1	0.124801	Background	12
P53731	1	0.120343	Background	15
P00424	1	0.12002	Background	15
P22141	1	0.12002	Background	15
P40024	1	0.12002	Background	15
P25372	1	0.114667	Background	15
P38694	1	0.112002	Background	14
P25349	1	0.109206	Background	15
P32352	1	0.109109	Background	15
Q07825	1	0.105282	Background	14
Q04067	1	0.103839	Background	15
P40202	1	0.103746	Background	15
P49954	1	0.093076	Background	15
Q03660	1	0.092909	Background	15
P0CW41	1	0.087601	Background	15
P22217	1	0.087365	Background	15
P07246	1	0.087287	Background	15
P32356	1	0.087287	Background	15
P37299	1	0.087287	Background	15
Q01163	1	0.087287	Background	15
Q06624	1	0.087287	Background	15
Q12205	1	0.087287	Background	15
P39961	1	0.085578	Background	12
P38197	1	0.076445	Background	15
Q06639	1	0.074125	Background	8
P07275	1	0.07124	Background	15
Q12265	1	0.065819	Background	15
P63279ups	1	0.065465	Spike	15
P34221	1	0.065465	Background	15
P38765	1	0.065465	Background	15
P50095	1	0.065465	Background	15
P11076	1	0.060334	Background	15
P02309	1	0.060171	Background	15
P34239	1	0.060117	Background	15
P32191	1	0.060064	Background	15
P34087	1	0.058843	Background	11
Q12044	1	0.04932	Background	15
O43137	1	0.049231	Background	15
P15424	1	0.0438	Background	15
P0CX28	1	0.043644	Background	15
P53066	1	0.038394	Background	15
P32628	1	0.038257	Background	15
P09064	1	0.038222	Background	15
P32857	1	0.03572	Background	12
P32335	1	0.032762	Background	15
P30902	1	0.032733	Background	15
P48836	1	0.032733	Background	15
P06701	1	0.028136	Background	13
P32783	1	0.027326	Background	15
P39112	1	0.027326	Background	15
Q10740	1	0.027326	Background	15
P25605	1	0.027302	Background	15
P16387	1	0.02192	Background	15
P39743	1	0.02188	Background	15
Q03648	1	0.021841	Background	15
P21734	1	0.021822	Background	15
P40018	1	0.021822	Background	15
P47124	1	0.01095	Background	15
P47079	1	0.01093	Background	15
P06780	1	0.010921	Background	15
P46985	1	0.010911	Background	15
P47160	1	0.010911	Background	15
Q06177	1	0.00672	Background	14
P20449	1	0.00549	Background	15
P38345	1	0.00546	Background	15
P0CX11	1	0.00448	Background	14
P00401	1	0	Background	15
P00899	1	0	Background	15
P22336	1	0	Background	15
Q12513	1	0	Background	15
P06782	1	-0.004208	Background	13
P33201	1	-0.00546	Background	15
P39522	1	-0.010911	Background	15
Q03690	1	-0.010911	Background	15
P38883	1	-0.016396	Background	15
P23639	1	-0.01641	Background	15
P02406	1	-0.021822	Background	15
P04050	1	-0.021822	Background	15
P32521	1	-0.021822	Background	15
P36112	1	-0.021822	Background	15
P06105	1	-0.021841	Background	15
P40086	1	-0.021841	Background	15
Q3E7Y3	1	-0.021841	Background	15
P40093	1	-0.021861	Background	15
P53141	1	-0.021861	Background	15
Q08202	1	-0.0224	Background	14
Q01852	1	-0.032733	Background	15
Q02795	1	-0.032733	Background	15
P15790	1	-0.033716	Background	13
P38355	1	-0.038222	Background	15
P42073	1	-0.038257	Background	15
P40422	1	-0.043036	Background	14
P38910	1	-0.043644	Background	15
Q6Q546	1	-0.043644	Background	15
P21801	1	-0.043683	Background	15
Q01574	1	-0.043683	Background	15
A5Z2X5	1	-0.043761	Background	15
P10869	1	-0.049231	Background	15
P53877	1	-0.04932	Background	15
P25558	1	-0.054554	Background	15
P32459	1	-0.054554	Background	15
P00045	1	-0.05837	Background	14
P38066	1	-0.060064	Background	15
P17106	1	-0.0657	Background	15
P05759	1	-0.070984	Background	15
Q01939	1	-0.070984	Background	15
P38260	1	-0.071048	Background	15
P40433	1	-0.073052	Background	13
P19073	1	-0.076376	Background	15
P35197	1	-0.076376	Background	15
P32316	1	-0.076445	Background	15
P53301	1	-0.076445	Background	15
P33297	1	-0.076513	Background	15
Q04636	1	-0.081593	Background	13
P29952	1	-0.081905	Background	15
P17649	1	-0.087287	Background	15
P53633	1	-0.087287	Background	15
P38426	1	-0.088318	Background	15
P23638	1	-0.092909	Background	15
Q04341	1	-0.098198	Background	15
P40510	1	-0.098286	Background	15
P05453	1	-0.103839	Background	15
P29704	1	-0.103932	Background	15
P06634	1	-0.109109	Background	15
P30402	1	-0.109109	Background	15
P53334	1	-0.109109	Background	15
Q03532	1	-0.109109	Background	15
Q04493	1	-0.109109	Background	15
Q12233	1	-0.109109	Background	15
P14922	1	-0.109206	Background	15
P15274	1	-0.109206	Background	15
Q07648	1	-0.109402	Background	15
Q05785	1	-0.109501	Background	15
P32366	1	-0.114667	Background	15
P39958	1	-0.11477	Background	15
P38143	1	-0.114872	Background	15
P17891	1	-0.12002	Background	15
P49334	1	-0.120127	Background	15
P05756	1	-0.120343	Background	15
P32623	1	-0.120343	Background	15
P18239	1	-0.125813	Background	15
P47137	1	-0.131048	Background	15
Q12680	1	-0.131048	Background	15
P52490	1	-0.131165	Background	15
P53630	1	-0.131859	Background	13
P26784	1	-0.136508	Background	15
P32892	1	-0.136508	Background	15
P35180	1	-0.136508	Background	15
P38205	1	-0.13663	Background	15
P11914	1	-0.141842	Background	15
P33421	1	-0.141842	Background	15
P47122	1	-0.141968	Background	15
P38137	1	-0.142351	Background	15
Q03655	1	-0.147429	Background	15
P39105	1	-0.152753	Background	15
P39077	1	-0.152889	Background	15
P47123	1	-0.152889	Background	15
P32891	1	-0.158349	Background	15
P33299	1	-0.16381	Background	15
P10081	1	-0.163956	Background	15
Q02486	1	-0.16927	Background	15
Q12250	1	-0.169422	Background	15
P53622	1	-0.174574	Background	15
P28834	1	-0.174887	Background	15
P04801	1	-0.175201	Background	15
P36041	1	-0.175201	Background	15
P09119	1	-0.181444	Background	14
Q08907	1	-0.185419	Background	12
P20606	1	-0.185485	Background	15
P69905ups	1	-0.185651	Spike	15
P32263	1	-0.185651	Background	15
P43616	1	-0.185651	Background	15
Q12212	1	-0.185651	Background	15
P32796	1	-0.187592	Background	10
P16474	1	-0.191454	Background	15
P27476	1	-0.196396	Background	15
P38431	1	-0.196396	Background	15
Q3E795	1	-0.196396	Background	15
P38986	1	-0.202032	Background	15
P38688	1	-0.202577	Background	13
P00724	1	-0.207307	Background	15
P24280	1	-0.207307	Background	15
P40495	1	-0.207307	Background	15
P81449	1	-0.207307	Background	15
Q04792	1	-0.207307	Background	15
P53920	1	-0.207492	Background	15
P38968	1	-0.208239	Background	15
Q03219	1	-0.213719	Background	15
P47771	1	-0.218218	Background	15
P35844	1	-0.218413	Background	15
P22804	1	-0.220963	Background	8
Q05911	1	-0.229129	Background	15
P00937	1	-0.24004	Background	15
P38879	1	-0.24004	Background	15
Q3E7X9	1	-0.245715	Background	15
P06101	1	-0.251175	Background	15
P33303	1	-0.253125	Background	14
P39936	1	-0.254951	Background	13
P53221	1	-0.256635	Background	15
Q06205	1	-0.256635	Background	15
P19146	1	-0.256865	Background	15
P16649	1	-0.261861	Background	15
P38115	1	-0.261861	Background	15
P53860	1	-0.261861	Background	15
Q01217	1	-0.261861	Background	15
P11484	1	-0.262096	Background	15
Q08421	1	-0.262096	Background	15
P32453	1	-0.26984	Background	11
P46683	1	-0.272772	Background	15
P49626	1	-0.272772	Background	15
Q12122	1	-0.272772	Background	15
P43123	1	-0.273016	Background	15
P05744	1	-0.273261	Background	15
P39683	1	-0.278477	Background	15
P40037	1	-0.278477	Background	15
Q03262	1	-0.278477	Background	15
P15703	1	-0.278726	Background	15
Q12377	1	-0.278726	Background	15
P09232	1	-0.27973	Background	15
P35179	1	-0.279983	Background	15
P00445	1	-0.283683	Background	15
P16603	1	-0.283683	Background	15
P53839	1	-0.286772	Background	15
P49167	1	-0.289397	Background	15
P22203	1	-0.294858	Background	15
P38625	1	-0.294858	Background	15
P53598	1	-0.294858	Background	15
Q12213	1	-0.294858	Background	15
P18759	1	-0.295424	Background	13
P07264	1	-0.300318	Background	15
P39976	1	-0.300587	Background	15
Q12305	1	-0.300857	Background	15
P05749	1	-0.305505	Background	15
P11075	1	-0.305505	Background	15
P32179	1	-0.305505	Background	15
P46969	1	-0.305505	Background	15
P48606	1	-0.305505	Background	15
P53250	1	-0.305505	Background	15
P12945	1	-0.306052	Background	15
Q01080	1	-0.310468	Background	10
P40075	1	-0.311239	Background	15
P05319	1	-0.31264	Background	15
P22517	1	-0.316194	Background	14
O13563	1	-0.316416	Background	15
P11353	1	-0.316416	Background	15
P25623	1	-0.316416	Background	15
P37262	1	-0.316416	Background	15
P38116	1	-0.316416	Background	15
P38758	1	-0.316416	Background	15
Q06505	1	-0.316416	Background	15
P00958	1	-0.316982	Background	15
P25343	1	-0.317267	Background	15
P34227	1	-0.322159	Background	15
P04456	1	-0.323027	Background	15
P38288	1	-0.327327	Background	15
P53111	1	-0.327327	Background	15
P43588	1	-0.327913	Background	15
P11745	1	-0.33308	Background	15
Q06523	1	-0.33308	Background	15
Q12458	1	-0.33308	Background	15
P32836	1	-0.333378	Background	15
P38787	1	-0.333977	Background	15
Q12314	1	-0.334278	Background	15
P20081	1	-0.338238	Background	15
P35189	1	-0.338238	Background	15
P40483	1	-0.338238	Background	15
Q07451	1	-0.338238	Background	15
P53900	1	-0.33854	Background	15
P38707	1	-0.340064	Background	15
P04037	1	-0.344	Background	15
P40509	1	-0.344	Background	15
P43567	1	-0.344	Background	15
P43593	1	-0.344	Background	15
Q06440	1	-0.344	Background	15
P23724	1	-0.349461	Background	15
P07278	1	-0.355239	Background	15
Q01855	1	-0.355239	Background	15
P06787	1	-0.36006	Background	15
P20049	1	-0.36006	Background	15
P02400	1	-0.360381	Background	15
Q06892	1	-0.360381	Background	15
Q12306	1	-0.360381	Background	15
P38264	1	-0.360704	Background	15
Q12497	1	-0.361352	Background	15
P89886	1	-0.364646	Background	15
P40462	1	-0.365128	Background	14
P21243	1	-0.365842	Background	15
P25293	1	-0.365842	Background	15
Q06142	1	-0.365842	Background	15
Q02785	1	-0.376192	Background	9
P38755	1	-0.376762	Background	15
Q03940	1	-0.376762	Background	15
Q07653	1	-0.381026	Background	13
P09938	1	-0.381881	Background	15
P10659	1	-0.381881	Background	15
P38071	1	-0.382223	Background	15
P20051	1	-0.382565	Background	15
P0CX44	1	-0.389429	Background	15
P00815	1	-0.392792	Background	15
P30822	1	-0.392792	Background	15
P38628	1	-0.392792	Background	15
P0CX34	1	-0.393849	Background	15
O74700	1	-0.398604	Background	15
P13298	1	-0.398961	Background	15
P38810	1	-0.398961	Background	15
P41911	1	-0.403703	Background	15
P15180	1	-0.404064	Background	15
P36017	1	-0.404064	Background	15
P46989	1	-0.404426	Background	15
Q3E834	1	-0.414614	Background	15
P40991	1	-0.414985	Background	15
P04912	1	-0.420445	Background	15
P52553	1	-0.420445	Background	15
Q99383	1	-0.420445	Background	15
P00942	1	-0.420822	Background	15
P05739	1	-0.420822	Background	15
P07170	1	-0.420822	Background	15
Q12692	1	-0.421129	Background	14
P33327	1	-0.421199	Background	15
P14020	1	-0.425525	Background	15
P14747	1	-0.425525	Background	15
P25375	1	-0.425525	Background	15
P38764	1	-0.425525	Background	15
P53981	1	-0.425525	Background	15
P10592	1	-0.425905	Background	15
P27692	1	-0.431366	Background	15
P41277	1	-0.431752	Background	15
Q06406	1	-0.432329	Background	14
O14455	1	-0.436436	Background	15
P0C2H6	1	-0.436436	Background	15
P19881	1	-0.436436	Background	15
Q04947	1	-0.436436	Background	15
P38427	1	-0.436826	Background	15
P36139	1	-0.438003	Background	15
P40482	1	-0.438397	Background	15
P33307	1	-0.442682	Background	15
P40472	1	-0.442682	Background	15
P47133	1	-0.445139	Background	14
P54861	1	-0.447283	Background	10
P15731	1	-0.447347	Background	15
P22202	1	-0.447347	Background	15
P38624	1	-0.447347	Background	15
P80210	1	-0.447347	Background	15
P39744	1	-0.447747	Background	15
P38295	1	-0.448148	Background	15
P50087	1	-0.450559	Background	9
P00729	1	-0.453207	Background	15
P49435	1	-0.453207	Background	15
P36060	1	-0.458258	Background	15
P40453	1	-0.458258	Background	15
P41939	1	-0.458258	Background	15
Q12118	1	-0.458258	Background	15
P38715	1	-0.459903	Background	15
P53327	1	-0.459903	Background	15
P22515	1	-0.464128	Background	15
Q05948	1	-0.464313	Background	13
P08067	1	-0.464543	Background	15
P0CX38	1	-0.46496	Background	15
P40212	1	-0.469168	Background	15
P50107	1	-0.469168	Background	15
Q00764	1	-0.469168	Background	15
P38858	1	-0.469588	Background	15
P40363	1	-0.469588	Background	15
P02293	1	-0.470009	Background	15
P32379	1	-0.470009	Background	15
P02994	1	-0.470853	Background	15
P47120	1	-0.475048	Background	15
P48365	1	-0.475048	Background	15
Q07551	1	-0.475048	Background	15
Q12159	1	-0.475048	Background	15
Q12018	1	-0.475454	Background	8
P11491	1	-0.475474	Background	15
P38988	1	-0.476938	Background	13
P07274	1	-0.480079	Background	15
P10622	1	-0.480079	Background	15
P23337	1	-0.480079	Background	15
P39003	1	-0.480079	Background	15
P39533	1	-0.480079	Background	15
P41920	1	-0.480079	Background	15
Q12230	1	-0.480079	Background	15
P22146	1	-0.481803	Background	15
P04802	1	-0.483108	Background	15
P39966	1	-0.485969	Background	15
P53914	1	-0.485969	Background	15
P17695	1	-0.486404	Background	15
P56508	1	-0.486404	Background	15
P47165	1	-0.486841	Background	15
Q00245	1	-0.489279	Background	10
P22353	1	-0.49099	Background	15
P26755	1	-0.49099	Background	15
P54838	1	-0.49099	Background	15
P32771	1	-0.491429	Background	15
Q05515	1	-0.491429	Background	15
P46681	1	-0.501771	Background	14
P33734	1	-0.501901	Background	15
P53297	1	-0.501901	Background	15
Q00711	1	-0.501901	Background	15
Q06494	1	-0.501901	Background	15
P38145	1	-0.50235	Background	15
P48589	1	-0.50781	Background	15
Q01976	1	-0.510097	Background	15
P00927	1	-0.512812	Background	15
P27809	1	-0.512812	Background	15
P35176	1	-0.512812	Background	15
P12904	1	-0.513271	Background	15
P38836	1	-0.513271	Background	15
Q99257	1	-0.513271	Background	15
P32528	1	-0.51373	Background	15
P38636	1	-0.515778	Background	14
P05738	1	-0.518731	Background	15
P32614	1	-0.518731	Background	15
Q12178	1	-0.518731	Background	15
P34167	1	-0.520597	Background	15
P09440	1	-0.523723	Background	15
P16861	1	-0.523723	Background	15
P18961	1	-0.523723	Background	15
P34237	1	-0.523723	Background	15
P40043	1	-0.523723	Background	15
P43535	1	-0.523723	Background	15
P31383	1	-0.524191	Background	15
Q03862	1	-0.524191	Background	15
Q08484	1	-0.528651	Background	14
P31539	1	-0.529651	Background	15
P32368	1	-0.529651	Background	15
P38777	1	-0.529651	Background	15
Q04491	1	-0.529651	Background	15
Q08742	1	-0.532429	Background	9
P38206	1	-0.533131	Background	14
P29547	1	-0.533967	Background	15
P07702	1	-0.534634	Background	15
P37292	1	-0.534634	Background	15
P40580	1	-0.534634	Background	15
P54113	1	-0.534634	Background	15
P0CX45	1	-0.535112	Background	15
P10507	1	-0.535112	Background	15
P28274	1	-0.535112	Background	15
P46784	1	-0.537521	Background	15
P07284	1	-0.540572	Background	15
P23644	1	-0.540572	Background	15
P34160	1	-0.542092	Background	14
P25342	1	-0.544332	Background	14
P32468	1	-0.545545	Background	15
P33204	1	-0.546032	Background	15
P32473	1	-0.546522	Background	15
P38911	1	-0.547012	Background	15
P53738	1	-0.547504	Background	15
P46672	1	-0.548491	Background	15
P40029	1	-0.551493	Background	15
Q12154	1	-0.551493	Background	15
P08518	1	-0.556456	Background	15
P28777	1	-0.556456	Background	15
P38075	1	-0.556456	Background	15
P22137	1	-0.556953	Background	15
P25087	1	-0.556953	Background	15
P32337	1	-0.556953	Background	15
P35732	1	-0.556953	Background	15
P39721	1	-0.556953	Background	15
P53852	1	-0.556953	Background	15
Q03973	1	-0.556953	Background	15
Q12428	1	-0.557452	Background	15
P36037	1	-0.55753	Background	13
Q04869	1	-0.558454	Background	15
Q08971	1	-0.558957	Background	15
P08524	1	-0.562413	Background	15
P18544	1	-0.562413	Background	15
P37302	1	-0.562917	Background	15
P15873	1	-0.567367	Background	15
P18562	1	-0.567367	Background	15
P21242	1	-0.567367	Background	15
P38773	1	-0.567367	Background	15
P39726	1	-0.567367	Background	15
Q03868	1	-0.567367	Background	15
Q12460	1	-0.567367	Background	15
Q86ZR7	1	-0.567367	Background	15
P04840	1	-0.567874	Background	15
Q03161	1	-0.568382	Background	15
Q06146	1	-0.568382	Background	15
P08417	1	-0.568892	Background	15
Q01649	1	-0.573334	Background	15
Q08972	1	-0.574362	Background	15
P32867	1	-0.575396	Background	15
P32463	1	-0.577481	Background	15
P32481	1	-0.578277	Background	15
P53131	1	-0.578277	Background	15
Q06151	1	-0.578277	Background	15
Q12464	1	-0.578277	Background	15
Q3E792	1	-0.578277	Background	15
P09201	1	-0.578794	Background	15
P0CX47	1	-0.578794	Background	15
P26754	1	-0.578794	Background	15
P29453	1	-0.578794	Background	15
P0C2I8	1	-0.580876	Background	15
P0CX84	1	-0.580876	Background	15
P41816	1	-0.582412	Background	14
P40159	1	-0.584019	Background	13
P05743	1	-0.584255	Background	15
O13516	1	-0.584778	Background	15
P07560	1	-0.585829	Background	15
P32496	1	-0.586356	Background	15
Q12355	1	-0.586892	Background	14
P80967	1	-0.587538	Background	14
P13188	1	-0.589188	Background	15
P38077	1	-0.589188	Background	15
P38216	1	-0.589188	Background	15
P48164	1	-0.589188	Background	15
P41818	1	-0.589715	Background	15
P47075	1	-0.589715	Background	15
P53303	1	-0.589715	Background	15
Q12449	1	-0.590243	Background	15
P04046	1	-0.590773	Background	15
P08679	1	-0.595175	Background	15
P40582	1	-0.595175	Background	15
P37898	1	-0.595708	Background	15
P49166	1	-0.600025	Background	15
P07251	1	-0.600099	Background	15
P16451	1	-0.600099	Background	15
P32602	1	-0.600099	Background	15
P49090	1	-0.600099	Background	15
Q08230	1	-0.602115	Background	14
P0CX82	1	-0.606096	Background	15
P32457	1	-0.606147	Background	14
P36126	1	-0.606639	Background	15
P43635	1	-0.606639	Background	15
P53912	1	-0.606639	Background	15
P37012	1	-0.607183	Background	15
P07262	1	-0.61101	Background	15
Q04409	1	-0.61101	Background	15
Q08985	1	-0.61101	Background	15
P39516	1	-0.611556	Background	15
Q04062	1	-0.611556	Background	15
P32074	1	-0.617101	Background	15
P32626	1	-0.617569	Background	15
Q06252	1	-0.617569	Background	15
P35723	1	-0.619236	Background	15
P0CX25	1	-0.621921	Background	15
P16120	1	-0.621921	Background	15
P25373	1	-0.621921	Background	15
P38081	1	-0.621921	Background	15
P40513	1	-0.621921	Background	15
Q08673	1	-0.621921	Background	15
P38219	1	-0.622477	Background	15
P53152	1	-0.622477	Background	15
P60010	1	-0.622477	Background	15
P53167	1	-0.624006	Background	12
P00331	1	-0.627937	Background	15
P0CX49	1	-0.632832	Background	15
P14306	1	-0.632832	Background	15
P25332	1	-0.632832	Background	15
P32449	1	-0.632832	Background	15
P34240	1	-0.632832	Background	15
P39517	1	-0.632832	Background	15
P40414	1	-0.632832	Background	15
P53312	1	-0.632832	Background	15
P07255	1	-0.633398	Background	15
P26785	1	-0.633398	Background	15
P38689	1	-0.633398	Background	15
P36135	1	-0.633965	Background	15
P43590	1	-0.633965	Background	15
P43603	1	-0.633965	Background	15
Q06408	1	-0.634534	Background	15
Q02753	1	-0.635676	Background	15
P00044	1	-0.638858	Background	15
P05694	1	-0.638858	Background	15
P23248	1	-0.638858	Background	15
P38821	1	-0.638858	Background	15
P40438	1	-0.640611	Background	13
P0CX81	1	-0.643743	Background	15
P17423	1	-0.643743	Background	15
P25043	1	-0.643743	Background	15
P80235	1	-0.643743	Background	15
Q12452	1	-0.643743	Background	15
Q99248	1	-0.643743	Background	15
P32915	1	-0.644318	Background	15
Q08601	1	-0.644318	Background	15
Q3E757	1	-0.644895	Background	15
P17255	1	-0.646054	Background	15
P22276	1	-0.646532	Background	12
P38221	1	-0.649779	Background	15
P38999	1	-0.649779	Background	15
P00830	1	-0.650361	Background	15
P10591	1	-0.650361	Background	15
P40215	1	-0.650361	Background	15
P25039	1	-0.654654	Background	15
P36046	1	-0.654654	Background	15
Q05016	1	-0.654654	Background	15
Q05905	1	-0.654654	Background	15
P0CX55	1	-0.655239	Background	15
P26786	1	-0.655239	Background	15
P38788	1	-0.655826	Background	15
P39990	1	-0.655826	Background	15
P05318	1	-0.657596	Background	15
P23542	1	-0.657596	Background	15
P02992	1	-0.658189	Background	15
P41811	1	-0.660699	Background	15
P0CX36	1	-0.665565	Background	15
P31373	1	-0.665565	Background	15
P32497	1	-0.665565	Background	15
P40030	1	-0.665565	Background	15
Q05933	1	-0.665565	Background	15
P43621	1	-0.66616	Background	15
P53163	1	-0.66616	Background	15
Q00055	1	-0.66616	Background	15
P38708	1	-0.666756	Background	15
P47119	1	-0.666795	Background	13
Q07505	1	-0.668556	Background	15
P27614	1	-0.67162	Background	15
P38144	1	-0.672754	Background	14
P04650	1	-0.676475	Background	15
P21576	1	-0.676475	Background	15
P38061	1	-0.676475	Background	15
P43545	1	-0.676475	Background	15
P47064	1	-0.676475	Background	15
Q06010	1	-0.676488	Background	14
P0CX54	1	-0.67708	Background	15
P39730	1	-0.67708	Background	15
P38013	1	-0.677687	Background	15
P40069	1	-0.678295	Background	15
P47176	1	-0.678904	Background	15
Q12480	1	-0.679253	Background	11
P53252	1	-0.680129	Background	15
P32340	1	-0.682541	Background	15
P06208	1	-0.683152	Background	15
P31787	1	-0.683152	Background	15
P14540	1	-0.683765	Background	15
P04147	1	-0.687386	Background	15
P09624	1	-0.687386	Background	15
P0CS90	1	-0.687386	Background	15
P19097	1	-0.687386	Background	15
P24783	1	-0.687386	Background	15
P32505	1	-0.687386	Background	15
P40060	1	-0.687386	Background	15
P50861	1	-0.687386	Background	15
O14467	1	-0.688001	Background	15
P25451	1	-0.688001	Background	15
Q00955	1	-0.688001	Background	15
Q12189	1	-0.688001	Background	15
Q12363	1	-0.688001	Background	15
P13663	1	-0.688617	Background	15
P19358	1	-0.688617	Background	15
P36018	1	-0.688617	Background	15
P36173	1	-0.691815	Background	14
P07245	1	-0.694082	Background	15
P17709	1	-0.694082	Background	15
P61830	1	-0.698297	Background	15
Q08977	1	-0.698297	Background	15
P36154	1	-0.698895	Background	14
P16862	1	-0.698922	Background	15
P40850	1	-0.698922	Background	15
P46654	1	-0.698922	Background	15
P47173	1	-0.698922	Background	15
Q07688	1	-0.700805	Background	15
Q00816	1	-0.701135	Background	14
P32464	1	-0.704382	Background	15
Q04432	1	-0.704382	Background	15
P00447	1	-0.709208	Background	15
P05755	1	-0.709208	Background	15
P38281	1	-0.709208	Background	15
P38627	1	-0.709208	Background	15
Q02326	1	-0.709208	Background	15
Q03768	1	-0.709208	Background	15
Q07623	1	-0.709208	Background	15
Q08193	1	-0.709208	Background	15
Q99258	1	-0.709208	Background	15
P25578	1	-0.709755	Background	14
P00360	1	-0.709842	Background	15
P39708	1	-0.709842	Background	15
Q08723	1	-0.710478	Background	15
P25694	1	-0.713038	Background	15
P49723	1	-0.713038	Background	15
P00812	1	-0.715303	Background	15
P39078	1	-0.715303	Background	15
P40531	1	-0.715303	Background	15
P07259	1	-0.715943	Background	15
P15019	1	-0.715943	Background	15
P23202	1	-0.717225	Background	13
P00431	1	-0.719283	Background	13
P38109	1	-0.719336	Background	12
P07263	1	-0.720119	Background	15
P0CX32	1	-0.720119	Background	15
P39107	1	-0.720119	Background	15
P40303	1	-0.720119	Background	15
Q03677	1	-0.720119	Background	15
P00427	1	-0.720763	Background	15
P26783	1	-0.720763	Background	15
P32324	1	-0.720763	Background	15
P36047	1	-0.720763	Background	15
Q01560	1	-0.720763	Background	15
P38009	1	-0.72563	Background	13
P37838	1	-0.726223	Background	15
P38840	1	-0.726223	Background	15
P53081	1	-0.726223	Background	15
P32590	1	-0.726874	Background	15
P38934	1	-0.726874	Background	15
P07257	1	-0.73103	Background	15
P07806	1	-0.73103	Background	15
P10963	1	-0.73103	Background	15
P17076	1	-0.73103	Background	15
P23641	1	-0.73103	Background	15
P32775	1	-0.73103	Background	15
P33330	1	-0.73103	Background	15
P41940	1	-0.73103	Background	15
P53691	1	-0.73103	Background	15
P33893	1	-0.731607	Background	10
P00924	1	-0.731684	Background	15
P04076	1	-0.731684	Background	15
P53281	1	-0.731684	Background	15
P00330	1	-0.732339	Background	15
P28319	1	-0.732339	Background	15
P39714	1	-0.733302	Background	14
P04806	1	-0.733655	Background	15
P23594	1	-0.734937	Background	12
P47117	1	-0.735642	Background	15
P22696	1	-0.737144	Background	15
P32471	1	-0.737144	Background	15
P35719	1	-0.737144	Background	15
P07267	1	-0.737804	Background	15
P25491	1	-0.737804	Background	15
P38998	1	-0.737804	Background	15
P06106	1	-0.73913	Background	15
P01097	1	-0.741941	Background	15
P12695	1	-0.741941	Background	15
P14742	1	-0.741941	Background	15
P38249	1	-0.741941	Background	15
Q03195	1	-0.741941	Background	15
P00175	1	-0.742604	Background	15
P30624	1	-0.742604	Background	15
P46367	1	-0.742604	Background	15
P0CX51	1	-0.743269	Background	15
P25294	1	-0.743269	Background	15
P36059	1	-0.743269	Background	15
P41338	1	-0.743269	Background	15
P53172	1	-0.743269	Background	15
P0CX41	1	-0.743936	Background	15
P40047	1	-0.748064	Background	15
P46992	1	-0.748064	Background	15
Q12074	1	-0.748734	Background	15
P28007	1	-0.749406	Background	15
P38248	1	-0.750755	Background	15
P00560	1	-0.752852	Background	15
P05750	1	-0.752852	Background	15
P07260	1	-0.752852	Background	15
P11412	1	-0.752852	Background	15
P20967	1	-0.752852	Background	15
P38754	1	-0.752852	Background	15
P40893	1	-0.752852	Background	15
P54115	1	-0.752852	Background	15
Q08412	1	-0.752852	Background	15
Q12109	1	-0.752852	Background	15
P07991	1	-0.753525	Background	15
P15454	1	-0.753525	Background	15
P46680	1	-0.753525	Background	15
P32327	1	-0.7542	Background	15
Q04728	1	-0.7542	Background	15
P40042	1	-0.758619	Background	13
P05626	1	-0.758975	Background	15
P23776	0.99149	-0.759665	Background	15
Q03048	0.99149	-0.759665	Background	15
P00359	0.905426	-0.763763	Background	15
P06103	0.905426	-0.763763	Background	15
P09733	0.905426	-0.763763	Background	15
P0CX23	0.905426	-0.763763	Background	15
P15303	0.905426	-0.763763	Background	15
P26570	0.905426	-0.763763	Background	15
P36156	0.905426	-0.763763	Background	15
Q04431	0.905426	-0.763763	Background	15
P00549	0.89647	-0.764445	Background	15
P05748	0.89647	-0.764445	Background	15
P07143	0.89647	-0.764445	Background	15
P07213	0.89647	-0.764445	Background	15
P32381	0.89647	-0.764445	Background	15
P38088	0.89647	-0.764445	Background	15
P37291	0.883027	-0.76513	Background	15
P53090	0.883027	-0.76513	Background	15
P15624	0.853895	-0.766505	Background	15
P40327	0.839981	-0.767195	Background	15
Q06485	1	-0.769126	Background	10
P14120	0.787112	-0.769906	Background	15
P32588	0.787112	-0.769906	Background	15
P34730	0.787112	-0.769906	Background	15
P50085	0.787112	-0.769906	Background	15
P32558	0.774847	-0.770595	Background	15
P49089	0.774847	-0.770595	Background	15
P06169	0.703234	-0.774674	Background	15
P15705	0.703234	-0.774674	Background	15
P22768	0.703234	-0.774674	Background	15
P31116	0.703234	-0.774674	Background	15
P32598	0.703234	-0.774674	Background	15
P39676	0.703234	-0.774674	Background	15
P43639	0.703234	-0.774674	Background	15
P05030	0.694649	-0.775366	Background	15
P0CX39	0.694649	-0.775366	Background	15
P26321	0.694649	-0.775366	Background	15
P29311	0.694649	-0.775366	Background	15
P53184	0.694649	-0.775366	Background	15
P02557	0.684057	-0.776061	Background	15
P47044	0.684057	-0.776061	Background	15
P19882	0.661174	-0.777455	Background	15
P34760	0.661174	-0.777455	Background	15
P40825	0.594411	-0.781526	Background	15
P07283	0.583752	-0.782227	Background	15
P15891	0.541281	-0.785051	Background	15
P53145	1	-0.785224	Background	13
P15700	0.536459	-0.785584	Background	15
P16140	0.536459	-0.785584	Background	15
P20459	0.536459	-0.785584	Background	15
P27616	0.536459	-0.785584	Background	15
P38182	0.536459	-0.785584	Background	15
P00890	0.529149	-0.786287	Background	15
P09436	0.529149	-0.786287	Background	15
P14843	0.529149	-0.786287	Background	15
P23254	0.529149	-0.786287	Background	15
P32445	0.529149	-0.786287	Background	15
Q3E754	0.529149	-0.786287	Background	15
P40302	0.446185	-0.792456	Background	15
P38891	0.434443	-0.793416	Background	15
P00925	0.399469	-0.796495	Background	15
P0CH08	0.399469	-0.796495	Background	15
P19262	0.399469	-0.796495	Background	15
P38011	0.399469	-0.796495	Background	15
P48564	0.399469	-0.796495	Background	15
P54000	0.399469	-0.796495	Background	15
P03965	0.393422	-0.797207	Background	15
P0C0V8	0.393422	-0.797207	Background	15
P14832	0.393422	-0.797207	Background	15
P15496	0.393422	-0.797207	Background	15
P39954	0.393422	-0.797207	Background	15
P10664	0.386309	-0.797921	Background	15
P24000	0.386309	-0.797921	Background	15
P36010	0.386309	-0.797921	Background	15
P38861	1	-0.798473	Background	13
P40150	0.378912	-0.798637	Background	15
Q05506	0.378912	-0.798637	Background	15
P54860	1	-0.798949	Background	10
P53295	1	-0.802041	Background	11
P23180	0.336677	-0.802668	Background	15
Q02642	0.336677	-0.802668	Background	15
Q03558	0.336677	-0.802668	Background	15
P19414	0.293198	-0.807406	Background	15
P29509	0.293198	-0.807406	Background	15
P36008	0.293198	-0.807406	Background	15
P36136	0.293198	-0.807406	Background	15
Q03178	0.293198	-0.807406	Background	15
Q12499	0.293198	-0.807406	Background	15
P12709	0.287461	-0.808128	Background	15
P32527	0.287461	-0.808128	Background	15
P53235	0.287461	-0.808128	Background	15
P05740	0.282053	-0.808852	Background	15
P17505	0.282053	-0.808852	Background	15
P33416	0.282053	-0.808852	Background	15
P38334	0.282053	-0.808852	Background	15
P21954	0.275934	-0.809578	Background	15
P07244	0.242996	-0.813588	Background	15
P38616	0.209671	-0.818317	Background	15
P38629	0.209671	-0.818317	Background	15
P38912	0.209671	-0.818317	Background	15
P39015	0.209671	-0.818317	Background	15
P40054	0.209671	-0.818317	Background	15
P54839	0.209671	-0.818317	Background	15
Q08245	0.209671	-0.818317	Background	15
Q12329	0.209671	-0.818317	Background	15
P07342	0.205753	-0.819049	Background	15
P20795	0.205753	-0.819049	Background	15
P25719	0.205753	-0.819049	Background	15
P40217	0.205753	-0.819049	Background	15
P41057	0.205753	-0.819049	Background	15
P41921	0.205753	-0.819049	Background	15
Q04344	0.200951	-0.819782	Background	15
P15108	0.171441	-0.824509	Background	15
P46990	0.171441	-0.824509	Background	15
P32454	0.167273	-0.825248	Background	15
P12688	0.163176	-0.825988	Background	15
P32472	0.522845	-0.826051	Background	13
Q01476	0.499878	-0.827627	Background	13
O13547	0.146273	-0.829228	Background	15
P11154	0.146273	-0.829228	Background	15
P35691	0.146273	-0.829228	Background	15
Q07478	0.146273	-0.829228	Background	15
P00498	0.143236	-0.829969	Background	15
P00931	0.143236	-0.829969	Background	15
P15992	0.143236	-0.829969	Background	15
P22147	0.143236	-0.829969	Background	15
P28241	0.143236	-0.829969	Background	15
P53292	0.143236	-0.829969	Background	15
P38711	0.139604	-0.830713	Background	15
P07149	0.128865	-0.832955	Background	15
P14126	0.117796	-0.83543	Background	15
P32599	0.114782	-0.836178	Background	15
P43585	0.114782	-0.836178	Background	15
P07280	0.099422	-0.840139	Background	15
P40564	0.099422	-0.840139	Background	15
P46655	0.099422	-0.840139	Background	15
P47144	0.099422	-0.840139	Background	15
Q04894	0.099422	-0.840139	Background	15
P25443	0.096953	-0.84089	Background	15
P40185	0.096953	-0.84089	Background	15
P40518	0.096953	-0.84089	Background	15
P40525	0.096953	-0.84089	Background	15
P04807	0.094272	-0.841643	Background	15
P06168	0.089228	-0.843156	Background	15
P15625	0.089228	-0.843156	Background	15
P38701	0.089228	-0.843156	Background	15
P40471	0.312518	-0.843299	Background	13
P00950	0.0789	-0.84635	Background	15
P38892	0.0789	-0.84635	Background	15
Q3E841	0.0789	-0.84635	Background	15
P33322	0.069874	-0.849395	Background	15
P30952	0.065534	-0.85105	Background	15
P42943	0.065534	-0.85105	Background	15
P52893	0.065534	-0.85105	Background	15
P53076	0.065534	-0.85105	Background	15
P16521	0.063678	-0.851811	Background	15
P30657	0.063678	-0.851811	Background	15
P41805	0.063678	-0.851811	Background	15
Q12091	0.06175	-0.852574	Background	15
P05317	0.05076	-0.857271	Background	15
P0CX29	0.05076	-0.857271	Background	15
Q12532	0.049149	-0.858039	Background	15
Q08281	0.089579	-0.860178	Background	14
P03962	0.041554	-0.861961	Background	15
P31412	0.041554	-0.861961	Background	15
Q03835	0.041554	-0.861961	Background	15
Q05029	0.041554	-0.861961	Background	15
Q08959	0.321757	-0.862911	Background	12
P09457	0.031345	-0.868192	Background	15
P28240	0.031345	-0.868192	Background	15
P28272	0.031345	-0.868192	Background	15
P40961	0.05646	-0.871379	Background	14
P47181	0.025139	-0.872872	Background	15
Q00772	0.025139	-0.872872	Background	15
Q12447	0.025139	-0.872872	Background	15
P00817	0.024262	-0.873652	Background	15
P16550	0.024262	-0.873652	Background	15
P26637	0.024262	-0.873652	Background	15
P38720	0.021635	-0.876006	Background	15
P54885	0.018536	-0.879112	Background	15
P00410	0.014616	-0.883782	Background	15
P01094	0.014616	-0.883782	Background	15
P01098	0.014616	-0.883782	Background	15
P20436	0.014616	-0.883782	Background	15
P32911	0.014616	-0.883782	Background	15
P41807	0.014616	-0.883782	Background	15
P42945	0.014616	-0.883782	Background	15
Q02821	0.014616	-0.883782	Background	15
P17967	0.014034	-0.884573	Background	15
P22943	0.014034	-0.884573	Background	15
Q12349	0.013457	-0.885365	Background	15
P07256	0.012899	-0.886159	Background	15
P32582	0.010426	-0.890033	Background	15
Q12522	0.010426	-0.890033	Background	15
P38795	0.048138	-0.8919	Background	13
P32589	0.007987	-0.894693	Background	15
P38972	0.007987	-0.894693	Background	15
P40554	0.007987	-0.894693	Background	15
Q04370	0.007987	-0.894693	Background	15
P53549	0.007623	-0.895493	Background	15
P52910	0.00546	-0.900954	Background	15
Q12165	0.00546	-0.900954	Background	15
P38074	0.004061	-0.905604	Background	15
P39079	0.004061	-0.905604	Background	15
P41058	0.004061	-0.905604	Background	15
P42938	0.004061	-0.905604	Background	15
P47143	0.004061	-0.905604	Background	15
P17536	0.003083	-0.909674	Background	15
P21965	0.001889	-0.916515	Background	15
P32288	0.001889	-0.916515	Background	15
P32860	0.001889	-0.916515	Background	15
P38766	0.001889	-0.916515	Background	15
P53849	0.001889	-0.916515	Background	15
Q12123	0.001889	-0.916515	Background	15
P42942	0.023814	-0.921576	Background	12
P38067	0.001156	-0.922795	Background	15
Q3E7Z5	0.001156	-0.922795	Background	15
P32610	0.021372	-0.923327	Background	12
Q04418	0.021117	-0.923529	Background	12
Q12335	0.000539	-0.931594	Background	15
Q07657	0.718215	-0.932954	Background	8
P47127	0.00028	-0.938337	Background	15
Q06685	0.00028	-0.938337	Background	15
P14065	8.1e-05	-0.949248	Background	15
P53094	8.1e-05	-0.949248	Background	15
P02829	1.5e-05	-0.961017	Background	15
P00358	1.3e-05	-0.961878	Background	15
P32787	0.00039	-0.966318	Background	12
P38804	2e-06	-0.97107	Background	15
P53628	2e-06	-0.97107	Background	15

## Sheet: PD-nI_Low
Distributions of Spearman's rank correlation coefficients obtained in samples P5-P9 of the main dataset (PXD001819) with the PD-nI approach.
Protein	FDR	rho	Spike/Background	Missing values
P15559ups	2e-06	0.97107	Spike	15
P38222	2e-06	0.97107	Background	15
P10636-8ups	1.9e-05	0.967701	Spike	14
P15565	0.000215	0.960917	Background	13
P14127	1.7e-05	0.960159	Background	15
P32377	1.7e-05	0.960159	Background	15
P09232	8.1e-05	0.949248	Background	15
P0CX09	8.1e-05	0.949248	Background	15
Q02948	8.1e-05	0.949248	Background	15
Q12443	8.1e-05	0.949248	Background	15
P07259	0.000781	0.927426	Background	15
P18239	0.000781	0.927426	Background	15
P21306	0.000781	0.927426	Background	15
P39939	0.000781	0.927426	Background	15
P39727	0.495062	0.918446	Background	9
P63165ups	0.001879	0.916515	Spike	15
P34110	0.001879	0.916515	Background	15
P36006	0.001879	0.916515	Background	15
P41159ups	0.68686	0.909782	Spike	9
P02741ups	0.004037	0.905604	Spike	15
P01123	0.004037	0.905604	Background	15
P11632	0.004037	0.905604	Background	15
P20081	0.00794	0.894693	Background	15
P32565	0.00794	0.894693	Background	15
P38426	0.00794	0.894693	Background	15
P38910	0.00794	0.894693	Background	15
Q04338	0.00794	0.894693	Background	15
Q3E7X9	0.00794	0.894693	Background	15
P53164	0.258819	0.890342	Background	11
P02994	0.014554	0.883782	Background	15
P04801	0.014554	0.883782	Background	15
P05373	0.014554	0.883782	Background	15
P38555	0.014554	0.883782	Background	15
P41056	0.014554	0.883782	Background	15
Q08220	0.014554	0.883782	Background	15
Q08995	0.014554	0.883782	Background	15
P02309	0.02503	0.872872	Background	15
P16474	0.02503	0.872872	Background	15
P33331	0.02503	0.872872	Background	15
P38250	0.02503	0.872872	Background	15
P38886	0.02503	0.872872	Background	15
P53839	0.02503	0.872872	Background	15
Q02754	0.02503	0.872872	Background	15
Q12213	0.02503	0.872872	Background	15
Q12513	0.02503	0.872872	Background	15
P14743	0.041014	0.861961	Background	15
P14904	0.041014	0.861961	Background	15
P38845	0.041014	0.861961	Background	15
P47068	0.041014	0.861961	Background	15
P49573	0.041014	0.861961	Background	15
P49954	0.041014	0.861961	Background	15
P53315	0.041014	0.861961	Background	15
Q12331	0.041014	0.861961	Background	15
P00441ups	0.215938	0.854506	Spike	13
P00560	0.064673	0.85105	Background	15
P04802	0.064673	0.85105	Background	15
P20107	0.064673	0.85105	Background	15
P32799	0.064673	0.85105	Background	15
P32939	0.064673	0.85105	Background	15
P39684	0.064673	0.85105	Background	15
Q04947	0.064673	0.85105	Background	15
Q99321	0.064673	0.85105	Background	15
P26784	0.098361	0.840139	Background	15
P31539	0.098361	0.840139	Background	15
P36421	0.098361	0.840139	Background	15
P40989	0.098361	0.840139	Background	15
P53834	0.098361	0.840139	Background	15
Q06705	0.098361	0.840139	Background	15
P10081	0.145877	0.829228	Background	15
P38235	0.145877	0.829228	Background	15
P02768ups	0.211401	0.818317	Spike	15
P02406	0.211401	0.818317	Background	15
P05319	0.211401	0.818317	Background	15
P06738	0.211401	0.818317	Background	15
P11633	0.211401	0.818317	Background	15
P15703	0.211401	0.818317	Background	15
P22803	0.211401	0.818317	Background	15
P25087	0.211401	0.818317	Background	15
P28707	0.211401	0.818317	Background	15
P28834	0.211401	0.818317	Background	15
P34216	0.211401	0.818317	Background	15
P39111	0.211401	0.818317	Background	15
Q2V2P9	0.211401	0.818317	Background	15
Q96VH4	0.211401	0.818317	Background	15
P28789	0.377995	0.817617	Background	14
Q12496	1	0.808806	Background	12
P33442	0.295382	0.807406	Background	15
P38707	0.295382	0.807406	Background	15
P39935	0.295382	0.807406	Background	15
P40165	0.295382	0.807406	Background	15
P42941	0.295382	0.807406	Background	15
P53066	0.295382	0.807406	Background	15
P53885	0.295382	0.807406	Background	15
Q04304	0.295382	0.807406	Background	15
Q06103	0.295382	0.807406	Background	15
Q06625	0.295382	0.807406	Background	15
P13574	0.404785	0.796495	Background	15
P40017	0.404785	0.796495	Background	15
P40364	0.404785	0.796495	Background	15
P47018	0.404785	0.796495	Background	15
P47154	0.404785	0.796495	Background	15
P50089	0.404785	0.796495	Background	15
Q08300	0.404785	0.796495	Background	15
P00815	0.544752	0.785584	Background	15
P05756	0.544752	0.785584	Background	15
P06780	0.544752	0.785584	Background	15
P20449	0.544752	0.785584	Background	15
P34223	0.544752	0.785584	Background	15
P34227	0.544752	0.785584	Background	15
P39076	0.544752	0.785584	Background	15
P40357	0.544752	0.785584	Background	15
P40581	0.544752	0.785584	Background	15
P49367	0.544752	0.785584	Background	15
Q01939	0.544752	0.785584	Background	15
P00915ups	1	0.780175	Spike	12
P53743	1	0.779537	Background	14
P63279ups	0.718536	0.774674	Spike	15
P0C2I8	0.718536	0.774674	Background	15
P29547	0.718536	0.774674	Background	15
P31688	0.718536	0.774674	Background	15
Q08732	0.718536	0.774674	Background	15
P38314	1	0.770576	Background	14
P26786	0.937599	0.763763	Background	15
P38234	0.937599	0.763763	Background	15
P40212	0.937599	0.763763	Background	15
P47124	0.937599	0.763763	Background	15
P05150	1	0.762051	Background	13
P32857	1	0.759504	Background	12
P0C2H8	1	0.752852	Background	15
P10080	1	0.752852	Background	15
P36114	1	0.752852	Background	15
P38295	1	0.752852	Background	15
P39929	1	0.752852	Background	15
P53091	1	0.752852	Background	15
P53301	1	0.752852	Background	15
Q08975	1	0.752852	Background	15
O76070ups	1	0.74244	Spike	13
P10961	1	0.741941	Background	15
P32476	1	0.741941	Background	15
P38716	1	0.741941	Background	15
Q12265	1	0.741941	Background	15
Q12402	1	0.741941	Background	15
P05759	1	0.73103	Background	15
P07275	1	0.73103	Background	15
P32563	1	0.73103	Background	15
P40087	1	0.73103	Background	15
P48015	1	0.73103	Background	15
Q03964	1	0.73103	Background	15
P02753ups	1	0.728431	Spike	13
Q08822	1	0.725775	Background	14
P07277	1	0.720119	Background	15
P0CS90	1	0.720119	Background	15
P0CT04	1	0.720119	Background	15
P12612	1	0.720119	Background	15
P25631	1	0.720119	Background	15
P34221	1	0.720119	Background	15
P39986	1	0.720119	Background	15
Q03104	1	0.720119	Background	15
Q03690	1	0.720119	Background	15
Q06449	1	0.720119	Background	15
Q12306	1	0.720119	Background	15
P40040	1	0.715757	Background	12
P01375ups	1	0.714423	Spike	13
P32897	1	0.712178	Background	12
P06105	1	0.709208	Background	15
P13517	1	0.709208	Background	15
P39926	1	0.709208	Background	15
P40053	1	0.709208	Background	15
Q12044	1	0.709208	Background	15
Q12233	1	0.709208	Background	15
P02788ups	1	0.698297	Spike	15
P22141	1	0.698297	Background	15
P25293	1	0.698297	Background	15
P32191	1	0.698297	Background	15
P39516	1	0.698297	Background	15
P40495	1	0.698297	Background	15
P43577	1	0.698297	Background	15
P43582	1	0.698297	Background	15
Q04371	1	0.698297	Background	15
Q05775	1	0.698297	Background	15
P99999ups	1	0.687386	Spike	15
Q06830ups	1	0.687386	Spike	15
P05747	1	0.687386	Background	15
P14907	1	0.687386	Background	15
P32861	1	0.687386	Background	15
P36101	1	0.687386	Background	15
P38260	1	0.687386	Background	15
P45978	1	0.687386	Background	15
P47912	1	0.687386	Background	15
P53912	1	0.687386	Background	15
Q01532	1	0.687386	Background	15
Q12250	1	0.687386	Background	15
P06732ups	1	0.676475	Spike	15
P04037	1	0.676475	Background	15
P06244	1	0.676475	Background	15
P08566	1	0.676475	Background	15
P15019	1	0.676475	Background	15
P24276	1	0.676475	Background	15
P32356	1	0.676475	Background	15
P32836	1	0.676475	Background	15
P36139	1	0.676475	Background	15
P38137	1	0.676475	Background	15
P40202	1	0.676475	Background	15
Q12305	1	0.676475	Background	15
Q3E772	1	0.676475	Background	15
P33298	1	0.674328	Background	13
P11076	1	0.665565	Background	15
P21304	1	0.665565	Background	15
P33399	1	0.665565	Background	15
P38791	1	0.665565	Background	15
P40453	1	0.665565	Background	15
Q01574	1	0.665565	Background	15
P62937ups	1	0.656571	Spike	10
P01008ups	1	0.654654	Spike	15
P08524	1	0.654654	Background	15
P11484	1	0.654654	Background	15
P21801	1	0.654654	Background	15
P32608	1	0.654654	Background	15
P40582	1	0.654654	Background	15
Q05359	1	0.654654	Background	15
P34087	1	0.64667	Background	11
P08263ups	1	0.643743	Spike	15
P17555	1	0.643743	Background	15
P20606	1	0.643743	Background	15
P21734	1	0.643743	Background	15
P32335	1	0.643743	Background	15
P38079	1	0.643743	Background	15
P39112	1	0.643743	Background	15
Q04175	1	0.643743	Background	15
Q07451	1	0.643743	Background	15
P39103	1	0.640654	Background	14
P19454	1	0.632832	Background	15
P30656	1	0.632832	Background	15
P33297	1	0.632832	Background	15
P38715	1	0.632832	Background	15
P49435	1	0.632832	Background	15
P53228	1	0.632832	Background	15
Q10740	1	0.632832	Background	15
Q3E764	1	0.632832	Background	15
P55957ups	1	0.629866	Spike	12
P00127	1	0.625534	Background	10
P68871ups	1	0.621921	Spike	15
P16387	1	0.621921	Background	15
P36112	1	0.621921	Background	15
Q12122	1	0.621921	Background	15
P00424	1	0.61101	Background	15
P00899	1	0.61101	Background	15
P0CX38	1	0.61101	Background	15
P0CX44	1	0.61101	Background	15
P21243	1	0.61101	Background	15
P22203	1	0.61101	Background	15
P27999	1	0.61101	Background	15
P32481	1	0.61101	Background	15
P38328	1	0.61101	Background	15
Q01519	1	0.61101	Background	15
P00445	1	0.600099	Background	15
P23638	1	0.600099	Background	15
P24280	1	0.600099	Background	15
P25605	1	0.600099	Background	15
P37898	1	0.600099	Background	15
Q04336	1	0.600099	Background	15
P02787ups	1	0.589188	Spike	15
P00128	1	0.589188	Background	15
P16547	1	0.589188	Background	15
P17891	1	0.589188	Background	15
P25619	1	0.589188	Background	15
Q6Q546	1	0.589188	Background	15
P00918ups	1	0.589017	Spike	11
P0CX11	1	0.586892	Background	14
A5Z2X5	1	0.578277	Background	15
P11986	1	0.578277	Background	15
P12962	1	0.578277	Background	15
P22137	1	0.578277	Background	15
P36015	1	0.578277	Background	15
P38631	1	0.578277	Background	15
P38891	1	0.578277	Background	15
P47089	1	0.578277	Background	15
Q02753	1	0.578277	Background	15
O13585	1	0.57434	Background	13
P07246	1	0.567367	Background	15
P15646	1	0.567367	Background	15
P20435	1	0.567367	Background	15
P25372	1	0.567367	Background	15
P30402	1	0.567367	Background	15
P33892	1	0.567367	Background	15
P38777	1	0.567367	Background	15
P41277	1	0.567367	Background	15
P47160	1	0.567367	Background	15
Q12068	1	0.567367	Background	15
Q12428	1	0.567367	Background	15
Q06177	1	0.564492	Background	14
P02400	1	0.556456	Background	15
P05453	1	0.556456	Background	15
P05744	1	0.556456	Background	15
P28319	1	0.556456	Background	15
P32463	1	0.556456	Background	15
Q04493	1	0.556456	Background	15
P0CX82	1	0.545545	Background	15
P29704	1	0.545545	Background	15
P32774	1	0.545545	Background	15
P40016	1	0.545545	Background	15
P40472	1	0.545545	Background	15
P46672	1	0.545545	Background	15
P53141	1	0.545545	Background	15
Q02725	1	0.545545	Background	15
P04040ups	1	0.534634	Spike	15
P09938	1	0.534634	Background	15
P10869	1	0.534634	Background	15
P36017	1	0.534634	Background	15
P38071	1	0.534634	Background	15
P38205	1	0.534634	Background	15
P38628	1	0.534634	Background	15
P38879	1	0.534634	Background	15
P40070	1	0.534634	Background	15
P40413	1	0.534634	Background	15
Q03102	1	0.534634	Background	15
P53598	1	0.523723	Background	15
P16083ups	1	0.519691	Spike	14
P39101	1	0.519691	Background	14
P19073	1	0.512812	Background	15
P25623	1	0.512812	Background	15
P32316	1	0.512812	Background	15
P40081	1	0.512812	Background	15
P50094	1	0.512812	Background	15
Q03048	1	0.512812	Background	15
Q04951	1	0.512812	Background	15
Q08225	1	0.512812	Background	15
P10599ups	1	0.509902	Spike	12
P02144ups	1	0.501901	Spike	15
P06634	1	0.501901	Background	15
P32891	1	0.501901	Background	15
P40106	1	0.501901	Background	15
P53337	1	0.501901	Background	15
P53731	1	0.501901	Background	15
Q12166	1	0.501901	Background	15
Q12449	1	0.501901	Background	15
P32469	1	0.49099	Background	15
P53978	1	0.49099	Background	15
Q04178	1	0.49099	Background	15
P05413ups	1	0.489491	Spike	9
P01031ups	1	0.48833	Spike	14
Q03020	1	0.486194	Background	11
P01127ups	1	0.483086	Spike	10
O43137	1	0.480079	Background	15
P0CX34	1	0.480079	Background	15
P15424	1	0.480079	Background	15
P32263	1	0.480079	Background	15
P38355	1	0.480079	Background	15
P39743	1	0.480079	Background	15
P43590	1	0.480079	Background	15
P89886	1	0.480079	Background	15
Q04341	1	0.480079	Background	15
Q06523	1	0.480079	Background	15
Q03730	1	0.47041	Background	14
P12385	1	0.469168	Background	15
P15891	1	0.469168	Background	15
P32628	1	0.469168	Background	15
P35179	1	0.469168	Background	15
P53075	1	0.46593	Background	14
O74700	1	0.458258	Background	15
P19882	1	0.458258	Background	15
P25694	1	0.458258	Background	15
P33421	1	0.458258	Background	15
P38143	1	0.458258	Background	15
P39958	1	0.458258	Background	15
P39987	1	0.458258	Background	15
P40018	1	0.458258	Background	15
P43621	1	0.458258	Background	15
P47176	1	0.458258	Background	15
P48836	1	0.458258	Background	15
P49334	1	0.458258	Background	15
Q06146	1	0.458258	Background	15
Q3E7Y3	1	0.458258	Background	15
P07560	1	0.447347	Background	15
P10591	1	0.447347	Background	15
P17255	1	0.447347	Background	15
P32379	1	0.447347	Background	15
P38288	1	0.447347	Background	15
P47079	1	0.447347	Background	15
Q02795	1	0.447347	Background	15
P23639	1	0.436436	Background	15
P38788	1	0.436436	Background	15
P39940	1	0.436436	Background	15
P47117	1	0.436436	Background	15
P50095	1	0.436436	Background	15
P53173	1	0.436436	Background	15
P53252	1	0.436436	Background	15
Q04660	1	0.436436	Background	15
P06701	1	0.432694	Background	13
P05750	1	0.425525	Background	15
P0CX49	1	0.425525	Background	15
P32352	1	0.425525	Background	15
P38787	1	0.425525	Background	15
P38968	1	0.425525	Background	15
P40093	1	0.425525	Background	15
P41810	1	0.425525	Background	15
P80235	1	0.425525	Background	15
Q03655	1	0.425525	Background	15
Q06505	1	0.425525	Background	15
O14455	1	0.414614	Background	15
P04050	1	0.414614	Background	15
P07278	1	0.414614	Background	15
P16120	1	0.414614	Background	15
P23301	1	0.414614	Background	15
P36013	1	0.414614	Background	15
P38345	1	0.414614	Background	15
P38883	1	0.414614	Background	15
P39968	1	0.414614	Background	15
P40075	1	0.414614	Background	15
P46985	1	0.414614	Background	15
Q12408	1	0.414614	Background	15
P38694	1	0.405449	Background	14
P51965ups	1	0.404761	Spike	11
P01579ups	1	0.403703	Spike	15
P06396ups	1	0.403703	Spike	15
P02293	1	0.403703	Background	15
P07702	1	0.403703	Background	15
P33317	1	0.403703	Background	15
P33327	1	0.403703	Background	15
P36141	1	0.403703	Background	15
P43588	1	0.403703	Background	15
P47123	1	0.403703	Background	15
P53250	1	0.403703	Background	15
P81449	1	0.403703	Background	15
Q08202	1	0.396488	Background	14
P04456	1	0.392792	Background	15
P05626	1	0.392792	Background	15
P05694	1	0.392792	Background	15
P0CX84	1	0.392792	Background	15
P22133	1	0.392792	Background	15
P32179	1	0.392792	Background	15
P37299	1	0.392792	Background	15
P38066	1	0.392792	Background	15
P38248	1	0.392792	Background	15
P40363	1	0.392792	Background	15
P54861	1	0.383991	Background	10
P00045	1	0.383048	Background	14
P07284	1	0.381881	Background	15
P22202	1	0.381881	Background	15
P32895	1	0.381881	Background	15
P33201	1	0.381881	Background	15
P38755	1	0.381881	Background	15
P38765	1	0.381881	Background	15
P40483	1	0.381881	Background	15
P53221	1	0.381881	Background	15
P53622	1	0.381881	Background	15
P53981	1	0.381881	Background	15
Q06624	1	0.381881	Background	15
P12081ups	1	0.37097	Spike	15
P00401	1	0.37097	Background	15
P16603	1	0.37097	Background	15
P54838	1	0.37097	Background	15
Q07648	1	0.37097	Background	15
P05318	1	0.36006	Background	15
P22217	1	0.36006	Background	15
P25558	1	0.36006	Background	15
P32459	1	0.36006	Background	15
P36041	1	0.36006	Background	15
P40024	1	0.36006	Background	15
P40482	1	0.36006	Background	15
P43555	1	0.36006	Background	15
P53889	1	0.36006	Background	15
Q05785	1	0.36006	Background	15
Q12497	1	0.36006	Background	15
P33775	1	0.349447	Background	14
P07262	1	0.349149	Background	15
P14922	1	0.349149	Background	15
P32521	1	0.349149	Background	15
P38625	1	0.349149	Background	15
P52490	1	0.349149	Background	15
Q01855	1	0.349149	Background	15
P15180	1	0.338238	Background	15
P22336	1	0.338238	Background	15
P25294	1	0.338238	Background	15
Q02486	1	0.338238	Background	15
Q03768	1	0.338238	Background	15
P34239	1	0.327327	Background	15
P35056	1	0.327327	Background	15
P35197	1	0.327327	Background	15
P36135	1	0.327327	Background	15
P39013	1	0.327327	Background	15
P46969	1	0.327327	Background	15
P49723	1	0.327327	Background	15
P53090	1	0.327327	Background	15
Q06336	1	0.327327	Background	15
Q3E757	1	0.327327	Background	15
P00958	1	0.316416	Background	15
P08067	1	0.316416	Background	15
P09624	1	0.316416	Background	15
P32497	1	0.316416	Background	15
P41939	1	0.316416	Background	15
P47771	1	0.316416	Background	15
P48589	1	0.316416	Background	15
Q06440	1	0.316416	Background	15
Q07551	1	0.316416	Background	15
P46989	1	0.305505	Background	15
Q01852	1	0.305505	Background	15
Q12680	1	0.305505	Background	15
Q12207	1	0.304591	Background	11
P15873	1	0.294594	Background	15
P35189	1	0.294594	Background	15
Q03161	1	0.294594	Background	15
Q03648	1	0.294594	Background	15
Q03660	1	0.294594	Background	15
Q12314	1	0.294594	Background	15
P48439	1	0.292391	Background	12
P00549	1	0.283683	Background	15
P0CX45	1	0.283683	Background	15
P17106	1	0.283683	Background	15
P22353	1	0.283683	Background	15
P37012	1	0.283683	Background	15
O00762ups	1	0.281694	Spike	12
P08678	1	0.276475	Background	11
P06101	1	0.272772	Background	15
P25349	1	0.272772	Background	15
P35180	1	0.272772	Background	15
P46784	1	0.272772	Background	15
P47122	1	0.272772	Background	15
Q12205	1	0.272772	Background	15
Q12230	1	0.272772	Background	15
P38701	1	0.261861	Background	15
P42826	1	0.261861	Background	15
Q03532	1	0.261861	Background	15
Q05515	1	0.261861	Background	15
P39961	1	0.256734	Background	12
P08758ups	1	0.250951	Spike	15
P04076	1	0.250951	Background	15
P07251	1	0.250951	Background	15
P08518	1	0.250951	Background	15
P32449	1	0.250951	Background	15
P33299	1	0.250951	Background	15
P38810	1	0.250951	Background	15
P38817	1	0.250951	Background	15
P40086	1	0.250951	Background	15
P53920	1	0.250951	Background	15
Q03219	1	0.250951	Background	15
P40462	1	0.244165	Background	14
P15274	1	0.24004	Background	15
P23337	1	0.24004	Background	15
P28495	1	0.24004	Background	15
P30902	1	0.24004	Background	15
P32783	1	0.24004	Background	15
P38145	1	0.24004	Background	15
P43123	1	0.24004	Background	15
P43616	1	0.24004	Background	15
P53877	1	0.24004	Background	15
P80210	1	0.24004	Background	15
P00830	1	0.229129	Background	15
P10622	1	0.229129	Background	15
P20459	1	0.229129	Background	15
P25343	1	0.229129	Background	15
P39077	1	0.229129	Background	15
P42073	1	0.229129	Background	15
P09119	1	0.228485	Background	14
P01112ups	1	0.218218	Spike	15
P0CX47	1	0.218218	Background	15
P38077	1	0.218218	Background	15
P22804	1	0.208687	Background	8
P06106	1	0.207307	Background	15
P07806	1	0.207307	Background	15
P0CW41	1	0.207307	Background	15
P10592	1	0.207307	Background	15
P16861	1	0.207307	Background	15
P32892	1	0.207307	Background	15
P40217	1	0.207307	Background	15
Q12377	1	0.207307	Background	15
P07170	1	0.196396	Background	15
P14020	1	0.196396	Background	15
P15624	1	0.196396	Background	15
P32582	1	0.196396	Background	15
P39522	1	0.196396	Background	15
P06169	1	0.185485	Background	15
P11353	1	0.185485	Background	15
P11914	1	0.185485	Background	15
Q04067	1	0.185485	Background	15
Q12458	1	0.185485	Background	15
P32598	1	0.174574	Background	15
P17423	1	0.163663	Background	15
P32324	1	0.163663	Background	15
P38197	1	0.163663	Background	15
P38999	1	0.163663	Background	15
Q03262	1	0.163663	Background	15
P40422	1	0.156803	Background	14
P06787	1	0.152753	Background	15
P09064	1	0.152753	Background	15
P53633	1	0.152753	Background	15
Q12464	1	0.152753	Background	15
P22517	1	0.152323	Background	14
P0CX28	1	0.141842	Background	15
P20049	1	0.141842	Background	15
P27476	1	0.141842	Background	15
P34167	1	0.141842	Background	15
P47137	1	0.141842	Background	15
P49167	1	0.141842	Background	15
P53334	1	0.141842	Background	15
Q05506	1	0.141842	Background	15
P00729	1	0.130931	Background	15
P38116	1	0.130931	Background	15
P38264	1	0.130931	Background	15
P38431	1	0.130931	Background	15
P40037	1	0.130931	Background	15
P40991	1	0.130931	Background	15
Q05933	1	0.130931	Background	15
P06782	1	0.120471	Background	13
P69905ups	1	0.12002	Spike	15
P04840	1	0.12002	Background	15
P16140	1	0.12002	Background	15
P40150	1	0.12002	Background	15
P52553	1	0.12002	Background	15
P23724	1	0.109109	Background	15
P32623	1	0.109109	Background	15
P48365	1	0.109109	Background	15
P53738	1	0.109109	Background	15
P53860	1	0.109109	Background	15
P27692	1	0.098198	Background	15
P32588	1	0.098198	Background	15
P38708	1	0.098198	Background	15
P38758	1	0.098198	Background	15
P39730	1	0.098198	Background	15
Q03940	1	0.098198	Background	15
Q12118	1	0.098198	Background	15
P48606	1	0.087287	Background	15
Q01163	1	0.087287	Background	15
P38988	1	0.086851	Background	13
P40433	1	0.084291	Background	13
Q07825	1	0.080642	Background	14
P26785	1	0.076376	Background	15
P37262	1	0.076376	Background	15
P53900	1	0.076376	Background	15
Q12154	1	0.076376	Background	15
Q06639	1	0.074125	Background	8
P53630	1	0.072843	Background	13
P33303	1	0.067201	Background	14
P0CX55	1	0.065465	Background	15
P16649	1	0.065465	Background	15
P17649	1	0.065465	Background	15
P13663	1	0.054554	Background	15
P19881	1	0.054554	Background	15
P38688	1	0.044955	Background	13
P05743	1	0.043644	Background	15
P17709	1	0.043644	Background	15
P31412	1	0.043644	Background	15
P43535	1	0.043644	Background	15
Q06252	1	0.043644	Background	15
Q99383	1	0.043644	Background	15
P15790	1	0.039336	Background	13
P04147	1	0.032733	Background	15
P12945	1	0.032733	Background	15
P17505	1	0.032733	Background	15
P30822	1	0.032733	Background	15
P39683	1	0.032733	Background	15
P39744	1	0.032733	Background	15
Q04636	1	0.022478	Background	13
P05749	1	0.021822	Background	15
P0C2H6	1	0.021822	Background	15
P11075	1	0.021822	Background	15
P11745	1	0.021822	Background	15
P29952	1	0.021822	Background	15
P43545	1	0.021822	Background	15
P49166	1	0.021822	Background	15
Q05911	1	0.021822	Background	15
P32453	1	0.01861	Background	11
O13563	1	0.010911	Background	15
P07255	1	0.010911	Background	15
P32368	1	0.010911	Background	15
P43567	1	0.010911	Background	15
Q12159	1	0.010911	Background	15
Q3E795	1	0.010911	Background	15
P09201	1	0	Background	15
P32602	1	0	Background	15
P38013	1	0	Background	15
Q3E841	1	0	Background	15
P02992	1	-0.010911	Background	15
P25342	1	-0.01568	Background	14
Q01080	1	-0.018759	Background	10
P0CX81	1	-0.021822	Background	15
P25332	1	-0.021822	Background	15
P32074	1	-0.021822	Background	15
P33734	1	-0.021822	Background	15
P40580	1	-0.021822	Background	15
Q01217	1	-0.021822	Background	15
Q06142	1	-0.021822	Background	15
P04046	1	-0.032733	Background	15
P10659	1	-0.032733	Background	15
P27614	1	-0.032733	Background	15
P33307	1	-0.032733	Background	15
P39003	1	-0.032733	Background	15
P39976	1	-0.032733	Background	15
P53111	1	-0.032733	Background	15
P53914	1	-0.032733	Background	15
Q01976	1	-0.032733	Background	15
Q08193	1	-0.032733	Background	15
Q12212	1	-0.032733	Background	15
Q05948	1	-0.039223	Background	13
P13298	1	-0.043644	Background	15
P26754	1	-0.043644	Background	15
P29453	1	-0.043644	Background	15
P32366	1	-0.043644	Background	15
P32464	1	-0.043644	Background	15
P32626	1	-0.043644	Background	15
P33204	1	-0.043644	Background	15
P37302	1	-0.043644	Background	15
P05317	1	-0.054554	Background	15
P19146	1	-0.054554	Background	15
P32340	1	-0.054554	Background	15
P38249	1	-0.054554	Background	15
P38911	1	-0.054554	Background	15
P39105	1	-0.054554	Background	15
P39533	1	-0.054554	Background	15
P40069	1	-0.054554	Background	15
P41818	1	-0.054554	Background	15
Q04491	1	-0.054554	Background	15
Q08971	1	-0.054554	Background	15
Q02785	1	-0.059849	Background	9
P39936	1	-0.061636	Background	13
P11491	1	-0.065465	Background	15
P19358	1	-0.065465	Background	15
P38115	1	-0.065465	Background	15
P40303	1	-0.065465	Background	15
P47075	1	-0.065465	Background	15
Q08907	1	-0.071315	Background	12
P00330	1	-0.076376	Background	15
P00942	1	-0.076376	Background	15
P32327	1	-0.076376	Background	15
P33322	1	-0.076376	Background	15
P40327	1	-0.076376	Background	15
P40510	1	-0.076376	Background	15
P43593	1	-0.076376	Background	15
P22146	1	-0.087287	Background	15
P22515	1	-0.087287	Background	15
P32445	1	-0.087287	Background	15
P46654	1	-0.087287	Background	15
Q06205	1	-0.087287	Background	15
P04912	1	-0.098198	Background	15
P06208	1	-0.098198	Background	15
P07991	1	-0.098198	Background	15
P14747	1	-0.098198	Background	15
P18544	1	-0.098198	Background	15
P26755	1	-0.098198	Background	15
P32473	1	-0.098198	Background	15
Q06406	1	-0.100802	Background	14
P07245	1	-0.109109	Background	15
P0CX41	1	-0.109109	Background	15
P19097	1	-0.109109	Background	15
P25043	1	-0.109109	Background	15
P36018	1	-0.109109	Background	15
P38986	1	-0.109109	Background	15
P40029	1	-0.109109	Background	15
P40509	1	-0.109109	Background	15
P40850	1	-0.109109	Background	15
P46992	1	-0.109109	Background	15
P48164	1	-0.109109	Background	15
Q01649	1	-0.109109	Background	15
Q06408	1	-0.109109	Background	15
P05739	1	-0.12002	Background	15
P36060	1	-0.12002	Background	15
P38219	1	-0.12002	Background	15
P39517	1	-0.12002	Background	15
P53163	1	-0.12002	Background	15
Q12018	1	-0.122757	Background	8
P32796	1	-0.125061	Background	10
P17695	1	-0.130931	Background	15
P38427	1	-0.130931	Background	15
P39966	1	-0.130931	Background	15
P53852	1	-0.130931	Background	15
P28007	1	-0.141842	Background	15
Q04792	1	-0.141842	Background	15
Q06151	1	-0.141842	Background	15
P00331	1	-0.152753	Background	15
P07264	1	-0.152753	Background	15
P10664	1	-0.152753	Background	15
P18562	1	-0.152753	Background	15
P35844	1	-0.152753	Background	15
Q08421	1	-0.152753	Background	15
P20051	1	-0.163663	Background	15
P23641	1	-0.163663	Background	15
P32614	1	-0.163663	Background	15
P35723	1	-0.163663	Background	15
P38689	1	-0.163663	Background	15
P38840	1	-0.163663	Background	15
P53152	1	-0.163663	Background	15
P53184	1	-0.163663	Background	15
P53297	1	-0.163663	Background	15
P53303	1	-0.163663	Background	15
Q08723	1	-0.163663	Background	15
P00724	1	-0.174574	Background	15
P00937	1	-0.174574	Background	15
P08417	1	-0.174574	Background	15
P26783	1	-0.174574	Background	15
P38624	1	-0.174574	Background	15
P49626	1	-0.174574	Background	15
P53327	1	-0.174574	Background	15
Q04409	1	-0.174574	Background	15
P0C0V8	1	-0.185485	Background	15
P56508	1	-0.185485	Background	15
Q99248	1	-0.185485	Background	15
P25373	1	-0.196396	Background	15
P32527	1	-0.196396	Background	15
Q05016	1	-0.196396	Background	15
P18759	1	-0.202298	Background	13
P38636	1	-0.203844	Background	14
P47133	1	-0.206084	Background	14
P12688	1	-0.207307	Background	15
P32590	1	-0.207307	Background	15
P38711	1	-0.207307	Background	15
P38858	1	-0.207307	Background	15
P39708	1	-0.207307	Background	15
Q08985	1	-0.207307	Background	15
P60010	1	-0.218218	Background	15
P46681	1	-0.221765	Background	14
P07280	1	-0.229129	Background	15
P15454	1	-0.229129	Background	15
P23644	1	-0.229129	Background	15
P24783	1	-0.229129	Background	15
P36126	1	-0.229129	Background	15
P38081	1	-0.229129	Background	15
Q00711	1	-0.229129	Background	15
Q03195	1	-0.229129	Background	15
Q06892	1	-0.229129	Background	15
Q00245	1	-0.235349	Background	10
P00360	1	-0.24004	Background	15
P05738	1	-0.24004	Background	15
P0CX23	1	-0.24004	Background	15
P21576	1	-0.24004	Background	15
P32867	1	-0.24004	Background	15
P50107	1	-0.24004	Background	15
Q08601	1	-0.24004	Background	15
P15496	1	-0.250951	Background	15
P25451	1	-0.250951	Background	15
P32496	1	-0.250951	Background	15
P38773	1	-0.250951	Background	15
P41920	1	-0.250951	Background	15
P46683	1	-0.250951	Background	15
P54113	1	-0.250951	Background	15
Q3E834	1	-0.250951	Background	15
P50087	1	-0.259938	Background	9
P00931	1	-0.261861	Background	15
P07149	1	-0.261861	Background	15
P36008	1	-0.261861	Background	15
P38088	1	-0.261861	Background	15
P38764	1	-0.261861	Background	15
P36037	1	-0.266158	Background	13
P07274	1	-0.272772	Background	15
P10963	1	-0.272772	Background	15
P15992	1	-0.272772	Background	15
P47165	1	-0.272772	Background	15
P54839	1	-0.272772	Background	15
Q04869	1	-0.272772	Background	15
P04807	1	-0.283683	Background	15
P13188	1	-0.283683	Background	15
P23542	1	-0.283683	Background	15
P32337	1	-0.283683	Background	15
P41816	1	-0.286726	Background	14
P09440	1	-0.294594	Background	15
P34237	1	-0.294594	Background	15
P38221	1	-0.294594	Background	15
P38836	1	-0.294594	Background	15
P40302	1	-0.294594	Background	15
P00359	1	-0.305505	Background	15
P25039	1	-0.305505	Background	15
P28777	1	-0.305505	Background	15
P31373	1	-0.305505	Background	15
P40215	1	-0.305505	Background	15
P49090	1	-0.305505	Background	15
Q99257	1	-0.305505	Background	15
P15731	1	-0.316416	Background	15
P20967	1	-0.316416	Background	15
P34760	1	-0.316416	Background	15
P36046	1	-0.316416	Background	15
P39721	1	-0.316416	Background	15
P21242	1	-0.327327	Background	15
P35691	1	-0.327327	Background	15
P40047	1	-0.327327	Background	15
P40825	1	-0.327327	Background	15
P41811	1	-0.327327	Background	15
P43585	1	-0.327327	Background	15
Q05905	1	-0.327327	Background	15
Q12692	1	-0.333767	Background	14
P05748	1	-0.338238	Background	15
P05755	1	-0.338238	Background	15
P31787	1	-0.338238	Background	15
P53081	1	-0.338238	Background	15
Q03973	1	-0.338238	Background	15
Q07653	1	-0.347406	Background	13
P39078	1	-0.349149	Background	15
P54885	1	-0.349149	Background	15
Q06494	1	-0.349149	Background	15
Q12074	1	-0.349149	Background	15
P38206	1	-0.358408	Background	14
P0CX25	1	-0.36006	Background	15
P0CX36	1	-0.36006	Background	15
P16451	1	-0.36006	Background	15
P37838	1	-0.36006	Background	15
P39990	1	-0.36006	Background	15
P40185	1	-0.36006	Background	15
P40414	1	-0.36006	Background	15
P41911	1	-0.36006	Background	15
Q02326	1	-0.36006	Background	15
Q12178	1	-0.36006	Background	15
Q12460	1	-0.36006	Background	15
P34160	1	-0.367368	Background	14
P00927	1	-0.37097	Background	15
P07256	1	-0.37097	Background	15
P16862	1	-0.37097	Background	15
P38821	1	-0.37097	Background	15
P43603	1	-0.37097	Background	15
P46367	1	-0.37097	Background	15
P50085	1	-0.37097	Background	15
P54115	1	-0.37097	Background	15
Q00955	1	-0.37097	Background	15
Q12452	1	-0.37097	Background	15
Q08230	1	-0.376328	Background	14
O13516	1	-0.381881	Background	15
P00817	1	-0.381881	Background	15
P14540	1	-0.381881	Background	15
P25375	1	-0.381881	Background	15
P32468	1	-0.381881	Background	15
P35719	1	-0.381881	Background	15
P38912	1	-0.381881	Background	15
P32771	1	-0.392792	Background	15
P40513	1	-0.392792	Background	15
Q08673	1	-0.392792	Background	15
Q08977	1	-0.392792	Background	15
Q06010	1	-0.396488	Background	14
P12904	1	-0.403703	Background	15
P16550	1	-0.403703	Background	15
P31383	1	-0.403703	Background	15
P32471	1	-0.403703	Background	15
P32528	1	-0.403703	Background	15
P35176	1	-0.403703	Background	15
P39726	1	-0.403703	Background	15
P40043	1	-0.403703	Background	15
P40531	1	-0.403703	Background	15
Q00764	1	-0.403703	Background	15
Q12363	1	-0.403703	Background	15
Q99258	1	-0.403703	Background	15
Q08484	1	-0.409929	Background	14
P08679	1	-0.414614	Background	15
P15303	1	-0.414614	Background	15
P38216	1	-0.414614	Background	15
Q08245	1	-0.414614	Background	15
Q08972	1	-0.414614	Background	15
Q12499	1	-0.414614	Background	15
P80967	1	-0.421129	Background	14
P33330	1	-0.425525	Background	15
P41940	1	-0.425525	Background	15
Q12532	1	-0.425525	Background	15
Q86ZR7	1	-0.425525	Background	15
P07213	1	-0.436436	Background	15
Q03178	1	-0.436436	Background	15
P23248	1	-0.447347	Background	15
P35732	1	-0.447347	Background	15
P40060	1	-0.447347	Background	15
P47120	1	-0.447347	Background	15
P49089	1	-0.447347	Background	15
Q04062	1	-0.447347	Background	15
P00890	1	-0.458258	Background	15
P07283	1	-0.458258	Background	15
P0CX54	1	-0.458258	Background	15
P27809	1	-0.458258	Background	15
Q3E792	1	-0.458258	Background	15
P03965	1	-0.469168	Background	15
P14832	1	-0.469168	Background	15
P28274	1	-0.469168	Background	15
P38061	1	-0.469168	Background	15
P39676	1	-0.469168	Background	15
P53691	1	-0.469168	Background	15
Q12189	1	-0.469168	Background	15
P14120	1	-0.480079	Background	15
P40438	1	-0.483268	Background	13
P32457	1	-0.48609	Background	14
P10507	1	-0.49099	Background	15
P15625	1	-0.49099	Background	15
P36010	1	-0.49099	Background	15
P52893	1	-0.49099	Background	15
Q03862	1	-0.49099	Background	15
P40159	1	-0.494507	Background	13
Q08742	1	-0.498079	Background	9
P06103	1	-0.501901	Background	15
P18961	1	-0.501901	Background	15
P25719	1	-0.501901	Background	15
P33416	1	-0.501901	Background	15
P43635	1	-0.501901	Background	15
Q03868	1	-0.501901	Background	15
Q04728	1	-0.501901	Background	15
Q07505	1	-0.501901	Background	15
P38144	1	-0.504011	Background	14
P00044	1	-0.512812	Background	15
P14306	1	-0.512812	Background	15
P27616	1	-0.512812	Background	15
P38075	1	-0.512812	Background	15
P47173	1	-0.512812	Background	15
P25578	1	-0.515211	Background	14
P31116	1	-0.523723	Background	15
P37292	1	-0.523723	Background	15
P22768	1	-0.534634	Background	15
P32775	1	-0.534634	Background	15
P38934	1	-0.534634	Background	15
P39107	1	-0.534634	Background	15
P53131	1	-0.534634	Background	15
Q07623	1	-0.534634	Background	15
Q08959	1	-0.541994	Background	12
P0CX51	1	-0.545545	Background	15
P38281	1	-0.545545	Background	15
P38754	1	-0.545545	Background	15
P38892	1	-0.545545	Background	15
P23202	1	-0.549125	Background	13
P53167	1	-0.552691	Background	12
P22276	1	-0.556257	Background	12
P11412	1	-0.556456	Background	15
P36059	1	-0.556456	Background	15
Q01560	1	-0.556456	Background	15
Q12355	1	-0.557772	Background	14
P07257	1	-0.567367	Background	15
P25491	1	-0.567367	Background	15
P38627	1	-0.567367	Background	15
P47064	1	-0.567367	Background	15
Q00055	1	-0.567367	Background	15
Q04432	1	-0.567367	Background	15
P03962	1	-0.578277	Background	15
P0CX29	1	-0.578277	Background	15
P29311	1	-0.578277	Background	15
P32589	1	-0.578277	Background	15
P50861	1	-0.578277	Background	15
Q06485	1	-0.581534	Background	10
P36173	1	-0.584652	Background	14
P04806	1	-0.589188	Background	15
P12695	1	-0.589188	Background	15
P32915	1	-0.589188	Background	15
P53312	1	-0.589188	Background	15
P38009	1	-0.599555	Background	13
O14467	1	-0.600099	Background	15
P01097	1	-0.600099	Background	15
P07267	1	-0.600099	Background	15
P19262	1	-0.600099	Background	15
P32381	1	-0.600099	Background	15
P34240	1	-0.600099	Background	15
Q12109	1	-0.600099	Background	15
P19414	1	-0.61101	Background	15
P53281	1	-0.61101	Background	15
Q07657	1	-0.613786	Background	8
P00498	1	-0.621921	Background	15
P00812	1	-0.621921	Background	15
P07260	1	-0.621921	Background	15
P26570	1	-0.621921	Background	15
P32599	1	-0.621921	Background	15
P36047	1	-0.621921	Background	15
P36156	1	-0.621921	Background	15
P37291	1	-0.621921	Background	15
P61830	1	-0.621921	Background	15
Q08412	1	-0.621921	Background	15
P39714	1	-0.631693	Background	14
O13547	1	-0.632832	Background	15
P05030	1	-0.632832	Background	15
P21954	1	-0.632832	Background	15
P22696	1	-0.632832	Background	15
P28241	1	-0.632832	Background	15
P30657	1	-0.632832	Background	15
P32454	1	-0.632832	Background	15
P32558	1	-0.632832	Background	15
P38182	1	-0.632832	Background	15
P47119	1	-0.635977	Background	13
P04650	1	-0.643743	Background	15
P0CX32	1	-0.643743	Background	15
P23180	1	-0.643743	Background	15
Q07478	1	-0.643743	Background	15
Q12522	1	-0.643743	Background	15
P26637	1	-0.654654	Background	15
P53172	1	-0.654654	Background	15
P53145	1	-0.65839	Background	13
P07244	1	-0.665565	Background	15
P32505	1	-0.665565	Background	15
P38998	1	-0.665565	Background	15
P40030	1	-0.665565	Background	15
P36154	1	-0.674254	Background	14
P00427	1	-0.676475	Background	15
P02557	1	-0.676475	Background	15
P23776	1	-0.676475	Background	15
P40893	1	-0.676475	Background	15
P53235	1	-0.676475	Background	15
P00175	1	-0.687386	Background	15
P07143	1	-0.687386	Background	15
P07263	1	-0.687386	Background	15
P09436	1	-0.687386	Background	15
P09733	1	-0.687386	Background	15
P15705	1	-0.687386	Background	15
P41807	1	-0.687386	Background	15
Q00816	1	-0.689935	Background	14
P23594	1	-0.690706	Background	12
P00431	1	-0.691186	Background	13
P15700	1	-0.698297	Background	15
P40554	1	-0.698297	Background	15
P41921	1	-0.698297	Background	15
P30624	1	-0.709208	Background	15
P34730	1	-0.709208	Background	15
Q03677	1	-0.709208	Background	15
Q12480	1	-0.71182	Background	11
P38109	1	-0.719336	Background	12
P00447	1	-0.720119	Background	15
P14742	1	-0.720119	Background	15
P23254	1	-0.720119	Background	15
P41338	1	-0.720119	Background	15
Q12329	1	-0.720119	Background	15
P40961	1	-0.721295	Background	14
P0CX39	1	-0.73103	Background	15
P17076	1	-0.73103	Background	15
P38011	1	-0.73103	Background	15
P38616	1	-0.73103	Background	15
P39015	1	-0.73103	Background	15
P43639	1	-0.73103	Background	15
P46990	1	-0.73103	Background	15
P48564	1	-0.73103	Background	15
Q02642	1	-0.73103	Background	15
Q04431	1	-0.73103	Background	15
Q12447	1	-0.73103	Background	15
P33893	1	-0.731607	Background	10
P09457	1	-0.741941	Background	15
P11154	1	-0.741941	Background	15
P38629	1	-0.741941	Background	15
P46680	1	-0.741941	Background	15
P54000	1	-0.741941	Background	15
Q04344	1	-0.741941	Background	15
P42942	1	-0.752373	Background	12
P14843	1	-0.752852	Background	15
P38334	1	-0.752852	Background	15
P47144	1	-0.752852	Background	15
Q07688	1	-0.752852	Background	15
P0CH08	0.937599	-0.763763	Background	15
P20795	0.937599	-0.763763	Background	15
P24000	0.937599	-0.763763	Background	15
P40525	0.937599	-0.763763	Background	15
Q12349	0.937599	-0.763763	Background	15
Q01476	1	-0.770456	Background	13
P00924	0.718536	-0.774674	Background	15
P00925	0.718536	-0.774674	Background	15
P14065	0.718536	-0.774674	Background	15
P15108	0.718536	-0.774674	Background	15
P36136	0.718536	-0.774674	Background	15
P47044	0.718536	-0.774674	Background	15
Q12335	0.718536	-0.774674	Background	15
Q3E754	0.718536	-0.774674	Background	15
P38861	1	-0.784465	Background	13
P07342	0.544752	-0.785584	Background	15
P25443	0.544752	-0.785584	Background	15
P40564	0.544752	-0.785584	Background	15
P42943	0.544752	-0.785584	Background	15
P53076	0.544752	-0.785584	Background	15
Q03558	0.544752	-0.785584	Background	15
P40042	1	-0.792335	Background	13
P40471	1	-0.795671	Background	13
P22147	0.404785	-0.796495	Background	15
P26321	0.404785	-0.796495	Background	15
P28272	0.404785	-0.796495	Background	15
P29509	0.404785	-0.796495	Background	15
P32911	0.404785	-0.796495	Background	15
P39954	0.404785	-0.796495	Background	15
P52910	0.404785	-0.796495	Background	15
P53295	1	-0.800216	Background	11
P05740	0.295382	-0.807406	Background	15
P28240	0.295382	-0.807406	Background	15
P39079	0.295382	-0.807406	Background	15
Q03835	0.295382	-0.807406	Background	15
Q06685	0.211401	-0.818317	Background	15
P54860	1	-0.823723	Background	10
P12709	0.145877	-0.829228	Background	15
Q05029	0.098361	-0.840139	Background	15
Q12091	0.098361	-0.840139	Background	15
P32472	0.316569	-0.842909	Background	13
P00358	0.064673	-0.85105	Background	15
P41057	0.064673	-0.85105	Background	15
P53292	0.064673	-0.85105	Background	15
Q04894	0.064673	-0.85105	Background	15
Q08281	0.088231	-0.860178	Background	14
P17536	0.041014	-0.861961	Background	15
P20436	0.041014	-0.861961	Background	15
P38720	0.041014	-0.861961	Background	15
P41805	0.041014	-0.861961	Background	15
P42945	0.041014	-0.861961	Background	15
Q04418	0.288061	-0.866477	Background	12
P14126	0.02503	-0.872872	Background	15
P17967	0.02503	-0.872872	Background	15
P40054	0.02503	-0.872872	Background	15
P47181	0.02503	-0.872872	Background	15
P53849	0.02503	-0.872872	Background	15
Q00772	0.02503	-0.872872	Background	15
P32610	0.173151	-0.880381	Background	12
P38795	0.073228	-0.882245	Background	13
P00410	0.014554	-0.883782	Background	15
P16521	0.014554	-0.883782	Background	15
P21965	0.014554	-0.883782	Background	15
P22943	0.014554	-0.883782	Background	15
P40518	0.014554	-0.883782	Background	15
P46655	0.014554	-0.883782	Background	15
P53549	0.014554	-0.883782	Background	15
Q04370	0.014554	-0.883782	Background	15
[truncated: 24 more rows]

[truncated: 2 more sheets: PD-A_Low, PD-nA_Low]
