# Supplementary material for: Comparative Evaluation of MaxQuant and Proteome Discoverer MS1-Based Protein Quantification Tools
Source: J Proteome Res. 2021 May 26;20(7):3497–507. doi: 10.1021/acs.jproteome.1c00143 (PMC8280745; doi:10.1021/acs.jproteome.1c00143)
Supplement: Supplementary file 10 — pr1c00143_si_010.xlsx [file pr1c00143_si_010.xlsx]

## Sheet: MQ-I
FDR and LR values calculated for each protein in the six comparisons performed for the main dataset (PXD001819), based on the differential analysis results obtained with the MQ-I approach.
Protein	Spike/Background	P1vsP2		P1vsP3		P1vsP4		P4vsP6		P6vsP9		P1vsP9
		FDR	LR	FDR	LR	FDR	LR	FDR	LR	FDR	LR	FDR	LR
O00762ups	Spike	0.0802246	0.934217	0.000686043	1.93641	0.0158221	3.29903	0.284158	4.10848	MV	MV	0.180054	8.01253
O76070ups	Spike	0.0954001	1.61093	0.000222042	2.60588	0.00776569	4.02595	0.264744	2.96792	MV	MV	0.000411569	18.4792
P00167ups	Spike	0.0506167	1.47811	5.24186e-06	2.42443	0.0178945	3.69359	0.0279444	14.2904	MV	MV	0.000294572	17.984
P00441ups	Spike	0.0559818	1.32127	0.00409087	1.97579	0.00763777	3.20217	0.230998	3.3981	0.357184	-0.386572	0.00992519	6.2137
P00709ups	Spike	0.0708322	1.18509	0.0318418	2.29788	0.00594927	3.72642	0.0194669	13.5944	MV	MV	0.139192	7.97147
P00915ups	Spike	0.0763161	1.37845	0.00491293	2.53307	0.0251573	4.19224	0.0396984	13.813	MV	MV	0.000294572	18.0052
P00918ups	Spike	0.218338	1.04324	0.0166484	2.2396	0.0521915	3.87141	0.0577116	14.4096	MV	MV	0.109859	9.7258
P01008ups	Spike	0.123641	1.30171	0.0114802	2.3246	0.0164444	4.02309	0.178767	4.82714	MV	MV	0.153289	8.02408
P01031ups	Spike	0.240965	1.50489	0.000478118	2.99151	0.0111298	3.86466	0.23786	2.75734	MV	MV	0.000453224	16.4016
P01112ups	Spike	0.0578948	1.30349	0.016247	2.75794	0.00845308	4.57261	0.0341	12.8494	MV	MV	0.191356	5.64036
P01127ups	Spike	0.0296622	1.8127	0.0112285	3.10654	0.000678555	4.76814	0.0194669	12.3509	MV	MV	0.00175388	17.119
P01133ups	Spike	0.168233	1.18208	0.000478118	2.35651	0.235632	3.91891	MV	MV	MV	MV	0.000764652	15.1039
P01344ups	Spike	0.0554762	1.12238	0.0164163	2.07746	0.000174529	4.03828	0.237102	3.36385	MV	MV	0.000397364	17.7528
P01375ups	Spike	0.00963596	1.35141	0.0131784	2.26288	0.0078583	3.75695	0.21038	4.22924	MV	MV	0.139724	8.55205
P01579ups	Spike	0.0763161	1.29887	0.00158691	2.42461	0.000174529	3.6017	0.00668517	14.0333	0.0300695	-11.0125	0.00612901	6.6225
P02144ups	Spike	0.111322	1.45872	0.0307338	2.78165	0.0345202	4.21904	0.290971	2.07386	MV	MV	0.162378	8.238
P02741ups	Spike	0.379482	1.06165	0.0977824	2.35475	0.00594927	4.75441	0.0453427	11.8415	MV	MV	0.353838	3.6623
P02753ups	Spike	0.00763396	1.14277	0.0164163	2.02677	0.136523	3.85176	0.209316	2.85017	MV	MV	0.224635	4.27404
P02768ups	Spike	0.0763161	1.31963	0.00775729	2.4247	0.00150725	3.84562	0.130592	4.08146	0.944095	0.196406	0.0347587	8.12349
P02787ups	Spike	0.0256287	1.26862	0.00491293	2.34279	0.000174529	3.83916	0.247386	4.68325	MV	MV	0.1677	7.63372
P02788ups	Spike	0.064049	1.23073	0.0104445	2.22309	0.000897578	3.87058	0.23786	5.24388	MV	MV	0.139192	10.5201
P04040ups	Spike	0.0296622	1.51791	0.000478118	2.47575	0.0124399	3.83824	0.0194669	5.30001	0.0534408	10.8012	0.000294572	19.9395
P05413ups	Spike	0.00763396	1.56537	0.0318418	2.82787	0.0706039	5.97184	0.651558	0.276375	MV	MV	0.145809	7.634
P06396ups	Spike	0.0982234	1.14497	0.00461813	2.35031	0.00763777	3.73151	0.0878405	5.28318	0.279781	1.79167	0.107108	10.8064
P06732ups	Spike	0.123641	1.18733	2.50503e-05	2.26695	0.0078583	3.94133	0.150999	5.60503	0.154447	9.59828	0.000294572	19.1446
P08263ups	Spike	0.689786	0.849782	0.142554	2.07869	0.077562	3.19279	0.0305061	13.0787	MV	MV	0.179807	5.49871
P08758ups	Spike	0.0954001	1.08046	0.010904	2.25547	0.0111298	3.77176	0.297203	3.65574	MV	MV	0.139724	8.93975
P09211ups	Spike	0.0296622	1.70058	0.0200884	3.01574	0.00462437	4.71414	0.0247392	12.4441	MV	MV	0.177343	6.22401
P10145ups	Spike	0.181879	1.65548	0.0104445	2.6294	0.171587	4.60924	MV	MV	0.0212322	-12.3499	0.00770435	4.04609
P10599ups	Spike	0.0256287	1.34686	0.00212818	2.18194	0.126455	4.16543	0.284158	1.80039	MV	MV	0.00120518	16.0864
P10636-8ups	Spike	0.152959	1.18363	0.00212323	2.17832	0.00594927	3.53094	0.344694	3.17556	MV	MV	0.162509	8.00496
P12081ups	Spike	0.0554762	1.19359	0.00328945	2.34148	0.0043636	3.93488	0.0737274	1.63732	0.490352	-0.37537	0.0156477	5.19683
P15559ups	Spike	0.0708322	1.2899	0.00266561	2.4036	0.0110573	4.14042	0.0308649	13.6241	MV	MV	0.000718944	17.7645
P16083ups	Spike	0.171841	1.14089	0.00648714	2.34027	0.0110876	3.98756	0.213397	5.07488	MV	MV	0.180022	8.3961
P41159ups	Spike	0.0763161	1.18856	0.000267539	2.30841	1.32561e-05	3.79681	0.281939	3.73163	MV	MV	0.000297691	18.468
P51965ups	Spike	0.157071	1.11751	0.0448328	2.12261	0.0405342	4.00376	0.0625928	12.5281	MV	MV	0.000294572	16.5318
P55957ups	Spike	0.00763396	1.12236	0.00235698	2.16679	0.0377058	3.78791	0.128233	5.24595	MV	MV	0.194714	7.40917
P61626ups	Spike	0.0763161	1.20023	0.0133882	2.08596	1.32561e-05	3.65628	0.00107692	14.116	MV	MV	0.000294572	17.7723
P61769ups	Spike	0.0708322	1.54734	0.0164163	2.66535	0.0441567	4.41603	0.0697342	12.799	MV	MV	0.109859	9.0483
P62937ups	Spike	0.157071	1.04035	0.00461813	2.40469	0.000844303	4.01342	0.313505	1.76862	MV	MV	0.13307	8.19537
P62988ups	Spike	0.0763161	1.32915	0.0099741	2.23843	0.0345202	3.6677	0.0569734	11.8918	MV	MV	0.000575863	15.5595
P63165ups	Spike	0.197611	1.07069	0.0298272	2.00419	0.0178945	4.14015	0.275982	1.92016	0.288088	1.9257	0.139964	7.98601
P63279ups	Spike	0.0922265	1.05411	0.0172141	2.16416	0.00103524	3.78826	0.154051	4.1282	MV	MV	0.00120518	16.6512
P68871ups	Spike	0.0554762	1.03041	0.00235698	2.23764	0.0110876	4.20206	0.406897	2.10015	MV	MV	0.157509	7.51178
P69905ups	Spike	0.168233	1.78107	0.00200318	2.24839	0.235632	4.11438	MV	MV	MV	MV	0.172054	5.41076
P99999ups	Spike	0.0763161	1.16075	0.0125313	2.40747	0.0078583	3.91656	0.0305061	12.7847	MV	MV	0.000764652	16.7013
Q06830ups	Spike	0.0954001	1.26284	0.0061815	2.45183	0.0377058	3.83522	0.0697342	2.49744	0.984268	0.0295305	0.00252998	6.36219
Q15843ups	Spike	0.157071	1.66504	0.000222042	2.68246	0.245816	4.21939	MV	MV	MV	MV	0.000575863	15.9918
A5Z2X5	Background	0.628702	-0.236497	0.738639	0.0625522	0.842733	0.0421893	0.849763	-0.0368981	0.458381	-0.118419	0.541685	-0.113128
O13516	Background	0.728062	0.249678	0.0571541	0.338387	0.0225027	0.464257	0.411849	-0.169298	0.269701	-0.347737	0.837075	-0.052778
O13547	Background	0.476356	0.28201	0.280675	0.181247	0.0612338	0.119577	0.171592	-0.173264	0.232136	-0.262211	0.182145	-0.315898
O13563	Background	0.690585	0.377384	0.162244	0.332641	0.101203	0.460906	0.457407	-0.368656	0.812491	-0.0813369	0.918274	0.0109134
O13585	Background	0.689786	-0.686406	0.436185	-0.553554	0.516096	-0.175506	0.17903	-0.380279	0.613697	0.227466	0.532578	-0.32832
O14455	Background	0.624181	0.342913	0.185196	0.419008	0.171169	0.468369	0.0834222	-0.468817	0.0569043	1.0248	0.0981428	1.02435
O14467	Background	0.656387	0.499935	0.0719257	0.886163	0.136523	0.885223	0.362103	-0.551611	0.348835	-0.451526	0.7834	-0.117914
O43137	Background	MV	MV	MV	MV	0.329571	-2.21655	0.557404	0.720581	0.774988	-0.241269	0.416539	-1.73724
O74700	Background	0.859718	-0.0690616	0.308558	0.249067	0.281851	0.275477	0.150999	-0.0772155	0.265717	-0.215287	0.911957	-0.0170261
P00044	Background	0.75449	0.160479	0.220608	0.594917	0.0477821	0.754844	0.275982	-0.34347	0.0569043	-0.842938	0.135618	-0.431564
P00045	Background	0.746047	-0.240758	0.847598	0.0790317	0.333466	-0.312976	0.603189	0.269987	0.6249	-0.193654	0.444989	-0.236643
P00127	Background	0.628702	-0.711819	0.301633	-0.492338	MV	MV	MV	MV	MV	MV	MV	MV
P00128	Background	0.796622	0.187943	0.828745	0.115548	0.910469	0.068492	0.441324	-0.145569	0.468661	0.265866	0.688237	0.18879
P00175	Background	0.985595	0.00250622	0.908513	0.0197153	0.236827	0.169278	0.0697342	-0.378841	0.412827	-0.201981	0.172949	-0.411544
P00330	Background	0.702167	0.212723	0.0575791	0.255937	0.0288405	0.249017	0.160099	-0.0803234	0.270745	-0.0741413	0.205258	0.0945523
P00331	Background	0.733323	-0.100771	0.847598	0.0239073	0.67577	0.0492635	0.669501	0.0444087	0.154447	-0.142093	0.631513	-0.0484212
P00358	Background	0.853593	0.105192	0.931461	-0.0300036	0.999155	0.0113633	0.23786	-0.169004	0.774988	-0.06101	0.449312	-0.21865
P00359	Background	0.859718	0.0387767	0.184719	0.139363	0.168481	0.158781	0.0697342	-0.145425	0.279031	-0.193688	0.247585	-0.180331
P00360	Background	0.796622	0.0810894	0.12092	0.20794	0.185849	0.144222	0.359375	-0.107277	0.139003	-0.386003	0.116426	-0.349059
P00401	Background	MV	MV	MV	MV	MV	MV	MV	MV	0.0333645	-12.4595	0.00744356	-12.4595
P00410	Background	0.729971	0.349811	0.524979	-0.572774	0.523527	-0.531672	0.762078	-0.226875	0.212581	-1.1298	0.257853	-1.88835
P00424	Background	0.898882	-0.0820909	0.563957	0.10321	0.558612	0.126422	0.2741	-0.356866	0.385573	0.28131	0.830403	0.0508661
P00427	Background	0.818865	0.0837709	0.269331	0.158573	0.644943	-0.0546321	0.898945	0.0237603	0.57581	-0.147061	0.412774	-0.177933
P00431	Background	0.665697	0.480023	0.721149	0.20748	0.210277	0.798805	0.34803	-0.97827	0.333765	-0.743011	0.170819	-0.922476
P00445	Background	0.746047	0.121623	0.0771838	0.298452	0.0565164	0.310245	0.199979	-0.1803	0.202018	0.0837052	0.161796	0.21365
P00447	Background	0.295222	0.184701	0.622881	0.095625	0.0666736	0.298343	0.110308	-0.48366	0.231651	-0.605108	0.139192	-0.790425
P00498	Background	0.80246	-0.223897	0.655366	-0.161622	0.414458	-0.351506	0.392288	-0.0806178	0.298816	-0.272127	0.241934	-0.704251
P00546	Background	0.728062	-0.50289	MV	MV	0.55268	-0.117809	0.962434	-0.00743157	0.962641	0.0391921	0.572457	-0.0860489
P00549	Background	0.728062	0.0961202	0.0244552	0.21714	0.0497437	0.201914	0.0834222	-0.106478	0.212581	-0.149939	0.479097	-0.0545034
P00560	Background	0.750416	0.067203	0.0246672	0.19529	0.0217127	0.215219	0.0841871	-0.170286	0.13728	-0.151592	0.166674	-0.10666
P00724	Background	0.441532	-0.735067	0.563253	-0.38667	0.61214	-0.397556	0.392288	-0.725157	0.396227	0.552178	0.449312	-0.570535
P00729	Background	0.921988	-0.0471274	0.0362079	0.180513	0.202042	0.276611	0.53659	0.12132	0.11196	-0.321724	0.437372	0.0762067
P00812	Background	0.689786	-0.129717	0.737527	0.0448409	0.407929	0.142022	0.209376	-0.38186	0.265717	-0.268684	0.081874	-0.508522
P00815	Background	0.920535	-0.0250701	0.827463	0.0675444	0.758017	0.0915373	0.521037	-0.22741	0.365135	0.253419	0.668183	0.117546
P00817	Background	0.70682	0.0874348	0.179725	0.125445	0.178461	0.116389	0.128233	-0.164215	0.325652	-0.236775	0.247585	-0.284601
P00830	Background	0.86001	0.047879	0.0944704	0.231696	0.0863759	0.262357	0.237102	-0.19794	0.285262	-0.17403	0.416539	-0.109612
P00890	Background	0.653614	0.115813	0.220608	0.147127	0.157618	0.19708	0.406214	-0.151515	0.307457	-0.174148	0.273143	-0.128582
P00899	Background	0.689786	0.194444	0.0138439	0.439877	0.0685361	0.479869	0.642226	-0.21951	0.519028	-0.270897	0.979965	-0.0105378
P00924	Background	0.649121	0.296933	0.292284	0.454237	0.0728042	0.328397	0.0787709	-0.222062	0.198897	-0.463686	0.182145	-0.357351
P00925	Background	0.76828	0.0696723	0.0164163	0.165775	0.0110876	0.187752	0.288091	-0.0987012	0.154447	-0.23662	0.241934	-0.14757
P00927	Background	0.921988	0.0146116	0.902022	-0.353236	0.501958	-0.757935	0.575763	-0.494637	0.458396	-0.314968	0.00119264	-1.56754
P00931	Background	0.904697	-0.0413579	0.966985	0.0244307	0.753626	-0.0609783	0.387278	-0.0813547	0.30361	-0.163581	0.325175	-0.305914
P00937	Background	0.86642	0.161731	0.829539	0.144796	0.690187	0.217748	0.624366	0.065049	0.613587	-0.265911	0.979965	0.0168852
P00942	Background	0.689786	0.126291	0.0821929	0.247919	0.123168	0.275044	0.50258	-0.0815601	0.539689	-0.0716845	0.35568	0.1218
P00950	Background	0.776044	-0.0698904	0.293642	0.208571	0.747831	-0.0411949	0.695315	-0.0649253	0.421803	-0.252201	0.289636	-0.358321
P00958	Background	0.921932	-0.0333865	0.935088	-0.00854817	0.956902	-0.0132973	0.809074	0.0554866	0.367445	0.342699	0.325175	0.384889
P01094	Background	0.441532	0.645602	0.4271	0.974405	0.297644	0.47633	0.403778	-0.15929	0.150867	-0.91751	0.182604	-0.60047
P01098	Background	0.428814	0.642793	0.0114802	0.905691	0.00845308	1.49226	0.0885165	-0.6662	0.0975255	-1.03477	0.490269	-0.208711
P01123	Background	0.746047	-0.244891	0.931461	-0.0686006	0.720926	-0.152876	0.861839	-0.0402437	0.385638	0.418089	0.688026	0.224969
P02294	Background	0.661492	0.209104	0.0362079	0.306723	0.0215636	0.352878	0.0580685	-0.285109	0.283971	-0.1774	0.416539	-0.109632
P02309	Background	0.757227	0.113997	0.0504667	0.314052	0.0078583	0.340961	0.23786	-0.136807	0.334246	0.124438	0.110852	0.328592
P02400	Background	0.726493	0.196154	0.144713	0.548772	0.715464	0.114669	0.351392	0.546746	0.348835	-0.568432	0.792061	0.0929826
P02406	Background	0.628702	0.193908	0.115983	0.271432	0.105805	0.31618	0.40603	-0.107523	0.250117	0.171878	0.074403	0.380535
P02557	Background	0.441532	0.276836	0.298297	0.165894	0.18494	0.202554	0.904783	-0.0107114	0.0549852	-0.899046	0.0229067	-0.707203
P02829	Background	0.628702	0.385715	0.0610457	0.437637	0.0688717	0.518132	0.209089	-0.414161	0.108574	-0.202696	0.394269	-0.0987247
P02992	Background	0.872311	-0.0247125	0.124156	-0.218837	0.929014	0.00678165	0.335642	-0.638526	0.554921	-0.233261	0.0762669	-0.865005
P02994	Background	0.689786	0.147174	0.0198497	0.250333	0.0078583	0.253325	0.527956	-0.0234571	0.459761	-0.0680202	0.192763	0.161848
P03962	Background	0.70682	-0.224982	0.556671	-0.152622	0.538381	-0.157573	0.927182	-0.0155898	0.774988	-0.211808	0.562854	-0.384971
P03965	Background	0.532102	0.199314	0.221512	0.193936	0.156913	0.241429	0.122622	-0.226373	0.169689	-0.185085	0.284619	-0.170028
P04037	Background	0.0296622	1.32004	0.133902	0.281089	0.183369	0.26063	0.379423	-0.0781733	0.449109	0.407168	0.33866	0.589626
P04050	Background	0.684851	0.248998	0.237404	0.53719	0.312183	0.287985	0.151141	-0.378349	0.563153	0.29407	0.666541	0.203706
P04076	Background	0.680402	-0.146203	0.152768	0.204934	0.448624	0.108985	0.0834222	-0.731974	0.30642	-0.387113	0.109185	-1.0101
P04147	Background	0.776044	0.0775991	0.0275403	0.173968	0.0826897	0.165879	0.113413	-0.164537	0.768868	-0.0281147	0.763956	-0.0267721
P04161	Background	MV	MV	MV	MV	MV	MV	MV	MV	MV	MV	MV	MV
P04456	Background	0.859718	-0.0695972	0.581095	0.10771	0.622748	0.0938944	0.0568623	-0.236968	0.154447	0.138044	0.943228	-0.00502964
P04650	Background	0.647703	0.749269	0.315233	0.696832	0.0917265	1.15574	0.23701	-0.962774	0.502506	0.584563	0.412774	0.777526
P04801	Background	0.66345	-0.240554	0.497177	-0.0544594	0.979429	-0.00729274	0.403778	-0.161245	0.571046	0.041529	0.205258	-0.127009
P04802	Background	0.859718	0.0491408	0.127977	0.150889	0.107583	0.182736	0.178767	-0.198441	0.365232	-0.0427565	0.416539	-0.0584608
P04806	Background	0.962261	-0.00924672	0.805917	0.0283784	0.806209	-0.022477	0.0772561	-0.225579	0.346157	-0.195672	0.107024	-0.443728
P04807	Background	0.839928	0.0331699	0.245908	0.0957997	0.213386	0.0916304	0.104105	-0.207507	0.458396	-0.0651447	0.139192	-0.181021
P04840	Background	0.884163	0.0349058	0.0396983	0.176649	0.157618	0.245907	0.483056	-0.113524	0.685111	-0.0410878	0.302113	0.091295
P04912	Background	0.859718	-0.0813356	0.770552	0.404308	0.914978	0.0956399	0.100752	-0.178004	0.889525	-0.253431	0.744186	-0.335795
P05030	Background	0.656387	0.179051	0.0396138	0.288938	0.136523	0.260153	0.291212	-0.183113	0.132018	-0.452547	0.113095	-0.375507
P05150	Background	0.935911	-0.011464	0.490351	0.778019	0.4848	0.820624	0.5648	-0.520139	0.957654	0.0367123	0.827217	0.337197
P05317	Background	0.746047	0.14741	0.0973261	0.178546	0.306026	0.252705	0.897339	-0.0310771	0.15654	-0.431385	0.148988	-0.209757
P05318	Background	0.89957	0.00759798	0.352572	0.0762914	0.0521915	0.159486	0.0772561	-0.205267	0.0975255	-0.143788	0.033591	-0.189569
P05319	Background	0.920544	-0.0420213	0.441203	0.499364	0.838173	0.12922	0.832575	0.199967	0.212581	-0.422381	0.792061	-0.0931934
P05373	Background	0.0763161	-1.54424	0.0579618	-1.29195	0.0542161	-1.18197	0.454553	-0.176717	0.130842	0.579349	0.139724	-0.779339
P05453	Background	0.841873	0.556454	0.805917	0.550496	0.905511	0.382214	0.945267	-0.00701567	0.519028	-0.387225	0.843004	-0.0120266
P05626	Background	0.921932	0.0194834	0.235678	0.170877	0.587957	0.0497145	0.688975	0.274584	0.576737	-0.413375	0.397339	-0.089077
P05694	Background	0.796622	0.0765675	0.193361	0.204484	0.230509	0.170235	0.107123	-0.150299	0.132018	-0.1518	0.333679	-0.131863
P05738	Background	0.780642	0.0840546	0.328514	0.111617	0.179795	0.196303	0.284158	-0.17104	0.154447	-0.560757	0.148988	-0.535495
P05739	Background	0.962261	-0.0263161	0.574858	0.122552	0.738569	0.0717531	0.122714	-0.140986	0.640755	-0.026648	0.610747	-0.0958808
P05740	Background	0.9902	-0.0330744	0.504199	-0.0545037	0.809032	-0.0387745	0.247386	-0.317648	0.232136	-0.234311	0.0268861	-0.590733
P05743	Background	0.837358	-0.1166	0.823264	0.0956073	0.753247	0.113806	0.252367	-0.221769	0.488469	0.210319	0.801904	0.102356
P05744	Background	0.661492	0.184378	0.12092	0.265312	0.0863759	0.288176	0.464302	-0.0981817	0.270592	0.1712	0.109859	0.361194
P05747	Background	0.475365	-2.43643	0.37752	-0.953255	0.0136838	-3.68289	0.951893	0.0114266	0.1188	4.45363	0.21074	0.782167
P05748	Background	0.665697	0.135796	0.0910323	0.280394	0.0225027	0.166142	0.0922825	-0.115234	0.724239	0.0694502	0.583184	0.120359
P05749	Background	0.604047	-0.290108	0.563253	-0.139686	0.362971	-0.184673	0.651558	0.0265488	0.154447	-0.253106	0.170812	-0.41123
P05750	Background	0.628702	0.154117	0.0292077	0.265559	0.0225027	0.273867	0.0524903	-0.187514	0.350382	-0.110145	0.811785	-0.0237917
P05755	Background	0.525266	0.485715	0.179725	0.393389	0.136985	0.628892	0.625489	-0.23067	0.93097	-0.0102814	0.21074	0.38794
P05756	Background	0.898882	0.0353785	0.0417264	0.238885	0.0947057	0.19119	0.639838	-0.0118732	0.949447	0.00447748	0.139964	0.183794
P05759	Background	0.661492	0.436921	0.232948	0.487762	0.28032	0.425661	0.81662	0.110979	0.561625	-0.19562	0.109859	0.34102
P06101	Background	0.66345	0.32148	0.329525	0.130787	0.00827569	0.317592	0.128233	-0.3471	0.525931	0.130247	0.589437	0.100739
P06103	Background	0.818865	0.166084	0.921656	-0.0138376	0.897315	0.0608771	0.0697342	-0.586299	0.950252	0.000356301	0.26738	-0.525066
P06105	Background	0.728062	0.120677	0.183898	0.332318	0.222917	0.20557	0.224939	-0.234877	0.146928	-0.35322	0.110977	-0.382526
P06106	Background	0.939526	0.0134907	0.0575791	0.168007	0.261542	0.146108	0.575763	-0.0947823	0.509283	-0.106796	0.671434	-0.0554703
P06168	Background	0.728062	0.0943382	0.0967647	0.238145	0.183395	0.180127	0.134204	-0.171772	0.205654	-0.441246	0.148988	-0.432891
P06169	Background	0.80125	0.0547604	0.294289	0.125852	0.232778	0.155207	0.379423	-0.0922193	0.154447	-0.249385	0.21074	-0.186397
P06182	Background	0.826464	0.086039	0.411927	0.264896	0.453426	0.190864	0.497404	-0.318568	0.624954	-0.343129	0.646151	-0.470833
P06208	Background	0.583549	0.239178	0.406602	0.13521	0.350521	0.153619	0.162914	-0.199255	0.307457	-0.29016	0.233505	-0.335796
P06367	Background	0.746047	0.161618	0.0179674	0.374013	0.0083355	0.312197	0.960075	-0.00175979	0.97146	-0.0368579	0.442156	0.27358
P06634	Background	0.893645	-0.116099	0.403082	0.332473	0.711344	0.115094	0.813527	0.0555838	0.897166	-0.0723069	0.79889	0.098371
P06738	Background	0.684851	-0.1071	0.266657	0.177067	0.299261	-0.19093	0.962434	0.0049706	0.566523	-0.130258	0.15349	-0.316218
P06780	Background	0.80125	-0.116612	0.574858	-0.147672	0.493535	-0.197107	0.409004	0.314368	0.514487	-0.192969	0.763956	-0.0757072
P06787	Background	0.730538	0.130739	0.223765	0.126344	0.506781	0.209319	0.626881	-0.176551	0.301073	0.514366	0.259573	0.547135
P07143	Background	0.723362	0.744189	0.292284	0.653222	0.230121	1.00069	0.464302	-0.593835	0.450498	-0.350754	0.738262	0.0560991
P07149	Background	0.835795	0.0452014	0.028791	0.18494	0.0416231	0.120467	0.411189	-0.0592116	0.237129	-0.147123	0.382522	-0.0858674
P07170	Background	0.628702	0.266958	0.0164163	0.513812	0.0709257	0.428236	0.113413	-0.38726	0.246153	0.357995	0.213339	0.398971
P07213	Background	0.75449	0.116901	0.427686	0.162524	0.44152	0.129396	0.801527	0.0814727	0.400736	0.405838	0.13307	0.616706
P07244	Background	0.757635	0.153637	0.395392	0.303262	0.600458	0.153215	0.983387	-0.0126412	0.514487	-0.398855	0.668183	-0.25828
P07245	Background	0.66345	0.220161	0.0712772	0.332351	0.210277	0.197882	0.316116	-0.185606	0.265717	-0.130055	0.266178	-0.117779
P07246	Background	0.839659	-0.0751914	0.669624	0.109015	0.587957	0.131902	0.130608	-0.237975	0.436125	0.0952631	0.931349	-0.0108097
P07251	Background	0.604047	0.19716	0.0318418	0.244255	0.237149	0.230917	0.545882	-0.233793	0.535612	0.213571	0.304704	0.210695
P07256	Background	0.75449	0.0535064	0.0667774	0.129695	0.136523	0.275558	0.171592	-0.313956	0.290446	-0.135593	0.216839	-0.173991
P07257	Background	0.985595	-0.00656084	0.495614	0.151654	0.464638	0.0784892	0.171592	0.0804588	0.359842	-0.228949	0.741943	-0.0700013
P07259	Background	0.837358	0.0498491	0.0968055	0.144681	0.140865	0.159564	0.304547	-0.104377	0.420057	-0.0965138	0.688026	-0.0413273
P07260	Background	0.841873	0.0824655	0.728023	0.12471	0.93363	0.0241857	0.920532	-0.0159195	0.311039	-0.393701	0.306622	-0.385434
P07262	Background	0.821202	0.0659685	0.292284	0.140586	0.780412	0.0365952	0.511209	-0.0858665	0.132018	-0.0754607	0.353838	-0.124732
P07263	Background	0.734351	0.206257	0.211416	0.520984	0.306026	0.51668	0.490613	-0.352791	0.521288	-0.145089	0.98965	0.0188003
P07264	Background	0.773257	-0.206341	0.897689	-0.0435983	0.542685	-0.257019	0.428698	-0.465267	0.357184	0.813951	0.861305	0.0916656
P07267	Background	0.739569	0.210359	0.329525	0.340334	0.956018	0.0229713	0.621665	-0.139077	0.244573	-0.407679	0.200315	-0.523785
P07274	Background	0.956191	0.00857303	0.177691	0.100209	0.0390293	0.174903	0.0834222	-0.181549	0.212581	-0.351689	0.161081	-0.358334
P07275	Background	0.711508	-0.216303	0.492544	0.112492	0.577736	0.166448	0.82842	-0.0998	0.758739	-0.0944224	0.912665	-0.0277743
P07277	Background	MV	MV	MV	MV	MV	MV	MV	MV	0.0212322	-12.2044	0.00454976	-12.2044
P07278	Background	0.728062	0.131847	0.220704	0.293944	0.125941	0.285698	0.163904	-0.22873	0.285262	-0.190358	0.435729	-0.133391
P07281	Background	0.628702	0.24695	0.224602	0.568491	0.00827569	0.452165	0.22412	-0.210828	0.233835	-0.220825	0.843004	0.0205123
P07283	Background	0.532102	0.213456	0.0396983	0.39134	0.00103524	0.440595	0.147083	-0.237437	0.797008	-0.0647746	0.520826	0.138384
P07284	Background	0.951268	-0.0231386	0.732705	0.0599528	0.676159	-0.0593967	0.452199	-0.09975	0.493414	0.140084	0.936288	-0.0190628
P07342	Background	0.783314	0.151861	0.418843	0.220771	0.146296	0.5033	0.140972	-0.56804	0.656816	-0.10878	0.555347	-0.17352
P07560	Background	0.760559	0.142292	0.0575791	0.26319	0.213386	0.141718	0.631049	0.0640169	0.718718	0.0957892	0.401137	0.301524
P07702	Background	0.879809	-0.0793418	0.942271	-0.00455757	0.771074	0.106587	0.932946	0.0378944	0.971601	0.0518479	0.54482	0.19633
P07806	Background	0.985595	-0.00381695	0.242003	0.108714	0.350521	0.0790696	0.603706	-0.0594602	0.130842	-0.288714	0.0762669	-0.269104
P07991	Background	0.859718	0.190359	0.926868	0.106259	0.688117	0.247221	0.500511	-0.230698	0.0732537	-0.597213	0.33721	-0.58069
P08067	Background	0.922929	0.0247322	0.397431	0.245478	0.730307	0.0643479	0.514459	-0.213434	0.250117	0.455247	0.172054	0.306161
P08417	Background	0.714922	0.185785	0.0307338	0.39065	0.141964	0.375902	0.457376	-0.146338	0.0906417	-0.321778	0.257379	-0.092214
P08518	Background	0.67267	-1.57757	0.404448	-1.27304	0.366421	-1.63072	0.626526	0.500488	0.509148	-0.704316	0.401995	-1.83455
P08524	Background	0.858104	0.042464	0.183125	0.0954436	0.216659	0.0742131	0.33201	-0.0504461	0.393265	-0.135418	0.438467	-0.111651
P08566	Background	0.656387	-0.185241	0.298297	-0.198478	0.575313	-0.131022	0.709199	0.128364	0.646658	0.154545	0.0850895	0.151887
P08678	Background	0.898882	0.0613472	0.798965	0.133598	0.4848	0.370418	0.983387	-0.0129006	0.0333645	11.9789	0.0133615	12.3364
P08679	Background	0.75449	-0.156002	0.659426	-0.456616	0.676159	-0.192507	0.795308	-0.190435	0.613587	-0.244464	0.668183	-0.627406
P09064	Background	0.66345	0.259454	0.678584	0.0892074	0.281115	-0.141193	0.42965	-0.219644	0.962641	-0.000826301	0.0955552	-0.361663
P09201	Background	0.872311	-0.069104	0.229714	0.682532	0.707035	0.196446	0.537718	0.793791	0.493414	-0.773858	0.678714	0.216378
P09232	Background	0.765288	0.088748	0.0653355	0.256232	0.126455	0.185265	0.703829	0.0898103	0.325652	-0.299363	0.844722	-0.0242881
P09436	Background	0.728062	0.143749	0.131056	0.225612	0.0477634	0.249599	0.0733473	-0.279346	0.198897	-0.210906	0.108131	-0.240653
P09440	Background	0.724873	-0.512938	0.98544	0.107273	0.689745	0.50205	0.415645	-0.873086	0.840775	0.0523856	0.589437	-0.318651
P09457	Background	0.728062	-0.158157	0.965139	-0.00162401	0.842733	0.0531405	0.635704	-0.15469	0.400736	-0.10617	0.35568	-0.207719
P09624	Background	0.701712	0.282718	0.0172141	0.52348	0.0217127	0.497578	0.107123	-0.232687	0.799557	-0.0223902	0.110977	0.242501
P09733	Background	0.728478	-0.0670461	0.0198497	-0.254924	0.019941	-0.38637	0.406214	0.126971	0.1188	-0.42205	0.00325772	-0.681449
P09734	Background	MV	MV	MV	MV	MV	MV	MV	MV	MV	MV	MV	MV
P09938	Background	0.962261	0.00395751	0.169324	0.197332	0.076249	0.27852	0.779632	-0.0331195	0.2659	-0.173511	0.566116	0.0718894
P0C0V8	Background	MV	MV	0.370623	0.628477	0.362578	0.614767	0.651558	0.354537	0.393265	-1.71275	0.349434	-0.743449
P0C2H7	Background	0.787367	-0.13157	0.934813	-0.0069712	0.811385	-0.0515319	0.242019	-0.232027	0.686041	-0.0528079	0.353838	-0.336367
P0C2H8	Background	0.441532	0.354866	0.0130577	0.507027	0.0078583	0.473667	0.23786	-0.157083	0.15654	0.284415	0.0191421	0.600999
P0CH09	Background	0.689786	0.179829	0.0392679	0.414473	0.0390293	0.450088	0.699945	-0.0275708	0.132018	0.101486	0.00744356	0.524004
P0CS90	Background	0.665697	0.16644	0.0575791	0.290616	0.0111298	0.254649	0.0524903	-0.182765	0.903149	-0.00905965	0.395457	0.0628243
P0CT04	Background	0.921932	0.0262465	0.721149	0.0574945	0.481814	0.11011	0.912277	0.00284693	0.415594	0.620427	0.240378	0.733385
P0CX09	Background	0.728062	0.170406	0.0474803	0.478216	0.0345202	0.311463	0.207628	-0.0963493	0.461063	0.384069	0.339163	0.599183
P0CX24	Background	0.728062	0.197319	0.0099741	0.382922	0.0078583	0.399246	0.944289	0.00611529	0.309035	-0.161133	0.0595463	0.244228
P0CX26	Background	0.900066	0.0727898	0.315233	0.340714	0.316626	0.355658	0.0876956	-0.27071	0.482748	-0.503932	0.541618	-0.418984
P0CX30	Background	0.525266	-0.375465	0.992206	-0.0116062	0.916239	-0.0147222	0.335708	-0.366963	0.246153	-0.42642	0.0716983	-0.808105
P0CX32	Background	0.985595	-0.00427976	0.0701612	0.287519	0.101089	0.239756	0.614285	-0.108456	0.502626	-0.335186	0.678714	-0.203886
P0CX34	Background	0.66345	0.775997	0.106998	0.386988	0.103901	0.604916	0.259129	-0.357194	0.43706	-0.133547	0.179807	0.114176
P0CX36	Background	0.746047	0.111424	0.21334	0.434625	0.274582	0.423355	0.983387	0.00684406	0.168218	-0.700258	0.179374	-0.270059
P0CX38	Background	0.628702	0.175608	0.0671297	0.289322	0.0638664	0.257595	0.178767	-0.181002	0.982279	-0.0010477	0.370626	0.0755452
P0CX40	Background	0.240965	0.548133	0.00498923	0.330318	0.000678555	0.827172	0.247386	-0.543064	0.264137	-0.405716	0.247683	-0.121608
P0CX42	Background	0.746047	-0.154344	0.776957	-0.0627985	0.842733	-0.0389562	0.23786	-0.217544	0.539689	-0.0430009	0.353838	-0.299501
P0CX44	Background	0.728062	-0.305095	0.0132214	-0.499305	0.0100642	-0.536661	0.624366	-0.0488711	0.15654	-0.163652	0.00250451	-0.749185
P0CX46	Background	0.728062	0.138951	0.130612	0.19367	0.157618	0.200889	0.497404	-0.086639	0.0549852	-0.284602	0.150485	-0.170351
P0CX48	Background	0.522401	0.275269	0.0035385	0.436753	0.0521915	0.364196	0.207558	-0.193659	0.211764	-0.181799	0.898958	-0.0112617
P0CX50	Background	0.746047	0.131493	0.303848	0.311234	0.293022	0.328272	0.553794	-0.186208	0.962641	0.00673926	0.493033	0.148803
P0CX52	Background	0.734351	0.1309	0.0676854	0.422549	0.0612338	0.330435	0.247157	-0.0800369	0.385638	-0.230125	0.89229	0.0202728
P0CX54	Background	0.80125	0.0780431	0.142554	0.248082	0.0709257	0.191938	0.0823181	-0.282207	0.172635	-0.272378	0.0917201	-0.362648
P0CX56	Background	0.661492	0.204907	0.000855983	0.388956	0.00201388	0.45107	0.147083	-0.163935	0.232136	-0.0845358	0.0359594	0.202599
P0CX83	Background	0.886684	0.0456564	0.142554	0.41459	0.230121	0.222971	0.54473	-0.0865156	0.330896	-0.144471	0.932507	-0.00801584
P0CX85	Background	0.66345	0.125196	0.0188188	0.238436	0.0282569	0.187789	0.468752	0.0675793	0.410182	-0.120295	0.350754	0.135074
P10080	Background	0.746047	0.0834825	0.301242	0.0989811	0.640511	-0.037624	0.767892	0.0188599	0.883597	0.0113743	0.936184	-0.00738985
P10081	Background	0.728062	0.119816	0.0676854	0.222325	0.0638664	0.249078	0.178767	-0.140902	0.357184	0.164601	0.199128	0.272777
P10591	Background	0.776044	0.0705374	0.0104636	0.212322	0.0100642	0.212089	0.17903	-0.12567	0.288088	-0.167506	0.508954	-0.0810876
P10592	Background	0.796622	0.0693605	0.0289389	0.184398	0.0485316	0.161352	0.545882	-0.0306963	0.385002	-0.16243	0.843004	-0.0317745
P10622	Background	0.656387	0.175548	0.133902	0.261341	0.126172	0.314497	0.624366	-0.0415444	0.43614	-0.159532	0.541685	0.113421
P10659	Background	0.728062	-0.0926687	0.988856	-0.00884711	0.10115	-0.32305	0.0865986	0.519678	0.509148	-0.134719	0.719191	0.0619091
P10664	Background	0.522401	0.193181	0.0561786	0.270719	0.136523	0.379427	0.264744	-0.29756	0.376691	-0.0563597	0.603439	0.0255064
P10869	Background	0.975632	0.00226256	0.319228	0.15602	0.444206	0.194011	0.34803	0.384939	0.357184	-0.269228	0.114537	0.309722
P10963	Background	0.728062	0.0949606	0.241847	0.0915613	0.23668	0.105694	0.128233	-0.211928	0.154447	-0.468071	0.114537	-0.574306
P11076	Background	0.476356	-0.374952	0.286677	-0.281262	0.136985	-0.438879	0.698488	0.082963	0.172635	0.623591	0.330833	0.267675
P11154	Background	0.70682	0.11285	0.509486	0.100895	0.380588	0.931515	0.42965	-1.08133	0.207982	-0.331551	0.116309	-0.481366
P11353	Background	0.295222	0.622182	0.770552	0.100766	0.501327	0.627363	0.575186	-0.50271	0.976028	-0.0108977	0.726457	0.113756
P11412	Background	0.476356	0.253097	0.0668695	0.250103	0.217027	0.425841	0.366749	-0.447729	0.650671	-0.127121	0.303306	-0.149008
P11484	Background	0.859271	0.0464812	0.0881041	0.17876	0.0795452	0.20162	0.0772561	-0.111197	0.202029	-0.145827	0.494078	-0.0554035
P11491	Background	0.924325	0.0245206	0.498968	0.204927	0.710321	-0.143212	0.832535	0.0926457	0.289757	-0.644783	0.13307	-0.695349
P11632	Background	0.746047	0.128848	0.0671297	0.34462	0.430201	0.121089	0.240615	0.269733	0.0534408	0.363275	0.0268861	0.754097
P11633	Background	0.689786	0.162219	0.0671297	0.5253	0.223857	0.229065	0.940472	0.00931012	0.715386	0.0842523	0.167698	0.322627
P11745	Background	0.851551	-0.0758875	0.938763	-0.0127496	0.785144	0.0936274	0.79393	-0.0651462	0.26056	0.313887	0.367358	0.342368
P11914	Background	MV	MV	MV	MV	MV	MV	MV	MV	MV	MV	MV	MV
P11986	Background	0.868691	-1.48192	0.822493	-0.642205	0.289989	-1.69882	0.809074	0.430397	0.490007	-0.701147	0.110977	-1.96957
P12385	Background	0.839928	-0.147585	0.951061	0.0597306	0.882486	0.0259932	0.0743333	0.458804	0.827062	-0.212083	0.800389	0.272715
P12612	Background	0.745027	-0.103143	0.187705	0.165987	0.461629	0.278085	0.756357	-0.137675	0.345384	-0.360915	0.421124	-0.220505
P12695	Background	0.628702	0.490839	0.10192	0.473278	0.146296	0.593212	0.499061	0.295143	0.154447	-0.877567	0.927638	0.0107882
P12709	Background	0.532852	0.240589	0.000936392	0.219965	0.00594927	0.234683	0.0500325	-0.128991	0.367445	-0.136726	0.809342	-0.0310345
P12904	Background	0.734351	0.10391	0.651882	0.0811453	0.676159	0.116092	0.961739	0.0219937	0.187491	-0.743619	0.0716983	-0.605533
P12945	Background	0.728062	-0.515727	0.159783	-0.768475	0.565239	-0.291763	0.514459	-0.61739	0.449109	0.702002	0.876308	-0.20715
P12962	Background	0.701712	-0.512025	0.0791036	-0.297707	0.0390293	-0.594301	0.991056	-2.20629e-05	0.251015	0.41516	0.523694	-0.179164
P13188	Background	0.80125	0.0998542	0.235956	0.425469	0.503913	0.204785	0.849763	-0.0627484	0.771496	0.0873157	0.474778	0.229352
P13298	Background	0.656387	-0.167126	0.367909	-0.136752	0.439258	-0.076975	0.315557	0.194337	0.374948	-0.356287	0.508954	-0.238924
P13517	Background	0.80517	0.154766	0.504199	0.234442	0.758807	-0.0738727	0.932946	0.00580865	0.244622	0.813757	0.179772	0.745693
P13663	Background	0.728062	0.0903917	0.0676854	0.179263	0.026226	0.266967	0.054531	-0.185137	0.212581	-0.167459	0.353838	-0.0856299
P14020	Background	0.869468	0.076817	0.220664	0.266969	0.292803	0.218969	0.398652	-0.156215	0.247165	-0.227934	0.393444	-0.165181
P14065	Background	0.920535	-0.053711	0.954566	-0.0352815	0.0302925	-0.18207	0.0798657	-0.181627	0.396417	0.112134	0.180054	-0.251563
P14120	Background	0.601754	0.198529	0.122705	0.244684	0.0728042	0.377537	0.508726	-0.0373468	0.0549852	-0.253119	0.449312	0.0870712
P14126	Background	0.736237	0.153671	0.116369	0.265482	0.0281938	0.184878	0.623338	0.117033	0.244622	-0.498343	0.531162	-0.196432
P14127	Background	0.780642	0.0753068	0.0940382	0.202468	0.0863759	0.172531	0.778967	-0.0295472	0.316188	0.128313	0.0812459	0.271297
P14306	Background	0.649121	0.144933	0.0788231	0.317028	0.389106	0.137071	0.406897	-0.154393	0.273035	-0.455304	0.21074	-0.472626
P14540	Background	0.619894	0.159338	0.0671297	0.216927	0.0348357	0.256638	0.318486	-0.0710478	0.429805	-0.213395	0.93251	-0.0278044
P14742	Background	0.522401	0.184138	0.613234	0.056134	0.265698	0.149555	0.861839	0.0285323	0.155305	-0.47895	0.208904	-0.300863
P14743	Background	0.746047	0.0252198	0.59292	0.126898	0.593099	0.187449	0.392288	-0.145949	0.0861796	0.484107	0.654617	0.525607
P14747	Background	0.70582	0.215741	0.0297094	0.508799	0.853301	0.0366394	0.867801	-0.0544371	0.919493	-0.0844121	0.888151	-0.10221
P14832	Background	0.761777	0.0728288	0.0330968	0.274021	0.00615565	0.269826	0.0772561	-0.244526	0.962641	0.00275291	0.794119	0.0280524
P14843	Background	0.80125	0.154565	0.436185	0.245059	0.759591	0.0837582	0.715272	-0.179532	0.430123	-0.402981	0.306622	-0.498755
P14904	Background	0.741951	0.141809	0.19601	0.277332	0.0381842	0.234479	0.770748	0.0941965	0.468661	0.350962	0.0958747	0.679637
P14907	Background	0.731642	0.159414	0.563957	0.131297	0.625197	0.109168	0.744757	0.0693478	0.222686	0.385739	0.114537	0.564255
P14922	Background	0.547415	-0.258992	0.781517	-0.257866	0.242383	-0.405849	0.625771	0.195115	0.984268	-0.0337872	0.609852	-0.244521
P15019	Background	0.684851	0.155382	0.0125313	0.290565	0.00845308	0.348861	0.79393	-0.0202449	0.403522	-0.070353	0.0489666	0.258263
P15108	Background	0.636778	0.161473	0.0120771	0.240417	0.025979	0.282252	0.0110766	-0.223211	0.132018	-0.200967	0.109185	-0.141926
P15180	Background	0.218338	0.300701	0.0575791	0.295281	0.055442	0.729896	0.409004	-0.270644	0.357184	-0.477327	0.96748	-0.0180754
P15274	Background	0.905279	-0.0361272	0.788518	-0.124509	0.845443	0.0528568	0.861839	-0.350208	0.591065	-0.364053	0.148988	-0.661405
P15303	Background	0.489694	0.552012	0.223464	0.40616	0.133246	0.709151	0.457407	-0.594711	0.767173	-0.106538	0.960899	0.0079023
P15454	Background	0.41453	0.313689	0.0667774	0.379548	0.385081	-0.113834	0.178767	-0.218283	0.239158	-0.121417	0.110977	-0.453534
P15496	Background	0.728062	-0.0570997	0.210518	-0.100317	0.0258177	0.335811	0.23786	-0.412801	0.532941	-0.169052	0.358253	-0.246042
P15624	Background	0.713373	0.104034	0.184719	0.233214	0.210277	0.246378	0.476218	-0.124827	0.154447	-0.189599	0.603805	-0.0680477
P15625	Background	0.802939	0.100275	0.0671297	0.26733	0.0795452	0.3332	0.410385	-0.155452	0.214511	-0.267209	0.265569	-0.0894613
P15646	Background	0.689786	-0.796278	0.920876	-0.123732	0.265698	1.29506	0.406897	-0.948023	0.350382	-0.83561	0.507245	-0.488576
P15700	Background	0.494836	0.68285	0.424128	0.184561	0.481814	0.172599	0.499061	-0.155125	0.154447	-0.319953	0.257853	-0.302478
P15703	Background	0.728062	0.219987	0.0394691	0.327262	0.210277	0.142443	0.698999	-0.133347	0.952349	-0.00419326	0.958506	0.00490293
P15705	Background	0.522401	0.153608	0.0676854	0.328408	0.101089	0.250913	0.209911	-0.256483	0.307457	-0.1678	0.21735	-0.173369
P15731	Background	0.532102	0.318837	0.189965	0.244016	0.183369	0.413145	0.647609	-0.109335	0.173249	-0.737033	0.259562	-0.433224
P15873	Background	0.628702	0.189032	0.189418	0.426995	0.0863759	0.556791	0.454115	-0.290194	0.429871	0.280171	0.0105485	0.546768
P15891	Background	0.873813	0.0448619	0.596395	0.0455554	0.93564	0.00768256	0.290971	-0.128687	0.311039	0.0452509	0.40255	-0.0757533
P15992	Background	0.920544	-0.0310962	0.207863	0.119073	0.289704	0.0916248	0.147083	-0.128478	0.0549852	-0.267049	0.0626154	-0.303902
P16120	Background	0.859718	0.0750031	0.19601	0.281693	0.377596	0.163022	0.695315	0.0663861	0.933046	-0.0128353	0.289255	0.216573
P16140	Background	0.728062	0.0926905	0.0610457	0.236088	0.0863759	0.221338	0.107123	-0.216457	0.233835	-0.113718	0.257379	-0.108837
P16387	Background	0.826464	-0.143781	0.362398	-0.50335	0.779488	0.198263	0.344694	-0.734397	0.730603	-0.092655	0.330057	-0.628789
P16451	Background	0.11943	0.640541	0.0289807	1.02517	0.0225027	1.13232	0.178767	-0.514283	0.210775	-0.471874	0.547928	0.146166
P16467	Background	0.76028	0.41011	0.485981	0.405563	0.498783	0.620315	0.810276	0.412144	0.359842	-1.13852	0.880787	-0.106062
P16474	Background	0.80246	-0.228331	0.709456	0.116413	0.777314	-0.149587	0.457407	-0.367443	0.0549852	0.631257	0.385068	0.114227
P16521	Background	0.689786	0.119879	0.010904	0.270987	0.140243	0.401821	0.298275	-0.285405	0.184829	-0.315565	0.227105	-0.19915
P16547	Background	0.9902	0.00322737	0.935088	0.038193	0.888336	0.0540618	0.42965	0.207938	0.554921	-0.168805	0.799386	0.0931942
P16550	Background	0.689786	-0.449933	0.0214153	-0.729794	0.00827569	-0.869699	0.804754	0.0810603	0.305684	-0.605625	0.00411723	-1.39426
P16603	Background	0.628702	0.196788	0.308558	0.15674	0.18748	0.286082	0.34803	-0.225707	0.724598	0.109429	0.699449	0.169803
P16649	Background	0.759284	-0.343477	0.228312	-0.483113	0.129108	-0.522008	0.633548	0.330892	0.984268	0.059913	0.912309	-0.131203
P16861	Background	0.86001	0.0329884	0.211416	0.137007	0.125794	0.147833	0.106792	-0.256627	0.429805	-0.0754185	0.142658	-0.184213
P16862	Background	0.728062	0.0872945	0.0562355	0.154211	0.0078583	0.217073	0.714947	-0.0619857	0.265717	-0.352098	0.434833	-0.197012
P17076	Background	0.714922	-0.143655	0.415113	0.263347	0.497699	0.51552	0.624366	-0.0151412	0.182397	-0.78798	0.435729	-0.287601
P17106	Background	0.879809	-0.173234	0.426294	0.337337	0.868451	0.0458082	0.703829	-0.231787	0.385002	-0.409027	0.235906	-0.595005
P17255	Background	0.651125	0.173744	0.0901213	0.21645	0.100941	0.28477	0.245952	-0.20593	0.2659	-0.096776	0.797196	-0.0179353
P17423	Background	0.728062	0.206547	0.0104445	0.289825	0.467132	0.263258	0.497404	-0.305902	0.867482	0.0279145	0.995441	-0.0147288
P17505	Background	0.441532	0.137215	0.275402	0.255033	0.0847854	0.247885	0.163904	-0.250689	0.17645	-0.178806	0.115665	-0.18161
P17536	Background	0.41453	0.36489	0.0712772	0.432806	0.0416231	0.55579	0.88828	-0.0206131	0.171004	-0.636489	0.719191	-0.101312
P17555	Background	0.728062	-0.295361	0.264733	-0.223513	0.242383	-0.27629	0.937298	0.00295369	0.913442	0.0773041	0.576723	-0.196032
P17649	Background	0.868691	0.100911	0.404448	0.4802	0.150464	0.605404	0.264986	-0.5355	0.0906417	-0.594136	0.17739	-0.524232
P17695	Background	0.771274	-0.194946	0.330167	0.174793	0.600387	0.106775	0.873586	-0.0368141	0.233835	-0.292725	0.149669	-0.222765
P17709	Background	0.853593	0.0469933	0.461274	0.213389	0.676159	0.0982547	0.633548	0.171898	0.202029	-0.546044	0.35759	-0.275891
P17891	Background	0.904627	-0.0390101	0.83009	0.0602973	0.433804	0.158835	0.209911	-0.210859	0.385638	0.229427	0.508623	0.177403
P17967	Background	0.701712	0.260075	0.0977824	0.28493	0.0356959	0.24478	0.983387	0.000768356	0.108013	-0.568696	0.186975	-0.323148
P18239	Background	0.920535	0.021014	0.023192	0.147895	0.0706039	0.110728	0.341234	-0.0903301	0.539689	0.0453544	0.332706	0.0657525
P18544	Background	0.604047	0.714356	0.683475	0.109106	0.395537	0.484825	0.971515	-0.0412278	0.432463	-0.52679	0.824542	-0.0831928
P18562	Background	0.0965385	0.518858	0.0125313	0.530449	0.0904165	0.722275	0.23786	-0.495362	0.307457	-0.404499	0.562854	-0.177586
P18961	Background	0.836351	0.216581	0.69412	0.281345	0.985521	0.0410586	0.945267	0.000235603	0.357184	-0.395423	0.474778	-0.354129
P19073	Background	0.879809	-0.181487	0.865107	0.00073744	0.575829	-0.364507	0.416754	0.394558	0.396417	-0.35712	0.605078	-0.327069
P19097	Background	0.684851	0.123342	0.0791036	0.203926	0.0576533	0.192561	0.178767	-0.103765	0.288747	-0.161771	0.532578	-0.0729748
P19146	Background	0.818865	0.220816	0.816959	0.158942	0.331363	0.571709	0.290971	-0.595734	0.459761	-0.866193	0.435729	-0.890219
P19262	Background	0.66345	0.114478	0.999297	-0.00124801	0.0904165	-0.210806	0.867531	-0.0281406	0.493414	-0.136672	0.149669	-0.375619
P19358	Background	0.604047	0.172317	0.0380796	0.779045	0.0728042	0.339271	0.34803	-0.13546	0.108804	-0.223627	0.844722	-0.0198163
P19414	Background	0.628702	0.175986	0.0998925	0.355144	0.147589	0.305883	0.252367	-0.0963205	0.285262	-0.274843	0.748311	-0.0652805
P19454	Background	0.70682	0.267571	0.965577	0.0114072	0.433804	0.171456	0.367117	0.340037	0.686442	-0.178889	0.401137	0.332604
P19881	Background	MV	MV	MV	MV	MV	MV	MV	MV	0.580231	0.0341531	0.000718944	-11.7159
P19882	Background	0.796622	0.0577547	0.0114802	0.208847	0.0348357	0.125612	0.113413	-0.089599	0.103209	-0.0999894	0.157188	-0.0639765
P20049	Background	MV	MV	MV	MV	MV	MV	MV	MV	MV	MV	MV	MV
P20051	Background	0.796622	0.232619	0.119688	0.988557	0.136985	0.924911	0.916881	-0.131083	0.612302	0.643247	0.336806	1.43707
P20081	Background	0.728478	0.101666	0.0999874	0.196728	0.157618	0.125206	0.251474	-0.277072	0.285262	-0.203831	0.0280821	-0.355697
P20107	Background	0.999946	-0.00812724	0.333749	0.29815	0.715114	-0.0740554	0.789572	0.0413322	0.250117	0.317973	0.393444	0.285249
P20449	Background	0.920544	0.129077	0.404448	0.68252	0.501948	0.453886	0.983387	-0.0337666	0.1191	1.6009	0.116354	2.02102
P20459	Background	0.689786	-0.195945	0.404448	-0.0526873	0.350521	-0.116735	0.23786	-0.211928	0.599574	-0.0631269	0.113095	-0.39179
P20606	Background	0.66345	0.0960953	0.411687	0.0822243	0.210666	0.176408	0.520125	-0.0875601	0.212581	0.172522	0.143773	0.26137
P20967	Background	0.761777	0.103461	0.824972	0.0517327	0.60231	-0.0868835	0.872319	0.0249829	0.173249	-0.491389	0.108043	-0.553289
P21242	Background	0.684851	0.188395	0.159783	0.384335	0.0548173	0.212899	0.25193	-0.101216	0.0917441	-1.47817	0.0716983	-1.36648
P21243	Background	0.853593	-0.118352	0.968834	0.0766132	0.996292	0.0528017	0.850907	-0.0622028	0.212581	0.641476	0.353838	0.632075
P21264	Background	0.778496	0.595595	0.6407	0.517085	MV	MV	MV	MV	0.34195	-0.87701	0.654428	0.648568
P21306	Background	0.66345	0.121223	0.164273	0.300998	0.0408944	0.310258	0.90791	-0.0141333	0.357184	0.43226	0.211474	0.728385
P21576	Background	0.995698	-0.0511321	0.461274	0.262422	0.204685	0.162248	0.315597	-0.257376	0.962641	-0.00456626	0.825513	-0.0996948
P21734	Background	MV	MV	0.370623	0.583624	MV	MV	0.633548	0.0244062	0.599574	-0.186634	MV	MV
P21801	Background	0.66345	0.238304	0.020232	0.437125	0.157618	0.567909	0.305141	-0.427606	0.0333645	0.864526	0.00372905	1.00483
P21954	Background	0.81159	0.0644591	0.133902	0.247224	0.180653	0.224621	0.292893	-0.176583	0.429805	-0.150653	0.583184	-0.102616
P21965	Background	0.338802	0.340956	0.391639	0.282421	0.467356	0.31365	0.552833	-0.306655	0.413441	-0.194571	0.18821	-0.187576
P22133	Background	0.604047	0.334892	0.197435	0.430181	0.370686	0.261581	0.973506	-0.00933845	0.813345	-0.0827845	0.589437	0.169458
P22137	Background	0.962261	-0.00549098	0.368739	0.0960495	0.333466	0.11108	0.130592	-0.254596	0.723283	-0.0578096	0.293263	-0.201325
P22141	Background	0.728062	0.268865	0.0104445	1.13805	0.0158221	0.91976	0.346775	-0.502882	0.380255	-0.354268	0.688026	0.0626095
P22146	Background	0.728062	0.132943	0.380085	0.199028	0.727461	0.0637324	0.403778	0.29627	0.44756	-0.332239	0.893149	0.0277637
P22147	Background	0.0256287	9.09932	0.00498923	9.09932	0.206041	1.46146	MV	MV	0.325652	-0.732906	0.400066	0.163459
P22202	Background	0.532102	0.294266	0.142554	0.374429	0.0779025	0.309475	0.237102	-0.193962	0.202029	0.302535	0.115665	0.418047
P22203	Background	0.684851	0.127599	0.376677	0.170672	0.183395	0.221272	0.53996	-0.079902	0.571611	-0.063612	0.587381	0.0777583
P22217	Background	0.898882	-0.0288204	0.910283	-0.00869925	0.473582	-0.0572932	0.0878405	0.190286	0.357184	-0.182711	0.763956	-0.0497189
P22336	Background	0.665697	-0.427025	0.462227	-0.327734	0.97479	0.00412381	0.452199	-0.510026	0.723028	0.0832048	0.409285	-0.422698
P22353	Background	0.796622	0.1243	0.315233	0.262497	0.35025	0.239374	0.612436	-0.184673	0.903149	-0.0273288	0.928386	0.0273723
P22515	Background	0.761777	0.0722588	0.0575791	0.131584	0.022274	0.159257	0.762078	-0.0209933	0.274633	-0.301192	0.444989	-0.162928
P22696	Background	0.604047	0.484556	0.296497	0.687484	0.0591009	0.663292	0.944054	-0.0742684	0.411968	-0.425679	0.509856	0.163344
P22768	Background	0.82077	0.071984	0.0172141	0.134723	0.157539	0.177117	0.113413	-0.27982	0.168855	-0.234766	0.109859	-0.337469
P22803	Background	0.761777	0.127096	0.017224	0.289451	0.0612338	0.219657	0.0500325	0.0795267	0.202029	-0.188666	0.257853	0.110518
P22943	Background	0.0708322	0.494222	0.0605947	0.544395	0.0457106	0.545348	0.431957	-0.167166	0.0929726	-0.564402	0.264361	-0.18622
P23180	Background	0.872311	0.142195	0.377851	0.539242	0.697465	0.19583	0.887417	-0.0586374	0.522318	-0.359316	0.702722	-0.222124
P23248	Background	0.101743	0.317819	0.0214153	0.261667	0.103203	0.382036	0.807673	0.0358548	0.232136	-0.697041	0.451024	-0.279151
P23254	Background	0.728062	0.130622	0.0429147	0.232248	0.0661983	0.221447	0.83095	0.0222572	0.164236	-0.353825	0.479097	-0.11012
P23287	Background	MV	MV	MV	MV	MV	MV	MV	MV	MV	MV	MV	MV
P23301	Background	0.441532	0.333906	0.269962	0.218959	0.0847854	0.443044	0.809573	-0.0279661	0.740045	-0.16289	0.508623	0.252188
P23542	Background	0.249783	0.560864	0.0507143	0.684311	0.096483	0.616936	0.428698	-0.28651	0.797008	-0.0995016	0.484182	0.230925
P23594	Background	MV	MV	MV	MV	MV	MV	MV	MV	MV	MV	MV	MV
P23615	Background	0.768848	-0.271821	0.963101	0.0839488	0.729611	0.419374	0.749961	-0.900907	0.621515	0.431355	0.825513	-0.050178
P23638	Background	0.924325	0.0187984	0.461242	-0.12842	0.69687	-0.050545	0.207558	-0.282344	0.250117	-0.139268	0.0213535	-0.472157
P23639	Background	0.66345	-0.329627	0.0881041	-0.361107	0.0414353	-0.557118	0.832479	0.052787	0.311558	0.476691	0.837273	-0.02764
P23641	Background	0.597861	0.129898	0.0114802	0.385551	0.10115	0.372289	0.400314	-0.168831	0.285262	-0.216177	0.940262	-0.0127188
P23644	Background	0.728062	0.327792	0.266657	0.64675	0.362971	0.54518	0.613465	-0.293211	0.828992	-0.18587	0.876308	0.0660994
P23724	Background	0.771274	-0.320085	0.814862	-0.152071	0.611275	-0.257222	0.23786	-0.352919	0.396227	0.167344	0.5008	-0.442798
P23776	Background	0.488918	0.307884	0.199546	0.279013	0.110141	0.725494	0.290971	-0.522058	0.299218	-1.34704	0.324989	-1.1436
P24000	Background	0.0763161	0.41739	0.0575791	0.491329	0.00827569	0.56667	0.0305061	-0.351119	0.167463	-0.265959	0.595656	-0.0504077
P24280	Background	0.525266	0.296859	0.418716	0.333934	0.166187	0.494283	0.344553	-0.439707	0.656306	-0.249846	0.747063	-0.195269
P24783	Background	0.689786	0.389364	0.370623	0.302994	0.249282	0.414279	0.624366	-0.162978	0.984268	0.00864052	0.400561	0.259941
P25039	Background	0.665697	0.302009	0.223464	0.474013	0.51792	0.223259	0.937298	-0.00865589	0.307457	-0.304975	0.765461	-0.0903724
P25087	Background	0.920535	-0.0463754	0.77039	0.0463866	0.987841	0.0010612	0.858947	0.0133571	0.364282	-0.211933	0.390565	-0.197514
P25293	Background	0.67267	0.219325	0.0163411	0.255494	0.248038	0.403598	0.971515	8.9569e-05	0.887463	-0.0192316	0.0209345	0.384456
P25294	Background	0.934967	0.0177883	0.207352	0.161992	0.233382	0.174507	0.351392	-0.151228	0.350382	0.0647656	0.435729	0.088045
P25332	Background	MV	MV	MV	MV	MV	MV	MV	MV	0.502923	2.59287	0.659432	1.94066
P25342	Background	MV	MV	MV	MV	MV	MV	MV	MV	MV	MV	MV	MV
P25343	Background	0.930495	0.0476845	0.261163	0.404199	0.303928	0.768304	0.907357	-0.00229007	0.44756	-0.66354	0.75278	0.102474
P25349	Background	0.532852	-0.707711	0.162623	-0.779119	0.93779	-0.096601	0.791098	-0.149944	0.222366	0.847691	0.210045	0.601146
P25373	Background	0.441532	0.545922	0.145321	0.237283	0.0840903	0.490682	0.131635	-0.560853	0.474328	-0.221084	0.375434	-0.291255
P25375	Background	0.728062	0.952491	0.889293	0.27097	0.448703	1.1515	0.552833	-0.866907	0.712485	-0.164493	0.884589	0.120104
P25376	Background	0.525266	-0.351095	0.965139	-0.0203002	0.515167	-0.166296	0.651558	0.146028	0.34195	-0.304362	0.243263	-0.324629
P25386	Background	0.728062	0.134195	0.0843451	0.398703	0.265698	0.151673	0.344694	3.03157	MV	MV	0.357744	2.97333
P25443	Background	0.66345	0.146932	0.837409	0.0265449	0.889398	0.0164982	0.730539	-0.127829	0.350382	-0.420208	0.257379	-0.531539
P25451	Background	0.904697	0.0236394	0.171496	0.587658	0.246835	0.455032	0.639838	-0.248647	0.539689	-0.209102	0.962976	-0.00271719
P25491	Background	0.305676	0.496078	0.0668695	0.62286	0.0638664	0.597451	0.508726	-0.142296	0.13728	-0.672212	0.416539	-0.217058
P25559	Background	MV	MV	MV	MV	MV	MV	0.624366	-0.0985922	0.953136	-0.0115209	0.53537	-0.454961
P25572	Background	MV	MV	MV	MV	MV	MV	MV	MV	MV	MV	MV	MV
P25605	Background	0.47734	-0.962983	0.552684	-0.294325	0.448624	-0.361959	0.42965	-1.02776	0.755286	0.258857	0.435729	-1.13086
P25619	Background	0.70682	0.170826	0.229714	0.189278	0.237149	0.26872	0.703829	0.132195	0.621515	-0.149275	0.181169	0.251639
P25623	Background	0.930495	0.0868753	0.923161	0.114434	0.907868	-0.043717	0.701895	-0.353506	0.723	-0.14233	0.479769	-0.539553
P25627	Background	MV	MV	MV	MV	MV	MV	MV	MV	0.00587138	-14.7638	0.000718944	-14.7638
P25631	Background	0.920544	-0.0190225	0.509486	0.446822	0.158705	-0.368526	0.827411	-0.0407754	0.261798	0.587128	0.576459	0.177827
P25644	Background	MV	MV	MV	MV	MV	MV	MV	MV	0.0625748	-10.4688	0.0280176	-10.4688
P25654	Background	MV	MV	MV	MV	MV	MV	MV	MV	MV	MV	MV	MV
P25694	Background	0.604047	0.168907	0.082938	0.16759	0.210093	0.100331	0.288091	-0.0951391	0.708346	-0.0239705	0.779442	-0.0187785
P25719	Background	0.421098	0.416026	0.0850419	0.585833	0.0638664	0.7055	0.199979	-0.370461	0.385002	-0.163789	0.435729	0.17125
P26309	Background	0.728062	0.108937	0.694427	0.0629796	0.695631	0.0709468	0.297574	-0.237857	0.400736	0.176716	0.950454	0.00980595
P26321	Background	0.70682	0.0809667	0.0712772	0.221502	0.135021	0.176056	0.795308	-0.059864	0.231787	-0.395912	0.0833891	-0.27972
P26570	Background	0.682949	0.244697	0.532084	0.101828	0.0781659	0.277698	0.353933	-0.109609	0.120144	-0.147458	0.668183	0.0206316
P26637	Background	0.604047	0.131823	0.127977	0.129842	0.142214	0.118709	0.0697342	-0.254867	0.869122	0.013525	0.2537	-0.122632
P26755	Background	0.776044	-0.242313	0.574858	-0.227129	0.48102	0.412565	0.34627	-0.182859	0.0926828	-0.516813	0.525164	-0.287107
P26783	Background	0.547415	0.195657	0.0259442	0.214689	0.0377175	0.160959	0.393379	-0.0592926	0.154447	-0.200922	0.302113	-0.0992553
P26784	Background	0.684851	0.158085	0.173505	0.353481	0.162486	0.35901	0.600539	-0.108901	0.509283	0.116288	0.179807	0.366397
P26785	Background	0.75449	0.116411	0.0347146	0.439359	0.0517488	0.356057	0.100752	-0.305701	0.275064	0.0815973	0.0850895	0.131953
P26786	Background	0.67267	0.0784305	0.0097374	0.144536	0.206267	0.235142	0.275982	-0.256519	0.244622	-0.132998	0.172054	-0.154376
P27476	Background	0.70582	-0.674769	0.95765	0.195543	0.600387	-0.282478	0.688975	-0.474597	MV	MV	0.664526	-0.355686
P27614	Background	0.728062	-0.122204	0.694427	-0.0585663	0.248038	0.226528	0.411849	-0.195241	0.810593	-0.095716	0.881669	-0.0644293
P27616	Background	0.330137	0.242054	0.539216	0.0685436	0.44001	0.457778	0.393677	-0.719157	0.950252	-0.0244172	0.332837	-0.285796
P27809	Background	MV	MV	MV	MV	MV	MV	MV	MV	0.350382	-0.698329	0.47696	-1.1808
P27999	Background	0.83137	-0.0965453	0.622881	0.160919	0.471742	-0.198313	0.416754	-0.25178	0.145813	0.68712	0.508623	0.237027
P28007	Background	0.737764	-0.236872	0.424353	-0.375043	0.335644	-0.495424	0.711262	-0.0399085	0.1752	-0.22877	0.257379	-0.764103
P28240	Background	0.920535	0.0215789	0.172216	0.178689	0.23668	0.204898	0.704394	-0.0549651	0.0929726	-0.634242	0.0280176	-0.484308
P28241	Background	0.701712	0.13126	0.163608	0.275209	0.237953	0.265699	0.335708	-0.279088	0.083992	-0.183586	0.150393	-0.196974
P28272	Background	0.728062	0.0835563	0.0575791	0.274892	0.0755405	0.195527	0.899774	0.0127393	0.421803	-0.356609	0.726513	-0.148343
P28274	Background	0.920535	-0.0289329	0.495614	-0.419954	0.587957	0.45283	0.631049	-0.621333	0.461063	-0.769732	0.35568	-0.938236
P28319	Background	0.680402	0.233726	0.0204204	0.629567	0.196249	0.439453	0.457376	0.261741	0.707867	0.0615961	0.0256639	0.76279
P28495	Background	0.488918	-0.8587	0.750879	0.0858786	0.910958	0.00991837	0.428775	-0.503214	0.29613	-0.961932	0.194714	-1.45523
P28707	Background	0.728062	0.107517	0.0844001	0.284453	0.0121658	0.269366	0.430688	-0.0777049	0.245482	0.173701	0.114457	0.365362
P28777	Background	0.661492	0.235104	0.285806	0.3953	0.150225	0.414961	0.682928	0.0781528	0.195248	-0.880063	0.375434	-0.386949
P28834	Background	0.9902	-0.00456375	0.8492	-0.0289582	0.922112	-0.0099246	0.701895	-0.0260349	0.771786	0.0425093	0.977501	0.00654977
P29311	Background	0.846304	0.0474517	0.189418	0.135663	0.393291	0.207056	0.453937	-0.216644	0.314975	-0.183278	0.292655	-0.192866
P29453	Background	0.604047	0.269985	0.106998	0.524003	0.117337	0.50401	0.457376	-0.162997	0.123982	-0.349974	0.929584	-0.00896136
P29509	Background	0.826367	0.0568109	0.586363	0.111473	0.600387	0.0786532	0.11141	-0.213022	0.246153	-0.183936	0.157188	-0.318304
P29547	Background	0.689786	-0.326687	0.847598	0.0424033	0.00827569	-0.54987	0.643728	0.237602	0.533801	-0.306135	0.00551918	-0.618403
P29704	Background	0.522401	0.273406	0.0987406	0.339504	0.0637418	0.408859	0.497404	-0.0955522	0.763732	0.0857855	0.375434	0.399092
P29952	Background	0.522401	0.463526	0.199673	0.275034	0.225388	0.197316	0.23786	0.275049	0.0929726	-0.451689	0.843004	0.0206752
P30402	Background	MV	MV	MV	MV	MV	MV	MV	MV	MV	MV	MV	MV
P30624	Background	0.776044	0.0990829	0.537408	0.1196	0.284774	0.233726	0.946347	-0.0292582	0.323167	-0.327638	0.508954	-0.123171
P30656	Background	0.647703	0.228253	0.119688	0.588366	0.337181	0.715639	0.651558	-0.335551	0.589329	-0.31357	0.81074	0.0665171
P30657	Background	0.80125	0.143823	0.82174	0.0477877	0.0967453	1.02124	0.647608	-0.149661	0.506724	-0.749584	0.668183	0.12199
P30822	Background	0.270738	0.585472	0.404448	0.237636	0.516096	0.269547	0.759077	0.207597	0.962641	-0.0309711	0.285932	0.446173
P30902	Background	0.338802	-0.863544	0.105164	-1.02516	0.293912	-1.07655	0.34803	1.29702	0.275064	0.28191	0.289636	0.502381
P30952	Background	0.906928	-0.0318356	0.698349	-0.0530923	0.51792	-0.0902624	0.0849477	-0.0906232	0.279781	-0.229938	0.116426	-0.410824
P31116	Background	0.595917	0.148994	0.0489477	0.240526	0.124986	0.169705	0.151141	-0.212628	0.0549852	-0.429812	0.00617256	-0.472736
P31373	Background	0.123641	0.18944	0.0399034	0.178608	0.0150221	0.25677	0.0815882	-0.22824	0.192328	-0.579378	0.1677	-0.550848
P31383	Background	0.911346	-0.135368	0.485726	-0.194577	0.645289	-0.11314	0.746162	-0.233026	0.403845	-0.448012	0.110977	-0.794177
P31412	Background	0.859718	-0.116146	0.729588	-0.0883934	0.710321	0.130396	0.288091	-0.267346	0.493414	-0.165654	0.401995	-0.302604
P31539	Background	0.905279	0.0326769	0.447592	0.119252	0.289665	0.183316	0.23786	-0.135385	0.889525	-0.0216447	0.881756	0.0262866
P31688	Background	0.728062	0.296591	0.602493	0.249697	0.645289	0.221023	0.575667	-0.161379	0.938854	-0.0184767	0.983032	0.0411674
P31787	Background	0.604047	0.200693	0.228312	0.222855	0.261542	0.197164	0.785429	0.113216	0.474328	-0.596542	0.17739	-0.286162
P32074	Background	0.684851	0.871372	0.845839	-0.0389177	0.747831	-0.118057	0.521037	0.522509	0.493414	-0.761248	0.748777	-0.356796
P32179	Background	0.975632	0.0736048	0.418843	0.543444	0.97479	0.0465474	0.88705	0.0198795	0.707867	-0.155517	0.794119	-0.0890905
P32191	Background	0.684851	0.490128	0.000680794	1.72048	0.117337	1.6164	0.813527	-0.101843	0.761995	0.0999369	0.00268938	1.61449
P32263	Background	0.783314	-0.927221	0.30444	0.194607	0.385081	-1.3066	0.801527	0.403656	0.764574	-0.209723	0.266178	-1.11267
P32288	Background	0.522401	0.28753	0.04773	0.202209	0.136985	0.402313	0.26301	-0.319707	0.0906417	-0.48465	0.0812459	-0.402044
P32316	Background	0.66345	0.125645	0.51019	0.0789241	0.230933	0.273395	0.625771	-0.102693	0.232136	-0.29028	0.493925	-0.119579
P32324	Background	0.985595	-0.00793848	0.216259	0.0680205	0.0836395	0.116802	0.147083	-0.108304	0.532941	-0.0668246	0.583184	-0.0583267
P32327	Background	0.728062	0.166048	0.447592	0.193348	0.44001	0.202449	0.264986	-0.262354	0.203833	-0.28366	0.269837	-0.343565
P32335	Background	0.734351	0.0747876	0.315233	0.248838	0.368168	1.47055	0.351392	-1.96999	0.533501	0.384816	0.976831	-0.114621
P32337	Background	0.960261	-0.00929991	0.897689	-0.0302887	0.747701	0.105041	0.669564	-0.219394	0.191864	-0.475805	0.0103212	-0.590157
P32340	Background	0.728062	-0.164041	0.308607	-0.234499	0.882486	-0.0256875	0.147083	-0.384963	0.311039	0.0841114	0.244772	-0.32654
P32352	Background	0.76828	0.314984	0.284481	0.262965	0.473582	0.193167	0.715272	0.205312	0.467022	0.804123	0.325175	1.2026
P32356	Background	0.761777	-0.226489	0.375541	0.123311	0.992101	-0.000146665	0.42965	0.194112	0.519028	0.505046	0.505946	0.699012
P32366	Background	0.476356	0.581889	0.0843451	0.397056	0.213386	0.397908	0.42965	-0.256669	0.57581	0.312652	0.481725	0.453891
P32368	Background	0.604047	0.197131	0.361316	0.197362	0.971991	-0.136196	0.398652	-0.728195	0.536731	0.316529	0.468647	-0.547862
P32377	Background	0.67267	0.183982	0.0366946	0.305171	0.0638664	0.241169	0.476218	-0.0535636	0.554921	0.0782904	0.179807	0.265896
P32379	Background	0.920544	0.130018	0.770552	-0.105717	0.55276	0.415541	0.976845	-0.00235417	0.311039	-0.500973	0.794828	-0.0877861
P32381	Background	0.962261	0.0193495	0.951061	-0.014271	0.464417	-0.172124	0.315241	-0.253202	0.502626	-0.117002	0.115721	-0.542328
P32445	Background	0.66345	0.539713	0.323593	1.45424	0.293555	1.67735	0.471127	-1.07244	0.307457	-0.494041	0.284157	0.110864
P32449	Background	0.66345	0.0943643	0.105505	0.199148	0.0416231	0.314571	0.55895	-0.203886	0.235242	-0.480521	0.1451	-0.369835
P32453	Background	0.841544	-0.100103	0.820011	0.04553	0.677603	0.10462	0.631049	-0.891051	0.827481	0.507123	0.400561	-0.279308
P32454	Background	0.882231	0.0501321	0.552684	0.113297	0.803346	0.0507559	0.937298	0.0145792	0.232136	-0.232046	0.412774	-0.166711
P32463	Background	0.737526	0.221243	0.0275403	0.439609	0.0779025	0.303066	0.393829	-0.170149	0.403522	-0.145142	0.928602	-0.0122259
P32468	Background	0.628702	0.307098	0.193361	0.398661	0.0777304	0.523332	0.245952	-0.282193	0.650671	-0.0540767	0.0626154	0.187063
P32469	Background	0.962261	-0.109772	0.993449	-0.0368082	0.744218	0.233276	0.575667	-0.448418	0.819814	-0.199027	0.602301	-0.414169
P32471	Background	0.728062	0.0779407	0.288613	0.189816	0.0408944	0.135063	0.0500325	-0.216653	0.204608	-0.500217	0.149682	-0.581807
P32473	Background	0.733323	0.521307	0.0630652	0.11174	0.524794	0.465561	0.575667	-0.512902	0.613587	0.261528	0.661639	0.214187
P32476	Background	0.791757	-0.272222	0.746015	-0.132438	0.677321	-0.183914	0.864525	-0.0239196	0.539067	0.150356	0.837075	-0.0574772
P32481	Background	0.728062	0.110996	0.0630652	0.216776	0.107536	0.14411	0.464302	-0.0840586	0.212581	0.183561	0.0760283	0.243612
P32496	Background	0.985595	-0.0262015	0.111	0.308871	0.325592	0.132332	0.290679	-0.21896	0.269315	-0.343632	0.18821	-0.430259
P32497	Background	0.877611	-0.0574059	0.862753	-0.0375093	0.830597	0.0835598	0.636582	0.0651318	0.0450268	-0.555943	0.302113	-0.407252
P32501	Background	MV	MV	MV	MV	MV	MV	MV	MV	MV	MV	MV	MV
P32521	Background	0.617676	0.90605	0.232948	0.966525	0.179795	1.15025	0.290971	-0.806793	0.119404	0.358891	0.393609	0.702346
P32527	Background	0.979436	0.000170597	0.0653355	0.14291	0.0315272	0.10532	0.343253	-0.0443081	0.365232	-0.143299	0.541281	-0.0822872
P32528	Background	0.689786	0.390208	0.28182	0.507582	0.690396	0.173078	0.458813	-0.353823	0.343705	-0.285764	0.284157	-0.466509
P32558	Background	0.66345	0.480322	0.228312	0.477425	0.120529	0.522481	0.639838	-0.102965	0.93097	-0.117469	0.53537	0.302048
P32563	Background	0.741951	0.107733	0.492544	-0.0580125	0.153816	-0.109361	0.445763	0.0546528	0.396227	0.205963	0.482187	0.151255
P32565	Background	0.701712	0.116501	0.417022	0.122808	0.281115	-0.114021	0.237102	0.155349	0.285262	0.270885	0.21634	0.312213
P32582	Background	0.733323	0.153757	0.204197	0.231172	0.197156	0.289873	0.430688	-0.194561	0.332804	-0.189029	0.456768	-0.0937169
P32588	Background	0.80125	0.147738	0.0575791	0.286717	0.0863759	0.267593	0.163904	-0.243318	0.0929726	-0.450328	0.081874	-0.426053
P32589	Background	0.604047	0.15996	0.0339126	0.286604	0.0337907	0.249096	0.128233	-0.144992	0.261798	-0.284857	0.353838	-0.180753
P32590	Background	0.689786	-0.624448	0.864528	-0.0636103	0.879184	0.0966446	0.904898	0.0643523	0.139003	-0.812768	0.258827	-0.651771
P32598	Background	0.962261	0.00508555	0.619054	0.0386592	0.235632	0.162866	0.163904	-0.349536	0.502923	0.118204	0.645456	-0.0684663
P32599	Background	0.180257	0.305631	0.12092	0.262504	0.0288405	0.47697	0.374722	-0.14673	0.285262	-0.207411	0.42776	0.122829
P32602	Background	0.334171	0.670633	0.207863	0.672966	0.111776	0.630208	0.26301	-0.406119	0.513378	-0.132503	0.493925	0.0915864
P32604	Background	MV	MV	MV	MV	MV	MV	MV	MV	MV	MV	MV	MV
P32608	Background	0.689786	0.604345	0.251743	0.849177	0.0553792	0.834294	0.715272	0.168505	0.724598	-0.356104	0.400561	0.646695
P32610	Background	0.783314	-0.281648	0.257905	0.58073	0.474677	0.30687	0.603189	0.197625	0.396227	-2.53393	0.344479	-2.02944
P32614	Background	0.628702	-0.215893	0.752478	0.136165	0.446084	0.282943	0.519493	-0.291717	0.944095	-0.0265407	0.911723	-0.0353139
P32623	Background	0.728062	0.254471	0.896431	-0.0545763	0.467356	0.411732	0.346675	-0.874288	0.145813	0.68274	0.353838	0.220183
P32626	Background	0.441532	0.966731	0.219598	0.346665	0.234728	1.04307	0.445763	-0.624425	0.396417	-0.711196	0.730406	-0.292555
P32628	Background	0.745027	-0.111346	0.301633	0.597599	0.166768	0.9076	0.434181	-0.3022	0.424277	0.925632	0.1677	1.53103
P32645	Background	0.66345	0.406887	0.109181	0.684004	0.0842755	0.852775	0.26172	-0.466742	0.97146	-0.0234167	0.402963	0.362616
P32771	Background	0.956191	0.0248554	0.672094	-0.164722	0.224597	-0.57288	0.695392	0.176878	0.474328	0.496622	0.824565	0.100621
P32775	Background	0.479265	-0.360101	0.968834	-0.0221678	0.0606868	-0.364177	0.147083	-0.31935	0.67254	-0.0415337	0.0127041	-0.72506
P32799	Background	MV	MV	MV	MV	MV	MV	MV	MV	0.621515	0.360953	0.38179	0.30093
P32803	Background	0.0256287	11.0328	0.00648714	11.0328	0.00763777	11.0328	MV	MV	MV	MV	0.633716	-0.419955
P32835	Background	0.656823	0.184102	0.055718	0.284302	0.0251573	0.24603	0.600822	0.0254412	0.364282	-0.227275	0.781341	0.0441962
P32860	Background	0.746047	-0.462645	0.847598	0.100283	0.709823	-0.283815	0.831786	0.168591	0.265717	-1.16824	0.284619	-1.28347
P32861	Background	0.689786	-0.187844	0.297004	0.152813	0.593099	0.0685558	0.352685	-0.181027	0.184829	0.172315	0.257202	0.0598443
P32867	Background	0.66345	-0.813247	0.847598	0.152259	0.194883	1.80608	0.367117	-2.0467	0.580231	-0.454558	0.416539	-0.695177
P32891	Background	0.934967	-0.0196847	0.942271	0.103662	0.871584	0.149911	0.426608	-0.21215	0.86958	0.0204956	0.845654	-0.0417438
P32895	Background	0.604047	-0.518568	0.975552	-0.0314111	0.710321	-0.114414	0.624366	0.43869	0.843182	0.237124	0.521395	0.5614
P32897	Background	0.80246	0.164841	0.932112	-0.0570531	0.362578	0.296455	0.626526	0.180643	0.15654	0.333075	0.0812459	0.810172
P32911	Background	0.728062	0.107713	0.150174	0.162435	0.368168	0.144701	0.514459	-0.117955	0.357184	-0.114847	0.467528	-0.0881006
P32915	Background	0.628702	0.648718	0.427763	1.31768	0.474462	0.802694	MV	MV	0.458396	-1.40951	0.416539	0.449566
P32939	Background	0.745027	2.26204	0.500076	2.60638	0.462934	2.76729	0.127667	-0.425093	0.532941	0.494345	0.42523	2.83655
P33201	Background	0.689786	-0.316745	0.28882	-0.204051	0.241731	-0.527376	0.962434	0.0158243	0.363379	-0.421403	0.0261702	-0.932955
P33204	Background	0.796622	-0.178312	0.588334	-0.23973	0.709823	-0.137107	0.200448	-0.350658	0.350382	0.19707	0.548456	-0.290695
P33297	Background	0.75449	-0.192961	0.131056	-0.254606	0.136523	-0.235739	0.45965	0.271861	0.646658	-0.123709	0.518399	-0.0875873
P33298	Background	0.796622	0.242725	0.593867	0.461486	0.562658	0.5555	0.626526	-0.552234	0.0130451	12.5474	0.00504525	12.5506
P33299	Background	0.778035	0.246808	0.659661	0.246935	0.479579	0.431878	0.448951	-0.494329	0.367728	0.616126	0.42523	0.553675
P33303	Background	0.924325	0.0214312	0.207863	0.337615	0.93363	-0.0833479	0.655901	0.288679	0.453674	0.463189	0.306662	0.668521
P33307	Background	0.70682	-0.562831	0.526787	0.0857222	0.749404	-0.416856	0.53996	0.632124	0.461063	-1.23478	0.139724	-1.01951
P33322	Background	0.719913	0.116375	0.0901213	0.275873	0.356633	0.119564	0.651558	-0.0567559	0.363379	-0.218394	0.451893	-0.155586
P33327	Background	0.900021	0.0484254	0.887817	0.0268911	0.166768	0.268068	0.723596	-0.160782	0.646658	-0.147107	0.843463	-0.0398216
P33330	Background	0.903059	0.0396168	0.201108	-0.194307	0.676159	0.125514	0.920532	0.00347451	0.453175	-0.551162	0.186975	-0.422174
P33331	Background	0.990411	0.00627961	0.508165	0.156057	0.775125	0.0669631	0.799782	-0.0291496	0.311039	0.215775	0.361124	0.253589
P33399	Background	0.728062	0.265753	0.916098	-0.00211875	0.019941	-0.834334	0.79653	0.0330662	0.208232	0.227333	0.0542548	-0.573936
P33416	Background	0.66345	0.190836	0.0474803	0.342479	0.0282569	0.402566	0.81729	-0.0912516	0.423061	-0.26278	0.469974	0.0485344
P33421	Background	0.746047	0.162298	MV	MV	0.597893	0.291696	0.931356	-0.0187845	0.941253	-0.0568648	0.602912	0.216047
P33442	Background	0.941059	-0.0283056	0.675541	0.206392	0.868618	0.0994316	0.81729	0.048194	0.774988	0.0829639	0.634289	0.230589
P33734	Background	0.728062	-0.128703	0.980922	-0.00231505	0.504985	0.152131	0.364916	-0.301208	0.44756	0.599501	0.510159	0.450424
P33892	Background	0.78292	-0.191021	0.564003	0.212538	0.36026	0.351926	0.715272	-0.170484	0.669402	-0.12307	0.909115	0.058372
P34087	Background	MV	MV	MV	MV	MV	MV	MV	MV	MV	MV	MV	MV
P34167	Background	0.981498	-0.00809085	0.216259	0.178043	0.593099	0.112175	0.701895	-0.087819	0.232136	-0.21342	0.210045	-0.189064
P34216	Background	0.917353	0.0213904	0.142554	0.0936819	0.615193	-0.701216	0.508483	1.03582	0.202029	0.480303	0.000718944	0.814902
P34221	Background	0.835795	0.102116	0.0470341	0.502627	0.137452	0.327166	0.872319	-0.035361	0.339088	0.215594	0.0559675	0.507399
P34223	Background	0.728062	-0.179915	0.828814	0.0877574	0.595593	0.182485	0.714947	-0.15302	0.621515	-0.193461	0.669032	-0.163996
P34227	Background	0.877611	0.0395073	0.142554	0.172967	0.136985	0.17101	0.175974	-0.173036	0.202029	-0.204964	0.166674	-0.20699
P34730	Background	0.718796	0.188285	0.0120771	0.583828	0.0158221	0.529858	0.550588	-0.0723642	0.0569043	-0.561354	0.302113	-0.10386
P34760	Background	0.714922	0.101987	0.137929	0.172103	0.0332968	0.166897	0.715272	0.0185169	0.49006	-0.284278	0.825333	-0.0988633
P35180	Background	0.525266	-0.494741	0.754135	-0.0932593	0.575313	-0.214795	0.538578	-0.231196	0.533501	0.161106	0.411824	-0.284885
P35189	Background	0.950693	-0.0243799	0.0530927	0.392152	0.593228	0.128176	0.842893	-0.0421559	0.122789	-1.29802	0.0847577	-1.212
P35195	Background	MV	MV	0.574854	0.0165523	MV	MV	MV	MV	0.502923	-0.940744	0.484182	-1.16233
P35197	Background	0.539091	0.612267	0.462694	0.44837	0.350521	0.469707	0.638687	-0.185769	0.396227	0.171097	0.353838	0.455034
P35691	Background	0.70582	0.123775	0.0392679	0.233811	0.0612338	0.157096	0.0823181	-0.156645	0.171004	-0.104071	0.140508	-0.10362
P35719	Background	0.999946	-0.0433173	0.308934	0.206319	0.878258	0.0280727	0.920532	-0.0102531	0.132018	-0.374916	0.107024	-0.357096
P35723	Background	0.661492	0.202598	0.197435	0.584507	0.0302053	0.635463	0.113413	-0.437258	0.14234	-0.284768	0.493925	-0.0865628
P35732	Background	0.476356	0.283769	0.323593	0.242416	0.103034	0.368474	0.664881	0.242639	0.740443	-0.540351	0.644876	0.0707614
P35844	Background	0.428814	0.210945	0.26855	0.173665	0.23668	0.246991	0.651558	-0.114711	0.504481	0.420445	0.430447	0.552725
P36008	Background	0.985952	-0.00130289	0.0667774	0.255388	0.206041	0.431487	0.378969	-0.310346	0.677179	-0.0784891	0.760524	0.0426517
P36010	Background	0.168233	0.39006	0.0441328	0.465721	0.0606868	0.356407	0.531972	-0.150391	0.290446	-0.267416	0.668183	-0.0614002
P36013	Background	0.746047	-0.12443	0.0135504	0.376773	0.969088	-0.0143951	0.430903	0.202887	0.325652	0.157345	0.108131	0.345838
P36015	Background	0.776044	-0.221178	0.934813	0.0605556	0.762463	0.25738	0.107123	0.597787	0.0906417	-0.784424	0.983032	0.070743
P36017	Background	0.826367	0.126061	0.702056	-0.0498597	0.398124	-0.408114	0.807835	-0.075455	0.0534408	0.914947	0.0617013	0.431378
P36018	Background	0.729971	0.266231	0.934813	0.160631	0.999155	0.0903093	0.441324	-0.246521	0.410182	-0.174957	0.539736	-0.331169
P36037	Background	MV	MV	MV	MV	MV	MV	MV	MV	0.0549852	-11.5073	0.015137	-11.5073
P36046	Background	0.874067	0.0567996	0.508165	0.147526	0.380733	-0.170332	0.669564	-0.0660593	0.955165	-0.0641365	0.552757	-0.300528
P36047	Background	0.604047	-0.314492	0.511809	-0.14937	0.799037	-0.0721543	0.954502	0.0105085	0.172635	-0.735431	0.081874	-0.797077
P36059	Background	0.974438	-0.039727	0.292284	0.320234	0.351614	0.240804	0.810276	-0.0873141	0.621515	0.146025	0.208727	0.299515
P36060	Background	0.826367	0.11395	0.916098	-0.0997967	0.963197	-0.0932981	0.951893	0.0346339	0.532941	0.5083	0.534596	0.449636
P36135	Background	0.684851	-0.321934	0.963101	0.0378873	0.464098	-0.243243	0.615032	-0.152745	0.950252	-0.00433502	0.346766	-0.400323
P36136	Background	0.72608	0.146829	0.249973	0.188746	0.0863759	0.335437	0.285352	-0.27894	0.56083	-0.106243	0.748311	-0.0497459
P36139	Background	0.66345	0.268556	0.185196	0.300678	0.0485316	0.528249	0.0737274	0.467215	0.0975255	-0.314225	0.0466764	0.681239
P36154	Background	0.728062	-0.298947	MV	MV	0.661598	0.449686	0.497404	-0.62767	0.889525	-0.0348608	0.556758	-0.212845
P36156	Background	0.689786	-0.319311	0.292284	0.339098	0.863503	0.041106	0.715272	-0.340721	0.468661	-0.43424	0.109859	-0.733855
P36421	Background	0.853593	0.0627204	0.162244	0.414017	0.414356	0.118082	0.441324	0.213589	0.323456	-0.29219	0.827217	0.0394816
P37012	Background	0.956191	-0.0214751	0.137673	0.259251	0.058585	0.428221	0.778227	-0.126602	0.562256	-0.184334	0.506023	0.117284
P37291	Background	0.728062	0.149484	0.162623	0.258674	0.30325	0.142603	0.392288	-0.0886535	0.202029	-0.402241	0.180054	-0.348291
P37292	Background	0.728062	0.119387	0.106998	0.460362	0.25491	0.213231	0.832535	0.0363369	0.2659	-0.29197	0.843004	-0.0424023
P37299	Background	0.728062	-0.338983	0.702056	0.129077	0.506781	0.588387	0.447438	-1.00566	0.541018	0.381364	0.585904	-0.0359069
P37302	Background	0.746047	0.126037	0.213229	0.361087	0.055868	0.295753	0.0737274	0.388459	0.0917441	-0.561793	0.374285	0.122419
P37898	Background	0.984262	-0.018315	0.269172	0.141914	0.241731	0.144145	0.633548	0.142061	0.364282	0.417347	0.186575	0.703553
P38011	Background	0.41453	0.225173	0.0125313	0.18858	0.0199807	0.193428	0.0697342	-0.187269	0.149266	-0.412079	0.108131	-0.40592
P38013	Background	0.127414	0.128273	0.155726	0.0802707	0.0391256	0.13212	0.0885165	-0.163751	0.0906417	-0.263227	0.011686	-0.294858
P38061	Background	0.628702	0.456469	0.00320054	0.477126	0.213386	0.472461	0.508726	-0.217095	0.244622	-0.304703	0.760524	-0.0493369
P38066	Background	0.750416	0.151932	0.653639	0.45515	0.641345	0.46074	0.73923	-0.0696525	0.246153	-0.369219	0.583184	0.0218692
P38067	Background	0.859718	-0.136167	0.835917	-0.0810668	0.600458	0.378524	0.694168	-0.109379	0.461063	-1.29023	0.124277	-1.02108
P38071	Background	0.802939	0.0949431	0.921656	0.0171551	0.780412	0.0768436	0.655901	-0.302395	0.108013	-0.449459	0.0209345	-0.67501
P38074	Background	0.682949	-0.832759	0.553936	-0.132024	0.217355	2.16938	MV	MV	0.260508	-3.42746	0.263785	-1.34746
P38075	Background	0.728062	0.19954	0.228312	0.280848	0.261542	0.207508	0.538951	-0.161945	0.165026	-0.783106	0.165623	-0.737543
P38077	Background	0.855984	-0.178452	0.90834	0.0278951	0.51792	0.215961	0.362103	-0.495733	0.212581	0.642407	0.285932	0.362634
P38081	Background	0.738042	0.0454891	0.445471	0.0772173	0.676159	0.0616806	0.0737274	0.710214	0.168855	-0.332329	0.0458361	0.439566
P38088	Background	0.66345	0.231398	0.0575791	0.401226	0.0612338	0.322654	0.434472	-0.148394	0.771496	0.0528774	0.244772	0.227137
P38115	Background	0.628702	0.31537	0.0605947	0.519444	0.0795452	0.445677	0.937298	-0.04089	0.402774	-0.291613	0.55218	0.113173
P38116	Background	0.476356	0.632822	0.0667774	1.00662	0.181272	0.526159	0.626526	0.263345	0.460408	-0.370267	0.265569	0.419238
P38137	Background	0.111322	0.42823	0.0164163	0.714691	0.0521915	0.901341	0.457376	-0.313272	0.359842	-0.348271	0.306622	0.239799
P38143	Background	0.728062	0.465914	0.501152	0.484959	0.871289	0.141966	0.651558	-0.220939	0.557296	0.215055	0.893149	0.136082
P38145	Background	0.734351	0.123263	0.847598	-0.0744065	0.302061	-0.20486	0.682928	0.106992	0.997243	0.0117017	0.622977	-0.0861664
P38182	Background	0.962261	-0.0240131	0.420967	0.377518	0.454886	0.238303	0.463742	-0.265941	0.246153	-0.528405	0.21074	-0.556043
P38197	Background	0.962261	-0.0135507	0.887331	-0.0610746	0.981328	0.0596865	0.57873	-0.268885	0.550821	-0.228235	0.42523	-0.437434
P38205	Background	0.66345	0.313931	0.27964	0.346985	0.380588	0.260058	0.921329	0.0146052	0.359842	-0.483117	0.664526	-0.208453
P38206	Background	0.926093	0.215278	0.711528	-0.197578	0.860942	0.118462	0.651558	-0.391954	0.461063	-0.169544	0.566116	-0.443036
P38219	Background	0.636778	0.372177	0.325511	0.926597	0.368976	0.944766	0.575667	-0.56106	0.827285	-0.0191678	0.0918568	0.364538
P38221	Background	0.776044	0.136203	0.541006	0.368425	0.116443	0.345908	0.429048	-0.138348	0.108013	-0.200308	0.88024	0.00725208
P38248	Background	0.852747	0.0949518	0.0147898	0.633469	0.0153424	0.645681	0.0554379	-0.495481	0.108804	0.298268	0.0346341	0.448468
P38249	Background	0.547415	0.222009	0.243034	0.112413	0.110758	0.192701	0.704394	-0.12492	0.212581	-0.533528	0.139724	-0.465747
P38250	Background	0.833611	-0.0953363	0.360709	0.278159	0.190886	0.559598	0.655901	0.194026	0.944095	0.0166933	0.179807	0.770318
P38260	Background	0.960261	0.00759086	0.178316	0.263055	0.587957	0.244087	0.920609	-0.0445144	0.70173	-0.1398	0.751549	0.0597726
P38264	Background	0.901519	0.00220169	0.988566	0.275561	0.905705	0.154512	0.983387	-0.0229677	0.781063	-0.0997933	0.829287	0.0317508
P38281	Background	0.796622	0.134596	0.932112	0.0342746	0.912712	0.0344855	0.754748	-0.0829527	0.0929726	-0.841472	0.074403	-0.889939
P38295	Background	0.859718	0.0646684	0.229714	0.366771	0.0869998	0.560064	0.411849	-0.234539	0.289757	0.235185	0.09273	0.56071
P38328	Background	0.338868	0.256087	0.852635	-0.0289938	0.151926	0.20262	0.78398	-0.0463734	0.459761	-0.367694	0.663609	-0.211447
P38345	Background	0.746047	-0.12279	0.30117	0.306491	0.192871	0.35778	0.185917	-0.456461	0.270592	0.434201	0.329769	0.33552
P38426	Background	0.66345	-0.392299	0.0843451	-0.283518	0.0862146	-0.29613	0.639838	0.134552	0.235242	0.50311	0.1677	0.341532
P38427	Background	0.879809	0.0778616	0.231901	0.335825	0.297644	0.314854	0.538951	0.255826	0.853377	0.0785024	0.21634	0.649183
P38431	Background	0.950693	-0.0212477	0.974937	-0.00498013	0.523573	0.109051	0.290971	-0.284779	0.539689	0.058216	0.361412	-0.117513
P38555	Background	0.728062	0.252793	0.484798	0.280177	0.18494	0.324239	0.651558	-0.138705	0.594766	0.34552	0.510024	0.531053
P38616	Background	0.86642	0.15401	0.26855	0.627844	0.638084	0.25014	0.655901	-0.134667	0.182053	-0.472738	0.439298	-0.357266
P38624	Background	0.796622	0.237901	0.404448	0.480053	0.333466	0.988352	0.992872	-0.0032391	0.612085	-0.505781	0.541281	0.479332
P38625	Background	0.66345	-0.289211	0.646589	-0.100482	0.265698	-0.235415	0.2741	-0.216413	0.261798	0.188967	0.257853	-0.262861
P38627	Background	0.761777	-0.0447763	0.496742	-0.166579	0.129908	-0.181654	0.398652	-0.168339	0.432463	-0.639198	0.284917	-0.98919
P38628	Background	0.661975	0.185601	0.254545	0.215917	0.313834	0.16323	0.809573	-0.0162148	0.450357	-0.0803362	0.669032	0.0666794
P38629	Background	MV	MV	MV	MV	MV	MV	MV	MV	0.363379	-0.242783	0.00661677	-10.5867
P38631	Background	0.859718	0.119582	0.737527	-0.0908546	0.69687	-0.217753	0.540618	-0.299062	0.261798	0.396413	0.731722	-0.120402
P38636	Background	0.734351	0.112947	0.553936	0.20691	0.551752	0.157125	MV	MV	MV	MV	0.0103212	12.7254
P38689	Background	0.599069	0.253355	0.00741335	0.574067	0.00763777	0.645629	0.9006	0.0160028	0.373877	-0.482436	0.11109	0.179196
P38701	Background	0.859718	0.0501754	0.0319207	0.206258	0.0661983	0.138702	0.112812	-0.0792068	0.184184	-0.159036	0.242363	-0.0995412
P38707	Background	0.689786	0.11923	0.106998	0.274737	0.213386	0.183679	0.128233	-0.171857	0.17645	0.103775	0.393609	0.115597
P38708	Background	0.959277	-0.0145874	0.432648	0.168374	0.912712	0.0227596	0.81729	-0.0208874	0.469874	-0.17026	0.506264	-0.168387
P38711	Background	0.701712	0.140342	0.137204	0.307442	0.0377058	0.273781	0.694168	-0.056475	0.154447	-0.316984	0.284157	-0.0996784
P38715	Background	0.728062	0.0860945	0.0300266	0.270381	0.116443	0.176749	0.212475	-0.128716	0.493414	-0.0266725	0.477028	0.0213605
P38716	Background	0.837358	0.0842788	0.159783	0.385215	0.93363	0.0159474	0.864525	-0.0417099	0.962385	-0.00552712	0.845654	-0.0312896
P38720	Background	0.684851	0.117363	0.0551878	0.229054	0.0521915	0.233838	0.0841871	-0.154595	0.129128	-0.345861	0.101188	-0.266618
P38754	Background	0.689786	0.26134	0.0682473	0.313501	0.0670439	0.404444	0.207558	-0.270135	0.827285	-0.0598469	0.694949	0.074462
P38755	Background	0.818166	-0.0933263	0.556671	-0.107109	0.710321	-0.165521	0.821998	-0.12936	0.725318	0.179055	0.336714	-0.115827
P38760	Background	0.859718	0.0768127	0.0821929	0.546512	0.0315272	1.00959	0.259129	-0.421768	0.70173	0.19091	0.479769	0.778731
P38764	Background	0.930495	0.0257194	0.651882	0.0823016	0.0981628	0.418494	0.0697342	-0.464408	0.843182	-0.03437	0.679415	-0.0802842
P38765	Background	0.606128	-0.395565	0.506835	-0.192548	0.782598	-0.0561744	0.672906	0.0729081	0.525439	-0.176472	0.631513	-0.159738
P38773	Background	0.12399	-1.32223	0.783775	-0.0783351	0.274582	-0.807484	0.688975	0.325293	0.363379	-0.837082	0.0280176	-1.31927
P38777	Background	0.97468	0.00565434	0.500076	0.454185	0.179795	0.614765	0.463742	-0.614343	0.933763	0.128784	0.665518	0.129206
P38787	Background	0.900493	-0.105124	0.940914	0.0654236	0.963392	0.014431	0.285125	-0.19319	0.6776	0.0497989	0.694949	-0.12896
P38788	Background	0.823832	0.0701097	0.361316	0.189304	0.353295	0.170651	0.626526	-0.147893	0.2659	-0.347222	0.0917201	-0.324463
P38791	Background	0.836685	0.117401	0.401178	0.276979	0.948958	-0.00980943	0.107123	0.970224	0.781063	0.0935	0.0788355	1.05391
P38795	Background	0.00963596	11.5379	0.563253	0.0618007	0.501948	0.471858	0.520118	-0.71024	0.212581	-0.820748	0.00678047	-1.05913
P38804	Background	0.719637	0.212823	0.436185	0.231768	0.452976	0.22864	0.318486	-0.28125	0.184829	-0.601529	0.148988	-0.654139
P38810	Background	0.720842	0.603325	0.448639	0.254788	0.136523	0.313652	0.746919	0.153508	0.640076	-0.313071	0.508623	0.154089
P38817	Background	0.689786	0.319348	0.0593706	0.544183	0.00827569	1.43397	0.669564	-0.418314	0.288747	-0.910597	0.658689	0.105055
P38836	Background	0.532102	0.380881	0.399152	0.502918	0.749039	0.0838542	0.521037	0.217865	0.949447	-0.132711	0.704908	0.169008
P38840	Background	0.80125	0.0898234	0.596395	0.0734747	0.351614	0.120725	0.686843	-0.0510983	0.145813	-0.267773	0.15349	-0.198146
P38845	Background	0.959277	0.0100478	0.935088	0.0103045	0.289665	0.51074	0.26172	-0.768558	0.539689	-0.116938	0.0701991	-0.374756
P38858	Background	0.66345	0.116938	0.249876	0.149077	0.284774	0.143367	0.377706	-0.119679	0.0906417	0.411381	0.0558628	0.435069
P38879	Background	0.719913	0.149038	0.415113	0.136614	0.240919	0.223926	0.538951	-0.129982	0.450357	0.15019	0.243263	0.244134
P38886	Background	0.70582	0.636206	0.178316	0.645347	0.0795452	0.824496	0.497404	-0.279111	0.236615	0.521742	0.0626154	1.06713
P38891	Background	0.295222	0.303832	0.122836	0.274772	0.0416231	0.43107	0.448951	-0.231451	0.240395	-0.423309	0.1677	-0.22369
P38892	Background	0.476356	0.530353	0.128668	0.591322	0.101203	0.76692	0.789572	-0.0696361	0.0569043	-0.650392	0.719191	0.0468914
P38910	Background	0.647703	0.168484	0.202606	0.180726	0.243207	0.155054	0.752106	0.0276614	0.496888	0.0434079	0.171847	0.226123
P38911	Background	0.841873	-0.2172	0.436185	0.251639	0.332355	-0.282124	0.527956	-0.178052	0.962641	-2.32545e-05	0.224635	-0.460199
P38912	Background	0.218338	0.285621	0.0575791	1.34998	0.0863759	1.13	0.714947	-0.352779	0.516638	0.556287	0.0209345	1.33351
P38934	Background	0.761777	0.0992856	0.261163	0.209018	0.140408	0.313823	0.637102	-0.0871101	0.145813	-0.435781	0.284157	-0.209068
P38968	Background	0.81159	-0.0382032	0.4351	0.127801	0.871584	-0.0120688	0.0831573	-0.157562	0.171004	0.469717	0.182604	0.300086
P38972	Background	0.904697	0.0291923	0.235678	0.207525	0.204685	0.227195	0.53996	-0.122958	0.514487	-0.291283	0.670278	-0.187047
P38986	Background	MV	MV	MV	MV	MV	MV	MV	MV	MV	MV	MV	MV
P38988	Background	0.944337	-0.722906	0.370623	-1.35999	0.362971	-1.55811	0.537718	-0.674163	0.33228	0.269829	0.0109467	-1.96245
P38998	Background	0.943106	0.0146207	0.377609	0.276638	0.321073	0.308863	0.388483	-0.341752	0.164236	-0.679125	0.109859	-0.712014
P38999	Background	0.707876	0.225179	0.346097	0.530904	0.225388	0.410906	0.259129	-0.502226	0.835983	-0.0270707	0.399515	-0.118391
P39004	Background	0.837358	-0.106226	0.912821	0.0176788	0.935643	-0.00706887	0.631049	0.0380396	0.413441	-0.295825	0.435729	-0.264855
P39013	Background	0.67267	-0.348818	0.897689	0.016157	0.812717	-0.285587	0.626526	0.563855	0.710325	-1.06125	0.668183	-0.782987
P39015	Background	0.66345	0.154089	0.22131	0.217154	0.196249	0.231595	0.100752	-0.320639	0.0929726	-0.266082	0.13759	-0.355126
P39076	Background	0.728062	0.212628	0.231901	0.308176	0.18119	0.359961	0.873586	0.0311624	0.827285	-0.0464129	0.220954	0.344711
P39077	Background	0.70682	0.8502	0.563253	0.681334	0.454886	0.855315	0.424259	-1.20869	0.305196	1.66682	0.334517	1.31345
P39078	Background	0.649121	0.677298	0.90834	0.102059	0.735829	0.22587	0.338106	0.521847	0.357184	-0.784898	0.977501	-0.037181
P39079	Background	0.728062	-0.307823	0.539445	0.160366	0.749834	0.084583	0.0697342	-2.01337	0.139003	0.405498	0.0325378	-1.52329
P39101	Background	0.958227	-1.48085	0.881573	-0.846775	0.478481	-0.855522	MV	MV	0.950252	3.51883	0.586417	2.1502
P39103	Background	0.647703	-0.669021	0.595523	-0.243716	0.630558	-0.203787	0.911749	-0.0559006	0.942003	-0.0218954	0.583184	-0.281583
P39105	Background	MV	MV	MV	MV	0.00594927	-11.3536	0.688975	-0.388074	0.598683	0.163452	0.00411723	-11.5782
P39107	Background	0.750539	-0.177426	0.936488	-0.0174891	0.526108	0.279244	0.195713	-0.288233	0.724598	0.159924	0.759044	0.150935
P39111	Background	0.818865	0.0907961	0.219059	0.178764	0.297923	0.142536	0.655901	0.0765589	0.184829	0.350106	0.0430449	0.5692
P39112	Background	MV	MV	0.00172098	-12.4199	MV	MV	MV	MV	MV	MV	MV	MV
P39517	Background	0.998004	-0.014357	0.406602	0.32991	0.581358	-0.411857	0.983387	0.00631425	0.567105	0.12277	0.60348	-0.282772
P39522	Background	0.904697	0.0425618	0.935151	0.0238147	0.464417	0.152435	0.624036	-0.0350012	0.246153	-0.27076	0.492504	-0.153326
P39533	Background	0.974145	-0.0787364	0.90834	0.0882886	0.783293	-0.117868	0.689073	-0.199147	0.364282	-0.3689	0.241934	-0.685915
P39676	Background	0.684851	0.0930858	0.264733	0.104741	0.077562	0.225637	0.171592	-0.120608	0.139003	-0.293422	0.180022	-0.188393
P39683	Background	0.837358	-0.664031	0.996598	-0.0437154	0.863742	0.0354048	0.898215	0.0665814	0.946027	-0.0255891	0.794119	0.0763972
P39708	Background	0.728062	-0.881554	0.0429147	-0.267877	0.482587	-0.925511	0.770748	-0.305132	0.640755	0.506276	0.633716	-0.724367
P39721	Background	0.558086	0.662543	0.98544	-0.00754213	0.116443	0.696114	0.199979	-0.764367	0.781063	-0.145355	0.668183	-0.213608
P39726	Background	0.728062	-0.313439	0.535318	-0.317054	0.539085	-0.17228	0.406897	0.182237	MV	MV	MV	MV
P39730	Background	0.684851	0.131173	0.106998	0.232544	0.116443	0.280099	0.406214	-0.140388	0.184829	-0.215649	0.400561	-0.0759382
P39743	Background	0.661492	0.620881	0.229736	1.11552	0.00594927	1.58501	0.392288	-0.181794	0.400736	-0.761894	0.374285	0.641325
P39744	Background	0.960261	0.00540604	0.298297	0.498384	0.83085	0.0861346	0.695392	-0.109761	0.563153	0.129353	0.573626	0.105727
P39926	Background	0.728062	-0.398242	0.802365	0.238044	0.871289	0.135594	0.742095	0.406329	0.63048	-0.445577	0.583184	0.0963461
P39929	Background	0.874067	0.046792	0.310369	0.122708	0.25199	0.227861	0.884753	-0.0520204	0.862219	0.0572728	0.33721	0.233113
P39935	Background	0.877611	0.0568996	0.221512	0.445747	0.287361	0.265432	0.392288	-0.208689	0.746551	-0.0688861	0.954053	-0.0121428
P39937	Background	0.412352	0.813219	0.0681009	1.15448	0.0663383	1.17455	0.519579	0.240423	0.958183	-0.00597299	0.0779228	1.409
P39939	Background	0.728062	-0.293015	0.77039	-0.104123	0.65427	-0.170924	0.690982	0.168326	0.350382	0.694014	0.353838	0.691416
P39954	Background	0.647703	0.213804	0.00531339	0.350937	0.0164444	0.459519	0.520125	-0.105556	0.13728	-0.387977	0.748311	-0.0340138
P39958	Background	0.746047	0.152948	0.64854	0.613463	0.575313	0.0643512	0.42875	0.867182	0.396417	1.31646	0.811785	2.248
P39966	Background	0.70682	0.43041	0.449549	1.01014	0.181415	0.96061	0.688975	-0.462521	MV	MV	0.539483	0.435448
P39976	Background	0.684851	-0.604076	0.197435	0.521261	0.0871085	0.300372	0.910616	-0.00231572	0.421803	-0.526172	0.575519	-0.228116
P39990	Background	0.874067	0.0500736	0.104245	0.226304	0.222596	0.463007	0.351392	-0.382204	0.154447	-0.62112	0.150148	-0.540317
P40016	Background	0.476356	0.663161	0.114107	0.801795	0.129908	0.553817	0.487852	0.76254	0.503315	-0.6036	0.170206	0.712758
P40017	Background	0.841873	0.0264042	0.963101	-0.0203741	0.243207	0.107535	0.53996	-0.0795079	0.212581	-0.210863	0.0710367	-0.182836
P40024	Background	0.6693	-0.51137	0.814862	-0.318002	0.779488	-0.184287	0.918925	-0.123077	0.820905	0.170994	0.950454	-0.13637
P40029	Background	0.960261	-0.0413565	0.263949	0.278876	0.25199	0.255157	0.567395	0.100735	0.656931	-0.125647	0.435729	0.230245
P40030	Background	0.476356	2.01278	0.0347456	1.3314	0.241731	1.37288	0.351392	-0.658973	0.653221	0.239814	0.399257	0.953721
P40037	Background	0.855984	-0.125262	0.763271	0.307038	0.964001	0.0402658	0.916881	0.0165995	0.522622	-0.378273	0.573626	-0.321407
P40040	Background	0.826464	0.0853034	0.468837	0.926832	0.0727485	0.251283	0.344694	-0.158327	0.572775	0.0726195	0.207286	0.165575
P40043	Background	0.353178	0.308407	0.119285	0.275002	0.0863759	0.342034	0.520125	0.0848839	0.15654	-0.858958	0.274329	-0.43204
P40047	Background	0.916701	-0.0614977	0.618445	0.103272	0.640511	-0.284412	0.632395	-0.222945	0.132018	0.990651	0.166674	0.483294
P40053	Background	0.476356	0.340206	0.148898	0.279366	0.0663383	0.440132	0.717663	-0.0800109	0.532941	0.135337	0.08396	0.495458
P40054	Background	0.604047	0.284772	0.0667774	0.486033	0.0847854	0.280539	0.0841871	-0.183879	0.958183	-0.0169316	0.651224	0.0797293
P40069	Background	0.476356	-0.24115	0.71787	-0.0698702	0.185849	-0.226919	0.626526	0.11506	0.536731	-0.139389	0.210045	-0.251248
P40075	Background	0.746047	0.0810385	0.134427	0.242663	0.132486	0.291641	0.25434	-0.292016	0.812491	-0.0309417	0.789647	-0.0313171
P40081	Background	0.745027	-0.258472	0.325511	-0.250725	0.876171	-0.0724866	0.47322	-0.336771	0.672625	0.144128	0.337076	-0.265129
P40086	Background	0.70582	0.524535	0.542032	0.283428	0.464638	0.507333	0.944289	0.0275629	0.835168	-0.077721	0.522961	0.457175
P40087	Background	0.674752	0.600526	0.501053	0.498344	0.587957	0.36915	0.378969	-0.470767	0.289757	0.240491	0.888151	0.138874
P40093	Background	0.66345	0.138411	0.37752	0.115986	0.225388	0.394398	0.290971	-0.423658	0.350382	1.34046	0.339163	1.3112
P40106	Background	0.75449	0.0577625	0.593867	0.0709398	0.539184	-0.212486	0.365405	-0.578251	0.410182	-0.251599	0.484182	-1.04234
P40150	Background	0.904697	0.0254007	0.250923	0.143207	0.0795452	0.190344	0.688975	-0.030602	0.774988	0.03176	0.257379	0.191502
P40159	Background	MV	MV	MV	MV	MV	MV	0.514459	-0.632871	0.347885	-0.737726	0.293263	-1.38831
P40185	Background	0.757635	0.0733864	0.049576	0.176495	0.0286671	0.218558	0.033128	-0.205021	0.359842	-0.178158	0.364074	-0.164621
P40202	Background	0.728062	0.0578542	0.0861822	0.29265	0.0151145	0.312702	0.200247	-0.161155	0.450748	0.51958	0.37819	0.671127
P40212	Background	0.86642	0.0539106	0.0667774	0.254473	0.225388	0.299628	0.445763	-0.19387	0.1299	0.194642	0.074403	0.3004
P40215	Background	0.823832	0.125562	0.197435	0.308516	0.473717	0.246624	0.791432	0.13095	0.403343	-0.682989	0.172054	-0.305415
P40217	Background	0.775301	-0.0942146	0.593867	0.404779	0.796764	-0.0274629	0.251474	-0.191554	0.298816	-0.3209	0.150148	-0.539917
P40302	Background	0.836685	0.137484	0.34559	-0.0986994	0.622748	0.220349	0.81729	-0.171417	0.548552	-0.324927	0.490733	-0.275996
P40303	Background	0.734351	0.105346	0.732705	0.0642167	0.726848	0.0608517	0.113413	-0.16216	0.137016	-0.152986	0.265569	-0.254295
P40327	Background	MV	MV	0.000923855	-11.5748	0.00107028	-11.6648	0.43187	-0.273652	0.367445	-0.121096	0.00120518	-12.0595
P40363	Background	MV	MV	0.609051	0.315805	0.587985	0.196423	0.849763	-0.0418029	0.565215	0.129819	MV	MV
P40364	Background	0.66345	-0.347989	0.721149	-0.108824	0.561462	-0.110014	0.651558	0.0342742	0.547079	0.0987509	0.93251	0.0230112
P40413	Background	0.728728	5.96975	0.552684	5.94707	0.936483	0.638556	0.6468	5.28016	0.44756	-0.590846	0.634289	5.32787
P40414	Background	0.689786	-0.30403	0.0164163	-0.523117	0.135171	-0.728947	0.544138	-0.231386	0.265717	-0.380271	0.00737011	-1.3406
P40422	Background	MV	MV	MV	MV	MV	MV	MV	MV	MV	MV	MV	MV
P40462	Background	0.728062	0.336199	0.736336	0.0393164	0.185065	0.268426	0.351392	-0.412167	0.804431	0.0910128	0.589437	-0.0527276
P40472	Background	0.920535	0.0289827	0.788518	0.0498601	0.694293	0.0411759	0.688975	0.0906913	0.62104	-0.106464	0.843463	0.0254031
P40482	Background	0.930495	0.0347824	0.770832	-0.0641166	0.703543	0.108882	0.784278	-0.130187	0.400736	0.365711	0.302113	0.344406
P40483	Background	0.441532	0.730924	0.26855	0.569515	0.389106	0.664913	0.626526	-0.403247	0.581623	-0.237282	0.891163	0.0243839
P40495	Background	0.761777	0.11385	0.175164	0.328108	0.398011	0.117676	0.452199	0.254048	0.646658	0.142103	0.0592736	0.513826
P40509	Background	0.841873	0.103896	0.934813	-0.0116143	0.747831	0.0880313	0.669186	-0.0802541	0.350574	-0.362385	0.357293	-0.354608
P40510	Background	0.705622	0.899489	0.564294	0.660018	0.51792	0.744471	0.952006	0.0884956	0.288717	-1.01013	0.799333	-0.177164
P40513	Background	0.734351	0.232723	0.384827	0.25007	0.433804	0.299082	0.870174	-0.122976	0.423636	-0.427829	0.320294	-0.251724
P40518	Background	0.746047	-0.211498	0.659661	0.195361	0.448703	0.264388	0.427449	-1.00295	0.832914	-0.732716	0.579066	-1.47128
P40531	Background	0.66345	0.261129	0.0667774	0.619889	0.0479515	0.731496	0.218469	-0.380714	0.168855	-0.455589	0.633091	-0.104806
P40554	Background	0.604047	0.300456	0.4382	0.204181	0.290499	0.248221	0.458813	-0.116748	0.254974	-0.434693	0.355371	-0.30322
P40579	Background	0.532102	0.582161	0.127977	1.60657	0.493123	0.538439	0.680917	0.0303721	0.396417	-1.12194	0.298081	-0.553134
P40580	Background	0.975632	0.0101309	0.992733	0.00752849	0.399472	0.257644	0.861384	0.072758	0.274633	-0.540959	0.353838	-0.210557
P40582	Background	0.488918	0.629736	0.298297	0.454105	0.242383	0.453693	0.367117	-0.401947	0.954301	0.0122499	0.794828	0.063996
P40825	Background	0.776044	0.122714	0.258902	0.173247	0.414458	0.111394	0.511209	-0.167673	0.995228	-0.00397015	0.844311	-0.0602485
P40850	Background	0.945236	-0.115272	0.566546	0.144599	0.362578	0.229617	0.969148	0.000539911	0.817503	0.0580383	0.355518	0.288195
P40893	Background	0.604047	0.631539	0.344901	0.377037	0.0345202	0.930186	0.23786	-0.407095	0.0137554	-0.759242	0.148988	-0.236151
P40961	Background	0.796622	-0.20745	0.980758	-0.0056329	0.895145	0.173027	0.911749	-0.0321527	0.719395	-0.289747	0.843463	-0.148873
P40989	Background	0.985595	0.00455225	0.734261	0.0599347	0.329571	0.285919	0.23786	0.732393	0.450357	-0.339168	0.139964	0.679144
P40990	Background	MV	MV	MV	MV	MV	MV	MV	MV	MV	MV	MV	MV
P40991	Background	0.726493	0.625545	0.512085	0.239428	0.47249	0.730055	0.416754	-1.25676	0.613587	0.374044	0.893149	-0.152664
P41056	Background	0.522401	0.46312	0.160425	0.451485	0.133611	0.313249	0.72154	-0.102621	0.450498	0.515277	0.353838	0.725905
P41057	Background	0.452585	0.544036	0.119423	0.883298	0.0126009	0.684864	0.184762	-0.235077	0.121322	-0.432266	0.719191	0.0175213
P41058	Background	0.152071	0.813428	0.0194491	1.15065	0.0282569	1.23764	0.0500325	-0.592065	0.0212322	-0.694128	0.763956	-0.0485519
P41277	Background	0.75449	0.076837	0.27964	0.359774	0.0302053	0.276675	0.153859	-0.120121	0.421803	0.205617	0.26058	0.362171
P41338	Background	0.728062	0.139494	0.228687	0.322228	0.237149	0.316264	0.154378	-0.24282	0.233835	-0.302741	0.366533	-0.229297
P41805	Background	0.674752	0.179405	0.0244552	0.268967	0.117159	0.399887	0.245952	-0.287949	0.0917441	-0.87594	0.0918568	-0.764001
P41807	Background	0.656387	-0.485045	0.316117	-0.402285	0.310851	-0.419366	0.275982	-0.140897	0.359842	0.132947	0.336806	-0.427315
P41810	Background	0.724873	-0.512598	0.776788	-0.165636	0.677603	-0.36978	0.449458	-0.644027	0.925568	-0.0175636	0.306622	-1.03137
P41811	Background	0.814974	0.0522627	0.229736	0.223859	0.438893	0.0879672	0.695392	0.0506225	0.288717	-0.338355	0.431268	-0.199765
P41818	Background	0.746047	-0.105454	0.593867	-0.196845	0.481814	-0.177778	0.445763	-0.172615	0.364282	-0.20694	0.139192	-0.557333
P41911	Background	0.70582	-0.569682	0.370623	-0.531994	0.690396	-0.186283	0.884753	-0.11031	0.957539	0.053219	0.633716	-0.243374
P41920	Background	0.689786	0.597247	0.082938	1.1159	0.197289	0.733342	0.457376	-0.3588	0.24114	-1.11669	0.316062	-0.742146
P41921	Background	0.905279	-0.032494	0.854484	0.0453849	0.590601	0.111041	0.0878405	-0.366151	0.202029	-0.130042	0.191356	-0.385152
P41939	Background	0.818865	-0.0496469	0.0967647	0.239032	0.303928	0.110619	0.100752	-0.270022	0.385002	-0.125367	0.139192	-0.28477
P41940	Background	0.787367	-0.146089	0.970203	0.00281982	0.991244	0.0051362	0.538951	-0.062356	0.0569043	-0.4592	0.074403	-0.51642
P42938	Background	0.728062	0.421596	0.376698	0.978679	0.265698	2.99011	0.42592	-1.4034	0.781063	0.374969	0.113095	1.96167
P42943	Background	0.934933	-0.0729314	0.799247	-0.101898	0.710321	-0.17954	0.661416	0.27122	0.635477	-0.324385	0.728569	-0.232705
P43123	Background	0.728062	0.348842	0.498968	0.31222	0.362578	0.441339	0.2741	-0.62978	0.996453	0.00679742	0.609199	-0.181643
P43538	Background	0.986214	0.0487414	0.500076	1.37234	0.508229	1.32316	0.676275	-0.993982	0.515511	1.2085	0.493033	1.53768
P43555	Background	0.628702	-0.723037	0.564371	1.64889	0.293555	-0.829179	0.744757	0.738589	0.330657	-0.683765	0.332706	-0.774355
P43582	Background	0.813028	0.102619	0.659661	0.108674	0.169075	0.428875	0.054531	-0.637557	0.453674	0.0448366	0.47152	-0.163846
P43585	Background	0.746047	0.186788	0.228312	0.367907	0.657708	0.128072	0.995645	0.00637005	0.949447	-0.0010039	0.719191	0.133438
P43588	Background	0.525266	0.355196	0.211744	0.358107	0.168638	0.414601	0.603189	-0.117914	0.231787	0.286186	0.109859	0.582872
P43590	Background	0.387898	0.328492	0.377851	0.204245	0.129325	0.706131	0.544138	-0.237408	0.791804	-0.0662484	0.166229	0.402474
P43593	Background	0.689786	-0.260138	0.472801	-0.227132	0.676159	-0.107524	0.284225	-0.223882	0.493414	0.0992607	0.484182	-0.232145
P43603	Background	0.0368619	-12.2673	0.00498923	-12.1844	0.00150725	-12.0224	0.735034	-0.0368507	0.554921	0.217067	MV	MV
P43616	Background	0.950693	0.0085645	0.142554	0.17893	0.117337	0.178778	0.654257	-0.0429509	0.250117	-0.314461	0.401995	-0.178633
P43621	Background	0.628702	0.59837	0.355875	0.615474	0.439919	0.127166	0.791029	-0.138241	0.919497	0.0376145	0.86895	0.0265398
P45978	Background	0.920544	0.0200435	0.0821929	0.362142	0.110776	0.411627	0.411849	-0.216322	0.265717	0.310011	0.116426	0.505317
P46367	Background	0.353178	0.214506	0.0318418	0.267603	0.0811161	0.356876	0.212623	-0.217392	0.232136	-0.433401	0.3313	-0.293917
P46654	Background	0.879809	0.0541799	0.397431	0.164893	0.478176	0.141515	0.291212	-0.212766	0.514487	-0.0535625	0.493033	-0.124813
P46655	Background	0.525266	0.289415	0.0164163	0.400447	0.00416882	0.441194	0.34803	-0.108871	0.132018	-0.466991	0.42261	-0.134667
P46672	Background	0.870416	0.0353708	0.382109	0.0858839	0.362578	0.0853814	0.82842	-0.0199933	0.173249	-0.287992	0.189363	-0.222604
P46680	Background	0.858104	-0.046193	0.293673	0.0922972	0.676159	-0.0595135	0.741904	-0.0524056	0.0918726	-0.454126	0.0302722	-0.566045
P46683	Background	0.746047	0.151523	0.631627	0.438463	0.690396	0.99142	0.128233	-0.506118	0.311558	-0.379823	0.58945	0.105479
P46969	Background	0.947566	0.0674435	0.920876	0.00746139	0.676121	0.354689	0.983387	-0.135825	0.298816	-1.27718	0.245167	-1.05832
P46990	Background	0.984262	0.0146168	0.382109	0.234784	0.329571	0.267313	0.695392	-0.0554944	0.171004	-1.13482	0.142717	-0.922999
P46992	Background	0.87198	-0.24682	0.916098	-0.167939	0.306586	-0.483282	0.872072	-0.0186359	0.718581	0.0902217	0.416539	-0.411696
P47018	Background	0.66345	-0.297506	0.496742	-0.209866	0.35451	-0.249895	0.920532	-0.0243542	0.580521	-0.0963152	0.235906	-0.370564
P47039	Background	0.920535	0.109652	0.426732	0.641512	0.501948	-0.359259	0.365593	0.720031	0.311039	0.888915	0.207267	1.24969
P47068	Background	0.879809	0.0722227	0.133902	0.588047	0.448703	0.231048	0.499061	0.212829	0.63048	-0.111442	0.320294	0.332436
P47075	Background	0.818166	-0.13128	0.582544	-0.214977	0.710321	-0.117343	0.150999	-0.279261	0.925568	-0.0152963	0.402963	-0.4119
P47079	Background	0.751986	0.20258	0.341455	0.310645	0.222917	0.53577	0.398652	-0.411394	0.493414	0.271373	0.38179	0.395749
P47089	Background	0.66345	-0.494287	0.916098	0.0686112	0.242383	-0.70441	0.724849	0.0350218	0.0569043	0.301762	0.455172	-0.367627
P47117	Background	0.741951	0.20676	0.231901	0.127266	0.335644	0.548516	0.508726	-0.47901	0.862219	-0.132235	0.995504	-0.0627293
P47119	Background	MV	MV	MV	MV	MV	MV	MV	MV	0.447204	-1.71675	0.00722102	-13.5581
P47120	Background	0.879809	-0.0298125	0.415113	0.323168	0.0847854	0.70456	0.392288	-0.521999	0.385573	-0.765314	0.493033	-0.582753
P47122	Background	0.123641	1.20934	0.00343834	1.68968	0.235632	1.83149	0.395197	-0.273902	0.385638	-0.292451	0.0403871	1.26514
P47123	Background	0.628702	0.214609	0.231901	0.256705	0.0709257	0.461745	0.528344	0.376266	MV	MV	0.00299257	11.5171
P47124	Background	0.761777	-0.172056	0.0318418	0.161634	0.462428	-0.0886488	0.73923	-0.060466	0.950252	0.0126489	0.416539	-0.136466
P47137	Background	0.690585	0.660036	0.26855	0.428435	0.536293	0.247154	0.615032	-0.175843	0.469928	-0.418375	0.541281	-0.347063
P47143	Background	0.855984	-0.0931946	0.729588	0.0728472	0.480806	0.146693	0.23786	-0.304375	0.244622	-0.431393	0.139192	-0.589075
P47153	Background	0.597861	-1.881	0.266657	-1.28982	MV	MV	MV	MV	MV	MV	MV	MV
P47160	Background	0.661492	0.0590691	0.336045	0.0753415	0.329571	-0.0377833	0.695315	-0.133754	0.599574	0.209408	0.366533	0.0378702
P47165	Background	0.796622	0.193485	0.37711	0.351726	0.440272	0.226873	0.631049	0.144177	0.172635	-1.21453	0.182604	-0.843477
P47176	Background	0.974145	-0.00958762	0.0901213	0.121244	0.221296	0.0662097	0.26969	-0.157407	0.467271	-0.109185	0.257853	-0.200382
P47771	Background	0.905279	0.0330563	0.208671	0.079889	0.799037	0.0144433	0.353834	-0.0659468	0.707405	0.0646807	0.911723	0.0131773
P47912	Background	0.684851	-0.804006	0.938763	-0.0748689	0.710321	0.130268	0.849763	-0.137685	0.198897	-1.18071	0.015137	-1.18813
P48164	Background	0.728062	0.249847	0.0977824	0.192119	0.144457	0.160044	0.789572	0.0949345	0.385002	-0.494435	0.0917201	-0.239456
P48562	Background	0.689786	-0.125975	0.264733	-0.215624	0.137452	-0.277902	0.300611	-0.124702	0.31686	-0.264543	0.074403	-0.667148
P48589	Background	0.628702	0.182132	0.0241907	0.330168	0.00851665	0.320967	0.11141	-0.189676	0.539689	-0.0694304	0.55218	0.06186
P48606	Background	MV	MV	0.596395	0.224802	0.648247	0.681368	0.328529	-0.344668	0.715855	-0.205142	0.595098	0.131557
P48836	Background	0.734351	-0.116281	0.90834	1.83464	0.572838	0.0259394	0.655901	0.388316	0.202029	11.6285	MV	MV
P49089	Background	0.818865	0.070644	0.159783	0.208824	0.144457	0.217077	0.406897	-0.0921456	0.232136	-0.384356	0.266178	-0.259424
P49090	Background	0.295222	0.304344	0.731524	0.0403682	0.364563	0.246649	0.508726	-0.267354	0.578834	0.273632	0.578885	0.252926
P49167	Background	0.656897	0.177369	0.169324	0.245951	0.147589	0.257903	0.0834222	-0.289561	0.0906417	-0.256953	0.157509	-0.28861
P49334	Background	0.665697	-0.177281	0.69412	0.115452	0.117337	-0.148375	0.0841741	-0.309515	0.570927	0.0874097	0.610747	-0.37048
P49367	Background	0.962261	-0.0292961	0.519787	0.203497	0.725609	0.103341	0.520118	-0.200786	0.24861	0.2717	0.53342	0.174255
P49435	Background	0.855984	-0.0876038	0.855253	0.0860106	0.747831	0.122955	0.688975	0.0594283	0.532941	-0.0947873	0.840383	0.0875965
P49573	Background	0.595788	1.02601	0.539216	0.287959	0.868451	0.0933456	0.988909	0.00770583	0.518622	0.662942	0.493033	0.763993
P49723	Background	0.66345	0.14968	0.160425	0.186196	0.166119	0.238692	0.447438	-0.113126	0.524213	-0.0489164	0.0917201	0.076649
P49954	Background	0.776044	-0.185048	0.664762	-0.158107	0.700099	-0.129839	0.812221	0.05723	0.75394	-0.182082	0.666541	-0.254691
P50085	Background	0.689786	0.250188	0.501053	0.17782	0.223642	0.378429	0.286495	-0.488902	0.974587	-0.00213395	0.668183	-0.112607
P50089	Background	MV	MV	MV	MV	MV	MV	MV	MV	MV	MV	MV	MV
P50094	Background	0.765288	-0.390943	0.395774	-0.27059	0.380588	-0.832461	0.452199	0.583527	0.289757	-0.214867	0.235826	-0.463801
P50095	Background	0.927978	-0.0358679	0.593867	0.134909	0.93363	0.0278298	0.326022	-0.0978216	0.125008	0.260093	0.471044	0.190101
P50107	Background	MV	MV	0.297004	-0.564273	MV	MV	0.315557	-1.24029	0.384522	-0.461219	0.320294	-0.97264
P50861	Background	0.475365	0.33814	0.00235698	0.34774	0.0153424	0.437097	0.100752	-0.261647	0.205654	-0.269635	0.435729	-0.0941848
P52286	Background	0.728062	-0.294211	0.864528	0.090249	0.700099	0.228139	0.786141	-0.235261	0.628859	0.360194	0.583184	0.353072
P52490	Background	0.218338	0.303681	0.0131784	0.473138	0.372687	0.248746	0.452199	-0.248183	0.870883	-0.064576	0.86895	-0.0640135
P52553	Background	0.796622	-0.100634	0.729588	-0.102338	0.552064	-0.255045	0.864113	-0.0423778	0.155305	-0.894223	0.0630533	-1.19165
P52893	Background	0.962261	-0.0405003	0.329219	0.338542	0.780331	0.0840842	0.631049	-0.177036	0.60899	-0.14282	0.42261	-0.235771
P52910	Background	0.893645	0.0356438	0.335897	0.140858	0.230933	0.191283	0.83095	-0.0529067	0.282229	-0.32871	0.403572	-0.190334
P53046	Background	0.765288	0.489875	0.613234	0.366415	0.600458	0.347621	0.393677	0.430157	0.378894	0.0618606	0.668183	0.839639
P53066	Background	0.801258	-0.574927	0.934813	-0.123787	0.487944	-0.548404	0.862813	-0.268817	0.638307	0.567122	0.634289	-0.2501
P53081	Background	0.870662	0.112406	0.119423	1.09484	0.265698	0.6104	0.860148	-0.221574	0.468445	-0.47278	0.751196	-0.0839535
P53090	Background	0.760877	-0.0660962	0.999297	0.00279798	0.567795	-0.0749011	0.298611	-0.104019	0.502923	0.0747366	0.508954	-0.104184
P53111	Background	0.956191	0.00754713	0.206778	0.13875	0.34967	0.0933091	0.514459	-0.125418	0.228097	-0.375961	0.182145	-0.40807
P53131	Background	MV	MV	0.323593	-0.135397	MV	MV	0.378969	-0.442247	0.323167	-0.451845	0.329769	-0.742429
P53141	Background	0.973514	0.0490326	0.219866	0.790301	0.210277	1.08685	0.344694	-0.919054	0.109203	-0.830907	0.274329	-0.663113
P53145	Background	0.750416	-0.272031	0.184719	0.298666	0.503913	0.454628	0.54072	-0.523857	0.171162	-0.277968	0.136916	-0.347198
P53148	Background	0.71851	0.924171	0.023192	-1.80618	0.448703	-1.30058	0.476218	-0.845675	0.774988	0.0386901	0.011584	-2.10756
P53152	Background	0.796622	0.116822	0.187003	0.211423	0.478176	0.101699	0.953178	0.0103864	0.611973	-0.164299	0.894638	-0.0522133
P53163	Background	0.901519	-0.0696668	0.945241	0.00861083	0.842733	0.0270077	0.26301	-0.254221	0.301073	-0.157675	0.0558628	-0.384888
P53167	Background	MV	MV	MV	MV	MV	MV	MV	MV	MV	MV	MV	MV
P53172	Background	0.761777	0.369594	0.613234	0.343365	0.622748	0.469865	0.378969	-0.370087	0.392641	-0.303669	0.562854	-0.203892
P53173	Background	0.960261	-0.0892022	0.269962	0.384732	0.538381	0.226236	MV	MV	0.544173	-0.35562	0.484182	0.103865
P53184	Background	0.956191	-0.0189403	0.34559	0.152216	0.203296	0.234902	0.0878405	-0.314185	0.285262	-0.113732	0.284157	-0.193015
P53199	Background	0.728062	0.389133	0.69412	-0.183901	0.676159	0.245528	0.514459	-0.656801	0.542869	-0.132969	0.244034	-0.544242
P53221	Background	0.846799	0.0465685	0.0564104	0.309525	0.600387	-0.0456022	0.218469	0.194227	0.532941	-0.118564	0.840383	0.0300603
P53228	Background	0.628702	0.621035	0.355361	0.606938	0.394966	0.480986	0.862361	0.151325	0.368616	0.656468	0.114537	1.28878
P53235	Background	0.741951	0.197871	0.64854	0.142694	0.838173	0.064592	0.762078	-0.130115	0.996453	-0.000650314	0.851778	-0.0661733
P53250	Background	0.879809	-0.0625974	0.98544	0.0356811	0.961705	0.023436	0.906904	-0.0771778	0.831326	-0.0461724	0.757975	-0.0999142
P53252	Background	0.884163	0.047722	0.232948	0.448455	0.362578	0.182961	0.575763	0.124295	0.154447	-0.30925	0.96748	-0.00199404
P53281	Background	0.728062	0.494215	0.788518	-0.0689635	0.380638	-0.22397	0.445763	0.777393	0.425349	-0.864058	0.749193	-0.310636
P53295	Background	MV	MV	MV	MV	MV	MV	0.368673	-0.510736	0.377579	-0.0404792	MV	MV
P53297	Background	0.101743	0.697326	0.290532	0.540795	0.0576533	0.733945	0.829259	-0.202272	0.311039	-0.734017	0.422112	-0.202343
P53301	Background	0.689786	0.173024	0.173505	0.315078	0.0847854	0.27886	0.439392	-0.13769	0.840775	0.0464076	0.53342	0.187578
P53303	Background	0.900493	0.0323077	0.21169	0.209808	0.364833	0.120241	0.366206	-0.131122	0.952349	-0.0246367	0.901629	-0.0355173
P53312	Background	0.859718	-0.0898785	0.684032	-0.0944432	0.261542	-0.183334	0.772417	-0.0514176	0.525439	0.127336	0.593769	-0.107416
P53332	Background	0.604047	0.229815	0.532578	0.306672	0.147795	0.326934	0.288091	-0.341227	0.469874	-0.175119	0.393444	-0.189412
P53334	Background	0.728062	-0.386028	0.947026	-0.0712007	0.407929	-0.488884	0.945733	0.0259752	0.725396	-0.214815	0.35568	-0.677724
P53337	Background	0.791757	0.277315	0.519787	0.481232	0.806209	-0.0849216	0.701895	0.189392	0.44756	0.625313	0.379442	0.729783
P53438	Background	MV	MV	MV	MV	0.00594927	-13.6395	0.024733	13.6395	MV	MV	MV	MV
P53549	Background	0.684851	0.17372	0.772302	0.0753664	0.376931	0.210315	0.899774	-0.0371611	0.301073	-0.291151	0.399257	-0.117997
P53598	Background	0.728062	0.177905	0.495614	0.196088	0.689745	0.116484	0.770457	-0.0666166	0.307457	-0.169889	0.592481	-0.120022
P53622	Background	0.859718	0.086768	0.563253	0.107043	0.380588	0.272579	0.452199	-0.287112	0.38553	-0.20357	0.297686	-0.218103
P53633	Background	MV	MV	MV	MV	0.0056643	-11.8453	0.625489	-0.526479	0.783937	-0.0719521	0.00120518	-12.4437
P53691	Background	0.858104	0.0428064	0.213804	0.237056	0.0863759	0.176663	0.199979	-0.167663	0.848892	0.028356	0.820804	0.0373554
P53731	Background	0.684851	0.289234	0.291463	0.406036	0.222917	0.488454	0.445763	0.230515	0.576737	-0.196161	0.249692	0.522807
P53738	Background	0.684851	0.478393	0.210518	0.23266	0.644943	0.0366364	0.288091	-0.126113	0.359842	0.552439	0.393609	0.462962
P53834	Background	0.0708322	-2.51791	0.0152599	-2.08764	0.00683466	-2.18898	0.932946	0.024694	0.168855	0.552993	0.0127041	-1.6113
P53839	Background	0.839928	-0.0591341	0.937033	0.0187883	0.93363	-0.00703151	0.128233	-0.129144	0.494299	0.055837	0.609199	-0.0803381
P53849	Background	0.604047	0.464921	0.149405	0.628293	0.10471	0.760321	0.21038	-0.490082	0.0917441	-0.368898	0.697354	-0.0986587
P53852	Background	0.713373	-0.531211	0.294289	-0.657351	0.352229	-0.703838	0.42965	-0.58015	0.311039	0.974555	0.811785	-0.309433
P53860	Background	0.606128	1.19532	0.27332	1.04851	0.478176	0.519886	MV	MV	0.634379	0.457349	0.0716983	1.32312
P53885	Background	0.661492	-0.46143	0.376677	-0.281013	0.422813	0.806773	0.439392	-1.11118	0.279781	0.612698	0.496377	0.308295
P53900	Background	0.661492	0.0476626	MV	MV	0.333466	0.0492443	0.600539	0.215839	0.605062	0.187573	0.393609	0.452656
P53912	Background	0.920544	-0.0374255	0.678584	0.0561572	0.129908	0.296138	0.428698	-0.192879	0.453674	-0.13837	0.759044	-0.0351111
P53914	Background	0.945355	-0.0190818	0.693772	0.151584	0.597737	0.158114	0.914291	-0.0158487	0.984268	-0.0187079	0.688026	0.123558
P53978	Background	0.859718	0.0533247	0.625842	0.0411102	0.197156	0.0998849	0.795609	-0.020805	0.887107	-0.0115956	0.393444	0.0674843
P53981	Background	0.684851	0.186984	0.0653355	0.213778	0.0539577	0.392809	0.128233	-0.320523	0.314975	0.278354	0.241934	0.350641
P54000	Background	0.750416	-0.204451	0.558471	0.10731	0.911329	0.00909438	0.431857	-0.377355	0.590839	-0.105493	0.634289	-0.473754
P54113	Background	0.980528	-0.0121929	0.217654	0.309639	0.395008	0.182358	0.658385	-0.0824094	0.468661	-0.107819	0.957425	-0.00787092
P54115	Background	0.731514	0.116429	0.0657035	0.2197	0.0389806	0.299673	0.40603	-0.162873	0.653221	-0.16229	0.986396	-0.0254899
P54838	Background	0.628702	0.186781	0.0250095	0.320349	0.122622	0.423361	0.378323	-0.255614	0.343705	-0.226862	0.514728	-0.0591151
P54839	Background	0.728062	0.122536	0.0347456	0.228432	0.265698	0.0866561	0.23045	-0.12736	0.292597	-0.254397	0.224635	-0.295101
P54885	Background	0.724873	0.157276	0.137204	0.44429	0.347543	0.326694	0.656485	-0.148299	0.154447	-0.430338	0.318845	-0.251942
P60010	Background	0.628702	0.218833	0.27964	0.185529	0.151926	0.28016	0.54072	-0.0821574	0.301073	-0.182515	0.928386	0.0154878
P61830	Background	0.0708322	0.227252	0.288613	0.289597	0.125794	0.340225	0.346675	-0.227398	0.0569043	-1.19632	0.081874	-1.08349
P80210	Background	0.728062	-0.198126	0.5403	0.295988	0.677603	0.199048	0.367117	-0.648155	0.168855	-0.668488	0.0849945	-1.11759
P80235	Background	0.705622	0.167809	0.329525	0.603267	0.301294	0.14232	0.392288	0.153132	0.710325	-0.0441284	0.180022	0.251324
P81449	Background	0.903059	-0.049592	0.934813	-0.0363061	0.32079	-0.257551	0.723955	-0.106847	0.412827	0.553587	0.68304	0.18919
P87262	Background	0.72608	0.154294	0.0164163	0.398418	0.3457	0.561352	0.655901	-0.251842	0.285262	-0.439963	0.139192	-0.130454
P89886	Background	0.689786	-0.380691	0.712621	-0.0950479	0.303928	-0.367141	0.690982	0.151017	0.493414	-0.126	0.224105	-0.342123
Q00055	Background	0.525266	-0.191851	0.69412	0.0614623	0.230121	-0.123474	0.392288	0.133211	0.233835	-0.33096	0.213339	-0.321223
Q00711	Background	0.728062	0.342903	0.30117	0.67805	0.0985624	0.645578	0.392288	-0.381496	0.96207	0.000695865	0.521762	0.264778
Q00764	Background	0.923714	-0.0324954	0.788518	0.0454215	0.847299	-0.0592682	0.367117	0.445148	0.224666	-0.663993	0.371931	-0.278113
Q00816	Background	MV	MV	MV	MV	MV	MV	MV	MV	MV	MV	MV	MV
Q00955	Background	0.761777	0.106348	0.129769	0.183056	0.162486	0.246552	0.346675	-0.162564	0.0917441	-0.294392	0.114537	-0.210404
Q01217	Background	0.86642	-0.0876037	0.468837	0.360318	0.842733	-0.0709535	0.335849	0.423842	0.285262	-0.683057	0.547928	-0.330169
Q01519	Background	0.412352	0.164651	0.492544	0.599946	0.146849	0.191954	0.659122	0.15659	0.764574	-0.308598	0.837075	0.0399458
Q01532	Background	0.776044	-0.153774	0.889293	-0.0446354	0.586301	-0.199103	0.514459	-0.217101	0.305534	0.383457	0.911957	-0.0327477
Q01560	Background	0.859718	0.0414354	0.152609	0.0753356	0.319939	0.0711798	0.316033	-0.179775	0.56075	0.086571	0.851778	-0.0220242
Q01574	Background	0.776044	-0.116678	0.354361	-0.19375	0.389226	-0.190025	0.703829	-0.0813618	0.6249	0.133604	0.678234	-0.137783
Q01649	Background	0.80125	-1.10522	0.12092	-1.09977	0.666803	-0.92807	MV	MV	MV	MV	0.42261	-1.44068
Q01852	Background	0.647703	0.450238	0.185196	0.658663	0.313834	0.464812	0.437583	-0.36735	0.651151	-0.0860823	0.96917	0.0113793
Q01855	Background	0.684851	0.179506	0.0903425	0.44426	0.0164444	0.409714	0.199979	-0.154873	0.203268	0.0661554	0.00468609	0.320997
Q01939	Background	0.836685	0.229896	0.4351	0.488664	0.669907	0.274319	0.612436	-0.249276	0.950252	0.0410598	0.976831	0.0661023
Q01976	Background	0.665697	0.543498	0.604958	0.307118	0.474172	0.419918	0.71977	-0.181104	0.790642	-0.0779173	0.823292	0.160896
Q02326	Background	0.728062	0.149124	0.00730306	0.348549	0.00535841	0.373016	0.0500325	-0.207894	0.651151	-0.10632	0.748311	0.0588019
Q02486	Background	0.604047	0.507609	0.0564104	1.64802	0.0693034	1.42518	0.813527	0.0956484	0.290446	-0.929219	0.139192	0.591606
Q02642	Background	0.884163	0.0429123	0.937174	-0.0283813	0.265955	0.154243	0.715272	-0.16816	0.849092	-0.225954	0.845654	-0.239871
Q02725	Background	0.479265	-0.241038	0.697354	0.136019	0.887816	-0.0645766	0.497404	-0.262178	0.195613	0.374827	0.668183	0.048072
Q02753	Background	0.66345	0.214153	0.201901	0.355725	0.147589	0.423216	0.575763	-0.0379606	0.301073	-0.236025	0.52177	0.14923
Q02754	Background	0.936748	0.0665161	0.560088	0.330867	0.576402	0.312493	0.795609	-0.0696357	0.396227	0.342263	0.355371	0.58512
Q02785	Background	0.728096	0.144315	0.6543	0.0704279	0.964289	-0.00917485	0.626526	0.0409115	MV	MV	0.602301	-0.234045
Q02821	Background	0.66345	-0.499793	0.279537	-0.63638	0.333466	-0.518345	0.39467	-0.307097	0.365135	-0.413225	0.139192	-1.23867
Q03048	Background	0.780642	-0.0960783	0.90834	-0.0176197	0.940217	0.019984	0.200448	-0.123653	0.474328	-0.0232968	0.508623	-0.126966
Q03102	Background	0.793958	-0.113879	0.937033	-0.00934165	0.651611	0.0747608	0.864525	0.0205387	0.799305	-0.0235567	0.668183	0.0717428
Q03104	Background	0.903059	-0.0479562	0.910283	0.0121451	0.599735	0.111374	0.350863	0.340799	0.212581	-0.394776	0.325175	0.0573971
Q03148	Background	0.728062	0.228713	0.038232	0.834746	0.51792	0.279677	MV	MV	MV	MV	0.000718944	10.9587
Q03161	Background	0.547415	0.148377	0.0212795	0.278317	0.109987	0.468705	0.345777	-0.239823	0.460153	-0.112104	0.180022	0.116778
Q03195	Background	0.81159	0.140585	0.983725	-0.0793068	0.103203	0.468488	0.527956	-0.208506	0.393265	-0.355723	0.811785	-0.0957402
Q03219	Background	0.920544	-0.0568392	0.716926	0.312297	0.780843	0.235464	0.318486	-0.715749	0.0819867	0.793575	0.730406	0.31329
Q03558	Background	0.728062	0.114223	0.146101	0.225703	0.103203	0.279393	0.178767	-0.124424	0.202029	-0.477676	0.224635	-0.322707
Q03655	Background	0.656387	0.59468	0.213482	0.849356	0.205163	0.826507	0.761296	-0.925959	0.636221	0.466178	0.579896	0.366726
Q03661	Background	0.962261	0.0679465	0.948861	0.0798587	0.852078	0.125972	0.107123	0.952291	0.282229	-0.44704	0.330116	0.631223
Q03677	Background	MV	MV	MV	MV	MV	MV	0.2741	-2.265	0.207395	-0.692203	0.355371	-2.73756
Q03690	Background	0.78292	-0.0753718	0.678584	0.102005	0.749404	0.0492955	0.237102	0.192581	0.374948	0.193258	0.1451	0.435135
Q03835	Background	0.651125	0.185413	0.247266	0.219079	0.297973	0.193481	0.867531	0.0390868	0.121588	-1.36283	0.109859	-1.13027
Q03862	Background	MV	MV	MV	MV	0.57652	0.0849115	0.715272	-0.689502	0.615748	0.213014	0.558253	-0.391577
Q03940	Background	0.884163	-0.0985179	0.241847	0.474442	0.911329	-0.020497	0.351392	-0.243549	0.357184	-0.198224	0.255722	-0.46227
Q03973	Background	0.728062	0.21584	0.864528	0.0757717	0.891929	-0.0391665	0.496325	-0.415183	0.232136	-0.804431	0.0716983	-1.25878
Q04013	Background	0.962261	-0.0452621	0.0569681	0.308127	0.0548173	0.233851	0.207558	0.10903	0.365232	0.0734678	0.0205041	0.416349
Q04062	Background	0.713373	0.166833	0.346831	0.193256	0.346943	0.415035	0.709548	-0.134478	0.0549852	-0.279171	0.998922	0.00138654
Q04067	Background	0.999946	-0.00999982	0.34148	0.429565	0.272963	0.428612	0.297574	-0.543161	0.268759	0.296844	0.541685	0.182295
Q04175	Background	0.880792	-0.181071	0.781921	0.0675401	0.126455	0.444013	0.446844	0.485549	0.677179	0.296654	0.00722102	1.22622
Q04178	Background	0.765288	-0.139778	0.566546	0.0316417	0.452976	-0.125692	0.72622	-0.131527	0.636672	0.19617	0.937391	-0.0610497
Q04304	Background	0.90167	-0.17049	0.858914	0.144816	0.897315	-0.166129	0.772227	-0.386408	0.710325	-0.349104	0.395457	-0.901641
Q04336	Background	0.893645	-0.553141	0.723958	0.165653	0.871607	-0.0584141	0.917421	-0.256758	0.821993	0.585038	0.289255	0.269866
Q04338	Background	MV	MV	0.00212323	-12.3531	0.0078583	-12.4561	0.033128	12.4561	MV	MV	MV	MV
Q04341	Background	0.649121	-0.349262	0.317011	-0.250022	0.306026	-0.433269	0.332075	-0.440251	0.561119	0.155013	MV	MV
Q04344	Background	0.647703	0.146165	0.406807	0.710416	0.0981628	0.398072	0.264744	-0.261178	0.0917441	-0.269135	0.174541	-0.132241
Q04371	Background	0.628702	0.529682	0.127977	0.767293	0.123787	0.645376	0.452239	0.323339	0.459761	-0.391806	0.269837	0.57691
Q04409	Background	0.684851	0.0831874	0.492544	0.298299	0.842733	0.0213508	0.892839	-0.0203808	0.755286	0.0396423	0.668183	0.0406123
Q04431	Background	MV	MV	MV	MV	MV	MV	MV	MV	MV	MV	MV	MV
Q04432	Background	0.950693	-0.0254328	0.879756	0.0253484	0.0548173	0.158761	0.513888	-0.0461043	0.164236	-0.38508	0.207579	-0.272423
Q04491	Background	0.962261	0.00808568	0.563253	0.171084	0.357191	0.261324	0.688975	0.141105	0.75394	-0.161489	0.531162	0.24094
Q04636	Background	0.733323	-0.166313	0.555915	-0.175729	0.528908	-0.290296	0.437657	-0.387071	0.393265	0.400557	0.553575	-0.27681
Q04660	Background	0.647703	0.338118	0.391639	0.428889	0.330135	0.0345911	0.401987	-0.197564	0.656306	0.249125	0.771051	0.0861517
Q04697	Background	MV	MV	MV	MV	MV	MV	MV	MV	MV	MV	MV	MV
Q04728	Background	0.0630685	0.901555	0.186335	0.834473	0.0126009	0.910439	0.0834222	-0.627359	0.79881	0.0780738	0.455172	0.361154
Q04792	Background	0.835795	0.962652	0.621878	0.152408	MV	MV	MV	MV	0.467888	-1.05541	0.585499	0.0254993
Q04869	Background	0.628702	-0.21971	0.971385	-0.0133966	0.44268	0.295179	0.53659	-0.268526	0.8023	-0.274081	0.830403	-0.247429
Q04894	Background	0.837358	0.0791045	0.355875	0.120985	0.0863759	0.23154	0.0500325	-0.30232	0.0906417	-0.198833	0.0918568	-0.269613
Q04947	Background	0.916701	0.0275941	0.0318418	0.236591	0.0537894	0.287351	0.147083	-0.19323	0.755286	0.0567759	0.484182	0.150897
Q04951	Background	0.728062	0.190199	0.251743	0.3762	0.223955	0.433733	0.2741	-0.204967	0.0929726	0.561943	0.139964	0.79071
Q05016	Background	0.734351	0.156343	0.179725	0.245051	0.181272	0.241312	0.783357	-0.0427702	0.1299	-0.396081	0.241934	-0.197539
Q05029	Background	MV	MV	MV	MV	MV	MV	MV	MV	0.0929726	-11.6407	0.0617013	-11.6407
Q05506	Background	0.724873	0.164303	0.0908239	0.341798	0.272965	0.256375	0.393829	-0.23919	0.605377	0.102457	0.586986	0.119642
Q05515	Background	0.718501	0.166639	0.225246	0.259293	0.335173	0.418304	0.809074	0.137615	0.456563	-0.508066	0.822374	0.0478539
Q05636	Background	MV	MV	MV	MV	MV	MV	MV	MV	MV	MV	MV	MV
Q05775	Background	0.728062	0.0913971	0.187102	0.217176	0.504923	0.0853425	0.821477	0.0378274	0.316188	0.224927	0.172054	0.348097
Q05785	Background	MV	MV	MV	MV	0.0225027	-11.2712	0.351392	0.788565	MV	MV	MV	MV
Q05905	Background	0.903059	0.201958	0.794717	0.25951	0.847299	-0.0766459	0.809074	-0.161913	0.285544	0.795066	0.508108	0.556508
Q05911	Background	0.604047	0.767525	0.330167	0.768137	0.108172	1.30457	0.366206	-0.555116	0.132018	-0.768233	0.880395	-0.0187746
Q05933	Background	0.879809	0.10494	0.802594	0.114768	0.395446	0.362488	0.33201	-0.425876	0.311558	-0.273373	0.397645	-0.336761
Q06103	Background	0.921932	-0.0799803	0.12092	0.224695	0.848366	0.0195609	0.147083	0.22014	0.363379	0.782066	0.284917	1.02177
Q06142	Background	0.705622	-0.385011	0.4351	-0.313158	0.497346	-0.297298	0.614285	0.223582	0.0917441	-1.27357	0.0850895	-1.34729
Q06146	Background	0.714922	0.154525	0.247266	0.426777	0.043323	0.298325	0.184762	-0.233408	0.365393	-0.157721	0.529151	-0.092804
Q06151	Background	0.604047	0.293423	0.194206	0.366377	0.389226	0.188107	0.2741	-0.204685	0.214511	-0.370497	0.193421	-0.387074
Q06179	Background	MV	MV	MV	MV	MV	MV	MV	MV	MV	MV	MV	MV
Q06205	Background	0.960261	-0.126086	0.619054	-0.38943	0.64247	-0.289936	0.178767	-0.45042	0.137016	3.29803	0.284917	2.55768
Q06252	Background	0.719637	0.283596	0.7531	-0.0840651	0.587957	-0.141608	0.286495	-0.0341963	0.289757	-0.387044	0.201548	-0.562848
Q06408	Background	0.66345	0.26391	0.379669	0.248305	0.178461	0.456681	0.861839	-0.0712545	0.613697	-0.159259	0.479097	0.226167
Q06440	Background	0.595917	0.994822	0.377851	0.969074	0.0688717	2.76334	0.00107692	-1.94958	0.0549852	-0.370527	0.541281	0.443231
Q06449	Background	0.884163	-0.05301	0.77178	-0.14766	0.51792	0.159277	0.0841871	-0.457418	0.563153	0.130409	0.569866	-0.167731
Q06485	Background	MV	MV	MV	MV	MV	MV	MV	MV	0.573345	-0.0392954	0.35568	-0.158421
Q06494	Background	0.984262	-0.0483552	0.372248	0.220021	0.261542	0.222275	0.286495	-0.237415	0.944095	-0.0596612	0.894638	-0.0748015
Q06505	Background	0.872311	0.203181	0.658402	0.318093	0.682956	0.284773	0.917421	-0.127394	0.421803	-0.877009	0.393609	-0.71963
Q06523	Background	0.733323	-0.216849	0.779589	0.163755	0.927093	0.0685874	0.489378	-0.214284	0.656306	0.186158	0.893149	0.0404611
Q06524	Background	MV	MV	MV	MV	MV	MV	MV	MV	MV	MV	MV	MV
Q06625	Background	0.728062	-0.464446	0.613234	0.262219	0.587985	0.0380062	0.113413	-2.51167	0.314975	0.437644	0.401137	-2.03603
Q06685	Background	0.647703	0.215235	0.134969	0.447603	0.222596	0.273876	0.651558	-0.13755	0.0917441	-1.17049	0.074403	-1.03417
Q06705	Background	0.903059	2.00429	MV	MV	0.725337	1.59529	0.651558	0.181471	0.595791	-2.542	0.596887	-0.765238
Q07451	Background	MV	MV	MV	MV	MV	MV	MV	MV	MV	MV	MV	MV
Q07478	Background	0.728062	0.0879453	0.923966	-0.0826894	0.682956	0.0514995	0.887708	0.0231149	0.0926828	-0.832438	0.0209345	-0.757824
Q07505	Background	0.441532	0.344978	0.492544	0.108287	0.362578	0.0873696	0.635139	0.082994	0.212581	-0.479871	0.321375	-0.309508
Q07551	Background	0.959277	0.0151818	0.384118	0.149632	0.335644	0.170194	0.320649	-0.178033	0.217144	-0.369252	0.180594	-0.377091
Q07623	Background	0.0256287	-8.65533	0.00730306	-8.34292	0.0479515	-9.06382	0.62921	0.5284	0.251015	-0.623537	0.015137	-9.15895
Q07648	Background	0.240965	0.212534	0.537819	0.267857	0.1589	0.545877	0.635139	-0.0283025	MV	MV	0.333679	0.644243
Q07657	Background	0.767021	-0.284199	0.776788	-0.112389	0.610064	-0.301444	0.625771	0.50692	0.656931	-0.261499	0.602912	-0.0560241
Q07688	Background	0.684851	0.558718	0.0712772	1.17359	0.466456	0.910797	0.575667	-0.574562	0.228097	-1.73292	0.0555767	-1.39669
Q07825	Background	0.777809	-0.768705	0.404448	0.334633	0.524794	0.244155	0.651558	0.25531	0.385638	-0.792504	0.726513	-0.293039
Q08193	Background	0.689786	0.128233	0.0977824	0.201001	0.113391	0.133266	0.42965	-0.0614605	0.103209	-0.181912	0.163173	-0.110106
Q08202	Background	MV	MV	MV	MV	MV	MV	0.575667	-0.367627	0.536731	0.385707	0.357263	-0.0959168
Q08220	Background	0.746047	-0.0295909	0.511007	0.565356	0.632469	-0.304126	0.23786	1.03826	0.807998	-0.66995	0.835626	0.0641861
Q08245	Background	0.45912	0.326948	0.0575791	0.40311	0.0709257	0.519236	0.23786	-0.148833	0.0864742	-0.370498	0.988976	-9.47558e-05
Q08295	Background	0.522401	-1.6122	0.237404	-1.41128	0.213386	-1.48372	0.195713	-0.436801	0.402226	0.447924	0.227647	-1.47259
Q08412	Background	0.628702	-0.268888	0.655963	-0.253192	0.842733	0.0542735	0.813527	-0.137854	0.469874	0.374458	0.332706	0.290878
Q08422	Background	0.728062	-0.189756	0.779589	-0.0583339	0.551662	-0.136158	0.430688	0.140713	0.75394	0.0944395	0.779442	0.0989949
Q08446	Background	MV	MV	MV	MV	MV	MV	MV	MV	MV	MV	MV	MV
Q08601	Background	0.796622	0.228218	0.520703	0.484746	0.350521	2.05965	0.428698	-1.83126	0.777186	-0.44168	0.941578	-0.213287
Q08723	Background	0.522401	0.378714	0.259011	0.328371	0.357202	0.229007	0.0823181	-0.485535	0.233835	-0.246507	0.147611	-0.503035
Q08732	Background	0.590617	0.332598	0.0530927	0.700514	0.269872	0.217367	0.898215	-0.0198253	0.701692	0.147799	0.493033	0.345341
Q08742	Background	0.898882	-0.0373452	0.829595	0.0332808	0.350521	-0.268962	0.428698	-0.253876	0.1299	0.384499	0.401995	-0.138339
Q08745	Background	0.601754	0.133907	0.207352	0.176767	0.0878465	0.237656	0.290971	0.0903079	0.213131	-0.204518	0.333679	0.123446
Q08971	Background	0.921988	-0.0285795	0.74605	0.155371	0.806209	-0.0514036	0.84384	0.0507799	0.843182	-0.0620809	0.843463	-0.0627046
Q08972	Background	0.967013	0.000993897	0.231901	0.179683	0.171152	0.307088	0.854414	-0.0915833	0.460552	-0.258842	0.743037	-0.0433372
Q08977	Background	0.684851	0.310411	0.374252	0.236202	0.235632	0.17307	0.575667	0.144633	0.656816	-0.0834568	0.0280821	0.234246
Q08985	Background	0.628702	0.70947	0.26855	0.620712	0.0275465	0.796978	0.0194669	-0.809224	0.269339	-0.358967	0.216214	-0.371213
Q10740	Background	0.798965	0.076437	0.298297	0.247739	0.0863759	0.166738	0.235881	0.164846	0.552205	0.361785	0.392547	0.693369
Q12044	Background	0.859718	0.163571	0.951095	-0.0509777	0.970395	0.010601	0.959962	-0.0411527	0.725318	0.189385	0.837075	0.158834
Q12074	Background	0.714922	0.162158	0.106998	0.218041	0.218429	0.164237	0.259349	-0.190087	0.265717	-0.350546	0.207579	-0.376396
Q12091	Background	0.689786	0.485426	0.292284	0.687206	0.25785	0.215883	0.147083	0.449878	0.984268	-0.0208492	0.151741	0.644912
Q12109	Background	0.746047	-0.356269	0.604958	-0.322235	0.924711	0.190987	0.315557	-0.806198	0.767173	0.1211	0.583184	-0.494111
Q12118	Background	0.690537	0.201422	0.187102	0.369162	0.213682	0.148411	0.874667	-0.0216967	0.194236	-0.256998	0.284619	-0.130284
Q12122	Background	0.903059	0.021268	0.130589	0.242164	0.203296	0.18694	0.437583	-0.104823	0.723	-0.0624667	0.86895	0.0196505
Q12123	Background	0.97468	0.05828	0.492544	-0.366914	0.932301	0.0264231	0.315494	0.409032	0.150867	-0.768475	0.541685	-0.33302
Q12154	Background	0.804036	0.102721	0.189418	0.231042	0.885436	0.0245767	0.537718	-0.21212	0.0906417	-0.894709	0.0257052	-1.08225
Q12159	Background	0.728062	0.458466	0.189418	0.676742	0.0189095	0.809369	0.0720676	-0.66156	0.488469	0.196257	0.323877	0.344066
Q12165	Background	0.604047	0.327589	0.0347146	0.472772	0.0337907	0.438883	0.868219	0.0339728	0.232136	-0.5681	0.631242	-0.0952439
Q12178	Background	MV	MV	0.599144	-0.206993	MV	MV	0.367117	-2.10733	0.232136	-0.576476	0.479097	-1.19801
Q12189	Background	0.75449	-0.258819	0.788518	0.113783	0.587957	-0.132381	0.603189	-0.250183	0.768868	-0.308321	0.444989	-0.690885
Q12207	Background	MV	MV	MV	MV	0.0258177	-8.75698	0.42965	0.483043	0.0549852	8.27394	MV	MV
Q12211	Background	MV	MV	MV	MV	MV	MV	MV	MV	MV	MV	MV	MV
Q12213	Background	0.924325	0.019313	0.223765	0.271521	0.0549532	0.230459	0.625489	-0.0432019	0.198897	-0.136659	0.479769	0.0505981
Q12230	Background	0.66345	0.128357	0.0347146	0.328811	0.110349	0.254969	0.0878405	-0.937961	0.0906417	0.951891	0.233505	0.268898
Q12233	Background	0.477578	-0.302869	0.862753	0.0407828	0.676159	0.101348	0.69518	-0.111575	0.639181	0.0983681	0.674409	0.0881411
Q12250	Background	0.701712	-0.136909	0.770832	-0.0688919	0.669907	0.0827271	0.592024	-0.11317	0.843182	-0.0808896	0.776071	-0.111332
Q12265	Background	0.802939	-0.126016	0.261163	0.531078	0.489644	0.358587	0.655136	-0.253516	0.350382	0.617363	0.284157	0.722434
Q12266	Background	0.0256287	-11.9411	0.00235698	-11.8068	0.00763777	-12.0775	0.237102	0.484154	0.89184	0.0249135	0.0103212	-11.5684
Q12305	Background	0.661492	0.161845	0.0507143	0.171178	0.0358818	0.182792	0.864525	0.0291828	0.396417	-0.286278	0.802319	-0.0743031
Q12306	Background	0.879809	-0.0656865	0.908513	-0.0184385	0.799037	-0.0644715	0.351392	-0.10018	0.567105	0.437384	0.682851	0.272733
Q12314	Background	0.783314	0.105469	0.206122	0.174723	0.473582	0.347123	0.852396	-0.0591402	0.883597	-0.0557233	0.431268	0.23226
Q12329	Background	0.665697	0.237834	0.781517	-0.0913915	0.0521915	-0.518764	0.583068	0.143747	0.236499	-0.43169	0.0156477	-0.806708
Q12335	Background	0.985595	-0.0162143	0.290995	0.15305	0.862938	-0.0359933	0.904898	-0.0200632	0.233835	-0.497614	0.173928	-0.553671
Q12349	Background	0.893645	0.0449041	0.678584	0.0896688	0.891929	0.0294273	0.843422	-0.0226266	0.460408	0.746173	0.455172	0.752974
Q12355	Background	0.728062	0.706655	0.564569	0.656953	0.333269	0.0562887	MV	MV	0.642698	0.302294	0.876308	0.0089559
Q12363	Background	0.628702	0.212327	0.122705	0.342361	0.223642	0.16402	0.814656	-0.0178816	0.279781	-0.37269	0.396743	-0.226552
Q12377	Background	0.837358	-0.132462	0.942271	0.182184	0.747831	-0.119051	0.689073	0.0983045	0.820062	0.0564444	0.918274	0.0356973
Q12408	Background	0.898882	0.0411145	0.0546405	0.262315	0.110698	0.216744	0.290971	0.601095	0.608437	-0.161887	0.00551918	0.655951
Q12428	Background	0.544461	0.222104	0.0676854	0.33755	0.235632	0.258605	0.524031	-0.170687	0.42277	-0.1608	0.461538	-0.0728823
Q12443	Background	0.70582	0.146975	0.137673	0.373708	0.204685	0.307096	0.757861	0.138244	0.919493	0.144336	0.0833891	0.589676
Q12447	Background	0.859718	-0.0978203	0.992206	0.0945441	0.996869	0.0834915	0.97896	-0.0124445	0.184829	-0.452987	0.510024	-0.38194
Q12449	Background	0.978199	-0.00484464	0.0114802	0.204907	0.110758	0.157926	0.43187	-0.139149	0.843182	0.0382091	0.737593	0.0569865
Q12458	Background	0.981221	-0.00337498	0.451983	0.0883399	0.501948	0.0765861	0.714947	-0.0627701	0.780932	-0.0998528	0.820411	-0.0860369
Q12460	Background	0.746047	-0.1333	0.740103	-0.102001	0.999113	0.000161507	0.23786	-0.519582	0.996155	-0.00107508	0.180022	-0.520495
Q12464	Background	0.547415	0.212171	0.207697	0.15365	0.395964	0.103205	0.79393	-0.029904	0.755286	-0.113332	0.938118	-0.040031
Q12499	Background	0.637357	0.292156	0.0546405	0.774517	0.202042	0.442805	0.552833	-0.177763	0.2659	-0.214061	0.682851	0.050981
Q12513	Background	0.639707	-0.568629	0.429548	-0.375736	0.587957	-0.231068	0.42965	0.732189	0.642047	-0.275226	0.744031	0.225896
Q12522	Background	0.525266	0.191823	0.329525	0.493745	0.362971	0.479511	0.515151	-0.3747	0.393265	0.779545	0.353838	0.884356
Q12532	Background	0.525266	0.254805	0.229714	0.217139	0.276481	-0.23986	0.43187	0.208712	0.278773	-0.377717	0.233095	-0.408865
Q12680	Background	0.613574	1.01817	0.162623	1.45927	0.241731	1.12546	0.714876	-0.885782	0.897166	0.00386066	0.665518	0.24354
Q12692	Background	MV	MV	MV	MV	MV	MV	MV	MV	0.450748	-1.2192	0.0162309	-11.199
Q2V2P9	Background	0.604047	0.47078	0.586363	-0.0842418	0.27866	0.424757	0.284158	-0.673626	0.350382	0.702938	0.345193	0.454069
Q3E754	Background	0.689786	0.146187	0.071971	0.45977	0.00849926	0.348827	0.207558	-0.133529	0.349123	-0.0931086	0.211474	0.12219
Q3E757	Background	0.522401	0.312135	0.0668695	0.385456	0.0728042	0.477921	0.335642	-0.240138	0.957539	-0.00408717	0.1677	0.233696
Q3E772	Background	0.790664	-1.49431	0.379144	0.313973	0.205163	0.330641	0.655901	0.186035	0.762574	-1.58095	0.680272	-1.06427
Q3E792	Background	0.441532	0.733806	0.0757134	0.879789	0.0537894	1.08455	0.315557	0.397729	0.0569043	-1.26238	0.53537	0.219901
Q3E7B0	Background	0.739569	-0.0263157	MV	MV	0.669734	0.65411	0.762078	-0.104231	0.00587138	11.279	MV	MV
Q3E7X9	Background	0.871945	-0.0941607	0.308558	0.144012	0.644943	0.0552166	0.994763	-0.0032131	0.536731	-0.0790401	0.829287	-0.0270365
Q3E7Y3	Background	0.893645	-0.0610599	0.889293	0.0731906	0.628935	-0.140995	0.348393	-0.201168	0.357184	-0.119974	0.289636	-0.462138
Q3E7Z5	Background	0.796622	-0.236724	0.382109	1.13071	0.538381	0.243956	0.605871	-0.180701	0.222686	-0.307614	0.583184	-0.244358
Q3E834	Background	MV	MV	0.325511	-0.0861187	0.319939	-0.180302	0.74057	-0.144444	0.866116	0.0518438	0.353838	-0.272902
Q3E841	Background	0.879809	-0.0777422	0.130589	0.173147	0.457892	0.0863756	0.7085	-0.0481045	0.547079	-0.192188	0.631242	-0.153917
Q6Q547	Background	0.649121	0.298744	0.0591996	0.681935	0.0457106	0.938341	0.23786	-0.482522	0.44756	-0.127479	0.223053	0.32834
Q6Q5H1	Background	0.826464	0.0613186	0.071971	0.45506	0.165159	0.372563	0.23786	0.382639	0.282229	-0.294664	0.147777	0.460538
Q86ZR7	Background	0.903059	-0.289788	0.998191	-0.0480034	0.644943	0.532137	0.406897	0.825328	0.145813	-1.94363	0.488991	-0.586164
Q99258	Background	0.356735	0.60255	0.781921	0.086155	0.481359	0.269627	0.622692	-0.228724	0.217153	-0.523241	0.18821	-0.482338
Q99321	Background	0.974145	-0.0199246	0.847598	-0.0421711	0.999155	0.0948485	0.519493	-0.281686	0.412827	0.24051	0.936184	0.0536722
Q99369	Background	MV	MV	MV	MV	MV	MV	MV	MV	MV	MV	MV	MV
Q99383	Background	0.921988	-0.067511	0.492544	-0.256613	0.267714	-0.515558	0.361215	0.223204	0.222686	-0.340421	0.252512	-0.632775

## Sheet: MQ-L
FDR and LR values calculated for each protein in the six comparisons performed for the main dataset (PXD001819), based on the differential analysis results obtained with the MQ-L approach.
Protein	Spike/Background	P1vsP2		P1vsP3		P1vsP4		P4vsP6		P6vsP9		P1vsP9
		FDR	LR	FDR	LR	FDR	LR	FDR	LR	FDR	LR	FDR	LR
O00762ups	Spike	0.0302472	0.925115	0.00714824	2.28965	0.00116774	3.75011	0.277329	4.81805	MV	MV	0.143636	8.75824
O76070ups	Spike	0.0353931	1.26226	0.00365641	2.59304	0.00116774	3.87619	0.274348	4.03465	MV	MV	0.000594893	18.4687
P00167ups	Spike	0.0069056	1.23315	0.00049777	2.07517	0.0223732	3.23985	0.0181116	14.694	MV	MV	0.000694846	17.9338
P00441ups	Spike	0.434031	1.93343	0.209832	2.56972	0.110579	3.32121	0.419057	1.00336	0.342487	-0.142648	0.100141	4.18193
P00709ups	Spike	0.140493	1.16211	0.00106059	2.27635	7.38326e-05	3.99832	0.00378029	13.2217	MV	MV	0.110638	8.14191
P00915ups	Spike	0.0500495	1.35028	0.00425449	2.37309	0.00911674	4.90879	0.0171749	13.0498	MV	MV	0.000643611	17.9585
P00918ups	Spike	0.138933	0.933255	0.00166539	2.08148	0.0261087	3.56239	0.0257638	14.729	MV	MV	0.10186	9.55151
P01008ups	Spike	0.0740419	1.29568	0.0143803	2.73358	0.0177195	4.40201	0.277329	3.73995	MV	MV	0.114455	8.88652
P01031ups	Spike	0.283696	2.35583	0.000175545	4.10859	0.00349738	4.75103	0.315134	2.16867	MV	MV	0.000734501	16.7488
P01112ups	Spike	0.0274223	1.20739	0.00106059	2.27059	0.00602776	3.74547	0.00144219	13.6352	MV	MV	0.00097652	17.3807
P01127ups	Spike	0.0631374	1.43592	0.0032843	2.62389	0.00116774	3.80253	0.0155816	13.2157	MV	MV	0.00232121	17.0182
P01133ups	Spike	0.0861387	1.03697	0.00106059	2.05672	0.229484	4.32006	MV	MV	MV	MV	0.00097652	15.1256
P01344ups	Spike	0.0263884	0.918151	0.00130822	1.81133	0.000147652	2.92137	0.33908	2.84454	MV	MV	0.000694846	17.678
P01375ups	Spike	0.0972768	1.15591	0.0113359	2.12301	0.00602776	3.79867	0.261708	4.28674	MV	MV	0.114455	8.72773
P01579ups	Spike	0.0500495	1.49209	0.0802526	2.43104	0.00349738	4.11206	0.00378029	13.627	0.0198325	-11.3862	0.000797993	6.35282
P02144ups	Spike	0.0279467	1.47947	0.00228975	2.63144	0.00116774	3.95499	0.370545	1.8913	MV	MV	0.00125381	17.6834
P02741ups	Spike	0.241034	1.19887	0.144429	2.70273	0.00326737	4.06686	0.0311331	12.6645	MV	MV	0.309217	3.99541
P02753ups	Spike	0.1396	1.03427	0.00127316	1.62544	0.3543	2.81044	MV	MV	MV	MV	0.235715	3.26437
P02768ups	Spike	0.02061	1.20591	0.00049777	2.25766	0.000115979	3.60958	0.0748918	6.60976	0.202775	1.33594	0.0163478	11.5553
P02787ups	Spike	0.138017	1.72066	0.0496369	2.59545	0.00370891	4.79826	0.253866	5.01255	MV	MV	0.161541	6.98605
P02788ups	Spike	0.0932111	1.64484	0.0242677	2.90981	0.00269115	4.78117	0.253866	5.60085	MV	MV	0.0949875	11.9086
P04040ups	Spike	0.34276	1.72943	0.00049777	2.57845	6.04073e-05	5.10045	0.218186	4.24717	0.100458	10.7158	0.000694846	20.0634
P05413ups	Spike	0.150416	1.44828	0.0111317	3.08832	0.120328	5.64111	0.612092	1.30607	MV	MV	0.103973	8.63883
P06396ups	Spike	0.140493	1.12192	0.00106059	2.27059	0.0123807	5.33025	0.0790782	5.87624	0.21874	1.53019	0.0581603	12.7367
P06732ups	Spike	0.0284065	1.04773	0.0224356	2.33384	0.0263656	4.4386	0.0877851	6.26644	0.102942	8.48888	0.000915403	19.1939
P08263ups	Spike	0.0142651	1.15732	0.183371	2.33124	0.00349738	4.00067	0.0155816	12.5031	MV	MV	0.216801	3.92389
P08758ups	Spike	0.127778	2.18261	0.00193771	3.31069	0.0167915	5.20619	0.348069	3.5519	MV	MV	0.103255	10.223
P09211ups	Spike	0.138933	1.47644	0.00841347	2.28757	0.0118859	3.89831	0.00384595	13.1672	MV	MV	0.157923	6.05729
P10145ups	Spike	0.132764	1.62611	0.00049777	2.36969	0.179595	4.99301	MV	MV	0.0159356	-11.6638	0.000810863	4.79192
P10599ups	Spike	0.0284065	1.10373	0.00193771	1.91071	0.025431	4.4539	0.455682	0.293282	MV	MV	0.00134823	16.0848
P10636-8ups	Spike	0.135486	1.14952	0.0105601	2.42709	0.0025808	4.27621	0.319978	4.14135	MV	MV	0.150073	7.59874
P12081ups	Spike	0.0302472	1.14742	0.00106059	2.45878	0.0117663	3.94004	0.023171	1.45424	0.423137	0.851831	0.110638	6.24612
P15559ups	Spike	0.0776572	1.44292	0.0138396	2.33839	0.00116774	3.39487	0.0131299	14.3964	MV	MV	0.00170985	17.7913
P16083ups	Spike	0.0929399	1.4272	0.0967974	2.7957	0.00126116	5.97163	0.144254	5.47174	MV	MV	0.103255	10.7097
P41159ups	Spike	0.205611	1.1576	0.0171533	2.0033	0.0245914	3.47079	0.357338	3.63892	MV	MV	0.00326972	18.4873
P51965ups	Spike	0.138017	1.11318	0.000991223	2.09484	6.04073e-05	3.98031	0.00369282	12.6168	MV	MV	0.000694846	16.5971
P55957ups	Spike	0.02061	1.88972	0.00166539	2.82002	0.00116774	4.44282	0.167593	5.41731	MV	MV	0.13954	8.73268
P61626ups	Spike	0.134078	1.0131	0.0159197	1.77301	0.000153805	3.64755	0.00144219	14.1284	MV	MV	0.000694846	17.776
P61769ups	Spike	0.1396	1.7281	0.0171533	2.75945	0.00380292	4.52953	0.0421616	12.7967	MV	MV	0.103255	8.59714
P62937ups	Spike	0.214663	1.46324	0.0242677	2.55793	0.0204745	4.73887	0.321554	2.25222	MV	MV	0.110638	8.06227
P62988ups	Spike	0.0142651	1.35886	0.00756345	2.09593	0.0419255	3.50938	0.0610188	12.1119	MV	MV	0.000797993	15.6213
P63165ups	Spike	0.338239	1.52876	0.0359207	3.37699	0.00116774	6.48788	0.454167	0.977356	0.254471	1.69309	0.103255	9.15833
P63279ups	Spike	0.132764	2.07021	0.00184323	3.52915	0.00370891	4.53998	0.384128	1.44016	MV	MV	0.00277703	17.1111
P68871ups	Spike	0.0631374	1.13489	0.0550604	2.33463	0.0664401	4.23842	0.432654	2.51249	MV	MV	0.105988	9.04154
P69905ups	Spike	0.232862	1.96377	0.00495792	3.00462	0.287543	3.51757	MV	MV	MV	MV	0.162048	5.10226
P99999ups	Spike	0.02061	0.902634	0.00873768	2.06413	0.00146601	4.07852	0.0131299	12.6102	MV	MV	0.000797993	16.6887
Q06830ups	Spike	0.0663893	1.03927	0.00381353	2.45763	0.0376341	4.19704	0.0982999	3.16595	0.80799	-0.0457694	0.000285097	7.31722
Q15843ups	Spike	0.0412419	1.52352	0.0408844	2.33645	0.297454	3.58154	MV	MV	MV	MV	0.000810863	15.8417
A5Z2X5	Background	0.319279	-0.386092	0.291881	-0.239985	0.261406	-0.278003	0.662863	0.11077	0.746057	0.0483338	0.538416	-0.118899
O13516	Background	0.644748	0.123689	0.39872	0.0548168	0.148614	0.149035	0.832848	-0.0403663	0.346864	-0.151769	0.632456	-0.0430999
O13547	Background	0.35435	0.136562	0.723314	0.0576879	0.87293	0.0132197	0.205475	-0.267024	0.943059	0.00644383	0.113623	-0.247361
O13563	Background	0.758623	0.093366	0.878914	-0.0224574	0.677172	0.0502355	0.704012	-0.12656	0.88579	0.0428983	0.806127	-0.0334264
O13585	Background	0.554974	-0.885651	0.450479	-0.873219	0.475423	-0.465345	0.247201	-0.222796	0.456273	0.394397	0.522052	-0.293744
O14455	Background	0.554974	0.146804	0.0180327	0.270211	0.12611	0.15498	0.279526	-0.148245	0.982944	-0.00360961	0.95499	0.00312556
O14467	Background	0.556383	-0.207523	0.615802	-0.0749057	0.689331	0.156604	0.774221	-0.151695	0.245645	-0.334258	0.132794	-0.32935
O43137	Background	MV	MV	MV	MV	0.205207	-3.12685	0.656486	-0.0191105	0.584729	0.209082	0.219056	-2.93688
O74700	Background	0.573937	-0.215094	0.758519	-0.0556228	0.755344	-0.0485818	0.206333	0.0781093	0.654374	-0.0567777	0.873669	-0.0272503
P00044	Background	0.712692	-0.0688699	0.778192	-0.0461069	0.380542	-0.09812	0.498962	-0.121102	0.189945	-0.422423	0.103255	-0.641645
P00045	Background	0.848957	-0.117221	0.810914	0.0669341	0.402027	-0.361893	0.884603	-0.0899984	0.621587	-0.387259	0.324206	-0.839151
P00127	Background	0.511632	-0.0245682	0.387489	-0.290823	MV	MV	MV	MV	MV	MV	MV	MV
P00128	Background	0.118828	0.288113	0.187757	0.17216	0.0165064	0.196179	0.00620127	-0.173742	0.346864	-0.134369	0.388295	-0.111932
P00175	Background	0.608051	-0.0647393	0.187731	-0.199444	0.510264	-0.0846812	0.889744	-0.0177726	0.100458	-0.101283	0.0453342	-0.203737
P00330	Background	0.392929	0.0896921	0.778687	0.00639054	0.691166	0.0108587	0.145293	0.105685	0.973859	-0.00197716	0.109014	0.114567
P00331	Background	0.100116	-0.240768	0.0607292	-0.251175	0.0251943	-0.322942	0.0982999	0.294734	0.74318	0.050144	0.871193	0.0219361
P00358	Background	0.604251	-0.122573	0.0896555	-0.395178	0.00562701	-0.349969	0.191102	-0.0706992	0.358791	-0.197077	0.104695	-0.617745
P00359	Background	0.865243	0.0127058	0.450863	-0.0469963	0.7682	-0.0135643	0.724383	-0.0110591	0.405754	-0.0303941	0.34867	-0.0550175
P00360	Background	0.676516	0.0423087	0.419362	-0.0714008	0.184861	-0.121558	0.319978	-0.122509	0.822379	0.0134665	0.00740867	-0.2306
P00401	Background	MV	MV	MV	MV	MV	MV	MV	MV	MV	MV	MV	MV
P00410	Background	0.65812	-0.0248823	0.461954	-0.889372	0.472068	-0.735322	0.695822	0.120689	0.100111	-1.00487	0.262752	-1.6195
P00424	Background	0.450924	-0.293049	0.465579	-0.192013	0.475423	-0.185963	0.909537	0.0370827	0.692769	0.181334	0.89586	0.032454
P00427	Background	0.644273	0.133043	0.456255	0.135185	0.351495	-0.12741	0.560861	0.0893874	0.945061	-0.0402291	0.841034	-0.0782521
P00431	Background	0.525781	-0.216894	0.576241	-0.132801	0.56614	-0.1183	0.648445	0.0764199	0.366169	-0.527002	0.327928	-0.568882
P00445	Background	0.830852	0.0273411	0.339481	0.084878	0.218681	0.106541	0.884603	0.00601178	0.140461	0.195644	0.0493247	0.308197
P00447	Background	0.556383	-0.126534	0.0242677	-0.251836	0.0710069	-0.205423	0.31092	-0.109786	0.1363	-0.304445	0.0431633	-0.619653
P00498	Background	0.644748	-0.0670848	0.298305	-0.104382	0.0601959	-0.157248	0.942734	-0.0126258	0.835366	-0.044584	0.352036	-0.214458
P00546	Background	0.651011	0.06073	MV	MV	0.580664	0.0631071	0.956839	0.0278546	0.321159	0.285607	0.5882	0.376569
P00549	Background	0.235061	0.105347	0.352207	0.0310504	0.221229	0.0388846	0.311477	0.0270847	0.420959	-0.110654	0.710566	-0.0446846
P00560	Background	0.399747	0.0322729	0.975537	0.000619049	0.56614	-0.0121388	0.625906	0.0112062	0.959007	0.00171314	0.975343	0.000780584
P00724	Background	0.879609	-0.0423142	0.966258	0.0298932	0.891142	-0.027418	0.589919	-0.205611	0.476942	0.22625	0.95693	-0.00677928
P00729	Background	0.611121	0.0833014	0.53535	0.0642124	0.253169	0.184423	0.142291	0.448815	0.0849962	-0.542249	0.332632	0.0909881
P00812	Background	0.357856	-0.237148	0.141068	-0.270192	0.101586	-0.227993	0.938792	0.0072758	0.12032	0.124143	0.158978	-0.0965742
P00815	Background	0.138017	-0.176386	0.0125507	-0.306266	0.157195	-0.336911	0.959621	0.0123481	0.044517	0.259255	0.205085	-0.0653074
P00817	Background	0.556383	-0.0378407	0.121449	-0.138474	0.0416049	-0.183735	0.67296	0.0302916	0.424106	-0.0646598	0.0829334	-0.218103
P00830	Background	0.540701	-0.0475203	0.187757	-0.0758674	0.125215	-0.11432	0.845868	0.0118204	0.164303	0.110262	0.841429	0.007762
P00890	Background	0.132764	-0.123125	0.0516564	-0.153316	0.036886	-0.198833	0.0877717	0.0932633	0.352745	0.0897436	0.856566	-0.0158259
P00899	Background	0.835282	0.0307912	0.651527	0.0360895	0.896591	0.00839918	0.573299	0.0322426	0.191214	0.298624	0.133408	0.339266
P00924	Background	0.363461	0.196052	0.267351	0.123972	0.0876919	0.189469	0.206333	-0.155791	0.202378	-0.377064	0.202226	-0.343386
P00925	Background	0.74215	0.0205236	0.515703	-0.031735	0.502431	-0.029451	0.357338	0.053639	0.279229	-0.117357	0.338166	-0.0931694
P00927	Background	MV	MV	MV	MV	MV	MV	0.680277	0.301131	0.204644	-0.460327	0.00409447	-14.7899
P00931	Background	0.442395	-0.131562	0.0896555	-0.172012	0.0263656	-0.253677	0.996404	-0.00203546	0.308808	0.13756	0.313148	-0.118153
P00937	Background	0.954686	-0.00399231	0.68757	-0.0872837	0.73483	-0.0610713	0.29873	0.105566	0.732811	-0.0885555	0.88567	-0.0440611
P00942	Background	0.897085	0.0067536	0.162087	-0.0980964	0.370803	-0.059439	0.20118	0.192332	0.709724	-0.0493449	0.530454	0.0835478
P00950	Background	0.17124	-0.129286	0.0618009	-0.123277	0.0375083	-0.140903	0.541809	0.0229971	0.1363	-0.070068	0.0162735	-0.187974
P00958	Background	0.65812	0.0796073	0.9611	-0.0132471	0.311804	-0.0987394	0.775252	0.026668	0.202378	0.346657	0.231195	0.274585
P01094	Background	0.245909	0.338923	0.571727	0.446877	0.327074	0.109018	0.470167	-0.0121829	0.265993	-1.1925	0.275517	-1.09566
P01098	Background	0.230289	0.820198	0.0896555	0.839565	0.0746864	1.14729	0.0937285	-0.482979	0.0329495	-0.869756	0.419273	-0.205442
P01123	Background	0.437129	-0.288962	0.304066	-0.208441	0.122236	-0.365245	0.20118	0.346499	0.1363	0.441332	0.104582	0.422585
P02294	Background	0.920302	0.01146	0.300147	-0.141245	0.111118	-0.250691	0.489757	-0.0647129	0.143067	-0.342836	0.0269458	-0.658239
P02309	Background	0.556383	-0.0833348	0.460322	0.0375125	0.211864	0.0484695	0.071375	0.240611	0.266953	0.188631	0.103255	0.477712
P02400	Background	0.650322	-0.065949	0.865203	-0.0183877	0.284341	-0.121147	0.253866	0.249682	0.266833	-0.136664	0.933766	-0.00812922
P02406	Background	0.226119	0.189632	0.318805	0.10417	0.595329	0.0528484	0.611958	0.0744899	0.0935871	0.102645	0.0370214	0.229984
P02557	Background	0.721892	-0.0440534	0.974485	-0.0041948	0.372436	-0.0924169	0.953575	0.00754031	0.917148	0.0102004	0.500611	-0.0746761
P02829	Background	0.655573	0.0724709	0.25982	0.197122	0.143875	0.297263	0.650827	-0.076886	0.0375993	-0.350875	0.302125	-0.130498
P02992	Background	0.588297	0.118093	0.969844	-0.00117584	0.927861	0.0150058	0.444691	-0.0986236	0.365856	0.0811343	0.95693	-0.00248354
P02994	Background	0.650322	0.0234195	0.271318	-0.0579912	0.214228	-0.0614939	0.370545	0.0664183	0.113386	0.166642	0.0698148	0.171566
P03962	Background	0.330227	-0.087721	0.0853111	-0.13482	0.381269	-0.0859012	0.951592	0.0102813	0.404491	-0.0766398	0.108827	-0.15226
P03965	Background	0.556383	-0.0989193	0.187757	-0.20348	0.173315	-0.195889	0.716137	-0.0274127	0.31599	0.0724217	0.22274	-0.15088
P04037	Background	0.330227	0.178416	0.766666	0.0324065	0.679392	-0.032961	0.738152	-0.0206758	0.265993	0.243125	0.31115	0.189488
P04050	Background	0.631685	0.181265	0.597216	0.146503	0.467756	-0.0640576	0.0937285	-0.275053	0.567044	0.177739	0.694269	-0.161372
P04076	Background	0.405605	-0.0525786	0.378381	-0.0267174	0.918529	0.00360782	0.392682	-0.0714474	0.1363	-0.228541	0.103255	-0.296381
P04147	Background	0.556383	-0.0512067	0.189258	-0.12249	0.018892	-0.190269	0.99493	-0.0012457	0.169929	0.118309	0.284768	-0.0732055
P04161	Background	MV	MV	MV	MV	MV	MV	MV	MV	MV	MV	MV	MV
P04456	Background	0.628409	-0.066744	0.672568	-0.0366863	0.588649	-0.0486717	0.384128	-0.0828393	0.0375649	0.197925	0.461527	0.066414
P04650	Background	0.450924	0.423236	0.460322	0.299193	0.143318	0.207232	0.656486	-0.0756725	0.657021	0.0910527	0.355204	0.222612
P04801	Background	0.511632	-0.0982324	0.240153	-0.159416	0.194337	-0.194767	0.884603	-0.0176473	0.287976	0.0752986	0.235959	-0.137116
P04802	Background	0.839078	-0.0117879	0.49481	-0.0515609	0.211056	-0.0874947	0.504063	0.0494435	0.127965	0.130859	0.140262	0.0928081
P04806	Background	0.447869	-0.0934394	0.062926	-0.184072	0.060755	-0.194924	0.383381	-0.040567	0.230597	0.0433136	0.0810089	-0.192177
P04807	Background	0.156929	-0.14482	0.0853111	-0.213218	0.00370891	-0.18802	0.277861	-0.0295822	0.654374	0.0202916	0.0944293	-0.19731
P04840	Background	0.447869	-0.0710563	0.178012	-0.0672873	0.0292627	-0.0597426	0.0257638	0.0867458	0.1363	0.125101	0.0937275	0.152104
P04912	Background	0.69294	0.111245	0.210468	0.124926	0.368538	0.0719728	0.504063	-0.0633782	0.20318	-0.802197	0.185857	-0.793602
P05030	Background	0.363502	0.131811	0.298305	0.0576886	0.351495	0.0416	0.277329	0.0709759	0.280796	-0.18136	0.577017	-0.0687841
P05150	Background	0.644748	-0.187413	0.586494	-0.201242	0.585479	-0.123504	0.654162	-0.0187327	0.243651	0.625911	0.294812	0.483675
P05317	Background	0.319279	0.0714494	0.392596	0.0385763	0.319072	0.0616325	0.951592	0.00605613	0.548025	-0.0271357	0.302125	0.040553
P05318	Background	0.556383	-0.135302	0.135937	-0.223785	0.0210881	-0.186235	0.393593	-0.0590756	0.379843	0.0556975	0.0692555	-0.189613
P05319	Background	0.835282	0.0320778	0.20189	0.144838	0.632439	0.0332992	0.200583	0.272523	0.117457	-0.280747	0.795407	0.0250747
P05373	Background	0.373543	-0.398998	0.416503	-0.165845	0.510264	-0.0924134	0.951592	-0.0293948	0.330518	0.252482	0.405642	0.130674
P05453	Background	0.238924	0.717685	0.00619642	0.630488	0.108819	0.824184	0.878233	-0.0387275	0.090055	0.399999	0.00856496	1.18546
P05626	Background	0.573937	-0.208022	0.677495	-0.0827247	0.366054	-0.188589	0.504246	-0.1145	0.1363	0.542053	0.355204	0.238964
P05694	Background	0.52887	-0.0389095	0.185231	-0.0667773	0.0885945	-0.0973386	0.782294	-0.0137617	0.102942	0.119544	0.746284	0.00844331
P05738	Background	0.556383	0.0596947	0.46426	0.0541187	0.134996	0.138376	0.498947	0.0498243	0.152045	-0.403973	0.285282	-0.215773
P05739	Background	0.639405	-0.0737744	0.536375	-0.0682075	0.353617	-0.0965314	0.311477	0.0639364	0.206744	0.0586904	0.779514	0.0260954
P05740	Background	0.506109	0.120976	0.476025	0.0917327	0.835134	-0.0238826	0.942734	0.0115067	0.1363	-0.103986	0.326764	-0.116362
P05743	Background	0.686238	-0.0908563	0.973246	-0.00207029	0.384693	-0.0564343	0.657832	0.0331633	0.453022	0.0566191	0.63038	0.033348
P05744	Background	0.721892	0.0454025	0.724876	-0.0354236	0.746574	-0.0313207	0.674944	0.0524977	0.100458	0.335091	0.0749994	0.356268
P05747	Background	0.419007	-2.99279	0.411773	-1.64946	0.00731148	-4.61555	0.967114	0.0743428	0.0490957	5.36112	0.130346	0.819915
P05748	Background	0.556383	0.0486376	0.37655	0.0456082	0.256811	-0.061387	0.311477	0.0877918	0.930701	0.00609963	0.633478	0.0325044
P05749	Background	0.312273	-0.386179	0.176281	-0.412128	0.109159	-0.499011	0.142291	0.186386	0.285516	-0.0681257	0.152297	-0.38075
P05750	Background	0.570762	0.0207439	0.366165	0.0284109	0.187155	0.0451814	0.205475	0.0335311	0.061917	0.062107	0.0225394	0.140819
P05755	Background	0.307057	0.205197	0.119752	0.212617	0.078595	0.294692	0.298815	0.142209	0.423137	-0.0704581	0.0281132	0.366444
P05756	Background	0.733738	-0.0326868	0.989577	0.001355	0.733789	-0.0240439	0.311477	0.118548	0.0162176	0.231992	0.0580083	0.326496
P05759	Background	0.556383	0.184022	0.764272	0.0342384	0.808901	-0.0321602	0.616715	0.0874674	0.0159356	0.484696	0.0458428	0.540003
P06101	Background	0.556383	-0.0902107	0.118463	-0.187595	0.229446	-0.0614795	0.533999	-0.155108	0.243482	0.279939	0.31115	0.0633515
P06103	Background	0.740267	0.0366197	0.648061	-0.095076	0.510264	-0.143221	0.589919	0.149968	0.286715	-0.191521	0.290217	-0.184774
P06105	Background	0.588297	-0.0769152	0.935796	-0.00940103	0.161951	-0.218271	0.991982	-0.000639341	0.1363	0.313025	0.379633	0.0941148
P06106	Background	0.639405	-0.0299278	0.77191	-0.011997	0.331415	-0.0456748	0.840895	0.0161484	0.640484	0.0371064	0.900946	0.00757998
P06168	Background	0.581924	-0.0615329	0.224497	-0.0918397	0.119586	-0.132528	0.720665	-0.0204849	0.274958	-0.210045	0.124653	-0.363057
P06169	Background	0.616603	-0.0188327	0.0949683	-0.0807109	0.127692	-0.0578611	0.981234	0.000566283	0.611579	-0.0110217	0.103255	-0.0683166
P06182	Background	0.777151	-0.0538094	0.943619	-0.0275755	0.610354	-0.108345	0.631934	-0.24372	0.580893	-0.0894752	0.609648	-0.44154
P06208	Background	0.604328	-0.100481	0.239566	-0.128965	0.11736	-0.176083	0.782294	-0.0134844	0.0506387	0.334569	0.145872	0.145001
P06367	Background	0.805267	0.0488186	0.612747	0.0906308	0.724814	0.0552444	0.470167	-0.0740772	0.611579	-0.0723671	0.589789	-0.0911999
P06634	Background	0.437129	-0.329713	0.562736	-0.128715	0.186633	-0.379489	0.343886	0.317693	0.718286	0.0380047	0.799648	-0.0237919
P06738	Background	0.628409	-0.0738702	0.171256	-0.141678	0.057473	-0.188665	0.726264	0.0307341	0.490779	-0.0455141	0.0245826	-0.203445
P06780	Background	0.616603	-0.614237	0.623499	-0.362889	0.513721	-0.548009	0.26043	0.455776	0.593591	0.112183	0.834494	0.0199495
P06787	Background	0.644221	-0.0917864	0.430171	-0.108471	0.223008	-0.175424	0.348069	0.128245	0.760941	-0.132638	0.662398	-0.179817
P07143	Background	0.394917	0.264103	0.16992	0.366762	0.221229	0.315627	0.884603	-0.0279119	0.1363	-0.186047	0.529254	0.101668
P07149	Background	0.57144	-0.0480354	0.0496369	-0.102888	0.036886	-0.134543	0.383381	0.0355314	0.1363	0.070072	0.373128	-0.0289398
P07170	Background	0.556383	-0.0681042	0.59822	-0.0306201	0.265685	-0.0705622	0.951592	0.00197408	0.155923	0.289138	0.168572	0.22055
P07213	Background	0.64034	0.143807	0.976744	-0.00336894	0.768369	0.0647021	0.649675	-0.158211	0.508336	0.215537	0.654665	0.122028
P07244	Background	0.805267	-0.0564038	0.419627	-0.139919	0.284341	-0.23304	0.26639	0.390088	0.901553	0.018483	0.547431	0.175531
P07245	Background	0.738894	-0.0365226	0.486198	-0.0413614	0.299379	-0.0618534	0.75789	-0.0218315	0.0828828	0.18932	0.147676	0.105635
P07246	Background	0.908897	-0.018864	0.672568	-0.101756	0.525016	-0.16037	0.951592	-0.00962014	0.0828828	0.369867	0.489187	0.199877
P07251	Background	0.639405	-0.040498	0.59347	-0.029622	0.233264	-0.0763422	0.99493	-8.7709e-05	0.1363	0.166162	0.206139	0.0897323
P07256	Background	0.974083	-0.00464193	0.559512	-0.062727	0.367611	-0.099222	0.357338	0.125523	0.569829	-0.0393366	0.873669	-0.0130361
P07257	Background	0.556383	-0.0754217	0.151542	-0.114657	0.12466	-0.133938	0.679611	0.00618754	0.530586	-0.102201	0.252388	-0.229951
P07259	Background	0.312856	-0.0619353	0.174863	-0.0694345	0.0207065	-0.110876	0.0872037	0.0619116	0.1363	0.104158	0.220725	0.0551942
P07260	Background	0.65812	-0.047167	0.525159	-0.0649174	0.255154	-0.12311	0.393593	0.0924417	0.393403	-0.138853	0.324952	-0.169521
P07262	Background	0.918337	-0.00637427	0.387489	-0.0777504	0.164661	-0.141831	0.881605	-0.00718922	0.0585442	0.175815	0.68202	0.0267948
P07263	Background	0.597937	0.150177	0.78615	0.0563227	0.828263	0.0441219	0.775044	0.0504395	0.201585	-0.279876	0.352872	-0.185314
P07264	Background	0.0284065	-0.139577	0.741093	0.0973414	0.294283	-0.155202	0.951592	-0.0151437	0.044517	0.800058	0.0453342	0.629712
P07267	Background	0.57144	-0.0743436	0.140628	-0.222695	0.156768	-0.180841	0.123866	0.165728	0.997741	-0.00136751	0.873669	-0.0164806
P07274	Background	0.647193	-0.0500276	0.51232	0.0700019	0.570589	0.0703388	0.815371	0.0407859	0.274177	-0.256061	0.447598	-0.144936
P07275	Background	0.974083	0.00241851	0.420474	0.15238	0.630796	-0.0915473	0.253866	0.418303	0.611579	0.103906	0.143373	0.430662
P07277	Background	MV	MV	MV	MV	MV	MV	MV	MV	0.0198325	-12.2058	0.00677862	-12.2058
P07278	Background	0.469967	-0.276622	0.450863	-0.203586	0.300349	-0.254779	0.724484	0.0476333	0.14594	0.330034	0.589073	0.122888
P07281	Background	0.644748	0.0411183	0.576241	0.0370903	0.297477	0.0447337	0.378318	-0.0466498	0.30976	-0.071312	0.285931	-0.073228
P07283	Background	0.338239	0.0960109	0.491464	0.0722936	0.566607	0.0378995	0.654162	-0.0508113	0.549183	-0.0460989	0.239679	-0.0590107
P07284	Background	0.66286	-0.0581541	0.187731	-0.122429	0.108698	-0.18584	0.279526	0.132469	0.831281	0.0203151	0.786225	-0.0330557
P07342	Background	0.65091	0.0301273	0.66244	-0.0254682	0.766607	0.0249384	0.557554	-0.0750486	0.0980771	0.15063	0.163128	0.100519
P07560	Background	0.518199	-0.0948803	0.59347	-0.0691318	0.200437	-0.174556	0.330099	0.16853	0.0828828	0.274044	0.0944293	0.268017
P07702	Background	0.6292	-0.755852	0.568078	-0.726789	0.40807	-1.11907	0.663349	0.215613	0.312754	0.287689	0.526088	-0.615769
P07806	Background	0.889293	-0.0103914	0.71522	-0.0233375	0.225754	-0.101057	0.319978	0.086801	0.640484	-0.0496059	0.56093	-0.0638616
P07991	Background	0.900389	0.0339806	0.862993	-0.03904	0.928137	-0.0110048	0.901509	0.0200249	0.0828828	0.595078	0.0872686	0.604098
P08067	Background	0.929792	-0.0175247	0.803992	-0.0844627	0.528806	-0.081527	0.654162	-0.0543841	0.033328	0.428683	0.129309	0.292772
P08417	Background	0.644748	0.0733755	0.291236	0.118222	0.285307	0.11137	0.930056	-0.00854581	0.276204	-0.167108	0.593237	-0.0642839
P08518	Background	MV	MV	MV	MV	MV	MV	MV	MV	0.0375993	-12.844	0.278726	-1.50068
P08524	Background	0.534159	-0.0542692	0.0891154	-0.143223	0.0218676	-0.18456	0.253866	0.0656451	0.165578	0.127749	0.863096	0.00883386
P08566	Background	0.0932111	-0.210039	0.212419	-0.16037	0.0244086	-0.254477	0.589919	0.10537	0.274958	0.208037	0.329917	0.058931
P08678	Background	0.644748	0.140814	0.672568	0.0926106	0.585479	0.115999	0.271581	0.280778	0.0159356	11.273	0.00427607	11.6698
P08679	Background	0.669763	-0.2519	0.68464	-0.617941	0.432338	-0.437888	0.975276	-0.0117268	0.581168	-0.103413	0.626989	-0.553028
P09064	Background	0.779844	0.0466886	0.187731	-0.248585	0.108698	-0.361362	0.990766	0.000645581	0.1363	0.344926	0.914797	-0.01579
P09201	Background	0.347517	-0.693598	0.267351	-0.392609	0.898573	0.00477899	0.498962	-0.53945	0.822405	-0.0427293	0.0921332	-0.5774
P09232	Background	0.431689	-0.110328	0.36877	-0.078725	0.256811	-0.0943903	0.437244	0.0683684	0.145105	0.156807	0.163208	0.130785
P09436	Background	0.594724	-0.0853625	0.157142	-0.115658	0.102213	-0.148088	0.909537	-0.00810053	0.202378	0.114443	0.544865	-0.0417458
P09440	Background	0.863429	0.039281	0.187731	0.282895	0.554699	0.270363	0.654162	-0.0410697	0.508336	-0.195937	0.841034	0.0333565
P09457	Background	0.751526	-0.0829753	0.408039	-0.206421	0.440177	-0.200534	0.629252	0.135837	0.149468	-0.349907	0.147676	-0.414604
P09624	Background	0.419007	-0.0994824	0.964722	0.00341465	0.618913	0.0273408	0.612092	-0.0432516	0.1363	0.326603	0.114491	0.310692
P09733	Background	0.743679	-0.0683394	0.104098	-0.128476	0.190429	-0.227616	0.887728	-0.0477282	0.948632	-0.00395971	0.0163478	-0.279304
P09734	Background	MV	MV	MV	MV	MV	MV	MV	MV	MV	MV	MV	MV
P09938	Background	0.3306	-0.0914004	0.14553	-0.167401	0.277038	-0.135523	0.388473	0.139956	0.304922	0.0823825	0.160757	0.0868152
P0C0V8	Background	MV	MV	0.411773	0.251906	0.349396	0.227491	0.626827	0.498045	0.586081	-0.355181	0.354761	0.370355
P0C2H7	Background	0.91464	0.00904623	0.897692	-0.0100051	0.416772	-0.0685353	0.716137	-0.0339444	0.997741	0.000734941	0.259364	-0.101745
P0C2H8	Background	0.447869	0.180528	0.325153	0.176097	0.562274	0.0796825	0.411473	0.0890985	0.152704	0.287329	0.0638753	0.45611
P0CH09	Background	0.592427	0.0782383	0.147972	0.172142	0.323501	0.102462	0.326681	0.175366	0.016033	0.190223	0.0371026	0.468051
P0CS90	Background	0.518316	0.0348636	0.460322	-0.0239398	0.295885	-0.0389521	0.704012	-0.0163645	0.0329495	0.209099	0.0257461	0.153783
P0CT04	Background	0.594724	0.078373	0.913309	0.0124425	0.416434	0.0964774	0.589919	0.103568	0.374918	0.297747	0.230845	0.497792
P0CX09	Background	0.721892	-0.035596	0.451475	0.0723679	0.491614	-0.0449166	0.589123	0.0597039	0.358791	0.160965	0.325776	0.175752
P0CX24	Background	0.151987	0.190967	0.306628	0.094018	0.265685	0.0394186	0.102309	0.118272	0.391219	0.0666303	0.110638	0.224321
P0CX26	Background	0.650322	0.104839	0.460322	0.161168	0.461741	0.139279	0.611958	-0.0428062	0.342487	-0.546059	0.385461	-0.449586
P0CX30	Background	0.458589	-0.212439	0.318805	-0.225656	0.56614	-0.141061	0.625906	-0.142365	0.701105	-0.0713606	0.164807	-0.354786
P0CX32	Background	0.743264	0.0311387	0.895935	0.011751	0.618532	-0.0237039	0.393337	-0.110436	0.367671	-0.145064	0.174047	-0.279203
P0CX34	Background	0.758623	0.0806944	0.848395	-0.060179	0.507511	0.155488	0.857827	0.0607926	0.653674	-0.103808	0.545854	0.112473
P0CX36	Background	0.518316	-0.0828152	0.467642	-0.0671765	0.507511	-0.0571475	0.388473	0.0678418	0.220585	-0.123481	0.285282	-0.112787
P0CX38	Background	0.493119	0.0579017	0.629524	0.0292962	0.302069	-0.0707478	0.483406	0.0708036	0.100458	-0.256844	0.0453342	-0.256788
P0CX40	Background	0.764992	0.0487439	0.0676931	0.0874192	0.934547	-0.00629014	0.253866	0.188072	0.116554	-0.230257	0.440339	-0.048475
P0CX42	Background	0.537313	-0.0840268	0.233837	-0.136345	0.186633	-0.146078	0.815371	0.0211764	0.266769	0.13	0.952363	0.00509853
P0CX44	Background	0.653436	-0.0460938	0.0967974	-0.150333	0.0827692	-0.14032	0.277329	0.172079	0.358791	-0.172318	0.421714	-0.140559
P0CX46	Background	0.363502	0.061601	0.916475	-0.00734606	0.887053	0.0099748	0.49766	-0.0792928	0.279812	0.0579947	0.808727	-0.0113233
P0CX48	Background	0.143276	0.171897	0.0224356	0.143692	0.618532	0.0236187	0.589919	0.0404333	0.21682	0.199898	0.154187	0.26395
P0CX50	Background	0.65091	0.0572923	0.334051	0.121243	0.285307	0.110441	0.791839	-0.0208486	0.1363	0.145315	0.103255	0.234908
P0CX52	Background	0.46803	0.21348	0.144429	0.394944	0.200437	0.312359	0.415855	-0.101473	0.220585	-0.311267	0.611514	-0.100381
P0CX54	Background	0.556383	-0.065538	0.592308	-0.0471834	0.268638	-0.0799212	0.423388	-0.0757889	0.543385	-0.0905002	0.220725	-0.24621
P0CX56	Background	0.472617	0.0823047	0.151552	0.134935	0.0840452	0.150552	0.75789	-0.0106327	0.497807	0.0332384	0.0637438	0.173158
P0CX83	Background	0.639405	0.0291706	0.507798	-0.0590933	0.122605	-0.100414	0.220464	0.0838589	0.351411	0.0612872	0.46291	0.0447325
P0CX85	Background	0.554974	0.0751788	0.752126	-0.0258522	0.6061	-0.0372302	0.247201	0.293013	0.795743	-0.0259241	0.0979836	0.229859
P10080	Background	0.467889	-0.122552	0.185231	-0.274728	0.0472968	-0.306706	0.612092	0.0466715	0.512036	0.0839782	0.277987	-0.176056
P10081	Background	0.730678	0.00423486	0.210468	-0.03262	0.858964	-0.00640305	0.967114	-0.00258014	0.044517	0.272183	0.0657818	0.2632
P10591	Background	0.534159	-0.0393194	0.178012	-0.101392	0.139206	-0.106182	0.225951	0.0179509	0.961996	-0.00494743	0.307267	-0.0931787
P10592	Background	0.508413	-0.0686972	0.0974017	-0.178215	0.0583746	-0.233322	0.17651	0.100232	0.389797	0.0378196	0.206185	-0.0952705
P10622	Background	0.837981	0.0249897	0.682009	-0.0400649	0.928137	-0.0056331	0.341784	0.105911	0.880093	0.0139249	0.362269	0.114203
P10659	Background	0.472617	-0.203006	0.465955	-0.213262	0.178945	-0.271486	0.654162	-0.0437542	0.881247	0.0180567	0.199474	-0.297183
P10664	Background	0.355316	0.0957545	0.313241	0.0696086	0.211056	0.0878168	0.562438	-0.0421973	0.0397417	0.102563	0.0432202	0.148182
P10869	Background	0.635571	-0.134975	0.592308	-0.119103	0.588649	-0.12365	0.288448	0.371513	0.783497	0.0591064	0.294812	0.306969
P10963	Background	0.581924	-0.041315	0.08014	-0.138737	0.099977	-0.167633	0.728639	0.02536	0.143067	-0.10992	0.0356086	-0.252193
P11076	Background	0.631685	-0.221659	0.536375	-0.238122	0.494612	-0.240208	0.388473	0.108207	0.939996	0.00624196	0.677148	-0.125759
P11154	Background	0.493119	-0.226569	0.130588	-0.390435	0.748836	0.0316832	0.681403	-0.374705	0.143607	-0.343973	0.0638753	-0.686995
P11353	Background	0.644748	0.150035	0.164283	-0.151841	0.562274	0.224411	0.629252	-0.405941	0.381718	0.371529	0.56277	0.189999
P11412	Background	0.319478	0.100633	0.656146	0.0247575	0.64159	0.0304779	0.654162	-0.0352038	0.167834	-0.183242	0.119182	-0.187968
P11484	Background	0.347402	-0.061083	0.0912086	-0.109762	0.103911	-0.0826183	0.455682	0.0254936	0.21682	0.0370524	0.489187	-0.0200723
P11491	Background	0.330227	0.457189	0.148911	0.401646	0.234829	0.404262	0.814672	-0.0738821	0.36483	-0.197337	0.515523	0.133043
P11632	Background	0.925393	-0.0167781	0.724876	0.0435862	0.229484	-0.19844	0.169174	0.416278	0.0348197	0.532985	0.0257461	0.750823
P11633	Background	0.962387	0.00959523	0.290251	0.224714	0.562876	-0.0899779	0.552635	0.156653	0.316035	0.250707	0.172709	0.317381
P11745	Background	0.188335	-0.108959	0.270987	-0.247831	0.0149573	-0.281911	0.277329	0.0534195	0.296833	0.223079	0.996459	-0.00541224
P11914	Background	MV	MV	MV	MV	MV	MV	MV	MV	MV	MV	MV	MV
P11986	Background	0.696618	-0.616821	0.932329	0.00904642	0.610354	-0.138413	0.728148	0.121596	0.74318	0.0862366	0.784928	0.0694197
P12385	Background	0.626852	0.168467	0.239463	0.425469	0.896591	0.0330116	0.459219	0.253844	0.401163	0.178033	0.156607	0.464889
P12612	Background	0.769576	-0.0778269	0.91747	0.0465275	0.898573	-0.0168037	0.504063	0.219407	0.30976	0.306258	0.194221	0.508862
P12695	Background	0.927722	0.00968594	0.941085	-0.0107749	0.80506	0.0225119	0.589919	-0.0659043	0.202775	0.0504883	0.917308	0.00709586
P12709	Background	0.405605	0.0440706	0.586494	-0.0260518	0.876128	0.00414306	0.611958	0.0152778	0.365057	-0.0514273	0.526088	-0.0320064
P12904	Background	0.794299	-0.0409495	0.290251	-0.166097	0.56614	-0.14912	0.732549	0.124962	0.111445	-0.835808	0.0107539	-0.859966
P12945	Background	MV	MV	MV	MV	MV	MV	MV	MV	0.573158	0.085662	0.56093	0.0590748
P12962	Background	0.650322	-0.372943	0.401152	-0.196656	0.106864	-0.522197	0.542448	0.174958	0.1363	0.530338	0.439919	0.1831
P13188	Background	0.643469	-0.158737	0.769219	-0.06812	0.672976	-0.0599327	0.937258	0.0122509	0.224446	-0.20138	0.226617	-0.249062
P13298	Background	0.669763	0.0505616	0.597216	-0.0805976	0.98374	-0.000476679	0.311477	0.263331	0.212289	-0.230737	0.766217	0.0321172
P13517	Background	0.664986	-0.0955032	0.78615	-0.129654	0.892362	0.029027	0.277329	-0.260246	0.100111	0.425014	0.355204	0.193796
P13663	Background	0.962387	0.00548941	0.450863	0.0873741	0.956203	-0.00521885	0.44856	0.100777	0.82663	-0.0124389	0.397919	0.0831192
P14020	Background	0.515875	-0.195033	0.1857	-0.260422	0.173315	-0.252846	0.853117	-0.0288688	0.1363	0.173288	0.33475	-0.108427
P14065	Background	0.863429	-0.0487175	0.664068	-0.185757	0.70316	-0.137255	0.762777	0.0518576	0.391988	0.255105	0.813857	0.169708
P14120	Background	0.896415	0.024207	0.284388	0.234656	0.0610193	0.527857	0.431016	0.104026	0.143067	-0.379103	0.226617	0.25278
P14126	Background	0.608051	0.0671495	0.615802	0.0402072	0.579143	0.04177	0.155342	0.126305	0.143067	-0.363499	0.248739	-0.195424
P14127	Background	0.650322	-0.0533729	0.766666	-0.0223615	0.24401	-0.124939	0.355711	0.0871676	0.654374	0.0745583	0.813857	0.0367869
P14306	Background	0.908897	0.0191163	0.688783	0.0563413	0.345496	-0.129785	0.388473	0.124212	0.083226	-0.228445	0.185857	-0.234017
P14540	Background	0.472617	0.0213137	0.224497	-0.0626779	0.326778	-0.0350516	0.205475	0.0853602	0.528407	-0.075194	0.828629	-0.0248855
P14742	Background	0.363502	-0.0522661	0.264768	-0.100727	0.00813472	-0.229716	0.105469	0.100694	0.702554	-0.0175305	0.0944293	-0.146552
P14743	Background	0.650322	-0.0800357	0.597216	-0.156234	0.56614	-0.087777	0.928305	-0.0164354	0.0980771	0.563555	0.61013	0.459342
P14747	Background	0.848957	-0.0248916	0.27527	0.154869	0.929807	0.00732123	0.393593	-0.22247	0.11583	0.527313	0.185857	0.312164
P14832	Background	0.618863	0.0522751	0.115813	0.114414	0.284341	0.045218	0.311477	0.0809637	0.1363	0.116289	0.0229821	0.24247
P14843	Background	0.612486	-0.164839	0.439133	-0.164031	0.268638	-0.198147	0.392682	0.215422	0.404491	-0.157661	0.430955	-0.140387
P14904	Background	0.958843	0.00548171	0.92556	-0.0131948	0.327074	-0.121586	0.704012	0.0673469	0.224446	0.255985	0.267208	0.201746
P14907	Background	0.64504	0.1821	0.965249	0.00477099	0.885372	-0.0223807	0.44856	0.1454	0.105273	0.370465	0.234204	0.493484
P14922	Background	0.419007	-0.317637	0.518358	-0.40208	0.110673	-0.432123	0.498962	0.238875	0.654374	0.11867	0.659358	-0.0745781
P15019	Background	0.767472	0.0159009	0.313145	0.0319381	0.261412	0.0506055	0.279526	0.133171	0.230597	0.127983	0.093788	0.311759
P15108	Background	0.763446	0.0198433	0.155924	-0.0624444	0.618532	-0.0131961	0.145293	-0.0630203	0.654374	0.0126913	0.161003	-0.0635251
P15180	Background	0.669763	-0.0751158	0.416503	-0.0608058	0.402027	-0.0621126	0.629252	-0.0461287	0.654374	0.0358279	0.412977	-0.0724134
P15274	Background	0.846683	-0.401194	0.478202	-0.636982	0.694692	-0.267534	0.611958	-0.537125	0.986402	0.0200413	0.359997	-0.784618
P15303	Background	0.962387	-0.00789092	0.515703	-0.156034	0.106003	-0.209342	0.629252	0.111201	0.671506	0.0776643	0.830657	-0.0204767
P15454	Background	0.900389	-0.0150277	0.913309	-0.0135144	0.687298	-0.0515964	0.625906	0.0670635	0.698352	0.0334184	0.713504	0.0488855
P15496	Background	0.46803	-0.182175	0.0203566	-0.415549	0.0195572	-0.343716	0.448283	-0.0952358	0.24964	-0.123963	0.00856496	-0.562916
P15624	Background	0.472617	-0.0907444	0.144429	-0.125775	0.0888802	-0.178656	0.967114	0.00376189	0.214658	0.122574	0.489187	-0.0523203
P15625	Background	0.987342	0.00186914	0.940445	-0.00774807	0.672976	-0.0533006	0.795892	0.0386441	0.316374	0.0638834	0.56277	0.0492269
P15646	Background	0.726559	-0.0430331	0.858775	-0.0284834	0.56614	0.0915165	0.825463	0.049236	0.826571	-0.0465549	0.588256	0.0941975
P15700	Background	0.651011	-0.0347201	0.59347	0.102414	0.922537	0.0137584	0.649675	-0.144688	0.698352	0.0700176	0.745335	-0.0609119
P15703	Background	0.556383	0.0912057	0.771291	0.0263031	0.496488	-0.0663919	0.470167	-0.0632135	0.282573	0.263313	0.47951	0.133707
P15705	Background	0.319279	0.0591656	0.802584	0.0108545	0.214808	-0.0659942	0.648445	0.0245515	0.355107	0.0867917	0.551183	0.045349
P15731	Background	0.686698	0.119438	0.801772	-0.0324796	0.673305	0.0385211	0.444691	0.129	0.143067	-0.420194	0.228058	-0.252673
P15873	Background	0.628409	-0.0852393	0.391554	-0.137321	0.3181	-0.140473	0.498962	0.0501551	0.549675	0.0434115	0.686079	-0.046906
P15891	Background	0.437129	-0.15129	0.318805	-0.0943603	0.00349738	-0.230197	0.589919	-0.0237865	0.1363	0.162073	0.263438	-0.0919109
P15992	Background	0.638773	-0.0367303	0.592308	-0.0368643	0.165996	-0.128137	0.489757	0.0363827	0.385388	-0.055985	0.115704	-0.14774
P16120	Background	0.485198	-0.126799	0.189476	-0.0832354	0.12629	-0.113328	0.206333	0.0700777	0.24398	-0.103347	0.132794	-0.146598
P16140	Background	0.754383	-0.0254728	0.612747	-0.0401335	0.272663	-0.0962419	0.884603	-0.00765602	0.1363	0.0978118	0.914797	-0.00608615
P16387	Background	0.889293	-0.028197	0.597216	-0.0776031	0.525016	-0.238515	0.937258	-0.0162186	0.247061	0.417738	0.52953	0.163004
P16451	Background	0.227436	0.483613	0.0896555	0.725531	0.0517264	0.815115	0.311477	-0.367349	0.239548	-0.300274	0.517168	0.147493
P16467	Background	0.65091	-0.0337011	0.622926	0.165576	0.56614	-0.118229	0.644463	0.217855	0.567044	-0.00773167	0.56277	0.0918945
P16474	Background	0.472617	-0.0389212	0.32701	0.0306805	0.510264	-0.0184261	0.0982999	0.126985	0.116554	0.170341	0.0550028	0.2789
P16521	Background	0.363461	0.0310741	0.504401	-0.0188226	0.12611	-0.0350785	0.20118	0.042216	0.0866516	-0.0923322	0.0749994	-0.0851948
P16547	Background	0.962387	0.007308	0.597216	0.0774949	0.25659	0.152574	0.20118	0.171373	0.254471	0.146364	0.0427391	0.470311
P16550	Background	0.556383	-0.226308	0.130089	-0.378533	0.0426682	-0.522706	0.903682	0.0292833	0.352745	-0.203996	0.0163314	-0.697419
P16603	Background	0.985678	-0.00648144	0.428314	-0.0834164	0.846766	-0.0297015	0.767355	-0.0455193	0.601832	0.374707	0.613819	0.299487
P16649	Background	0.549293	-0.219137	0.608409	-0.119448	0.306003	-0.251653	0.250476	0.388555	0.608889	0.147765	0.419273	0.284668
P16861	Background	0.644748	-0.0385653	0.387489	-0.0741137	0.201435	-0.112821	0.504063	0.040018	0.304659	0.0870686	0.856566	0.0142651
P16862	Background	0.699129	0.0251238	0.749471	-0.0176076	0.733774	-0.01522	0.948186	-0.00455798	0.152045	-0.117525	0.113623	-0.137303
P17076	Background	0.822772	0.173309	0.966258	0.0339506	0.546434	0.367139	0.704012	0.348096	0.0828828	-0.9915	0.515523	-0.276266
P17106	Background	0.901166	-0.0425173	0.974485	0.0116514	0.977693	-0.00311336	0.786469	-0.0601728	0.530586	0.113535	0.805991	0.0502484
P17255	Background	0.536746	-0.0538296	0.634508	0.0227049	0.510264	-0.0302039	0.436271	0.0352129	0.88579	0.00787895	0.841429	0.0128879
P17423	Background	0.508413	-0.101653	0.163668	-0.116088	0.0583746	-0.275757	0.458642	-0.0822512	0.165578	0.122404	0.0524741	-0.235604
P17505	Background	0.213089	0.0584174	0.638657	-0.0151367	0.678988	-0.00732657	0.776679	0.010745	0.506016	0.0774821	0.48852	0.0809005
P17536	Background	0.146076	0.483458	0.0896555	0.380898	0.0355143	0.531166	0.782294	-0.0376729	0.143067	-0.374487	0.458911	0.119006
P17555	Background	0.377608	-0.188067	0.148911	-0.263592	0.127692	-0.314403	0.631934	0.0183644	0.797368	0.00564386	0.140978	-0.290395
P17649	Background	0.296788	-0.109102	0.0335879	-0.235165	0.151124	-0.255749	0.876289	0.027002	0.472153	0.123462	0.544865	-0.105285
P17695	Background	0.330227	-0.403261	0.178714	-0.279436	0.0710069	-0.432549	0.277861	0.275069	0.102942	-0.384204	0.0169971	-0.541685
P17709	Background	0.21138	-0.0917243	0.029014	-0.184883	0.195489	-0.163538	0.724383	-0.0466322	0.168771	-0.172409	0.0431633	-0.382579
P17891	Background	0.499745	-0.175686	0.456255	-0.143667	0.527277	-0.116436	0.343886	-0.218	0.142414	0.45161	0.549072	0.117174
P17967	Background	0.662308	0.0174978	0.59347	-0.0174939	0.284341	0.050164	0.312113	0.10758	0.0466419	-0.466413	0.103255	-0.308669
P18239	Background	0.485198	-0.0587253	0.227555	-0.0884997	0.0601959	-0.18292	0.348069	0.0991767	0.1363	0.165453	0.201398	0.0817099
P18544	Background	0.896415	-0.027189	0.965249	0.0417395	0.746574	-0.116071	0.472448	0.328668	0.897853	-0.0553171	0.750469	0.15728
P18562	Background	0.976112	0.00123867	0.89602	0.0166133	0.91787	-0.00907027	0.392682	-0.192672	0.506668	-0.0898834	0.0704406	-0.291626
P18961	Background	0.639405	-0.156488	0.379526	-0.293	0.525016	-0.178705	0.86346	0.0489539	0.404491	0.150114	0.960205	0.0203631
P19073	Background	0.644748	-0.274653	0.59822	-0.139615	0.546478	-0.302703	0.68839	0.105433	0.504136	0.203223	0.557032	0.00595367
P19097	Background	0.391089	-0.0856729	0.175383	-0.102615	0.108698	-0.151258	0.612092	0.0291541	0.378383	0.0423575	0.223461	-0.0797467
P19146	Background	0.908897	0.0438565	0.839082	-0.0682436	0.956203	-0.00690225	0.99493	0.00759796	0.570422	-0.346109	0.558209	-0.345414
P19262	Background	0.317658	-0.116772	0.0107802	-0.266866	0.00911674	-0.404752	0.615426	0.0691666	0.312779	0.125965	0.0284687	-0.209621
P19358	Background	0.644748	0.0660533	0.867206	-0.0168281	0.950771	-0.00726264	0.809967	-0.0279011	0.266953	0.142049	0.40208	0.106886
P19414	Background	0.897085	0.0065268	0.602253	-0.0213947	0.173315	-0.072427	0.123866	0.14316	0.403951	0.0439746	0.110638	0.114707
P19454	Background	0.644748	-0.10908	0.193687	-0.320616	0.546434	-0.123149	0.343886	0.366831	0.432231	0.227911	0.155379	0.471593
P19881	Background	MV	MV	MV	MV	MV	MV	MV	MV	0.57669	0.101108	0.000694846	-11.7493
P19882	Background	0.419007	-0.0489778	0.189476	-0.0640675	0.0310424	-0.135676	0.455682	0.0230849	0.254471	0.0613089	0.302125	-0.0512825
P20049	Background	MV	MV	MV	MV	MV	MV	MV	MV	MV	MV	MV	MV
P20051	Background	0.307057	-0.186581	0.92867	-0.0392811	0.496488	-0.122008	0.459219	0.59401	0.971304	-0.0111973	0.352611	0.460805
P20081	Background	0.594724	-0.0495156	0.233837	-0.113835	0.11736	-0.148299	0.519152	-0.0460629	0.285516	0.130368	0.542269	-0.063994
P20107	Background	0.693445	-0.157566	0.966258	-0.000570742	0.247249	-0.381935	0.445594	0.179199	0.100458	0.491804	0.341217	0.289068
P20449	Background	0.644748	-0.236804	0.913419	0.057208	0.65838	-0.194885	0.775252	-0.0945358	0.189945	0.424293	0.802518	0.134872
P20459	Background	0.363502	-0.177615	0.188552	-0.237686	0.113571	-0.282051	0.775252	-0.0281922	0.161479	0.15399	0.228058	-0.156253
P20606	Background	0.574431	-0.105077	0.167225	-0.152749	0.107539	-0.162655	0.167593	0.127635	0.88579	-0.030769	0.723031	-0.0657889
P20967	Background	0.396138	-0.11145	0.181701	-0.142112	0.0759748	-0.260071	0.277329	0.0617597	0.707901	-0.0320343	0.110638	-0.230346
P21242	Background	0.976112	0.00921109	0.801772	-0.0612656	0.327074	-0.227223	0.625906	0.136413	0.204317	-0.831594	0.163208	-0.922403
P21243	Background	0.554974	-0.190626	0.520297	-0.119914	0.354396	-0.162879	0.906703	-0.0147155	0.106096	0.243502	0.693296	0.0659069
P21264	Background	MV	MV	MV	MV	MV	MV	MV	MV	MV	MV	MV	MV
P21306	Background	0.846683	0.0394651	0.691664	0.0825034	0.26631	0.157477	0.478418	0.143012	0.140049	0.333063	0.0236816	0.633552
P21576	Background	0.31627	-0.268214	0.966258	0.00377862	0.280599	-0.106903	0.445594	-0.0857059	0.202775	0.123177	0.420409	-0.0694322
P21734	Background	MV	MV	0.416503	0.302067	MV	MV	0.669559	0.130689	0.569829	-0.0334972	MV	MV
P21801	Background	0.908897	0.0265712	0.77191	-0.054547	0.746363	0.074358	0.78607	-0.0644616	0.296833	0.432234	0.277987	0.44213
P21954	Background	0.896415	0.0126785	0.766464	-0.0239802	0.755344	-0.0258125	0.483406	0.068405	0.326344	0.0906134	0.240594	0.133206
P21965	Background	0.597937	0.192739	0.966258	0.0193977	0.588649	-0.120964	0.728639	-0.0840667	0.666507	-0.0810332	0.295393	-0.286063
P22133	Background	0.657684	-0.0613243	0.54921	-0.0547778	0.442045	-0.0617325	0.388473	0.0965571	0.202775	0.119972	0.134236	0.154797
P22137	Background	0.447869	-0.0755211	0.178012	-0.112398	0.111118	-0.134625	0.274379	0.0797981	0.0298919	0.0972255	0.430186	0.0423982
P22141	Background	0.732404	-0.15999	0.416503	0.16064	0.746148	0.0411617	0.728639	-0.038465	0.0938158	0.247774	0.17313	0.250471
P22146	Background	0.675347	-0.151444	0.913309	-0.0204484	0.509938	-0.225659	0.139103	0.319874	0.366558	-0.116271	0.886568	-0.0220567
P22147	Background	0.0234106	9.17129	0.00619642	9.17129	0.23725	1.21978	MV	MV	0.305386	-0.577322	0.405642	0.28454
P22202	Background	0.919394	-0.00999724	0.846753	0.0324572	0.381193	-0.130706	0.455682	0.0976332	0.274958	0.262067	0.321237	0.228994
P22203	Background	0.437129	-0.0610673	0.126103	-0.158843	0.305186	-0.0936247	0.35916	0.116285	0.386637	0.099812	0.329917	0.122472
P22217	Background	0.168607	-0.206696	0.176281	-0.280616	0.00834509	-0.339066	0.0445691	0.23188	0.0606325	0.130126	0.563551	0.02294
P22336	Background	0.66759	-0.209592	0.574557	-0.228456	0.8033	-0.0641566	0.782721	-0.156507	0.202775	0.723979	0.289106	0.503316
P22353	Background	0.908897	-0.0182915	0.852657	-0.0401494	0.64159	-0.0817123	0.951592	-0.0363193	0.654374	0.134746	0.939538	0.0167148
P22515	Background	0.472617	-0.0704209	0.0926789	-0.183564	0.107539	-0.152416	0.169174	0.131072	0.266953	-0.08105	0.210254	-0.102394
P22696	Background	0.516349	0.301486	0.387489	0.383915	0.156768	0.343354	0.444691	0.281896	0.274264	-0.326518	0.170977	0.298731
P22768	Background	0.644748	-0.0553419	0.450789	-0.0860727	0.20802	-0.141606	0.704012	0.0151544	0.425159	-0.0771776	0.140978	-0.20363
P22803	Background	0.786704	0.0172897	0.135937	-0.04779	0.158332	-0.13026	0.0748918	0.350023	0.864984	0.00458814	0.00740867	0.224351
P22943	Background	0.227436	0.355426	0.175383	0.273113	0.173315	0.238146	0.123866	-0.281293	0.0581114	-0.381557	0.0872686	-0.424705
P23180	Background	0.472617	0.0481001	0.450479	0.059966	0.987461	0.000638763	0.144668	-0.263553	0.79147	-0.0371023	0.15767	-0.300017
P23248	Background	0.469967	0.107196	0.572823	0.0290147	0.194025	0.0512459	0.205475	0.148672	0.226609	-0.248715	0.735712	-0.0487977
P23254	Background	0.785205	0.018976	0.598793	-0.0248469	0.161951	-0.051021	0.504063	0.0247242	0.626979	-0.0185554	0.324246	-0.0448522
P23287	Background	MV	MV	MV	MV	MV	MV	MV	MV	MV	MV	MV	MV
P23301	Background	0.227436	0.133335	0.691664	-0.0184853	0.320011	0.130806	0.828376	0.033672	0.997741	-0.0108107	0.461527	0.153667
P23542	Background	0.335429	0.0705211	0.387489	0.0635843	0.478005	0.0355294	0.498962	-0.0814336	0.1363	0.23594	0.0284687	0.190036
P23594	Background	MV	MV	MV	MV	MV	MV	MV	MV	MV	MV	MV	MV
P23615	Background	0.863429	-0.0349124	0.63545	-0.0480884	0.679392	0.0440743	0.669618	-0.146823	0.564865	-0.0432691	0.359997	-0.146018
P23638	Background	0.798909	0.0677757	0.345015	-0.2623	0.632583	-0.0884928	0.775252	-0.0733794	0.224368	0.328004	0.440339	0.166132
P23639	Background	0.454504	-0.379959	0.0512148	-0.611459	0.036886	-0.709361	0.562438	-0.108009	0.0621383	0.500209	0.103255	-0.317162
P23641	Background	0.958843	-0.00601044	0.268488	-0.0708454	0.0466084	-0.14369	0.0681986	0.18378	0.21075	-0.19786	0.267208	-0.157769
P23644	Background	0.516349	-0.11585	0.580489	-0.101057	0.752685	-0.0311034	0.533491	0.158602	0.97734	0.010479	0.373479	0.137977
P23724	Background	0.493119	0.268695	0.48703	0.243782	0.3543	0.219653	0.155342	0.0785754	0.88445	-0.0239325	0.284919	0.274296
P23776	Background	0.835282	-0.0580192	0.491953	-0.0896494	0.187332	-0.219957	0.780225	-0.0419471	0.80799	-0.0460657	0.202226	-0.30797
P24000	Background	0.244748	0.326609	0.237056	0.275351	0.037149	0.350401	0.102309	-0.258443	0.758579	0.0145228	0.163208	0.106481
P24280	Background	0.556383	0.0879958	0.197978	-0.180883	0.324961	-0.13838	0.450808	-0.14301	0.649793	0.0405159	0.134236	-0.240874
P24783	Background	0.636355	0.278611	0.941085	-0.0314049	0.752685	0.111853	0.951592	-0.0123569	0.267515	0.181695	0.422797	0.281191
P25039	Background	0.673934	-0.0694432	0.684689	-0.0512058	0.308421	-0.324702	0.589919	0.207977	0.997741	-0.00441164	0.511388	-0.121137
P25087	Background	0.787854	-0.0158038	0.162087	-0.117691	0.249777	-0.0985961	0.455682	0.0819682	0.654374	-0.0240209	0.456143	-0.0406488
P25293	Background	0.770192	-0.0605439	0.40111	-0.148391	0.12611	-0.13084	0.316108	0.0606366	0.346864	0.0805063	0.88567	0.0103025
P25294	Background	0.687065	-0.0543419	0.342636	-0.0661529	0.127692	-0.121834	0.473232	-0.0689022	0.268464	0.241709	0.71707	0.0509733
P25332	Background	MV	MV	MV	MV	MV	MV	MV	MV	0.541146	3.32462	0.683385	2.45501
P25342	Background	MV	MV	MV	MV	MV	MV	MV	MV	MV	MV	MV	MV
P25343	Background	0.485198	-0.117136	0.674681	0.0661854	0.968184	0.00199902	0.714746	-0.0735104	0.281343	0.370283	0.319568	0.298772
P25349	Background	0.419007	-0.460973	0.217997	-0.557108	0.173315	-0.525933	0.129933	0.260131	0.885837	-0.0235537	0.301385	-0.289356
P25373	Background	0.63541	-0.0994738	0.430235	-0.1464	0.592294	-0.117902	0.652355	-0.111562	0.37957	-0.103281	0.136079	-0.332745
P25375	Background	0.655274	-0.100504	0.71522	0.193781	0.618532	-0.0858693	0.538778	0.115106	0.526862	0.451887	0.508681	0.481123
P25376	Background	0.307908	-0.334782	0.40111	-0.212682	0.160043	-0.323709	0.468001	0.197169	0.609909	-0.0764607	0.249122	-0.203001
P25386	Background	0.573937	-0.112889	0.634508	-0.109845	0.862344	-0.0551097	0.631934	0.393798	MV	MV	0.538416	0.311666
P25443	Background	0.516349	0.126201	0.345015	-0.0527175	0.402027	-0.032962	0.589919	-0.0289387	0.158345	-0.282878	0.114491	-0.344779
P25451	Background	0.763446	-0.0815545	0.212419	-0.341646	0.173315	-0.33598	0.853117	-0.0289983	0.151202	0.262635	0.504965	-0.102344
P25491	Background	0.723669	0.0730577	0.969089	0.00731833	0.404576	0.150661	0.498962	-0.14585	0.365347	-0.263026	0.356648	-0.258215
P25559	Background	MV	MV	MV	MV	MV	MV	0.656486	0.0254786	0.503567	0.0777026	0.522052	-0.43892
P25572	Background	MV	MV	MV	MV	MV	MV	MV	MV	MV	MV	MV	MV
P25605	Background	0.686573	-0.195991	0.576241	-0.326333	0.582377	-0.249272	0.951592	-0.0225366	0.368696	-0.185487	0.39454	-0.457296
P25619	Background	0.81414	0.0276707	0.439257	-0.120439	0.777358	-0.0518697	0.331989	0.37183	0.698352	-0.0828236	0.277987	0.237136
P25623	Background	0.958843	0.0158348	0.27172	-0.285293	0.205207	-0.291227	0.589919	0.107622	0.304489	0.296329	0.63038	0.112725
P25627	Background	MV	MV	MV	MV	MV	MV	MV	MV	0.0159356	-14.7612	0.0018019	-14.7612
P25631	Background	0.472617	-0.0870199	0.604614	0.0741917	0.284269	-0.536772	0.654162	0.245932	0.1363	0.387236	0.489187	0.0963957
P25644	Background	MV	MV	MV	MV	MV	MV	MV	MV	0.0506387	-10.3598	0.0280996	-10.3598
P25654	Background	MV	MV	MV	MV	MV	MV	MV	MV	MV	MV	MV	MV
P25694	Background	0.573937	-0.0860987	0.393504	-0.113285	0.234181	-0.167663	0.715777	0.0126441	0.214658	0.099288	0.568842	-0.0557308
P25719	Background	0.851501	-0.00714069	0.693833	0.0253137	0.416737	0.0503603	0.224043	-0.153753	0.164699	0.11484	0.802067	0.0114473
P26309	Background	0.844686	-0.0514882	0.251752	-0.237981	0.25659	-0.249146	0.657117	-0.0905012	0.274264	0.340437	0.964662	0.000789777
P26321	Background	0.687065	-0.0184617	0.863138	-0.00322692	0.110663	-0.0531073	0.851759	-0.00910741	0.1363	-0.109602	0.0872686	-0.171817
P26570	Background	0.918337	0.0233496	0.608409	-0.452816	0.304923	-0.202903	0.212835	0.546934	0.421508	-0.349217	0.95693	-0.00518698
P26637	Background	0.188335	-0.0603691	0.057131	-0.080068	0.0469925	-0.126292	0.276337	-0.0615024	0.100458	0.298644	0.251442	0.110849
P26755	Background	0.630692	-0.220872	0.421559	-0.217784	0.231212	-0.336241	0.840895	-0.03362	0.0813079	0.425036	0.828629	0.0551753
P26783	Background	0.637898	0.0615446	0.187687	0.110017	0.885334	0.00757218	0.074957	0.14028	0.1363	-0.115455	0.56277	0.032397
P26784	Background	0.91464	0.00463531	0.450597	0.0597291	0.20121	0.0725652	0.758404	0.0145545	0.285516	0.0960604	0.111219	0.18318
P26785	Background	0.177104	0.103501	0.0171533	0.227284	0.0490422	0.141674	0.204853	-0.105722	0.366169	0.0698017	0.230845	0.105753
P26786	Background	0.450924	-0.0386495	0.187731	-0.0959269	0.036886	-0.0891319	0.654162	-0.0120928	0.230597	0.033142	0.0749994	-0.0680826
P27476	Background	0.499745	0.639634	0.387489	0.481443	0.416492	0.377546	0.696582	-0.359692	MV	MV	0.515523	0.553664
P27614	Background	0.740267	-0.0489522	0.592308	-0.0829119	0.733789	-0.0590958	0.504246	0.144529	0.274958	-0.16142	0.604577	-0.075986
P27616	Background	0.436236	-0.185943	0.187687	-0.29709	0.178945	-0.265679	0.758263	-0.0508205	0.0726004	0.272073	0.577017	-0.0444269
P27809	Background	MV	MV	MV	MV	MV	MV	MV	MV	0.307202	-0.957506	0.430955	-1.39803
P27999	Background	0.555032	-0.168379	0.615727	-0.0974091	0.156165	-0.392665	0.928305	-0.0254352	0.083226	0.57405	0.440339	0.15595
P28007	Background	0.536746	-0.209893	0.210468	-0.388311	0.166189	-0.439975	0.930056	0.00556827	0.294434	0.0629286	0.182593	-0.371478
P28240	Background	0.357856	-0.13156	0.15814	-0.146741	0.255154	-0.144544	0.850211	-0.0229102	0.100111	-0.178467	0.0175387	-0.345921
P28241	Background	0.597937	-0.0531139	0.357947	-0.0724742	0.24401	-0.0989596	0.75789	0.0247349	0.199314	-0.0852332	0.103255	-0.159458
P28272	Background	0.74215	-0.0303396	0.217997	-0.14834	0.187332	-0.0901213	0.505084	-0.0510852	0.152704	-0.328303	0.0979836	-0.46951
P28274	Background	0.669763	0.178374	0.722442	-0.111576	0.56614	-0.23369	0.657832	0.203817	0.899249	-0.301223	0.861985	-0.331096
P28319	Background	0.644748	0.100524	0.267351	0.321547	0.766592	0.0669405	0.388473	0.394847	0.274958	0.223411	0.0453342	0.685198
P28495	Background	0.962387	0.00209984	0.479691	0.0751162	0.742506	-0.116226	0.672683	0.188484	0.680457	0.115115	0.538902	0.187373
P28707	Background	0.0946154	-0.13401	0.592839	-0.0641562	0.113571	-0.116459	0.416137	0.0589094	0.0940945	0.24949	0.103255	0.19194
P28777	Background	0.405605	-0.166965	0.0984233	-0.167392	0.13889	-0.207932	0.392682	-0.124684	0.1363	-0.395071	0.0604479	-0.727686
P28834	Background	0.52871	-0.0688163	0.62519	-0.039466	0.279523	-0.0489299	0.98503	0.00137216	0.171052	0.181658	0.228058	0.1341
P29311	Background	0.540701	-0.0462189	0.187687	-0.0456836	0.0618826	-0.112613	0.205513	0.124425	0.917148	0.00421286	0.56277	0.0160253
P29453	Background	0.312273	0.139058	0.0775982	0.213678	0.0885945	0.167043	0.7781	0.013118	0.34512	-0.103468	0.430767	0.0766928
P29509	Background	0.831475	-0.0206523	0.187757	-0.134102	0.210168	-0.123742	0.39044	-0.0418894	0.732811	0.0153558	0.131313	-0.150276
P29547	Background	0.651011	-0.0452606	0.592308	-0.0520157	0.247249	-0.106308	0.625906	0.0661239	0.419145	0.0924523	0.501424	0.0522686
P29704	Background	0.453208	0.303517	0.439257	0.230245	0.158332	0.452975	0.813574	0.0664533	0.25	-0.348451	0.430955	0.170977
P29952	Background	0.594724	0.0789536	0.648581	-0.0415629	0.311804	-0.106375	0.99493	0.000360266	0.66018	0.0407796	0.577017	-0.0652354
P30402	Background	MV	MV	MV	MV	MV	MV	MV	MV	MV	MV	MV	MV
P30624	Background	0.574431	-0.0712455	0.791031	0.0257947	0.708217	-0.0436111	0.900147	-0.02556	0.532692	-0.0976593	0.285282	-0.16683
P30656	Background	0.896415	-0.0220922	0.964722	0.0142984	0.187523	-0.350468	0.402025	0.258277	0.991186	-0.00476564	0.76302	-0.0969568
P30657	Background	0.92249	0.0135683	0.78615	-0.11566	0.172763	0.398104	0.660058	-0.0644521	0.564865	-0.0558295	0.282585	0.277823
P30822	Background	0.844686	0.04171	0.173351	-0.33129	0.455971	-0.139487	0.458642	-0.154787	0.391219	0.128121	0.373128	-0.166154
P30902	Background	0.604251	-1.0708	0.553993	-0.805503	0.519369	-0.683479	0.629252	-0.452464	0.0159356	14.2899	MV	MV
P30952	Background	0.485198	-0.0956453	0.0320351	-0.259771	0.00391157	-0.307292	0.455682	-0.0335658	0.385388	-0.0460165	0.0162735	-0.386874
P31116	Background	0.958843	0.00276365	0.131266	-0.105643	0.0829431	-0.186507	0.716137	-0.0252526	0.1363	-0.208805	0.041191	-0.420564
P31373	Background	0.908897	-0.0066439	0.0485237	-0.0498651	0.290943	-0.0406088	0.0948351	-0.136094	0.201153	-0.292435	0.110638	-0.469138
P31383	Background	0.76596	-0.0895648	0.575875	-0.152216	0.354396	-0.121909	0.637766	0.0981937	0.208301	-0.262683	0.148886	-0.286398
P31412	Background	0.686238	0.0553105	0.895935	-0.0201673	0.906592	0.0117742	0.758263	-0.121089	0.296957	0.161983	0.705514	0.0526678
P31539	Background	0.347517	-0.118281	0.291236	-0.0907674	0.145259	-0.137281	0.20118	0.0953681	0.1363	0.0646559	0.694269	0.022743
P31688	Background	0.707694	0.134988	0.386241	-0.318528	0.279977	-0.356804	0.945315	0.0140919	0.31599	0.305844	0.871508	-0.0368678
P31787	Background	0.65091	-0.073794	0.0234625	-0.317039	0.00602776	-0.253461	0.240688	-0.106578	0.193452	-0.0862838	0.00950617	-0.446322
P32074	Background	0.63541	0.0621191	0.733294	-0.0122964	0.591045	-0.0533869	0.388473	-0.148149	0.0170393	0.108166	0.0637438	-0.0933707
P32179	Background	0.650322	0.414609	0.612747	0.396732	0.876128	0.157011	0.537132	0.126	0.707901	-0.177777	0.909039	0.105234
P32191	Background	0.312273	-0.393125	0.342636	-0.241812	0.253883	-0.265417	0.682426	0.0494742	0.134972	0.398325	0.401913	0.182382
P32263	Background	0.658192	-0.17501	0.608409	-0.0703067	0.242854	-0.320632	0.884603	0.0492685	0.598547	-0.368054	0.380278	-0.639418
P32288	Background	0.653436	-0.0565469	0.758275	-0.0170404	0.467378	-0.0677314	0.58983	0.0617477	0.322032	-0.127108	0.300475	-0.133092
P32316	Background	0.937573	-0.00556115	0.741034	-0.0394355	0.586029	-0.0424444	0.448526	0.101771	0.599295	0.0499561	0.307267	0.109283
P32324	Background	0.556383	-0.0125659	0.471377	-0.0167489	0.173876	-0.0290457	0.0982999	0.0642097	0.296833	0.040191	0.125195	0.075355
P32327	Background	0.79459	-0.0335584	0.941085	0.0131227	0.614572	-0.0637015	0.483406	-0.0841544	0.1363	0.157177	0.95499	0.0093208
P32335	Background	MV	MV	MV	MV	MV	MV	0.653236	-0.0851493	0.920906	-0.0299645	0.334494	-0.0734934
P32337	Background	0.65091	-0.0782184	0.264768	-0.215165	0.119449	-0.302052	0.981234	-0.0108429	0.22214	-0.284202	0.0162735	-0.597097
P32340	Background	0.844686	0.0282036	0.163758	-0.288064	0.139926	-0.298789	0.969286	0.00649819	0.282713	0.368745	0.723031	0.0764543
P32352	Background	0.65091	0.0179249	0.633127	0.0659665	0.643027	0.0819489	0.654162	0.0245893	MV	MV	0.321665	0.451644
P32356	Background	0.82554	-0.0552421	0.450789	-0.234308	0.507511	-0.188637	0.343886	0.289016	0.594917	-0.368395	0.577017	-0.268016
P32366	Background	0.906848	0.0230313	0.964638	-0.000217795	0.733774	-0.0765	0.482485	0.218889	0.225074	0.199989	0.131313	0.342378
P32368	Background	0.805267	0.0202533	0.638657	-0.0508516	0.761593	-0.0306183	0.742848	-0.0458077	0.205173	0.165551	0.360797	0.0891254
P32377	Background	0.586122	0.0388302	0.576978	-0.0320692	0.119449	-0.084857	0.673699	0.0366574	0.151619	0.191272	0.206492	0.143072
P32379	Background	0.835629	-0.0421608	0.926667	-0.0179046	0.618532	0.0774839	0.444691	-0.219423	0.204317	0.301158	0.292596	0.15922
P32381	Background	0.961567	0.0049645	0.74438	0.028226	0.156165	-0.162875	0.498962	0.0572672	0.161479	0.275411	0.277987	0.169803
P32445	Background	0.493119	0.226417	0.167225	0.446192	0.194286	0.308144	0.774221	0.0605099	0.995439	0.00760031	0.131313	0.376254
P32449	Background	0.736271	0.0294199	0.766666	0.0229163	0.614915	-0.0354316	0.589123	0.0513859	0.330518	-0.354367	0.334494	-0.338413
P32453	Background	0.628409	-0.265602	0.439577	-0.250605	0.535126	-0.212525	0.928305	0.0532949	0.70341	-0.113411	0.352611	-0.272641
P32454	Background	0.419007	-0.138578	0.237056	-0.118526	0.117955	-0.178129	0.506782	0.0609837	0.182967	0.176881	0.544865	0.0597358
P32463	Background	0.848957	0.0588	0.392596	0.244116	0.711983	0.0891963	0.728639	-0.0717583	0.278231	0.200065	0.379052	0.217503
P32468	Background	0.65091	0.144097	0.820661	-0.11404	0.885372	0.032852	0.649675	-0.187917	0.250136	0.28389	0.534959	0.128825
P32469	Background	0.65091	-0.171486	0.296227	-0.158501	0.510264	-0.100154	0.673626	-0.0607829	0.321159	0.2241	0.710568	0.0631633
P32471	Background	0.485198	-0.145958	0.0436809	-0.314055	0.0764514	-0.217483	0.20118	-0.172607	0.0644833	-0.436467	0.0122291	-0.826557
P32473	Background	0.679384	0.0675332	0.46427	-0.0591131	0.872212	0.01943	0.716137	-0.068281	0.772101	-0.0458577	0.544865	-0.0947088
P32476	Background	0.863429	-0.0779953	0.374554	-0.120611	0.299379	-0.121644	0.737757	0.0537202	0.291991	0.340715	0.348754	0.272791
P32481	Background	0.478808	-0.0807547	0.387162	-0.0774514	0.118705	-0.172449	0.654162	0.0196918	0.143607	0.260977	0.321468	0.10822
P32496	Background	0.511632	-0.219931	0.518358	-0.164608	0.255592	-0.244544	0.543163	-0.172886	0.432712	0.234326	0.549297	-0.183105
P32497	Background	0.438272	-0.0972576	0.325153	-0.0871438	0.145259	-0.141365	0.60508	0.0739898	0.69395	-0.0368486	0.202226	-0.104224
P32501	Background	MV	MV	MV	MV	MV	MV	MV	MV	MV	MV	MV	MV
P32521	Background	0.57144	0.760588	0.0432984	0.689606	0.207195	1.11646	0.448283	-0.702088	0.88579	0.0157624	0.072723	0.430135
P32527	Background	0.330227	-0.145664	0.0729109	-0.184915	0.0115087	-0.245079	0.0937285	0.238946	0.1363	0.141227	0.111694	0.135094
P32528	Background	0.653311	-0.301312	0.570966	-0.130989	0.896591	0.032054	0.357338	-0.409263	0.986894	0.0165178	0.185857	-0.360692
P32558	Background	0.516349	0.495761	0.296227	0.722796	0.298689	0.645927	0.962656	0.0155539	0.934549	0.0971905	0.223239	0.758671
P32563	Background	0.188335	-0.226422	0.195648	-0.306871	0.0292627	-0.433953	0.498962	0.189587	0.424106	0.183272	0.64081	-0.0610942
P32565	Background	0.618863	-0.106006	0.991556	0.00331588	0.284341	-0.157166	0.258561	0.177394	0.124565	0.277822	0.119182	0.29805
P32582	Background	0.136998	-0.101874	0.226561	-0.0815266	0.18164	-0.135229	0.498962	0.0594735	0.205173	0.108097	0.554001	0.0323415
P32588	Background	0.694173	-0.0900524	0.935446	0.0106749	0.6061	-0.0863493	0.653195	-0.0894417	0.0198325	0.439765	0.0637438	0.263974
P32589	Background	0.493119	0.0717575	0.763176	-0.0209065	0.595704	-0.0365411	0.660058	0.0290895	0.266953	-0.146804	0.216151	-0.154255
P32590	Background	0.98646	-0.0649597	0.648788	-0.218092	0.435198	-0.351378	0.277329	0.207464	0.0527513	-0.420642	0.294812	-0.564556
P32598	Background	0.74215	-0.0261847	0.0635574	-0.195391	0.292144	-0.0881851	0.253866	-0.163291	0.100458	0.258503	0.917308	0.00702691
P32599	Background	0.723046	-0.0369377	0.628584	-0.0498772	0.335503	-0.10044	0.311477	0.110626	0.552884	0.0605023	0.544865	0.0706881
P32602	Background	0.347517	-0.29753	0.78615	-0.121848	0.421005	-0.359737	0.589919	0.313249	0.881654	-0.0846562	0.793455	-0.131144
P32604	Background	MV	MV	MV	MV	MV	MV	MV	MV	MV	MV	MV	MV
P32608	Background	0.580271	-0.110661	0.940445	-0.0137035	0.876128	-0.0512288	0.74479	-0.0875399	0.519839	0.289531	0.659981	0.150762
P32610	Background	0.84078	-0.0706879	0.576241	0.298091	0.999951	0.0325696	0.612092	0.469907	0.504136	-0.726403	0.611156	-0.223926
P32614	Background	0.317658	-0.27539	0.461954	-0.150671	0.595329	-0.102825	0.570244	-0.172323	0.680457	-0.0755434	0.115052	-0.350691
P32623	Background	0.650322	0.0973783	0.39872	-0.275959	0.459713	0.714799	0.470167	-1.16766	0.266953	0.451778	0.95499	-0.00108229
P32626	Background	0.397994	0.350801	0.218568	0.521656	0.065022	0.329172	0.483406	0.151111	0.423137	0.130606	0.0169971	0.610889
P32628	Background	0.805267	-1.4957	0.71522	0.337828	0.918675	-0.0140327	0.498962	-0.396817	0.360508	0.218021	0.913438	-0.192829
P32645	Background	0.518316	0.272824	0.00873768	0.540447	0.0372789	0.743791	0.142291	-0.473238	0.318025	0.268796	0.148886	0.539348
P32771	Background	0.74215	0.178795	0.931444	0.0629005	0.612144	-0.172731	0.455682	0.207266	0.090055	0.380046	0.376432	0.414582
P32775	Background	0.493119	-0.14209	0.306842	-0.174661	0.279977	-0.192253	0.88825	-0.0232499	0.69917	0.031258	0.240848	-0.184245
P32799	Background	MV	MV	MV	MV	MV	MV	MV	MV	0.621587	0.550439	0.355204	0.358745
P32803	Background	0.0180614	11.0104	0.00289864	11.0104	0.00331061	11.0104	MV	MV	MV	MV	0.596793	-0.399848
P32835	Background	0.769733	-0.0182617	0.972627	0.00197125	0.518729	-0.0404356	0.105469	0.204516	0.530586	0.0428629	0.0702519	0.206943
P32860	Background	0.469476	0.511169	0.175383	0.943527	0.291085	0.498926	0.863975	0.0260842	0.158345	-0.40331	0.774284	0.1217
P32861	Background	0.864789	0.0234838	0.622926	0.0564276	0.618532	0.0517431	0.654162	0.0321543	0.0828828	0.18225	0.114491	0.266148
P32867	Background	0.17124	0.626489	0.0485237	1.0775	0.0167915	1.18735	0.105469	-0.683726	0.43226	-0.183279	0.25284	0.320348
P32891	Background	0.65091	-0.00619633	0.61225	-0.0241134	0.577884	0.00511783	0.504063	-0.153326	0.204317	0.496215	0.584209	0.348007
P32895	Background	0.544598	-0.222096	0.638657	-0.136409	0.595329	-0.136409	0.498962	0.342486	0.826175	-0.278	0.938749	-0.0719227
P32897	Background	0.908138	-0.109467	0.450789	-0.46549	0.735027	-0.196934	0.556426	0.449692	0.0935871	0.418416	0.0688552	0.671174
P32911	Background	0.319279	-0.111656	0.0863978	-0.19346	0.158332	-0.249001	0.853117	0.031101	0.0828828	0.290442	0.386437	0.0725422
P32915	Background	0.908897	-0.0543898	0.543708	0.726302	0.585479	-0.108934	MV	MV	0.432712	-1.45095	0.182593	-0.785177
P32939	Background	0.66286	-0.0915165	0.923577	-0.00955699	0.435669	0.0612975	0.31092	-0.139323	0.519839	0.537514	0.522052	0.459488
P33201	Background	0.639405	-0.14902	0.387489	-0.305597	0.203705	-0.324063	0.962964	0.0138734	0.152045	0.467936	0.373128	0.157746
P33204	Background	0.447869	-0.167871	0.121449	-0.393137	0.242625	-0.321753	0.348069	-0.349645	0.1363	0.543379	0.577017	-0.128019
P33297	Background	0.618169	-0.176261	0.399127	-0.271657	0.370803	-0.244089	0.36458	0.0892218	0.654374	0.0553508	0.659981	-0.0995161
P33298	Background	0.883464	-0.0108183	0.592308	-0.400114	0.498977	-0.161276	0.716871	0.0701568	0.0159356	12.59	0.00442049	12.4989
P33299	Background	0.827951	-0.0385995	0.597216	0.0984588	0.841788	-0.0242908	0.419057	0.180058	0.285869	0.187975	0.145511	0.343742
P33303	Background	0.702099	-0.145892	0.625202	-0.1557	0.510264	-0.187906	0.917337	0.02857	0.536204	0.373556	0.541131	0.21422
P33307	Background	0.644748	-0.228248	0.592839	0.181104	0.0158797	-0.443571	0.654162	0.0301988	0.540391	-0.302428	0.148886	-0.7158
P33322	Background	0.554974	-0.151178	0.321844	-0.218541	0.147567	-0.245592	0.357338	0.189757	0.349959	-0.397918	0.307267	-0.453753
P33327	Background	0.419007	-0.0776555	0.417686	-0.0677236	0.233264	-0.144765	0.589123	0.0750922	0.380131	0.0753737	0.935171	0.00570055
P33330	Background	0.389996	-0.38925	0.0778409	-0.377404	0.0167915	-0.537575	0.33908	0.139704	0.530693	-0.172	0.155379	-0.569871
P33331	Background	0.644748	-0.0715554	0.460322	-0.0688757	0.156768	-0.16641	0.952406	-0.00345226	0.1363	0.301575	0.296034	0.131713
P33399	Background	0.700493	0.106899	0.941421	-0.0141421	0.724814	-0.122681	0.840895	0.0975591	0.139719	0.414919	0.129537	0.389797
P33416	Background	0.573171	0.0368062	0.913309	-0.00632016	0.735002	-0.0231657	0.945315	-0.009601	0.214663	0.130092	0.0979836	0.0973248
P33421	Background	0.65091	0.013779	MV	MV	0.574831	-0.0265172	0.552635	0.0972928	0.504136	0.250436	0.584209	0.321211
P33442	Background	0.672446	-0.0498653	0.752126	0.0409985	0.308421	-0.0906495	0.570244	0.208206	0.248708	0.443514	0.115704	0.561071
P33734	Background	0.65091	-0.169087	0.342636	-0.300811	0.510264	-0.165246	0.726264	0.0832204	0.0513059	-0.346597	0.168932	-0.428623
P33892	Background	0.556383	-0.298565	0.954389	0.0271499	0.835134	-0.091711	0.624905	0.280104	0.586081	0.195256	0.321237	0.383649
P34087	Background	MV	MV	MV	MV	MV	MV	MV	MV	MV	MV	MV	MV
P34167	Background	0.511632	0.129157	0.0867537	0.250634	0.135321	0.159255	0.809967	-0.0200483	0.540145	0.0401062	0.109014	0.179313
P34216	Background	0.618169	-0.127129	0.504188	-0.137104	0.228167	-0.274191	0.440096	0.0882645	0.0440214	0.446201	0.254988	0.260274
P34221	Background	0.961208	-0.0106897	0.387162	0.292231	0.470496	0.223769	0.930056	0.0364642	0.151619	0.46438	0.103973	0.724614
P34223	Background	0.800531	-0.108554	0.672062	-0.163013	0.733789	0.0645957	0.455682	-0.213249	0.694919	-0.0782274	0.32641	-0.226881
P34227	Background	0.447869	-0.0999254	0.116603	-0.0976923	0.0601959	-0.133849	0.498962	0.0295791	0.146341	0.249129	0.249122	0.144859
P34730	Background	0.74215	0.0597078	0.163668	0.2257	0.135858	0.214151	0.365629	0.0815113	0.171052	-0.671616	0.293363	-0.375954
P34760	Background	0.863429	0.00885988	0.204551	-0.102486	0.0739398	-0.0894695	0.250476	0.108541	0.698352	-0.0676419	0.790628	-0.0485702
P35180	Background	0.288133	-0.592556	0.353817	-0.328314	0.246156	-0.443874	0.574899	-0.220731	0.208076	0.419768	0.430955	-0.244838
P35189	Background	0.881897	-0.117037	0.467642	0.0965985	0.56614	-0.162811	0.826097	0.080935	0.45548	0.136592	0.724929	0.0547163
P35195	Background	MV	MV	0.59822	-0.144547	MV	MV	MV	MV	0.504807	-0.861357	0.480965	-1.06211
P35197	Background	0.485198	0.344157	0.766464	0.119673	0.943819	-0.000311408	0.957429	0.0776587	0.346864	0.209502	0.373128	0.286849
P35691	Background	0.46803	0.042706	0.460014	0.0302016	0.140384	-0.0410655	0.581018	-0.025843	0.360508	0.0890535	0.766217	0.0221451
P35719	Background	0.800531	-0.0681205	0.77469	-0.0387444	0.333007	-0.166279	0.593924	0.0885074	0.789445	-0.0300935	0.493955	-0.107865
P35723	Background	0.556383	-0.0978541	0.73758	0.0424488	0.510264	-0.100235	0.593924	0.112807	0.976108	0.00304894	0.909695	0.0156204
P35732	Background	0.674332	0.0954469	0.279221	-0.22517	0.746363	-0.131431	0.649675	0.387497	0.526862	-0.801758	0.696508	-0.545693
P35844	Background	0.472617	0.26306	0.00628233	0.385912	0.0982068	0.529812	0.455682	0.201589	0.383443	-0.184224	0.107275	0.547177
P36008	Background	0.394917	-0.0616997	0.456478	-0.0595297	0.502034	-0.0415144	0.357338	0.0942687	0.0375993	0.114139	0.0163314	0.166893
P36010	Background	0.455217	0.0591192	0.752126	0.0247743	0.3543	0.0688369	0.696582	-0.0431299	0.274264	-0.110349	0.19065	-0.0846423
P36013	Background	0.437129	-0.219833	0.417686	0.0612305	0.256811	-0.408869	0.383381	0.422758	0.102942	0.262649	0.041191	0.276537
P36015	Background	0.631685	0.101336	0.748386	0.077711	0.678988	0.052403	0.0718984	0.411886	0.172137	-0.320681	0.421714	0.143608
P36017	Background	0.300994	-0.151187	0.055128	-0.101336	0.26911	-0.299612	0.309871	0.383049	0.985854	-0.00418687	0.529254	0.0792504
P36018	Background	0.669763	-0.339259	0.0912086	-0.508762	0.0746864	-0.612886	0.728639	-0.108662	0.831281	-0.0603682	0.0944293	-0.781917
P36037	Background	MV	MV	MV	MV	MV	MV	MV	MV	0.0389063	-11.365	0.0175387	-11.365
P36046	Background	0.874519	-0.0492293	0.61225	-0.128213	0.106902	-0.443357	0.75789	0.0629974	0.628712	0.136249	0.538902	-0.244111
P36047	Background	0.65091	-0.102781	0.333167	-0.221101	0.272808	-0.233548	0.758263	0.0676444	0.428017	-0.16834	0.157807	-0.334244
P36059	Background	0.644748	-0.158599	0.942207	-0.0174371	0.509938	-0.0985119	0.951592	-0.0134505	0.160959	0.487252	0.215112	0.37529
P36060	Background	0.738894	-0.0918577	0.467702	0.105859	0.83422	0.0344263	0.654162	0.201824	0.549675	0.20045	0.521205	0.436701
P36135	Background	0.485198	-0.194291	0.341662	-0.155782	0.111118	-0.334119	0.440096	-0.177321	0.105131	0.509188	0.962162	-0.00225118
P36136	Background	0.70971	-0.0848871	0.403267	-0.174385	0.803186	0.0504344	0.458642	-0.222893	0.74318	0.0548294	0.489187	-0.117629
P36139	Background	0.733568	0.03023	0.263893	0.123357	0.247249	0.104543	0.155342	0.197129	0.21075	0.239782	0.0638753	0.541453
P36154	Background	0.639405	-0.43879	MV	MV	0.590455	0.0209271	0.637766	-0.435046	0.5979	0.232643	0.541131	-0.181476
P36156	Background	0.635571	-0.151093	0.935796	0.0235357	0.781528	-0.067849	0.782477	-0.123662	0.502465	-0.201834	0.143636	-0.393345
P36421	Background	0.405321	-0.175253	0.400941	-0.0689386	0.0143756	-0.178363	0.0413538	0.165672	0.330518	0.194612	0.338318	0.18192
P37012	Background	0.506109	-0.0677433	0.255858	0.081931	0.531305	-0.0398683	0.683762	0.0362343	0.44339	0.0712239	0.430186	0.0675899
P37291	Background	0.895255	0.0153793	0.740901	-0.0187037	0.304897	-0.0815879	0.690366	-0.0305698	0.202775	0.042228	0.285282	-0.0699297
P37292	Background	0.570762	-0.0490547	0.269755	-0.0533079	0.0607929	-0.142768	0.573299	0.0319809	0.334876	0.188072	0.5882	0.0772846
P37299	Background	0.419007	-0.474417	0.479691	-0.194042	0.64244	0.276773	0.518329	-0.85949	0.526862	0.480988	0.56277	-0.101729
P37302	Background	0.721892	0.044237	0.825208	0.0279728	0.623498	-0.043071	0.0982999	0.357521	0.0828828	-0.310078	0.946964	0.00437178
P37898	Background	0.961208	-0.0110205	0.936324	0.00788061	0.12555	-0.166057	0.517008	0.101226	0.1363	0.344157	0.154402	0.279327
P38011	Background	0.65091	0.0437143	0.135937	-0.0836262	0.057473	-0.13461	0.673626	-0.0120795	0.100458	-0.262813	0.027553	-0.409503
P38013	Background	0.66286	-0.0526842	0.057131	-0.132612	0.0888802	-0.0964591	0.654162	-0.00689301	0.016033	-0.140993	0.0245826	-0.244345
P38061	Background	0.913228	0.0102796	0.029014	0.105196	0.00943835	0.0942202	0.957033	-0.00179408	0.239548	-0.163014	0.489187	-0.0705884
P38066	Background	0.65091	-0.00202851	0.627012	0.165156	0.590455	0.152434	0.929979	0.02914	0.30976	-0.17623	0.555601	0.00534371
P38067	Background	0.630692	-0.239437	0.577951	-0.242083	0.597763	-0.154852	0.649675	0.0918369	0.496115	-0.72807	0.152789	-0.791085
P38071	Background	0.900389	-0.0228653	0.450863	-0.329385	0.629639	-0.148234	0.458642	-0.159824	0.183083	-0.165281	0.28702	-0.473339
P38074	Background	0.592758	-1.62666	0.638657	-0.831331	0.241649	1.93131	MV	MV	0.232303	-2.99628	0.348205	-1.01842
P38075	Background	0.81414	-0.0414517	0.597216	-0.0892549	0.556005	-0.209834	0.453561	0.384151	0.136715	-0.348882	0.115052	-0.174564
P38077	Background	0.392929	-0.321833	0.233837	-0.231818	0.189423	-0.246158	0.261708	0.326644	0.1363	0.363665	0.0638753	0.444151
P38081	Background	MV	MV	MV	MV	MV	MV	MV	MV	MV	MV	MV	MV
P38088	Background	0.863429	-0.0132825	0.359147	-0.0849854	0.0478438	-0.127716	0.33908	-0.0492184	0.134972	0.169808	0.910605	-0.00712628
P38115	Background	0.848957	-0.0202285	0.355761	-0.106213	0.173315	-0.170431	0.58279	-0.0561166	0.472581	-0.108648	0.116956	-0.335196
P38116	Background	0.644748	0.167718	0.766082	0.0855255	0.73483	0.070397	0.878571	-0.0208285	0.0769033	0.350724	0.168572	0.400293
P38137	Background	0.604328	-0.0956587	0.741093	0.0511011	0.566131	-0.0859161	0.653601	0.100205	0.254471	0.259229	0.169323	0.273518
P38143	Background	0.877457	-0.0529298	0.769219	-0.0762703	0.724435	-0.116347	0.758263	-0.138958	0.452622	0.259246	0.939538	0.00394079
P38145	Background	0.863429	-0.0287112	0.342636	-0.375777	0.0764514	-0.524477	0.470167	0.245887	0.471635	0.189757	0.541131	-0.0888322
P38182	Background	0.644748	-0.154734	0.174925	-0.328404	0.297363	-0.198547	0.951592	0.0168243	0.0538091	-0.503758	0.0259504	-0.685481
P38197	Background	0.534159	-0.180283	0.163758	-0.487332	0.163398	-0.365846	0.99493	0.00530291	0.149018	0.217986	0.435314	-0.142557
P38205	Background	0.285511	0.240748	0.0949683	0.43595	0.585479	0.0580998	0.598294	0.187531	0.844852	-0.0475487	0.355204	0.198082
P38206	Background	0.774101	0.106467	0.966258	-0.00745404	0.876128	0.053867	0.986716	0.02435	0.904034	0.0143382	0.775586	0.0925552
P38219	Background	0.676077	0.0331202	0.728036	0.0358943	0.539951	-0.0482082	0.886005	-0.0178981	0.521796	0.0905771	0.828629	0.0244708
P38221	Background	0.896415	0.0222295	0.611607	0.0337064	0.70316	0.0518971	0.942734	-0.0124855	0.683079	0.032898	0.399591	0.0723095
P38248	Background	0.421431	-0.177328	0.417686	-0.136147	0.298689	-0.141341	0.312113	0.124521	0.126874	0.194351	0.237784	0.177532
P38249	Background	0.0500495	-0.184387	0.097206	-0.213771	0.0885945	-0.224298	0.44856	0.0986278	0.366169	0.0796358	0.335181	-0.0460342
P38250	Background	0.635571	-0.230152	0.650269	0.181146	0.328743	0.413066	0.506782	0.297429	0.576669	0.173924	0.108827	0.884419
P38260	Background	0.662308	-0.0982791	0.592308	0.1278	0.651918	-0.0912614	0.681403	-0.0966685	0.0871408	0.4363	0.164578	0.24837
P38264	Background	0.427255	-0.248683	0.597216	-0.147315	0.0967287	-0.48663	0.357338	0.540104	0.617909	0.182121	0.254988	0.235594
P38281	Background	0.650322	-0.0854601	0.193687	-0.32744	0.272663	-0.264866	0.75789	-0.066599	0.0952002	-0.231641	0.0438553	-0.563106
P38295	Background	0.241109	-0.267756	0.458312	-0.195192	0.407904	-0.222913	0.64875	0.151473	0.576669	-0.0951147	0.376432	-0.166555
P38328	Background	0.592758	0.0534159	0.659927	-0.0852838	0.999951	-0.0107826	0.483406	-0.223543	0.46887	0.0666651	0.0749994	-0.167661
P38345	Background	0.66193	-0.145869	0.967472	0.00473446	0.876128	0.0193947	0.357338	-0.155978	0.22214	0.302783	0.373128	0.1662
P38426	Background	0.864789	-0.0382321	0.578466	-0.174546	0.406441	-0.185381	0.478418	0.216145	0.334876	0.295621	0.293363	0.326385
P38427	Background	0.47307	-0.484986	0.752126	0.126198	0.354396	-0.229194	0.656492	0.133262	0.698352	-0.0864939	0.425379	-0.182426
P38431	Background	0.650322	-0.0270184	0.131266	-0.152119	0.211056	-0.0819663	0.938792	0.00729579	0.820254	0.0218925	0.604577	-0.052778
P38555	Background	0.65091	-0.120035	0.608409	-0.10087	0.673305	-0.0916738	0.775252	-0.0585769	0.286715	0.30692	0.526088	0.156669
P38616	Background	0.863429	-0.0328397	0.867206	-0.0283781	0.2852	-0.236765	0.205475	0.409083	0.760941	-0.070859	0.659358	0.101459
P38624	Background	0.437129	0.204044	0.620644	0.129775	0.618532	0.133593	0.978937	0.00722969	0.995376	-0.000234286	0.348186	0.140588
P38625	Background	0.499745	-0.14644	0.578466	-0.0771138	0.33762	-0.114275	0.864562	-0.00879166	0.0343916	0.303051	0.220725	0.179984
P38627	Background	0.357856	-0.339835	0.163758	-0.358537	0.137644	-0.351147	0.951592	-0.0158236	0.0866516	-0.527997	0.0163314	-0.894968
P38628	Background	0.308248	0.257781	0.0495962	0.277438	0.219234	0.220149	0.775252	0.0666761	0.672471	-0.0779318	0.239679	0.208893
P38629	Background	MV	MV	MV	MV	MV	MV	MV	MV	0.337895	-0.171163	0.00740867	-10.5088
P38631	Background	0.585359	-0.148222	0.53535	-0.126752	0.327074	-0.192325	0.20118	0.137483	0.12032	0.366158	0.191315	0.311316
P38636	Background	0.65091	-0.00331835	0.615802	-0.0692807	0.585479	-0.114804	MV	MV	MV	MV	0.00659439	12.7274
P38689	Background	0.437129	-0.378107	0.933986	-0.00976119	0.75778	-0.0585522	0.728148	0.246189	0.611579	-0.339049	0.577017	-0.151412
P38701	Background	0.891586	-0.0141538	0.592308	-0.0457166	0.223008	-0.11629	0.0341615	0.0731212	0.0491405	0.0686251	0.690963	0.0254563
P38707	Background	0.778269	-0.0350067	0.991556	0.00249482	0.292144	-0.125422	0.498962	0.0504034	0.102942	0.26905	0.174047	0.194031
P38708	Background	0.775486	0.0237607	0.458352	-0.0861565	0.106864	-0.230928	0.462566	0.0830218	0.0828828	0.32567	0.0801132	0.177764
P38711	Background	0.485198	0.0380928	0.450863	-0.0560511	0.28553	-0.124034	0.967114	-0.004786	0.709724	0.0473648	0.584209	-0.0814549
P38715	Background	0.516349	0.0593947	0.461954	0.0562518	0.510264	-0.0206	0.748395	0.0192634	0.0935871	0.217906	0.105352	0.21657
P38716	Background	0.540701	-0.0954443	0.91747	0.0134523	0.201019	-0.174087	0.612092	0.028991	0.136715	0.506466	0.137356	0.36137
P38720	Background	0.581924	0.0595127	0.249639	-0.0507255	0.156742	-0.0642145	0.357338	0.0377619	0.044517	-0.106405	0.0638753	-0.132857
P38754	Background	0.188335	-0.0795999	0.063533	-0.109939	0.0618826	-0.15118	0.656486	0.0297141	0.698352	0.0399717	0.515523	-0.081494
P38755	Background	0.237331	-0.207982	0.226561	-0.405738	0.338464	-0.48523	0.983386	0.0149312	0.447444	0.39535	0.404883	-0.074949
P38760	Background	0.863429	0.0476914	0.41515	0.22873	0.0616388	0.663573	0.258123	-0.196764	0.707901	-0.0600889	0.13264	0.40672
P38764	Background	0.491486	-0.131096	0.668161	0.032841	0.613591	0.0553978	0.713196	-0.0513644	0.380807	0.0961644	0.360797	0.100198
P38765	Background	0.758623	-0.13665	0.985957	0.0397773	0.707594	-0.132143	0.884603	-0.0746313	0.452622	0.284103	0.937372	0.0773286
P38773	Background	0.871381	-0.0362973	0.348667	-0.347747	0.351757	-0.235532	0.388473	0.249312	0.934282	-0.016001	0.969167	-0.00222149
P38777	Background	0.639405	-0.14265	0.557576	-0.214718	0.325682	-0.141139	0.825463	0.0127194	0.274958	-0.255827	0.139033	-0.384247
P38787	Background	0.594724	-0.19264	0.961154	0.0130605	0.963585	-0.00115111	0.311477	-0.166903	0.202775	0.274846	0.577017	0.106792
P38788	Background	0.437129	-0.100957	0.300147	-0.0920553	0.122236	-0.158808	0.458642	0.0516283	0.225074	0.0612486	0.498881	-0.0459314
P38791	Background	0.655274	-0.191554	0.439133	-0.337498	0.3234	-0.410411	0.942734	0.0282041	0.497807	0.291456	0.721216	-0.0907505
P38795	Background	0.0284065	11.6622	0.620644	-0.111964	0.585479	-0.0547412	0.653601	-0.0843047	0.0710271	-1.07719	0.0603533	-1.21624
P38804	Background	0.686698	0.0729802	0.801772	-0.0343409	0.574831	-0.0737855	0.253866	-0.0610715	0.0955245	-0.706815	0.0220174	-0.841672
P38810	Background	0.377121	0.329665	0.648428	0.132637	0.359249	0.157533	0.916474	0.0275741	0.358791	0.375839	0.103255	0.560946
P38817	Background	0.900389	-0.0716831	0.386241	0.0915589	0.448077	-0.076748	0.311477	0.162717	0.346407	0.0569633	0.108827	0.142933
P38836	Background	0.535811	-0.153355	0.635914	0.0991514	0.922418	0.0160052	0.957033	-0.0232776	0.608995	0.129122	0.515523	0.121849
P38840	Background	0.637898	-0.133515	0.0896555	-0.205556	0.194286	-0.115973	0.348069	0.0932853	0.530693	0.0531664	0.713504	0.0304784
P38845	Background	0.896415	-0.0215638	0.602253	-0.076463	0.27015	-0.26646	0.871869	0.0516906	0.305386	0.29397	0.68202	0.0792003
P38858	Background	0.401607	-0.182339	0.615802	-0.0640915	0.295417	-0.14217	0.654959	0.0295837	0.0866516	0.386724	0.122964	0.274138
P38879	Background	0.206755	0.110549	0.575296	-0.0423818	0.551482	-0.0257529	0.142291	0.118353	0.282713	0.0945265	0.110638	0.187127
P38886	Background	0.588297	0.21796	0.630202	0.0909109	0.369451	0.191088	0.657117	0.102123	0.0316771	0.74894	0.0175347	1.04215
P38891	Background	0.244448	-0.176739	0.0481515	-0.316611	0.0827692	-0.301117	0.589123	0.0441116	0.72714	0.0254439	0.0829334	-0.231562
P38892	Background	0.883999	-0.0394409	0.39918	-0.266084	0.639936	-0.0393296	0.76544	0.0460313	0.482582	-0.0815633	0.157923	-0.0748616
P38910	Background	0.493119	-0.124449	0.671666	-0.048395	0.590455	-0.0565852	0.236655	0.170633	0.158345	0.152252	0.128034	0.266301
P38911	Background	0.437129	-0.147913	0.940445	-0.0331069	0.375278	-0.14741	0.775252	0.0575315	0.731225	0.0386989	0.620504	-0.0511793
P38912	Background	0.669763	0.0401845	0.163668	0.25651	0.565673	0.0592166	0.758263	0.0623161	0.384303	0.231214	0.24116	0.352747
P38934	Background	0.516349	0.09692	0.346961	0.0934619	0.0888802	0.101649	0.483406	0.0621485	0.30976	-0.0737856	0.131313	0.090012
P38968	Background	0.554974	-0.0994205	0.901886	0.00575319	0.214695	-0.0722189	0.649675	-0.0663239	0.143719	0.431757	0.236815	0.293214
P38972	Background	0.805267	-0.0423869	0.59347	-0.0922018	0.474649	-0.11601	0.498962	0.0591097	0.1363	0.153882	0.544865	0.0969822
P38986	Background	MV	MV	MV	MV	MV	MV	MV	MV	MV	MV	MV	MV
P38988	Background	0.640216	0.252623	0.479691	-0.198064	0.0719605	-0.22978	0.951592	-0.0228033	0.384838	0.183216	0.348754	-0.069368
P38998	Background	0.473027	-0.126137	0.766666	-0.0489795	0.956203	0.00601415	0.54678	-0.101242	0.654374	-0.0315539	0.290217	-0.126781
P38999	Background	0.976112	0.006799	0.890223	-0.0241711	0.832192	-0.0446862	0.724383	-0.078928	0.23448	0.18446	0.726108	0.0608454
P39004	Background	0.075418	-0.216755	0.0496369	-0.248962	0.130621	-0.286248	0.309871	0.227659	0.612039	-0.0316726	0.259364	-0.0902623
P39013	Background	0.454461	-0.419724	0.700544	-0.107986	0.285307	-0.417123	0.779094	0.0781177	0.567044	0.0383543	0.583074	-0.300651
P39015	Background	0.620283	-0.121353	0.187687	-0.0731705	0.185539	-0.16594	0.957033	0.0076351	0.202378	0.146908	0.889896	-0.0113966
P39076	Background	0.897085	0.0285842	0.741093	0.0795321	0.934349	-0.00916509	0.855811	0.0408349	0.247061	0.315497	0.144149	0.347167
P39077	Background	0.913228	0.0236851	0.733531	0.166402	0.712931	-0.105836	0.775252	0.125111	0.694919	-0.127632	0.690413	-0.108357
P39078	Background	0.997832	-0.0065827	0.89602	0.0211981	0.422695	0.220323	0.589919	-0.185355	0.604341	0.140474	0.546264	0.175441
P39079	Background	MV	MV	MV	MV	MV	MV	0.00144219	-13.4126	0.374343	0.165058	0.0028794	-13.2475
P39101	Background	0.662308	-0.228803	0.618576	-0.112592	0.3234	0.279431	MV	MV	0.755057	1.31199	0.285282	1.27374
P39103	Background	0.401607	-0.771214	0.387489	-0.530515	0.302838	-0.56514	0.562438	0.202514	0.702451	0.112258	0.551183	-0.250367
P39105	Background	MV	MV	MV	MV	0.00732377	-11.6556	0.696582	-0.298922	0.598916	0.333986	0.00409447	-11.6206
P39107	Background	0.662455	-0.202807	0.48989	-0.163861	0.887372	0.0337384	0.541007	-0.131412	0.618935	0.205668	0.755839	0.107995
P39111	Background	0.769798	-0.05212	0.378381	-0.122543	0.200926	-0.177336	0.348069	0.224188	0.1363	0.513613	0.103255	0.560465
P39112	Background	MV	MV	0.0016598	-12.777	MV	MV	MV	MV	MV	MV	MV	MV
P39517	Background	MV	MV	MV	MV	MV	MV	MV	MV	MV	MV	MV	MV
P39522	Background	0.551295	0.10039	0.820661	0.0305225	0.865123	0.0182223	0.683762	-0.0443267	0.772101	-0.052838	0.662398	-0.0789423
P39533	Background	0.579943	-0.157947	0.137383	-0.259274	0.107101	-0.396148	0.431417	0.184874	0.150083	0.150768	0.551183	-0.0605064
P39676	Background	0.686573	0.0395905	0.164145	-0.0990957	0.618532	-0.0210723	0.989875	-0.000718167	0.23448	0.0360413	0.693296	0.0142509
P39683	Background	0.783807	-1.41319	0.758275	0.0728582	0.922537	-0.00897315	0.951592	0.00867457	0.997741	-0.453976	0.996459	-0.454275
P39708	Background	0.576648	-0.23687	0.135937	-0.38254	0.20121	-0.207572	0.39044	-0.133157	0.379843	0.129228	0.236648	-0.211501
P39721	Background	0.644748	-0.159337	0.180514	-0.5123	0.219234	-0.364553	0.253866	-0.423259	0.598744	0.104017	0.0946554	-0.683795
P39726	Background	0.662308	0.252182	0.620644	0.151332	0.586029	0.165597	0.494038	-0.411029	MV	MV	MV	MV
P39730	Background	0.581924	0.0832527	0.27527	0.15407	0.402027	0.0491244	0.996404	-0.0014347	0.262243	0.114498	0.0862197	0.162187
P39743	Background	0.1396	0.281699	0.0967974	0.326686	0.224643	0.390281	0.631934	-0.15022	0.346864	0.121169	0.0493247	0.36123
P39744	Background	MV	MV	MV	MV	MV	MV	MV	MV	MV	MV	MV	MV
P39926	Background	0.397994	0.56377	0.300147	0.301286	0.715007	-0.0563983	0.498947	1.45455	MV	MV	0.000694846	14.1419
P39929	Background	0.628409	-0.0904609	0.268815	-0.160505	0.628273	-0.0821066	0.762777	0.0873178	0.418338	0.239326	0.334494	0.244537
P39935	Background	0.472617	0.194296	0.184769	0.270176	0.23411	0.197283	0.930247	-0.0133268	0.1363	-0.35895	0.285282	-0.174995
P39937	Background	0.373628	0.444215	0.204551	0.491509	0.139206	0.566889	0.414258	0.259693	0.637047	0.103757	0.0618065	0.930339
P39939	Background	0.492398	-0.584039	0.401265	-0.519156	0.380542	-0.454308	0.932726	-0.0383355	0.506016	0.260166	0.639667	-0.232477
P39954	Background	0.137695	0.126839	0.460014	0.0444944	0.221229	0.0610615	0.419057	-0.0235401	0.0375649	-0.127715	0.108827	-0.0901942
P39958	Background	0.66286	0.312786	0.61225	-0.0364936	0.582377	0.0708124	0.498962	0.16659	0.428263	0.350682	0.609401	0.588085
P39966	Background	MV	MV	MV	MV	MV	MV	MV	MV	MV	MV	MV	MV
P39976	Background	0.273666	-0.226648	0.674578	0.223152	0.211125	-0.375337	0.930247	-0.0189416	0.331599	0.273265	0.634977	-0.121014
P39990	Background	0.588297	-0.129285	0.239493	-0.0725893	0.520532	-0.0235516	0.504063	-0.0334976	0.0866516	-0.300277	0.0503543	-0.357326
P40016	Background	0.603274	0.296719	0.804765	0.110023	0.958824	0.0269103	0.504063	0.302076	0.285516	0.350836	0.174044	0.679823
P40017	Background	0.447869	-0.101823	0.53535	-0.142658	0.201019	-0.167445	0.455682	0.125859	0.418267	0.233112	0.479011	0.191525
P40024	Background	0.437129	-0.168006	0.387162	-0.181464	0.351755	-0.662042	0.549714	0.534963	0.939996	-0.0116284	0.548692	-0.138708
P40029	Background	0.809857	-0.0547229	0.761564	0.0506779	0.510264	0.109666	0.543069	0.106767	0.581857	0.0915431	0.19065	0.307976
P40030	Background	0.397994	0.665265	0.160279	0.730421	0.284341	0.87647	0.414258	-0.653794	0.926137	0.00566829	0.605389	0.228344
P40037	Background	0.319279	-0.310876	0.388132	-0.162051	0.0446417	-0.256774	0.179129	0.250767	0.0457844	-0.505288	0.00854701	-0.511295
P40040	Background	0.581924	-0.134371	0.59822	0.614131	0.110673	-0.286824	0.348069	0.198033	0.425717	0.176905	0.61013	0.088114
P40043	Background	0.447869	0.241222	0.675985	0.037251	0.158332	0.185874	0.26043	0.280694	0.254471	-0.297186	0.399591	0.169383
P40047	Background	0.525624	-0.16737	0.0984233	-0.281041	0.284269	-0.177884	0.825892	0.0634272	0.641881	-0.104204	0.154402	-0.21866
P40053	Background	0.616603	0.136913	0.894271	-0.0157992	0.502431	0.0907514	0.767355	0.051083	0.1363	0.539782	0.0867183	0.681616
P40054	Background	0.780241	0.0301439	0.553993	-0.0575796	0.190429	-0.0891158	0.383381	0.0548745	0.569829	-0.042236	0.354761	-0.0764773
P40069	Background	0.469967	-0.114692	0.187757	-0.1766	0.117955	-0.263948	0.479523	0.0418253	0.13349	0.177994	0.620504	-0.0441283
P40075	Background	0.472617	-0.0678818	0.900652	-0.00926914	0.224643	-0.0843429	0.94302	0.00806858	0.1363	0.288019	0.189316	0.211744
P40081	Background	0.389996	-0.289969	0.141068	-0.489507	0.190429	-0.63794	0.825463	-0.0682147	0.306446	0.239676	0.13264	-0.466479
P40086	Background	0.66286	0.319215	0.62233	-0.0749518	0.898573	0.0939052	0.7068	0.223944	0.961521	0.0306049	0.552055	0.348454
P40087	Background	0.644748	0.0930033	0.406057	0.187569	0.887372	-0.0299907	0.693065	-0.0848359	0.1363	0.444706	0.155379	0.32988
P40093	Background	0.65091	0.0776174	0.964722	-0.0053382	0.672976	-0.102352	0.99493	0.0111831	0.168771	0.650414	0.185857	0.559245
P40106	Background	MV	MV	MV	MV	MV	MV	0.468001	-0.0634481	0.266953	0.356572	0.562372	0.0708376
P40150	Background	0.251474	-0.0976097	0.284388	-0.144562	0.184112	-0.129326	0.319978	0.121536	0.235636	0.25224	0.232326	0.24445
P40159	Background	MV	MV	MV	MV	MV	MV	0.629252	-0.245477	0.490779	-0.810853	0.285282	-1.20805
P40185	Background	0.957453	0.0036852	0.368661	-0.0655662	0.0551282	-0.059104	0.886263	-0.0109721	0.654374	0.0642783	0.998995	-0.00579775
P40202	Background	0.35958	-0.181644	0.703883	0.0652821	0.475545	-0.0773804	0.0937285	0.175099	0.254471	0.381333	0.164578	0.479052
P40212	Background	0.679494	-0.0281028	0.780082	-0.00996537	0.297477	-0.0547574	0.581499	-0.0374817	0.100458	0.112142	0.523393	0.0199029
P40215	Background	0.66193	0.103734	0.804765	0.0532672	0.214228	0.261228	0.504246	-0.187185	0.441794	-0.155566	0.609028	-0.0815234
P40217	Background	0.235061	-0.258034	0.144429	-0.323249	0.0429165	-0.444356	0.728639	0.0404642	0.974449	-0.00236153	0.168572	-0.406253
P40302	Background	0.485198	-0.287038	0.408039	-0.337734	0.214228	-0.407534	0.818192	0.0609577	0.3635	0.19779	0.56093	-0.148786
P40303	Background	0.998063	-0.00281822	0.327205	-0.232448	0.190429	-0.31123	0.784649	-0.0404315	0.581274	0.0775545	0.218615	-0.274107
P40327	Background	MV	MV	0.00049777	-11.9658	0.000422616	-12.0201	0.473232	-0.0592642	0.351105	0.0611527	0.00296963	-12.0182
P40363	Background	MV	MV	0.61225	0.00593098	0.56614	-0.125261	0.68839	0.101786	0.540315	0.327535	MV	MV
P40364	Background	0.271186	-0.434438	0.275023	-0.404469	0.157195	-0.416425	0.179129	0.198212	0.16819	0.238591	0.935171	0.0203777
P40413	Background	0.597937	0.974148	0.651791	0.664053	0.998626	0.0179583	0.654162	0.711306	0.552884	0.386542	0.386276	1.11581
P40414	Background	0.0932111	-0.287507	0.0967974	-0.472439	0.0758218	-0.547667	0.473232	0.244512	0.593591	-0.118108	0.0979836	-0.421263
P40422	Background	MV	MV	MV	MV	MV	MV	MV	MV	MV	MV	MV	MV
P40462	Background	0.65091	-0.00855159	0.32701	-0.170036	0.326778	-0.138189	0.556426	-0.119151	0.373925	0.140073	0.373128	-0.117267
P40472	Background	0.838069	-0.0293745	0.674681	-0.0825468	0.845281	-0.0361129	0.589919	-0.123467	0.366169	0.110175	0.63038	-0.0494056
P40482	Background	0.712692	-0.0763946	0.439257	-0.116766	0.629578	-0.0906462	0.987	-0.000593126	0.380807	0.237841	0.544865	0.146602
P40483	Background	0.608051	-0.21291	0.769219	-0.113959	0.703842	0.15773	0.820446	-0.0985214	0.0667337	-0.590454	0.0638753	-0.531245
P40495	Background	0.777151	0.0398123	0.752126	0.0401474	0.502431	-0.0797334	0.589919	0.0752035	0.359052	0.165571	0.369626	0.161041
P40509	Background	0.625155	-0.234994	0.387489	-0.399148	0.510128	-0.231312	0.498962	0.108075	0.1363	-0.300287	0.304434	-0.423524
P40510	Background	0.749113	0.0599406	0.74438	-0.165042	0.284269	-0.172887	0.996404	-0.00969281	0.694919	-0.335523	0.533539	-0.518102
P40513	Background	0.86852	-0.120072	0.766082	-0.164615	0.858496	-0.148721	0.763203	-0.151901	0.70341	-0.102129	0.215304	-0.402751
P40518	Background	0.644748	0.239182	0.482151	-0.134468	0.857302	0.0409469	0.20118	-0.961406	0.812788	0.0600419	0.28702	-0.860417
P40531	Background	0.852902	-0.0313543	0.895935	-0.0131833	0.143875	-0.100646	0.142291	0.120296	0.0621383	0.187118	0.041191	0.206768
P40554	Background	0.644748	0.160736	0.741034	-0.0636024	0.679392	-0.0486909	0.840214	0.0206004	0.274958	-0.171837	0.272649	-0.199928
P40579	Background	0.597937	0.279204	0.00106059	12.0912	0.352183	-0.273106	0.498962	0.380588	0.366169	-1.74088	0.399462	-1.63339
P40580	Background	0.511632	-0.405084	0.733294	-0.106289	0.73211	-0.0893916	0.758263	0.0289313	0.351151	-0.188017	0.493955	-0.248478
P40582	Background	0.99441	-0.00139463	0.657702	0.0849049	0.656045	-0.0688842	0.632418	-0.0516228	0.168771	0.284524	0.415139	0.164017
P40825	Background	0.150416	-0.120293	0.144429	-0.125898	0.018892	-0.241744	0.494038	0.0402477	0.0922119	0.138544	0.244007	-0.0629525
P40850	Background	0.794299	-0.0468216	0.437461	-0.092842	0.612624	-0.0393126	0.889744	0.0282766	0.347459	0.265214	0.263438	0.254178
P40893	Background	0.639405	0.130809	0.954389	-0.00687845	0.833051	0.0449182	0.44856	-0.212446	0.322032	0.141633	0.87194	-0.0258955
P40961	Background	0.650322	-0.125774	MV	MV	0.585479	0.06871	0.6944	-0.291631	MV	MV	MV	MV
P40989	Background	0.644748	-0.094722	0.39746	-0.173642	0.48296	-0.123015	0.0445691	0.796529	0.1363	-0.136077	0.10186	0.537437
P40990	Background	MV	MV	MV	MV	MV	MV	MV	MV	MV	MV	MV	MV
P40991	Background	0.632094	0.201782	0.359147	0.377189	0.435218	0.254665	0.504246	-0.190984	0.485398	0.198869	0.45512	0.26255
P41056	Background	0.597937	0.0644108	0.055396	0.144279	0.0368148	0.187883	0.855811	-0.0126307	0.158345	0.279269	0.0944293	0.454521
P41057	Background	0.178742	0.412138	0.104098	0.570145	0.118705	0.441816	0.762777	-0.0301635	0.0621383	-0.385715	0.86084	0.0259369
P41058	Background	0.118828	0.616043	0.0320351	0.825792	0.0375083	0.870077	0.114228	-0.435996	0.134972	-0.290131	0.403963	0.14395
P41277	Background	0.695407	-0.0293185	0.954389	-0.00388383	0.499621	-0.0579896	0.504063	0.0612892	0.117457	0.115877	0.182593	0.119176
P41338	Background	0.468737	0.0755119	0.432843	0.0503418	0.426845	0.0488779	0.99493	-0.00220177	0.654374	-0.0337046	0.799571	0.0129715
P41805	Background	0.662308	-0.0473442	0.144429	-0.169267	0.12611	-0.135799	0.589919	-0.0383949	0.215136	-0.43146	0.129537	-0.605655
P41807	Background	0.769733	-0.0316296	0.416503	-0.0915103	0.597229	-0.0586872	0.774221	0.046861	0.611579	-0.0518255	0.430955	-0.0636516
P41810	Background	0.635571	0.250744	0.61225	-0.0973044	0.0885945	-0.388343	0.649675	-0.114351	0.16819	0.441331	0.577017	-0.0613628
P41811	Background	0.427844	-0.149659	0.185495	-0.100466	0.297477	-0.250372	0.612092	0.13931	0.294969	0.105346	0.952287	-0.0057162
P41818	Background	0.65812	-0.154555	0.638657	-0.442268	0.119449	-0.47319	0.942734	-0.0143774	0.569829	0.0891051	0.148886	-0.398462
P41911	Background	0.556383	-0.363129	0.594428	-0.187152	0.495832	-0.22953	0.513515	0.192754	0.639344	-0.248111	0.583074	-0.284887
P41920	Background	0.644748	0.167247	0.383434	0.546422	0.118337	0.31913	0.142723	-0.472822	0.230597	-0.49781	0.174047	-0.651502
P41921	Background	0.675347	-0.0736145	0.272858	-0.163834	0.127692	-0.251771	0.39044	-0.0917029	0.055742	0.14575	0.206139	-0.197724
P41939	Background	0.695802	-0.0620916	0.733294	-0.0453329	0.217003	-0.173532	0.649675	0.0437786	0.146341	0.117686	0.892144	-0.0120671
P41940	Background	0.644748	0.0249763	0.0496369	-0.0954227	0.203662	-0.0654286	0.654162	0.026382	0.707901	-0.0168716	0.285282	-0.0559182
P42938	Background	0.673934	-0.411418	0.524291	0.262276	0.510264	0.646731	0.637766	-0.22174	0.733862	-0.0597621	0.289106	0.365229
P42943	Background	0.639405	-0.14941	0.846753	-0.0420574	0.786797	-0.0441526	0.20118	0.180001	0.468687	0.0945448	0.363283	0.230393
P43123	Background	0.631685	-0.202573	0.403267	-0.329029	0.284269	-0.403994	0.687844	0.134615	0.791719	0.0734542	0.545854	-0.195924
P43538	Background	0.1396	-0.151817	0.279711	-0.128903	0.256811	-0.196584	0.33347	0.226959	0.542028	0.337041	0.534959	0.367417
P43555	Background	0.506696	-0.278186	0.450863	0.868767	0.328743	-0.101599	0.878571	0.0478621	0.190198	0.471233	0.355647	0.417496
P43582	Background	0.76316	-0.0705314	0.420162	-0.199866	0.595704	-0.139323	0.589919	-0.15388	0.997741	-0.00737856	0.275517	-0.300582
P43585	Background	0.576493	0.243209	0.895935	-0.0991282	0.618532	-0.129461	0.975276	-0.010175	0.877536	0.0614962	0.95693	-0.07814
P43588	Background	0.717963	0.0436216	0.409977	0.0923681	0.766607	0.0539885	0.731954	-0.0853965	0.274177	0.233225	0.287396	0.201817
P43590	Background	0.491486	0.0619653	0.803992	0.0292825	0.575539	-0.127443	0.595628	0.161223	0.17919	0.200005	0.028406	0.233786
P43593	Background	0.518199	-0.147125	0.178621	-0.328625	0.214228	-0.217423	0.605682	-0.0722323	0.274958	0.1453	0.332546	-0.144355
P43603	Background	0.0239413	-12.3998	0.00537577	-12.478	0.00116774	-12.334	0.415855	0.110165	0.528407	0.411443	MV	MV
P43616	Background	0.592427	-0.0765887	0.055128	-0.152325	0.0636655	-0.132747	0.440096	-0.0605568	0.781857	-0.0122798	0.0162383	-0.205583
P43621	Background	0.896415	-0.0253613	0.764289	-0.201916	0.501196	-0.307253	0.710357	0.173185	0.496255	0.139852	0.958433	0.00578436
P45978	Background	0.437129	-0.0972326	0.237056	0.181176	0.506677	0.0948768	0.794836	-0.0599636	0.1363	0.425931	0.103255	0.460845
P46367	Background	0.367107	0.106605	0.121635	0.107105	0.146193	0.153527	0.428159	-0.0828688	0.683029	-0.0737338	0.978218	-0.00307566
P46654	Background	0.109965	-0.112013	0.0313246	-0.13527	0.0132949	-0.16562	0.828376	-0.0124123	0.688438	-0.0232014	0.0829334	-0.201234
P46655	Background	0.536746	0.0516658	0.583706	-0.0338048	0.586029	-0.0218422	0.505084	-0.0261016	0.331109	-0.0313503	0.186413	-0.0792941
P46672	Background	0.738894	0.0235522	0.88293	0.0100776	0.833051	-0.00705531	0.532484	0.0292077	0.150083	0.238665	0.119182	0.260818
P46680	Background	0.319279	-0.202184	0.392483	-0.103329	0.352183	-0.261803	0.960416	0.025752	0.813545	0.034051	0.226762	-0.202
P46683	Background	0.652197	0.0334066	0.628584	0.258942	0.592294	0.260184	0.277329	-0.178684	0.583185	0.200424	0.57969	0.281924
P46969	Background	0.644748	0.197981	0.0493096	0.54464	0.0223732	0.51509	0.311477	-0.16121	0.139588	-0.336875	0.873669	0.017005
P46990	Background	0.764821	0.0758533	0.953102	-0.00623903	0.814769	-0.036728	0.383381	0.120792	0.134972	-0.900225	0.0722754	-0.816161
P46992	Background	0.65812	0.122783	0.761564	0.0756467	0.694692	0.104582	0.879921	-0.0350508	0.404491	0.108261	0.447598	0.177792
P47018	Background	0.447869	0.267958	0.387489	0.221666	0.33762	0.231083	0.657534	0.108552	0.168771	0.2459	0.0822	0.585535
P47039	Background	0.554974	-0.159043	0.576241	0.0980025	0.279977	-0.471443	0.470167	0.37094	0.149963	0.561913	0.194221	0.461411
P47068	Background	0.863429	0.0365008	0.597216	0.063311	0.546478	0.0798678	0.470167	0.132504	0.456273	0.14243	0.179105	0.354802
P47075	Background	0.570762	-0.103776	0.163758	-0.233312	0.308421	-0.129145	0.286212	-0.197299	0.420959	-0.155845	0.10186	-0.482289
P47079	Background	0.66286	-0.0618674	0.763176	0.0497866	0.656476	-0.0927981	0.779036	0.109311	0.703177	0.159851	0.489187	0.176364
P47089	Background	0.644748	-0.357949	0.592308	-0.332645	0.510264	-0.706663	0.250476	0.333001	0.0913069	0.474958	0.56277	0.101296
P47117	Background	0.597937	-0.0902141	0.290251	-0.133337	0.922377	0.00998936	0.775252	-0.0785553	0.146698	-0.151522	0.114455	-0.220088
P47119	Background	MV	MV	MV	MV	MV	MV	MV	MV	0.490779	-0.906514	0.0148918	-13.3387
P47120	Background	0.618863	0.150648	0.716222	0.0760713	0.69059	0.0583924	0.698539	0.071751	0.266953	0.592218	0.205057	0.722361
P47122	Background	0.0274223	1.06771	0.00714824	1.38966	0.265685	1.51326	0.461026	-0.127208	0.698352	-0.131445	0.0657818	1.25461
P47123	Background	0.846683	0.0281057	0.638657	-0.151765	0.406441	0.071282	0.612092	0.332624	MV	MV	0.000970377	11.4453
P47124	Background	0.423185	-0.310698	0.0279569	-0.144332	0.107539	-0.40765	0.664185	0.0845615	0.316035	0.177361	0.19065	-0.145727
P47137	Background	0.64034	-0.119911	0.296227	-0.178078	0.592294	-0.271249	0.654162	-0.00742841	0.383443	0.208402	0.767688	-0.0702753
P47143	Background	0.391089	0.203706	0.267351	0.188987	0.236129	0.175866	0.498962	-0.0664131	0.411353	-0.16434	0.77611	-0.0548869
P47153	Background	0.472617	-0.970853	0.379825	-0.624037	MV	MV	MV	MV	MV	MV	MV	MV
P47160	Background	0.509491	-0.0920928	0.387489	-0.24982	0.314214	-0.381718	0.951592	0.0135628	0.285869	0.427791	0.341441	0.0596356
P47165	Background	0.669763	-0.15307	0.518358	0.707969	0.411808	0.211978	0.206333	0.578265	0.16819	-0.554539	0.441321	0.235704
P47176	Background	0.0352409	-0.172128	0.00567474	-0.187437	0.00349738	-0.243975	0.864562	-0.0163609	0.249862	0.160268	0.39592	-0.100068
P47771	Background	0.603902	-0.0857408	0.135366	-0.227064	0.10152	-0.262999	0.50168	0.0339948	0.194612	0.285015	0.659583	0.0560112
P47912	Background	0.66286	-0.139051	0.741093	-0.147945	0.78839	0.0437325	0.966169	0.0164883	0.304489	-0.265511	0.379633	-0.20529
P48164	Background	0.900389	0.0143223	0.597216	-0.0492711	0.323501	-0.0929142	0.632418	-0.0508073	0.123024	-0.235242	0.0389198	-0.378964
P48562	Background	0.64034	-0.229805	0.284388	-0.418458	0.145259	-0.554369	0.826921	0.0164972	0.654374	-0.0715349	0.10186	-0.609407
P48589	Background	0.575059	0.10462	0.48703	0.101417	0.565352	0.0730737	0.277329	0.0924459	0.764374	-0.0372949	0.407399	0.128225
P48606	Background	MV	MV	0.61225	-0.0108375	0.585479	0.127153	0.782477	0.0631469	0.698352	0.0868335	0.579341	0.277133
P48836	Background	0.644748	-0.333856	0.648581	0.362282	0.541142	-0.337811	0.383381	0.508079	0.0315889	11.6332	MV	MV
P49089	Background	0.770192	-0.0223129	0.557576	-0.044126	0.14825	-0.120243	0.142291	0.125272	0.1363	-0.104082	0.188391	-0.0990527
P49090	Background	0.597937	-0.0742722	0.387162	-0.0973623	0.08632	-0.212952	0.357338	0.130591	0.455554	0.0924245	0.914797	0.010064
P49167	Background	0.734724	0.0419755	0.9611	0.00742033	0.498525	-0.0744097	0.663349	-0.033848	0.152704	0.228507	0.355204	0.120249
P49334	Background	0.0939462	-0.381883	0.668721	-0.230942	0.148614	-0.335388	0.286212	-0.296758	0.542699	0.318621	0.578114	-0.313525
P49367	Background	0.849142	-0.0671808	0.77191	-0.0479749	0.518546	-0.107176	0.853117	-0.0295774	0.171052	0.219101	0.552055	0.0823478
P49435	Background	0.307908	-0.220666	0.368661	-0.146982	0.187332	-0.193771	0.498962	0.157395	0.165578	0.400864	0.0944293	0.364488
P49573	Background	0.241034	-1.05959	0.134441	-0.818652	0.111118	-0.922161	0.398421	0.520514	0.425973	0.371503	0.917308	-0.030144
P49723	Background	0.696312	-0.0265657	0.23838	-0.0863278	0.0964938	-0.137859	0.390869	0.093286	0.260602	0.0997973	0.296034	0.0552241
P49954	Background	0.644748	-0.181052	0.62971	-0.146055	0.454416	-0.250057	0.776487	-0.0561536	0.543322	0.100805	0.504965	-0.205406
P50085	Background	0.675612	0.119622	0.651915	-0.111894	0.761593	0.0658993	0.436365	-0.365866	0.567044	0.171745	0.545984	-0.128221
P50089	Background	MV	MV	MV	MV	MV	MV	MV	MV	MV	MV	MV	MV
P50094	Background	0.712692	-0.729297	0.146499	-0.574835	0.404576	-0.971344	0.504063	0.616073	0.395941	-0.122544	0.147379	-0.477815
P50095	Background	0.22363	-0.161914	0.175383	-0.190835	0.0487422	-0.253411	0.388473	0.0867384	0.083226	0.258569	0.252312	0.091897
P50107	Background	MV	MV	0.383434	-0.468345	MV	MV	0.455682	-0.30369	0.598744	-0.142822	0.330723	-0.173926
P50861	Background	0.312273	0.250395	0.0896555	0.217407	0.082324	0.276943	0.498962	-0.0786002	0.1363	-0.108555	0.157923	0.0897879
P52286	Background	0.644748	-0.239335	MV	MV	MV	MV	MV	MV	MV	MV	MV	MV
P52490	Background	0.588297	0.159852	0.345742	0.145109	0.723947	-0.0929067	0.519152	-0.209069	0.144578	0.211128	0.363283	-0.0908477
P52553	Background	0.306595	-0.290064	0.133218	-0.3884	0.228167	-0.507018	0.726264	-0.12147	0.152704	0.34925	0.194221	-0.279238
P52893	Background	0.811271	-0.113624	0.649177	0.0696172	0.574961	-0.081263	0.504246	-0.129871	0.468931	0.120939	0.563814	-0.0901947
P52910	Background	0.478808	0.106625	0.284388	0.137983	0.265008	0.126824	0.489757	-0.0348519	0.650309	0.0475008	0.321237	0.139473
P53046	Background	0.664986	0.332088	0.612747	0.036244	0.580664	0.0408025	0.448283	0.569789	0.358559	0.212311	0.634977	0.822903
P53066	Background	0.635571	-0.339793	0.62519	-0.236946	0.449677	-0.437995	0.99493	0.0194053	0.698352	-0.0370943	0.404883	-0.455684
P53081	Background	0.628409	0.0963091	0.0853111	0.291574	0.0490422	0.351239	0.116347	-0.335244	0.249642	0.216425	0.220725	0.23242
P53090	Background	0.365573	-0.111511	0.0888201	-0.191873	0.103911	-0.177562	0.581499	0.0475405	0.375378	0.0685739	0.373128	-0.061448
P53111	Background	0.516349	-0.175659	0.450863	-0.147506	0.218681	-0.266121	0.674944	0.124744	0.262467	-0.362622	0.090625	-0.503998
P53131	Background	MV	MV	0.386241	-0.369458	MV	MV	0.450808	-0.318932	0.428263	-0.352411	0.299025	-0.804145
P53141	Background	0.6292	-0.133008	0.209566	-0.206879	0.23831	-0.215187	0.455682	0.164507	0.93461	-0.0178416	0.690413	-0.0685209
P53145	Background	0.66286	-0.250322	0.997882	-0.00116131	0.56614	0.0868957	0.631934	-0.248626	0.202775	-0.164015	0.0705763	-0.325745
P53148	Background	0.644748	0.626833	0.48703	-0.270355	0.618532	0.100975	0.625906	-0.138604	0.253605	0.153503	0.388087	0.115874
P53152	Background	0.846683	-0.0521912	0.592308	-0.0718052	0.211056	-0.223842	0.581499	0.0964742	0.698352	0.0678856	0.816462	-0.0594819
P53163	Background	0.437129	-0.327944	0.148911	-0.264766	0.214228	-0.277369	0.50168	-0.154744	0.308808	0.121268	0.100076	-0.310844
P53167	Background	MV	MV	MV	MV	MV	MV	MV	MV	MV	MV	MV	MV
P53172	Background	0.65091	-0.0729722	0.59822	-0.155136	0.56614	-0.0994795	0.60871	-0.110703	0.707901	-0.0782852	0.538179	-0.288467
P53173	Background	0.660375	-0.233915	0.839082	0.0475043	0.585479	-0.129668	MV	MV	0.552884	-0.160397	0.547431	0.0986697
P53184	Background	0.436236	-0.133537	0.0320351	-0.148396	0.0478438	-0.14534	0.0738112	-0.158834	0.083226	-0.0895461	0.00278616	-0.39372
P53199	Background	0.644748	0.367092	0.387489	-0.240843	0.906592	0.0065597	0.624905	-0.301901	0.88579	0.0161526	0.232326	-0.279189
P53221	Background	0.65091	0.0332847	0.18763	0.158523	0.119586	-0.279306	0.205513	0.283367	0.869758	0.020372	0.808727	0.0244324
P53228	Background	0.644748	0.0972686	0.651132	0.120345	0.586029	-0.218978	0.649675	0.256024	0.225074	0.495323	0.104582	0.532369
P53235	Background	0.674332	0.18276	0.494951	0.285759	0.805689	0.0937286	0.782477	0.0458418	0.611429	0.0875574	0.527961	0.227128
P53250	Background	0.880285	-0.0368928	0.673379	-0.0957057	0.525016	-0.166403	0.702563	-0.188908	0.312955	0.438525	0.76542	0.0832134
P53252	Background	0.433189	-0.148073	0.480982	-0.0813576	0.187523	-0.184265	0.26639	0.0834299	0.155923	0.175695	0.489187	0.0748597
P53281	Background	0.846683	0.068329	0.306095	-0.454199	0.158173	-0.719723	0.483406	0.412994	0.274177	-0.569903	0.100395	-0.876632
P53295	Background	MV	MV	MV	MV	MV	MV	0.455682	-0.185585	0.349959	-0.0338372	MV	MV
P53297	Background	0.644273	0.349266	0.761564	0.0735175	0.733789	-0.116714	0.889744	0.0719358	0.836915	-0.0155	0.712511	-0.0602786
P53301	Background	0.639405	0.0578322	0.490315	-0.0693981	0.291085	-0.10697	0.612092	-0.0461059	0.101481	0.402498	0.143636	0.249423
P53303	Background	0.472617	-0.0993201	0.553993	0.0584983	0.828263	-0.0228159	0.35916	-0.139029	0.0753429	0.305478	0.206185	0.143634
P53312	Background	0.0631374	-0.186628	0.0228035	-0.20016	0.0416049	-0.218947	0.75789	0.0438734	0.142414	0.332557	0.31115	0.157483
P53332	Background	0.900389	0.0157504	0.612747	-0.0171241	0.85257	-0.0158167	0.513515	-0.0953619	0.964854	-0.00345571	0.243342	-0.114634
P53334	Background	0.892569	0.0251803	0.196023	0.158334	0.139206	-0.181103	0.543163	0.11633	0.20318	0.258476	0.19065	0.193704
P53337	Background	0.554837	0.29704	0.612747	-0.00406435	0.993056	0.0108347	0.798411	0.101666	0.528407	-0.208677	0.702122	-0.096176
P53438	Background	MV	MV	MV	MV	0.00380292	-13.9364	0.0146742	13.9364	MV	MV	MV	MV
P53549	Background	0.218381	-0.117267	0.187731	-0.208792	0.192742	-0.0742056	0.266635	-0.0732273	0.939388	-0.013125	0.309427	-0.160558
P53598	Background	0.57144	-0.115326	0.625202	-0.0679961	0.210168	-0.216105	0.343886	0.115111	0.420959	0.127165	0.873669	0.0261707
P53622	Background	0.0776572	-0.345422	0.063533	-0.343548	0.916546	-0.0564739	0.654162	-0.17105	0.561896	-0.0560746	0.0925027	-0.283598
P53633	Background	MV	MV	MV	MV	0.00126116	-12.6889	0.364454	0.136616	0.255818	-0.12908	0.000913933	-12.6813
P53691	Background	0.625155	0.0525059	0.40111	0.0800486	0.664835	0.0298007	0.416137	0.0977894	0.950455	-0.0123765	0.430955	0.115214
P53731	Background	0.638773	0.124832	0.615727	0.139343	0.582377	0.117837	0.5307	0.188999	0.922176	0.0252685	0.17313	0.332105
P53738	Background	0.48507	0.189802	0.835803	-0.0266119	0.111118	-0.204848	0.343886	0.128589	0.864461	0.00769707	0.284768	-0.0685619
P53834	Background	0.516349	-0.302258	0.966258	-0.00163516	0.505509	-0.139399	0.580296	0.149136	0.224446	0.477657	0.204517	0.487394
P53839	Background	0.511632	-0.0846952	0.209724	-0.145645	0.108698	-0.227389	0.951592	-0.0047064	0.083226	0.215185	0.830657	-0.0169101
P53849	Background	0.0861387	0.418007	0.135937	0.510082	0.0245914	0.678287	0.279526	-0.238968	0.1363	-0.326451	0.338982	0.112868
P53852	Background	0.662308	-0.160076	0.387489	-0.354634	0.284341	-0.461817	0.969286	-0.00125731	0.293055	0.513596	0.886568	0.0505215
P53860	Background	0.556383	-0.760609	0.454855	-0.881521	0.680001	-0.977571	MV	MV	0.564865	-0.0382707	0.355204	-0.292731
P53885	Background	0.245909	-0.489921	0.450863	-0.120701	0.865123	0.0283168	0.653195	-0.240041	0.189447	0.552517	0.301917	0.340793
P53900	Background	0.510112	-0.0745664	MV	MV	0.325682	-0.19059	0.625906	0.308733	0.593054	0.228039	0.355204	0.346182
P53912	Background	0.989767	-0.000570355	0.40111	-0.0510529	0.128438	-0.0959957	0.351265	0.0553638	0.044517	0.243948	0.0584488	0.203317
P53914	Background	0.508413	-0.186167	0.78615	-0.16022	0.655653	-0.173183	0.830181	0.1162	0.567044	0.153823	0.710566	0.0968396
P53978	Background	0.573937	-0.0833579	0.578466	-0.0615174	0.496488	-0.0658315	0.352128	0.288451	0.881654	-0.0267403	0.253367	0.19588
P53981	Background	0.86852	-0.0434403	0.630202	-0.0478133	0.726142	0.138229	0.728639	-0.216506	0.1363	0.171425	0.388295	0.0931482
P54000	Background	0.65812	-0.128581	0.617446	-0.0938449	0.501196	-0.147094	0.631934	-0.121404	0.564865	0.048571	0.577017	-0.219927
P54113	Background	0.493119	-0.102115	0.51232	-0.0480921	0.221229	-0.0940935	0.182916	0.108172	0.827856	0.0199693	0.746284	0.0340476
P54115	Background	0.961567	-0.00185308	0.66244	0.01799	0.3543	0.0399029	0.997117	1.0194e-05	0.799176	-0.00405154	0.380278	0.0358616
P54838	Background	0.597937	-0.0677619	0.199558	-0.118227	0.235693	-0.0852421	0.884603	0.0155426	0.496453	0.099115	0.795407	0.0294155
P54839	Background	0.644748	-0.0189704	0.135937	-0.0879988	0.0478438	-0.122921	0.810706	-0.00829209	0.0506387	-0.104178	0.0148918	-0.235391
P54885	Background	0.491486	0.155789	0.144429	0.192488	0.308421	0.187313	0.660875	-0.116456	0.541146	-0.126337	0.723031	-0.0554791
P60010	Background	0.556383	0.0465533	0.592308	-0.0326009	0.29848	-0.0340448	0.384128	-0.0492213	0.365347	-0.178949	0.254988	-0.262215
P61830	Background	0.636355	0.115911	0.55167	-0.0624312	0.527277	0.0887964	0.742783	-0.0709119	0.0298919	-1.18088	0.0245826	-1.16299
P80210	Background	0.733894	0.0548878	0.664068	0.126162	0.994115	-0.00321353	0.519152	0.190238	0.530693	-0.458894	0.716644	-0.27187
P80235	Background	0.554974	-0.215182	0.517534	0.18515	0.329561	-0.230709	0.206333	0.408878	0.285516	0.205094	0.193948	0.383262
P81449	Background	0.647193	-0.179344	0.620644	-0.137793	0.288492	-0.363322	0.343886	0.256708	0.508672	0.23037	0.733355	0.123757
P87262	Background	0.90651	0.0164195	0.125809	0.234804	0.118162	0.211325	0.393593	-0.10984	0.912715	0.0115532	0.405642	0.113039
P89886	Background	0.852902	-0.0703893	0.456255	-0.215604	0.510264	-0.205003	0.653195	0.151127	0.992048	-0.00996821	0.841429	-0.0638441
Q00055	Background	0.556383	-0.11374	0.504401	-0.0780124	0.295277	-0.135316	0.384128	0.164529	0.564865	-0.0806113	0.690413	-0.0513983
Q00711	Background	0.74215	0.125167	0.732121	0.117544	0.999951	0.0150409	0.867087	0.0298276	0.551296	0.146827	0.538179	0.191695
Q00764	Background	0.733568	0.18562	0.40192	-0.233863	0.325682	-0.270153	0.253866	0.610457	0.170968	-0.569466	0.430955	-0.229162
Q00816	Background	MV	MV	MV	MV	MV	MV	MV	MV	MV	MV	MV	MV
Q00955	Background	0.877457	-0.0209627	0.858775	0.00607652	0.211056	-0.0518595	0.589919	0.0582324	0.239939	0.127057	0.0638753	0.13343
Q01217	Background	0.881897	-0.0318163	0.313145	-0.335772	0.341103	-0.256516	0.519152	-0.202924	0.554892	0.262266	0.773342	-0.197175
Q01519	Background	0.764821	0.0710925	0.597216	-0.267141	0.328743	-0.119604	0.673626	0.101757	0.821823	0.0103154	0.829334	-0.00753178
Q01532	Background	0.550786	-0.0691595	0.515703	-0.047235	0.214228	-0.21726	0.511397	0.122587	0.294046	0.292379	0.39549	0.197707
Q01560	Background	0.447869	-0.147237	0.191662	-0.235052	0.119449	-0.304459	0.857827	-0.0109836	0.136715	0.292479	0.861802	-0.0229634
Q01574	Background	0.662308	-0.0510092	0.0853111	-0.203737	0.205207	-0.179674	0.798411	0.044736	0.316035	0.201252	0.61013	0.0663141
Q01649	Background	0.732404	-0.931328	0.361987	-0.989739	0.684892	-1.05498	MV	MV	MV	MV	0.369626	-0.673289
Q01852	Background	0.597937	0.172453	0.119752	0.494821	0.329041	-0.209268	0.653195	0.100289	0.201153	0.286097	0.404652	0.177118
Q01855	Background	0.333123	0.0843054	0.408039	0.14151	0.145259	0.107096	0.927736	-0.00737298	0.157538	0.308247	0.103255	0.40797
Q01939	Background	0.997829	0.00918353	0.916475	0.0394067	0.592842	-0.154708	0.826097	0.0722055	0.304659	0.128138	0.88567	0.045636
Q01976	Background	0.846683	-0.0426042	0.604614	-0.150135	0.948058	0.0153505	0.277861	-0.171352	0.146934	-0.33871	0.0944293	-0.494712
Q02326	Background	0.79604	0.0179495	0.802584	-0.0166141	0.954726	0.00364464	0.357338	0.0681457	0.1363	-0.123022	0.430955	-0.051232
Q02486	Background	0.296001	0.38103	0.110801	0.517764	0.116921	0.435135	0.455682	0.198476	0.21075	0.225108	0.0163314	0.858718
Q02642	Background	0.799991	-0.0953941	0.272709	-0.269848	0.201019	-0.284895	0.92041	-0.0384734	0.696847	-0.0975883	0.163208	-0.420957
Q02725	Background	0.767472	-0.0625625	0.383434	-0.0805897	0.472068	-0.133188	0.629252	0.11271	0.0935871	0.312944	0.0606705	0.292466
Q02753	Background	0.794299	-0.0438779	0.259655	0.0561074	0.231212	0.102411	0.309871	0.139198	0.321159	0.0913795	0.0867183	0.332988
Q02754	Background	0.896415	-0.0639538	0.996173	0.0183206	0.896591	-0.0146808	0.724977	0.0900464	0.282573	0.434926	0.307855	0.510292
Q02785	Background	0.957453	-0.0165626	0.272858	-0.194667	0.156768	-0.267217	0.650392	0.14019	MV	MV	0.575988	-0.230483
Q02821	Background	0.974083	0.0121067	0.863138	-0.0670201	0.627994	-0.13057	0.478418	-0.131716	0.633167	-0.120498	0.319568	-0.382783
Q03048	Background	0.226119	-0.186905	0.0888201	-0.237595	0.0472968	-0.260653	0.917337	-0.00447346	0.0606325	0.162543	0.176621	-0.102584
Q03102	Background	0.493119	-0.220468	0.562736	-0.118706	0.420993	-0.191504	0.166502	0.570729	0.294434	0.297201	0.0970479	0.676426
Q03104	Background	0.330227	-0.281744	0.209832	-0.324747	0.0891629	-0.434449	0.66571	0.0850792	0.358791	0.173012	0.296034	-0.176358
Q03148	Background	0.644748	0.163227	0.0641587	0.496316	0.56614	0.0740181	MV	MV	MV	MV	0.00277703	10.9843
Q03161	Background	0.493119	-0.10776	0.168609	-0.161555	0.0219681	-0.202185	0.937258	0.00730435	0.1363	0.280372	0.451839	0.0854911
Q03195	Background	0.86852	-0.0195475	0.623499	-0.0498621	0.837921	0.0254489	0.9842	0.00591255	0.884887	-0.0374382	0.993454	-0.00607684
Q03219	Background	0.897085	-0.0158069	0.515703	0.0629701	0.881128	0.0197719	0.93016	-0.0215542	0.285516	0.226064	0.285282	0.224282
Q03558	Background	0.644748	0.043913	0.801772	-0.0156389	0.381927	0.0629858	0.589919	0.0229126	0.24398	-0.265959	0.324378	-0.18006
Q03655	Background	0.873505	-0.0960468	0.867206	0.0898035	0.887053	0.0669153	0.704012	-0.40168	0.598916	0.386822	0.939538	0.0520573
Q03661	Background	0.401607	-0.0644335	0.366165	-0.20374	0.683514	0.189871	0.864562	0.0189954	0.297167	0.131741	0.103255	0.340607
Q03677	Background	MV	MV	MV	MV	MV	MV	0.388473	-1.41445	0.424394	-0.446872	0.385639	-1.94535
Q03690	Background	0.472617	-0.0987658	0.240835	-0.139951	0.173315	-0.148677	0.758263	0.0327234	0.0743858	0.399197	0.0944293	0.283243
Q03835	Background	0.879609	0.0340285	0.640673	-0.080534	0.502431	-0.124931	0.343886	0.366652	0.158345	-0.554536	0.299025	-0.312815
Q03862	Background	MV	MV	MV	MV	0.591225	0.197687	0.657832	-0.0458794	0.586081	0.192404	0.5882	0.344211
Q03940	Background	0.318878	-0.181007	0.574557	-0.0443568	0.08632	-0.160529	0.782294	-0.0194682	0.102942	0.23932	0.438957	0.0593227
Q03973	Background	MV	MV	MV	MV	MV	MV	MV	MV	MV	MV	MV	MV
Q04013	Background	0.669763	-0.117669	0.638657	-0.0951701	0.694293	-0.136529	0.708513	0.162153	0.100458	0.45289	0.151296	0.478514
Q04062	Background	0.472617	-0.134975	0.592839	-0.113084	0.585479	-0.102603	0.76544	-0.059768	0.456672	0.0660851	0.319568	-0.0962863
Q04067	Background	0.506696	-0.147563	0.59347	0.0796039	0.670567	-0.0516004	0.35916	-0.161336	0.828516	0.0301839	0.422797	-0.182753
Q04175	Background	0.723669	-0.0597585	0.0978565	0.185227	0.201435	0.135894	0.732989	0.0722566	0.792652	0.0700944	0.45245	0.278245
Q04178	Background	0.499745	-0.172185	0.628757	-0.267128	0.137644	-0.372206	0.455682	0.15771	0.1363	0.363304	0.364414	0.148807
Q04304	Background	0.91464	0.0995861	0.78615	-0.0767315	0.997864	0.0559034	0.589919	-0.22321	0.475349	0.226947	0.993416	0.0596405
Q04336	Background	0.349111	-0.293997	0.66244	-0.140206	0.195469	-0.291597	0.478418	0.141696	0.150083	0.305572	0.373128	0.155671
Q04338	Background	MV	MV	0.00166539	-12.6461	0.00731148	-12.7669	0.0250985	12.7669	MV	MV	MV	MV
Q04341	Background	0.499745	-0.329436	0.387489	-0.357051	0.308421	-0.581198	0.629252	-0.180949	0.540135	0.31863	MV	MV
Q04344	Background	0.886348	-0.0913196	0.401265	-0.208843	0.672976	-0.195941	0.909537	0.096475	0.090055	-0.504794	0.0162735	-0.60426
Q04371	Background	0.480773	-0.258007	0.240835	-0.370042	0.221229	-0.33956	0.448526	0.189322	0.182871	0.323815	0.46291	0.173577
Q04409	Background	0.405605	-0.108644	0.240835	-0.087829	0.119449	-0.145901	0.649675	0.0432624	0.23679	0.229829	0.401913	0.12719
Q04431	Background	MV	MV	MV	MV	MV	MV	MV	MV	MV	MV	MV	MV
Q04432	Background	0.180262	-0.185377	0.062926	-0.190931	0.0341491	-0.180912	0.170195	0.111545	0.0375993	-0.228217	0.0095652	-0.297584
Q04491	Background	0.570762	-0.112158	0.163668	-0.186962	0.14825	-0.272775	0.468001	0.165481	0.456273	0.106938	0.990212	-0.000356451
Q04636	Background	0.648004	-0.155856	0.597216	-0.234974	0.54801	-0.304425	0.478418	-0.121233	0.358791	0.28726	0.544865	-0.138397
Q04660	Background	MV	MV	MV	MV	MV	MV	MV	MV	MV	MV	MV	MV
Q04697	Background	MV	MV	MV	MV	MV	MV	MV	MV	MV	MV	MV	MV
Q04728	Background	0.363502	0.312604	0.351789	0.302264	0.810099	0.0427689	0.654162	0.133698	0.542028	0.177741	0.151296	0.354208
Q04792	Background	0.662308	0.15615	0.597216	-0.182619	MV	MV	MV	MV	0.468985	-0.867785	0.489187	-0.664255
Q04869	Background	0.749113	-0.071882	0.479691	-0.165999	0.225754	-0.330742	0.119623	0.208927	0.296957	-0.205425	0.218615	-0.32724
Q04894	Background	0.377121	-0.184225	0.187731	-0.215887	0.118162	-0.292305	0.815371	-0.0264078	0.551296	-0.0730533	0.0801132	-0.391766
Q04947	Background	0.594724	-0.106316	0.956249	0.00277445	0.525016	-0.0640011	0.654162	0.0543592	0.0499247	0.247385	0.0175387	0.237743
Q04951	Background	0.437129	0.185567	0.935446	-0.00955707	0.272663	-0.157952	0.821749	0.0149701	0.0506387	0.250404	0.399591	0.107422
Q05016	Background	0.508413	0.0383704	0.359147	-0.0973219	0.944206	-0.00425563	0.946232	-0.00857992	0.709724	0.0323273	0.788628	0.0194917
Q05029	Background	MV	MV	MV	MV	MV	MV	MV	MV	0.044517	-11.4427	0.0227315	-11.4427
Q05506	Background	0.604251	-0.0559677	0.597216	-0.0369034	0.312626	-0.111047	0.311477	0.174919	0.188149	0.116614	0.0536975	0.180487
Q05515	Background	0.970487	-0.0144657	0.801772	-0.0555611	0.898573	0.0148502	0.962964	0.0477334	0.630313	0.0943066	0.440339	0.15689
Q05636	Background	MV	MV	MV	MV	MV	MV	MV	MV	MV	MV	MV	MV
Q05775	Background	0.588297	-0.0666013	0.85502	-0.0279306	0.0628086	-0.138339	0.478418	0.156992	0.384303	0.151743	0.072723	0.170397
Q05785	Background	MV	MV	MV	MV	0.026142	-11.6128	0.393593	0.945075	MV	MV	MV	MV
Q05905	Background	0.5138	-0.354493	0.345742	-0.403127	0.272256	-0.448277	0.951592	-0.0324401	0.42061	0.224561	0.421714	-0.256155
Q05911	Background	0.685178	0.280297	0.620644	0.129131	0.205883	0.369252	0.673626	-0.193022	0.358791	-0.526207	0.510857	-0.349976
Q05933	Background	0.508413	-0.170178	0.73259	-0.0379832	0.191209	-0.209469	0.589919	-0.0529249	0.136715	-0.169561	0.0638753	-0.431956
Q06103	Background	0.427255	-0.165255	0.991556	-4.31148e-05	0.0885945	-0.344897	0.0447229	0.650858	0.149963	0.259192	0.030842	0.565153
Q06142	Background	0.138933	-0.427672	0.178012	-0.414482	0.144512	-0.26549	0.440096	-0.233567	0.226609	-0.495971	0.0946554	-0.995027
Q06146	Background	0.8735	0.0289011	0.450863	0.0513019	0.130337	0.0940126	0.162442	-0.115905	0.158526	0.0708069	0.319759	0.0489146
Q06151	Background	0.835282	-0.0229932	0.574557	-0.10922	0.11736	-0.213968	0.39044	0.0884682	0.538801	0.101296	0.909053	-0.0242043
Q06179	Background	MV	MV	MV	MV	MV	MV	MV	MV	MV	MV	MV	MV
Q06205	Background	0.98646	0.125684	0.703883	0.459889	0.577884	0.609942	0.319978	-0.214708	0.383443	-0.677289	0.693296	-0.282055
Q06252	Background	0.576493	-0.149112	0.174393	-0.407363	0.161139	-0.416629	0.629252	0.0591809	0.836915	0.0268635	0.186546	-0.330584
Q06408	Background	0.906848	0.0271791	0.597216	-0.104419	0.777568	-0.0399019	0.889744	-0.0328236	0.359052	0.22389	0.515523	0.151165
Q06440	Background	0.241034	-1.01678	0.110653	-0.694234	0.127692	-0.661078	0.429819	-0.355296	0.206744	0.718669	0.535502	-0.297706
Q06449	Background	0.608051	-0.217704	0.401265	-0.332183	0.510264	-0.196403	0.204281	-0.155138	0.30976	0.151209	0.501424	-0.200333
Q06485	Background	MV	MV	MV	MV	MV	MV	MV	MV	0.570422	0.0492679	0.332632	-0.136421
Q06494	Background	0.507007	-0.205579	0.40111	-0.00526747	0.321498	-0.327286	0.863975	0.0474171	0.826571	0.0593056	0.329917	-0.220563
Q06505	Background	0.518316	-0.308366	0.383434	-0.326274	0.585479	-0.240514	0.956385	-0.00657574	0.519839	0.135452	0.65878	-0.111637
Q06523	Background	0.644748	-0.0698728	0.732112	0.0478167	0.510264	-0.188593	0.937258	0.0421699	0.331349	0.216814	0.68687	0.0703904
Q06524	Background	MV	MV	MV	MV	MV	MV	MV	MV	MV	MV	MV	MV
Q06625	Background	0.509491	-0.103233	MV	MV	MV	MV	0.444691	-0.621853	0.341771	0.511055	0.340487	0.0552561
Q06685	Background	0.307057	0.759546	0.174863	0.716888	0.12611	0.73067	0.20118	-0.518145	0.392833	-0.722409	0.526088	-0.509884
Q06705	Background	0.65091	-0.0501318	MV	MV	0.527277	-0.423222	0.58983	0.126437	0.683079	-0.452062	0.504965	-0.748847
Q07451	Background	MV	MV	MV	MV	MV	MV	MV	MV	MV	MV	MV	MV
Q07478	Background	0.518199	0.104488	0.516845	-0.0926937	0.164868	-0.186876	0.288448	0.14033	0.45548	-0.111531	0.332546	-0.158077
Q07505	Background	0.312273	-0.235968	0.518358	-0.162547	0.159636	-0.191789	0.39044	0.184423	0.158345	-0.282514	0.0990192	-0.28988
Q07551	Background	0.405321	-0.123894	0.268488	-0.126188	0.200254	-0.147105	0.815213	0.0215202	0.143067	0.138279	0.884415	0.0126942
Q07623	Background	0.02061	-8.82501	0.0108222	-8.6499	0.0190378	-8.72395	0.996837	0.0144594	0.334876	-0.401658	0.0163314	-9.11114
Q07648	Background	0.906848	0.0132906	0.615727	-0.0668525	0.491614	0.168206	0.646358	0.173633	MV	MV	0.309217	0.612247
Q07657	Background	0.597937	0.486265	0.450789	0.567957	0.400115	0.559011	0.589919	-0.295988	0.567044	0.0238752	0.538902	0.286898
Q07688	Background	0.644748	0.258779	0.416503	0.426779	0.565673	0.174527	0.673626	0.189667	0.199314	-0.518457	0.639667	-0.154264
Q07825	Background	0.480773	-0.295789	0.722442	-0.125047	0.618532	-0.138205	0.792443	0.0833268	0.992048	0.00366875	0.813362	-0.0512096
Q08193	Background	0.687065	-0.0678054	0.32607	-0.0938333	0.0167915	-0.302373	0.253866	0.200117	0.926137	-0.00605736	0.134236	-0.108313
Q08202	Background	MV	MV	MV	MV	MV	MV	0.631934	-0.279658	0.421508	0.445895	0.332632	-0.112556
Q08220	Background	0.662308	-0.201919	0.327049	-0.129386	0.161139	-0.188201	0.468001	-0.129304	0.061917	0.627916	0.131313	0.310411
Q08245	Background	0.200746	0.256963	0.0843489	0.305072	0.0245914	0.465105	0.0877717	0.443311	0.202775	-0.153518	0.00697125	0.754898
Q08295	Background	0.448935	-0.146759	0.722442	0.100225	0.742506	-0.0464936	0.486349	-0.127062	0.611579	0.130402	0.939538	-0.0431536
Q08412	Background	0.863429	0.0597857	0.890223	-0.024293	0.766496	-0.0856876	0.704012	0.134796	0.374796	0.238688	0.353664	0.287796
Q08422	Background	0.437129	-0.337403	0.279036	-0.361106	0.173315	-0.457785	0.277329	0.287884	0.410856	0.275984	0.723031	0.106082
Q08446	Background	MV	MV	MV	MV	MV	MV	MV	MV	MV	MV	MV	MV
Q08601	Background	0.835282	-0.120806	0.46427	-0.261915	0.585479	-0.102229	0.660058	0.0818543	0.424106	-0.145319	0.54621	-0.165694
Q08723	Background	0.81414	-0.106578	0.638657	-0.0800963	0.218681	-0.191987	0.531502	-0.123008	0.672471	-0.058387	0.0872686	-0.373383
Q08732	Background	0.421431	0.0940178	0.181701	0.201377	0.585479	-0.0497546	0.987681	-0.00676217	0.358791	0.245291	0.423997	0.188774
Q08742	Background	0.603274	-0.0980507	0.160279	-0.134677	0.143875	-0.292016	0.496433	-0.151649	0.126874	0.372021	0.398071	-0.0716445
Q08745	Background	0.576493	0.115544	0.553993	0.0494461	0.411808	0.0591244	0.11619	0.191015	0.394711	-0.0492925	0.0869549	0.200847
Q08971	Background	0.852902	0.111977	0.886236	-0.0652564	0.987461	0.0369053	0.394833	0.248057	0.874677	0.0322431	0.544865	0.317205
Q08972	Background	0.644273	0.0954039	0.750962	0.0581951	0.896591	0.0218275	0.654162	-0.0705713	0.490779	0.0643606	0.93185	0.0156168
Q08977	Background	0.786947	-0.069038	0.291227	-0.103979	0.173876	-0.182912	0.311477	0.157564	0.254471	-0.213149	0.223239	-0.238496
Q08985	Background	0.961208	0.0109337	0.62971	0.149105	0.72668	0.0977879	0.392682	-0.18384	0.0828828	-0.595982	0.103255	-0.682034
Q10740	Background	0.644748	0.16233	0.894271	0.0461976	0.799235	0.0681904	0.758263	0.0542077	0.449361	0.119812	0.379052	0.24221
Q12044	Background	0.881897	0.0478015	0.801772	-0.141221	0.64159	-0.0965479	0.772477	-0.098056	0.16819	0.492523	0.284768	0.29792
Q12074	Background	0.556383	-0.0454415	0.409977	-0.134222	0.356058	-0.102871	0.388473	0.143008	0.207998	-0.317227	0.231095	-0.27709
Q12091	Background	0.540701	0.257273	0.863996	-0.02772	0.958824	-0.00974553	0.350549	-0.282516	0.470234	0.187266	0.718848	-0.104996
Q12109	Background	0.138017	-0.256373	0.178714	-0.125174	0.925569	0.00882674	0.64077	-0.137692	0.680457	0.0774201	0.830657	-0.0514451
Q12118	Background	0.99588	0.00426805	0.722442	0.0585135	0.417496	-0.126456	0.348069	0.238255	0.594917	0.0817614	0.284768	0.193561
Q12122	Background	0.357856	-0.108235	0.189258	-0.136462	0.190429	-0.210255	0.951592	0.0127631	0.382944	0.0800301	0.254988	-0.117462
Q12123	Background	0.644273	0.184807	0.911346	-0.0343888	0.896591	-0.0148386	0.728639	-0.186645	0.632044	-0.189908	0.304077	-0.391392
Q12154	Background	0.835646	-0.0591262	0.597216	-0.0759118	0.302838	-0.155069	0.679611	0.197477	0.76051	-0.0849236	0.72325	-0.0425157
Q12159	Background	0.66575	0.130884	0.61225	0.0890548	0.635416	0.0699507	0.598406	-0.106412	0.282573	0.212957	0.334099	0.176496
Q12165	Background	0.962387	0.00422524	0.272709	-0.165129	0.235693	-0.176609	0.857406	0.0378208	0.219787	-0.299291	0.0944293	-0.43808
Q12178	Background	MV	MV	MV	MV	MV	MV	0.00369282	-12.9613	0.88579	-0.135018	0.533539	-0.40113
Q12189	Background	0.669763	-0.316113	0.638657	-0.183546	0.618532	-0.444801	0.653195	-0.107078	0.21682	0.37959	0.56093	-0.172289
Q12207	Background	MV	MV	MV	MV	0.0117995	-8.86802	0.388473	0.310429	0.0198325	8.55759	MV	MV
Q12211	Background	MV	MV	MV	MV	MV	MV	MV	MV	MV	MV	MV	MV
Q12213	Background	0.965855	-0.00273401	0.620644	-0.0224174	0.326233	-0.0512342	0.221804	0.120748	0.124548	0.0485003	0.104674	0.118014
Q12230	Background	0.896415	0.0159486	0.635914	-0.0468491	0.485927	-0.0561424	0.679611	-0.0281678	0.0669077	0.287513	0.103255	0.203203
Q12233	Background	0.296788	-0.455612	0.574557	-0.304385	0.511055	-0.179539	0.909537	-0.0347763	0.352745	0.235836	0.880796	0.0215201
Q12250	Background	0.330227	-0.25696	0.268488	-0.31994	0.323501	-0.150888	0.99493	-0.0068466	0.522461	0.171505	0.914797	0.0137709
Q12265	Background	0.719789	-0.165342	0.744602	0.0951195	0.299379	-0.26073	0.876289	0.0489417	0.423137	0.622617	0.529254	0.410828
Q12266	Background	0.0263884	-12.0225	0.00166539	-12.0248	0.0117995	-12.488	0.319978	0.73674	0.593591	0.150993	0.0102396	-11.6003
Q12305	Background	0.630692	0.0909379	0.648428	-0.041299	0.562274	-0.0432911	0.46383	0.153772	0.892837	0.0205893	0.212348	0.131071
Q12306	Background	0.506347	-0.0892756	0.218568	-0.196841	0.111118	-0.285414	0.53793	0.106601	0.136774	0.366283	0.295058	0.18747
Q12314	Background	0.962387	0.0185342	0.91747	-0.0181124	0.511987	-0.13619	0.458642	0.179721	0.585908	0.0927509	0.540695	0.136283
Q12329	Background	0.556383	0.256427	0.174863	0.635012	0.118337	0.787133	0.513515	-0.13243	0.640484	-0.0883677	0.110638	0.566336
Q12335	Background	0.472617	-0.0706718	0.0431178	-0.169154	0.0193548	-0.159691	0.17651	0.0914285	0.0644833	-0.151194	0.0173463	-0.219456
Q12349	Background	0.307908	0.22305	0.0896555	0.469674	0.791797	0.0536244	0.393337	0.406136	0.760941	0.0685455	0.226617	0.528306
Q12355	Background	0.653311	-0.044963	0.592839	0.18375	0.352335	-0.294637	MV	MV	0.558811	-0.121071	0.49336	-0.209011
Q12363	Background	0.597937	0.0372913	0.732121	0.0240899	0.118337	-0.118823	0.144668	0.120782	0.330518	-0.116432	0.325776	-0.114474
Q12377	Background	0.493119	-0.213369	0.25982	-0.214267	0.234435	-0.327366	0.99493	-0.0135575	0.312375	0.380037	0.813857	0.0391138
Q12408	Background	0.584844	-0.132076	0.572556	-0.0462551	0.566961	-0.0599967	0.383381	0.756959	0.768809	-0.0873037	0.0657818	0.609658
Q12428	Background	0.664986	0.079421	0.628584	-0.0560801	0.228167	-0.15545	0.836575	0.0360156	0.580893	0.0984297	0.88567	-0.0210048
Q12443	Background	0.973441	-0.00289307	0.450863	-0.126207	0.284269	-0.214717	0.478418	0.161552	0.0316771	0.651345	0.0496185	0.59818
Q12447	Background	0.86852	0.0232247	0.437461	0.109805	0.936455	0.00991837	0.937258	0.0127463	0.327084	-0.158924	0.348205	-0.13626
Q12449	Background	0.357856	-0.192414	0.267351	-0.146186	0.12629	-0.215718	0.852424	0.024459	0.611579	0.053509	0.239679	-0.13775
Q12458	Background	0.555975	-0.161847	0.399127	-0.191966	0.212325	-0.288683	0.409226	0.105791	0.1363	0.250963	0.710566	0.0680714
Q12460	Background	0.618169	-0.0777792	0.681534	-0.0305693	0.12555	-0.191385	0.483406	0.0983395	0.266833	0.153827	0.540695	0.0607811
Q12464	Background	0.954686	-0.0432707	0.504401	-0.127748	0.735951	-0.101731	0.951592	-0.0425055	0.709662	0.130407	0.935171	-0.0138298
Q12499	Background	0.0412419	-0.0780845	0.00365641	-0.112129	0.0937161	-0.163917	0.556426	-0.034505	0.973859	0.0016389	0.155379	-0.196783
Q12513	Background	0.0932111	0.306462	0.0867537	0.399458	0.256811	0.719438	0.738352	-0.151274	0.675467	0.08047	0.103255	0.648633
Q12522	Background	0.885456	0.0253558	0.553993	-0.0964897	0.596025	-0.0613896	0.286212	-0.194184	0.223334	0.244203	0.952363	-0.0113706
Q12532	Background	0.594724	0.101462	0.651132	-0.0829929	0.0928102	-0.551336	0.313251	0.348361	0.358791	-0.201503	0.115052	-0.404478
Q12680	Background	0.338239	-0.272857	0.387489	0.174825	0.625217	-0.135011	0.538227	-0.291422	0.20318	0.575553	0.371962	0.149121
Q12692	Background	MV	MV	MV	MV	MV	MV	MV	MV	0.428017	-1.24266	0.0255444	-11.3494
Q2V2P9	Background	0.554837	0.323751	0.622926	-0.147183	0.746148	0.115788	0.815213	-0.0588383	0.330518	0.34956	0.321237	0.40651
Q3E754	Background	0.885456	0.0273948	0.602253	0.0878985	0.689331	0.0567961	0.869572	-0.00801879	0.506016	0.116583	0.420409	0.16536
Q3E757	Background	0.628409	0.0680689	0.272709	0.0671008	0.150593	0.13786	0.98503	-0.0072888	0.587469	0.0873496	0.212348	0.217921
Q3E772	Background	0.669763	-0.133978	0.940445	0.0111981	0.98374	0.00419744	0.570244	0.1787	0.589193	-0.21811	0.55885	-0.035213
Q3E792	Background	0.0932111	0.492168	0.0886123	0.550272	0.0478438	0.582332	0.191159	0.405389	0.0506387	-0.470192	0.0282547	0.51753
Q3E7B0	Background	MV	MV	MV	MV	MV	MV	MV	MV	MV	MV	MV	MV
Q3E7X9	Background	0.419007	-0.167266	0.306628	-0.145679	0.143615	-0.263208	0.383381	0.141035	0.366292	0.096065	0.754663	-0.0261084
Q3E7Y3	Background	0.962428	0.0245073	0.68757	0.121104	0.662766	0.119956	0.470167	0.146349	0.821823	0.0172681	0.345548	0.283573
Q3E7Z5	Background	0.450924	-0.27586	0.515703	0.534622	0.624084	-0.450505	0.661893	0.0781701	0.102942	-0.250745	0.10186	-0.623081
Q3E834	Background	MV	MV	0.387489	-0.250655	0.3181	-0.316361	0.960416	-0.00691048	0.586081	0.238335	0.334677	-0.0849369
Q3E841	Background	0.437129	0.0368565	0.801772	-0.0177932	0.7682	-0.0214078	0.745731	-0.0294792	0.360508	0.136676	0.510857	0.0857893
Q6Q547	Background	0.536915	0.154317	0.144429	0.361159	0.127692	0.598161	0.394833	-0.334737	0.82663	0.0367466	0.244442	0.300171
Q6Q5H1	Background	0.662308	0.0430537	0.275023	0.0951191	0.107303	0.0847924	0.00144219	0.20031	0.100458	0.139914	0.0026871	0.425016
Q86ZR7	Background	0.655274	-0.13702	0.874372	0.0582833	0.562674	0.173975	0.996837	0.000605327	0.296833	-0.323307	0.609648	-0.148726
Q99258	Background	0.394917	0.42634	0.551836	0.196746	0.295694	0.33255	0.969286	-0.00163293	0.42061	-0.260457	0.813857	0.0704603
Q99321	Background	0.693445	-0.130452	0.732121	-0.0735642	0.265008	-0.206883	0.589919	0.160678	0.316401	0.273743	0.262617	0.227538
Q99369	Background	MV	MV	MV	MV	MV	MV	MV	MV	MV	MV	MV	MV
Q99383	Background	0.895255	0.0308741	0.943619	-0.0106048	0.187155	-0.310666	0.468001	0.227646	0.7426	-0.0519752	0.386429	-0.134995

## Sheet: PD-I
FDR and LR values calculated for each protein in the six comparisons performed for the main dataset (PXD001819), based on the differential analysis results obtained with the PD-I approach.
Protein	Spike/Background	P1vsP2		P1vsP3		P1vsP4		P4vsP6		P6vsP9		P1vsP9
		FDR	LR	FDR	LR	FDR	LR	FDR	LR	FDR	LR	FDR	LR
O00762ups	Spike	0.111262	1.19741	0.000153129	2.26857	1.10826e-05	3.75946	0.128062	6.15376	MV	MV	0.14185	7.87382
O76070ups	Spike	0.111262	1.3166	0.00399463	2.35552	0.00142835	3.8981	0.290322	3.02186	MV	MV	0.120798	8.36117
P00167ups	Spike	0.150073	1.21327	0.00514438	2.27705	0.000305091	3.6595	0.0416487	4.05489	0.0638871	6.96304	0.00129795	14.6774
P00441ups	Spike	0.0685779	1.15847	0.0060285	2.12196	0.00483018	3.00525	0.423437	1.15502	0.53005	0.018691	0.000471634	4.17896
P00709ups	Spike	0.160739	1.19325	0.000153129	2.28748	9.03622e-05	3.54856	0.132443	5.52019	MV	MV	0.00099175	14.3214
P00915ups	Spike	0.125733	1.27535	0.0029156	2.3578	1.03771e-06	3.79771	0.0514521	4.10754	0.226591	1.27858	0.0825817	9.18383
P00918ups	Spike	0.160739	1.16453	0.000654943	2.30173	0.000269235	3.742	0.0709188	4.39202	0.837982	-0.301436	0.0535579	7.83258
P01008ups	Spike	0.0126602	1.36076	0.00203535	2.40059	1.97476e-05	4.14371	0.106117	3.80563	0.796993	0.453857	0.05865	8.4032
P01031ups	Spike	0.357456	1.18647	0.0163768	2.33036	1.31569e-05	2.75522	0.584848	0.314633	0.249495	3.74438	0.139173	6.81424
P01112ups	Spike	0.263351	1.11413	0.000111769	2.13694	0.0104327	3.36843	0.0416487	1.45705	0.132102	-0.340607	0.00275309	4.48487
P01127ups	Spike	0.160739	1.38404	0.0027642	2.75563	0.00652904	4.19937	0.149973	3.74137	MV	MV	0.142561	7.01144
P01133ups	Spike	0.177887	1.17277	0.000739161	2.34866	0.000482899	3.51203	0.00492854	8.27954	MV	MV	0.00225199	11.7916
P01344ups	Spike	0.177887	1.17664	0.000153129	2.18368	0.000163674	3.56623	0.12812	4.75063	MV	MV	0.000472137	14.3427
P01375ups	Spike	0.00764367	1.30115	5.14847e-05	2.32077	7.86489e-05	3.76722	0.0217037	3.66218	0.122068	1.07618	0.0163496	8.50558
P01579ups	Spike	0.160739	1.3216	0.000131924	2.41928	0.000305091	3.7179	0.0389583	3.14901	0.798513	-0.08589	0.0124381	6.78102
P02144ups	Spike	0.0280004	1.47899	9.56687e-05	2.59503	0.000369204	4.1028	0.0849151	3.40958	0.945469	0.232473	0.0314456	7.74485
P02741ups	Spike	0.258006	1.00562	0.00215841	1.72937	0.00212428	2.28886	0.0209844	0.616459	0.0638871	0.222118	0.000145356	3.12744
P02753ups	Spike	0.0126602	1.08264	0.00173702	2.20318	0.00897024	3.62514	0.0235513	1.60751	0.505466	0.177244	0.180396	5.40989
P02768ups	Spike	0.127645	1.33216	6.47599e-05	2.37802	0.000688728	3.74152	0.0217037	2.78333	0.174366	0.429265	0.00531234	6.95412
P02787ups	Spike	0.177887	1.20631	0.00161789	2.3057	0.0010491	3.76299	0.0352286	2.59406	0.824419	-0.397948	0.0577516	5.9591
P02788ups	Spike	0.160739	1.19075	0.00102938	2.37985	0.00483018	3.79115	0.00989905	2.12929	0.529116	0.140505	0.0068522	6.06095
P04040ups	Spike	0.160739	1.20676	4.6979e-06	2.27695	0.00254785	3.74721	0.0217037	3.87336	0.734443	-0.119917	0.0120484	7.50066
P05413ups	Spike	0.179441	1.31121	5.14847e-05	2.49183	0.000168359	4.05797	0.155993	4.95101	MV	MV	0.126598	7.94801
P06396ups	Spike	0.248508	1.14534	2.45738e-05	2.4205	3.02557e-06	3.85729	0.0337535	3.87219	0.523354	-0.285553	0.0163496	7.44393
P06732ups	Spike	0.160739	1.18041	0.000525298	2.32023	7.86489e-05	3.56877	0.0270204	2.06954	0.728338	0.0948722	0.0135482	5.73318
P08263ups	Spike	0.307171	0.915123	0.00414657	1.76769	1.39455e-05	2.30016	0.0389583	0.737105	0.295807	1.72944	0.166662	4.76671
P08758ups	Spike	0.122372	1.21955	0.00164454	2.29524	0.000584016	3.71377	0.00989905	1.84989	0.182445	-0.380821	0.0120484	5.18284
P09211ups	Spike	0.116334	1.30686	0.00232631	2.42193	9.03622e-05	4.18757	0.0059789	9.07456	MV	MV	0.00201884	13.2621
P10145ups	Spike	0.0773031	1.80145	0.0014316	2.96105	0.000163674	4.44603	0.228393	2.8375	MV	MV	0.0439352	9.47903
P10599ups	Spike	0.543591	0.973088	0.000682434	2.29915	0.000482899	3.84426	0.202169	3.57358	0.351849	-1.21591	0.05356	6.20193
P10636-8ups	Spike	0.178541	1.08394	9.01614e-05	2.14097	0.000688728	3.39914	0.0059789	1.8874	0.314076	2.41691	0.159138	7.70344
P12081ups	Spike	0.15017	1.18556	9.01614e-05	2.36264	0.00548607	3.73208	0.0455761	2.36378	0.419655	-0.396153	0.0188708	5.6997
P15559ups	Spike	0.703559	0.190602	0.0157122	0.501217	0.00639133	0.459451	0.0714295	0.204274	0.0242325	7.05914	0.0112186	7.72287
P16083ups	Spike	0.0655548	1.41405	0.000173434	2.55627	3.02557e-06	4.07277	2.51193e-05	4.1946	0.623867	-0.253388	0.0188708	8.01398
P41159ups	Spike	0.101189	1.19712	9.01614e-05	2.31474	1.8776e-05	3.72219	0.016255	3.94167	0.223059	1.49878	0.0838986	9.16265
P51965ups	Spike	0.160739	1.14697	0.000162151	2.2287	0.00332315	3.33971	0.190956	4.00282	MV	MV	0.160872	6.12805
P55957ups	Spike	0.0362304	1.20007	0.000194259	2.27935	0.000511006	3.76476	0.0201616	4.65797	0.450868	-1.61444	0.131359	6.8083
P61626ups	Spike	0.0656058	1.1882	5.14847e-05	2.25254	0.000425458	3.61167	0.128062	4.69647	MV	MV	0.0853401	8.52819
P61769ups	Spike	0.124427	1.49817	0.000815373	2.63249	0.000140437	4.29593	0.001075	9.71292	MV	MV	0.000764332	14.0088
P62937ups	Spike	0.119299	1.18784	0.000103957	2.22526	0.0012393	3.56891	0.244652	3.40932	MV	MV	0.000845748	14.1552
P62988ups	Spike	0.160739	1.21074	0.00453533	2.24178	0.000425651	3.64174	0.174154	2.64045	MV	MV	0.000432638	12.1245
P63165ups	Spike	0.101489	1.20905	0.000153129	2.24349	0.0104273	3.71174	0.0196828	2.6081	0.0684116	1.86274	0.00720973	8.18259
P63279ups	Spike	0.111262	0.703169	0.000627525	1.11507	0.000356701	1.3266	0.0974338	0.129418	0.5107	-0.0554	0.00505435	1.40061
P68871ups	Spike	0.171882	1.1341	9.01614e-05	2.25061	0.00535168	3.49836	0.0235513	2.52145	0.418655	0.336252	5.34066e-06	6.35606
P69905ups	Spike	0.177887	1.14879	0.00399463	1.72928	1.97476e-05	2.21113	0.522259	0.209922	0.992285	0.030941	0.028738	2.45199
P99999ups	Spike	0.160739	1.26616	0.00993383	2.22492	9.38853e-06	3.34705	0.0815558	2.0759	0.273483	0.794097	0.0223339	6.21705
Q06830ups	Spike	0.179499	1.17987	0.000153129	2.33896	9.38853e-06	3.55238	0.0487664	2.46802	0.419331	0.381581	0.00645309	6.40199
Q15843ups	Spike	0.0362304	1.51565	0.000444085	2.60727	0.000538223	4.05456	0.0098566	8.41974	MV	MV	0.00218099	12.4743
A5Z2X5	Background	0.357456	-0.325742	0.433259	-0.0710474	0.666283	-0.037699	0.745619	-0.0471889	0.605222	0.0743662	0.903243	-0.0105217
O13516	Background	0.43939	0.42426	0.0638815	0.382843	0.115405	0.457571	0.370694	-0.225262	0.131291	-0.358141	0.301228	-0.125832
O13547	Background	0.403472	0.248874	0.0509912	0.245121	0.0645235	0.232174	0.0247201	-0.192919	0.221371	-0.235823	0.254153	-0.196567
O13563	Background	0.956673	-0.0227593	0.666446	-0.129101	0.868949	-0.00970546	0.14357	-0.247756	0.790182	-0.16677	0.488389	-0.424232
O13585	Background	0.543591	-0.671205	0.214299	-0.253585	0.81357	0.0509801	0.632881	-0.0892274	0.515982	0.0306861	0.548874	-0.00756121
O14455	Background	0.71774	0.121197	0.0106445	0.290672	0.0268513	0.253033	0.0783337	-0.208832	0.691327	0.0204665	0.252367	0.0646679
O14467	Background	0.725681	0.203105	0.104447	0.391248	0.164034	0.296097	0.987961	-0.00053836	0.0924567	-0.597927	0.223191	-0.302368
O43137	Background	0.97934	-0.0150669	0.649694	0.0848719	0.663434	0.0808464	0.219932	0.0844191	0.983708	5.61951e-05	0.465205	0.165322
O74700	Background	0.760173	0.0979258	0.0425948	0.285018	0.00286172	0.176148	0.784597	-0.0348502	0.531365	-0.0748996	0.360455	0.0663987
P00044	Background	0.725681	0.0878876	0.126458	0.302526	0.0233684	0.317859	0.310097	-0.236443	0.165786	-0.395489	0.091428	-0.314073
P00045	Background	0.884801	0.0646848	0.135393	0.33981	0.471998	0.116803	0.0588731	-0.212997	0.195391	0.0992739	0.976257	0.0030797
P00127	Background	MV	MV	MV	MV	MV	MV	0.00685589	-7.63764	0.37552	0.627016	MV	MV
P00128	Background	0.725681	-0.140546	0.946499	-0.0527379	0.386506	-0.19977	0.842914	0.0361383	0.288465	0.653634	0.383774	0.490002
P00175	Background	0.562157	0.154512	0.0209936	0.268398	0.0250897	0.333097	0.018496	-0.145121	0.0242325	-0.328206	0.14185	-0.140229
P00330	Background	0.719771	0.141409	0.0152882	0.29696	0.00212428	0.289849	0.109975	-0.088622	0.077215	-0.16668	0.419044	0.0345475
P00331	Background	0.835838	0.0561171	0.114036	0.219171	0.0619278	0.312729	0.190956	-0.183263	0.508696	-0.0931086	0.778361	0.0363573
P00358	Background	0.794567	-0.0340144	0.0163768	-0.134666	0.391126	-0.0197396	0.046093	-0.267874	0.142749	-0.315222	0.0740483	-0.602836
P00359	Background	0.926324	0.0213145	0.026374	0.210106	0.0228381	0.185768	0.0849147	-0.119771	0.273483	-0.155991	0.452105	-0.0899937
P00360	Background	0.725681	0.0855379	0.104114	0.140548	0.0900497	0.182609	0.0150168	-0.08588	0.208722	-0.214476	0.366123	-0.117747
P00401	Background	0.794567	-0.0713728	0.00935165	-0.172182	0.435488	0.0813802	0.0618281	-0.436343	0.295564	0.336898	0.993378	-0.018065
P00410	Background	0.735566	0.104458	0.275425	0.197165	0.0865892	0.401365	0.294425	-0.128744	0.0647536	-1.67894	0.0401515	-1.40632
P00424	Background	0.721046	0.376338	0.919716	0.0107775	0.435258	-0.0726585	0.208889	-0.0961466	0.217298	0.127362	0.687479	-0.0414432
P00427	Background	0.865793	-0.0627314	0.619555	0.105368	0.942468	0.0225859	0.0666191	-0.331106	0.142749	-0.35685	0.0825178	-0.66537
P00431	Background	0.639927	0.437165	0.196503	0.426055	0.285232	0.271286	0.863766	-0.0531339	0.206751	-0.985648	0.297776	-0.767496
P00445	Background	0.705295	0.177864	0.0106916	0.406027	0.00579478	0.34297	0.0561994	-0.197059	0.212997	0.102857	0.05865	0.248768
P00447	Background	0.631391	0.0814035	0.288014	0.0668125	0.0128111	0.205213	0.0126674	-0.363489	0.177984	-0.438388	0.132217	-0.596663
P00498	Background	0.666508	0.161189	0.0180971	0.276626	0.00694128	0.303565	0.125356	-0.150845	0.123282	-0.198753	0.541548	-0.0460328
P00546	Background	MV	MV	0.00130302	-7.34844	0.00368315	-7.32395	0.316978	-0.251074	MV	MV	MV	MV
P00549	Background	0.725681	0.0985621	0.00164454	0.248735	0.00996972	0.251622	0.0758542	-0.124952	0.187852	-0.135862	0.892226	-0.00919282
P00560	Background	0.725681	0.10889	0.00399463	0.255137	0.00352919	0.251998	0.0203045	-0.120047	0.174722	-0.119011	0.791198	0.012939
P00724	Background	0.725681	0.0989898	0.738218	0.0587257	0.441759	0.11324	0.0846658	-0.216394	0.512021	0.201475	0.717226	0.0983216
P00729	Background	0.691013	0.112362	0.0744514	0.213084	0.0250897	0.375454	0.307343	0.050141	0.142749	-0.390682	0.782217	0.0349128
P00812	Background	0.887517	0.0420654	0.0788078	0.265639	0.0017462	0.258291	0.0432293	-0.168203	0.122068	-0.394017	0.150093	-0.303929
P00815	Background	0.976733	0.000848584	0.189688	0.160943	0.0806366	0.119423	0.673517	-0.0197582	0.163885	-0.0788433	0.576688	0.0208212
P00817	Background	0.725681	0.106154	0.00789785	0.230095	0.00439514	0.23609	0.0634763	-0.105439	0.173445	-0.221626	0.428432	-0.0909754
P00830	Background	0.765849	0.0754483	0.0478355	0.227215	0.0312296	0.219619	0.0247733	-0.183496	0.273483	-0.095772	0.477455	-0.0596485
P00890	Background	0.79663	0.0571425	0.00603607	0.181339	0.0102695	0.170636	0.0466748	-0.119245	0.163885	-0.18672	0.230527	-0.135329
P00899	Background	0.60273	0.226418	0.0038183	0.327359	0.0143223	0.247097	0.210869	-0.0694257	0.272573	0.0584884	0.0177231	0.236159
P00924	Background	0.627885	0.198202	0.0225135	0.357092	0.000174106	0.370824	0.0928485	-0.243036	0.133179	-0.339902	0.247875	-0.212114
P00925	Background	0.698583	0.127189	0.0234769	0.211291	0.019364	0.245664	0.154837	-0.0811424	0.14515	-0.257999	0.393492	-0.0934774
P00927	Background	0.794567	0.0850912	0.107432	0.274281	0.0618473	0.281551	0.304518	-0.12241	0.0218046	-0.660881	0.0145574	-0.501741
P00931	Background	0.71774	0.1586	0.0159533	0.145741	0.105641	0.252699	0.12812	-0.257897	0.173445	-0.138397	0.182805	-0.143595
P00937	Background	0.978667	-0.0508272	0.778698	0.0695456	0.706451	-0.0953903	0.704751	-0.179271	0.690118	0.163958	0.894017	-0.110703
P00942	Background	0.648859	0.143337	0.0042667	0.226582	0.00368315	0.276279	0.594107	-0.0230831	0.123931	-0.244678	0.897672	0.00851852
P00950	Background	0.976733	0.00226107	0.0369909	0.125284	0.0395608	0.148568	0.0260904	-0.156809	0.0638871	-0.269227	0.0206371	-0.277468
P00958	Background	0.895651	-0.0815443	0.70374	-0.023125	0.164504	-0.171933	0.285783	-0.25843	0.383343	0.196103	0.120798	-0.234261
P01094	Background	0.215143	0.494251	0.0139801	0.947145	0.0144017	1.16744	0.0368351	-1.14466	0.0638871	-0.723635	0.0321919	-0.700858
P01097	Background	0.60273	0.38571	0.0171406	0.701286	0.0258355	0.580987	0.0253711	-1.05504	0.139635	-0.272485	0.0360723	-0.746539
P01098	Background	0.160739	0.744486	0.00323984	1.01234	0.00505289	1.1211	0.00942797	-0.556339	0.0218046	-0.708707	0.219782	-0.143949
P01120	Background	MV	MV	MV	MV	MV	MV	MV	MV	MV	MV	MV	MV
P01123	Background	0.793674	-0.163378	0.912188	0.00393512	0.956044	0.0262434	0.255621	-0.0976409	0.0985897	0.300123	0.658924	0.228726
P02293	Background	0.721046	0.117294	0.115497	0.179369	0.10716	0.18675	0.153881	-0.162677	0.890624	-0.0118236	0.901313	0.0122486
P02309	Background	0.71774	0.156953	0.0263777	0.329417	0.0209797	0.374757	0.0457191	-0.122049	0.35638	0.116886	0.091428	0.369594
P02400	Background	0.835486	0.0518822	0.0101747	0.219458	0.0903513	0.154608	0.651996	0.0324709	0.247397	-0.138836	0.582733	0.0482435
P02406	Background	0.357456	0.328816	0.012755	0.390665	0.0135853	0.343526	0.355583	-0.0507832	0.768108	-0.0314775	0.115995	0.261266
P02557	Background	0.682737	0.0918326	0.0205016	0.204317	0.0143102	0.219633	0.109975	-0.121028	0.0924567	-0.293455	0.128474	-0.19485
P02829	Background	0.644267	0.208188	0.0314915	0.383485	0.0347822	0.452067	0.0709153	-0.162418	0.082311	-0.455948	0.25678	-0.166299
P02992	Background	0.984717	-0.0124326	0.289643	0.0767573	0.352075	0.0716716	0.842471	0.015065	0.037609	-0.285626	0.0885736	-0.19889
P02994	Background	0.725681	0.139072	0.00588643	0.297697	0.010755	0.295513	0.224539	-0.0447803	0.276766	-0.0557716	0.0805296	0.194961
P03962	Background	0.89941	0.0191952	0.0060285	0.126397	0.116791	0.112007	0.489022	-0.0539196	0.0972978	-0.361422	0.130218	-0.303335
P03965	Background	0.807898	0.0580333	0.114056	0.16958	0.0445269	0.183371	0.0561994	-0.219308	0.251768	-0.178519	0.186811	-0.214456
P04037	Background	0.725681	0.113214	0.0744514	0.240465	0.131913	0.189105	0.327667	-0.0494789	0.621055	0.120025	0.406487	0.259652
P04046	Background	0.965546	0.00492208	0.0304337	0.306661	0.0119016	0.382191	0.105761	-0.174352	0.818688	-0.0161463	0.115193	0.191692
P04050	Background	0.794567	0.0669146	0.00871702	0.311585	0.265816	0.0630241	0.0844951	-0.178137	0.339751	0.0968757	0.841075	-0.0182373
P04076	Background	0.9532	0.00915655	0.006538	0.197166	0.00743985	0.173972	0.0242883	-0.143233	0.364997	-0.0709515	0.581726	-0.0402126
P04147	Background	0.627885	0.168781	0.00595769	0.260864	0.00458518	0.303342	0.0200157	-0.259889	0.17247	-0.0478418	0.872353	-0.00438849
P04161	Background	MV	MV	MV	MV	MV	MV	MV	MV	MV	MV	MV	MV
P04456	Background	0.721046	0.126576	0.0491784	0.270968	0.0560126	0.242639	0.0138202	-0.226163	0.189203	0.0960538	0.235539	0.11253
P04650	Background	0.530958	0.513776	0.0565001	0.525114	0.0327363	0.640222	0.0490559	-0.595034	0.276766	-0.230483	0.414379	-0.185295
P04801	Background	0.929522	0.0177813	0.0205016	0.101625	0.0451341	0.101002	0.257584	-0.0496563	0.273483	0.0426047	0.0800462	0.0939504
P04802	Background	0.765849	0.0981159	0.00351108	0.289993	0.0124686	0.225647	0.153881	-0.0733202	0.688994	-0.0269268	0.195889	0.1254
P04806	Background	0.725681	0.065006	0.114507	0.136738	0.0977084	0.149852	0.00723631	-0.199647	0.187852	-0.232091	0.118638	-0.281887
P04807	Background	0.861009	-0.0406008	0.0422844	0.118222	0.00804283	0.161818	0.0248862	-0.172142	0.199629	-0.125542	0.159607	-0.135866
P04840	Background	0.794567	0.0633488	0.0159533	0.222308	0.00286172	0.45616	0.306863	-0.172581	0.686418	-0.0574473	0.148877	0.226131
P04912	Background	0.725681	0.0920149	0.0294302	0.258149	0.118108	0.313868	0.51038	-0.100833	0.24394	-0.271722	0.745273	-0.0586871
P05030	Background	0.647353	0.169183	0.00860271	0.285146	0.00487635	0.318062	0.168433	-0.115038	0.149613	-0.307142	0.471303	-0.104117
P05150	Background	0.644267	-0.214037	0.25105	-0.0934259	MV	MV	0.529101	-0.0363008	0.522303	0.137843	0.321782	-1.57016e-05
P05317	Background	0.895542	0.0292157	0.018794	0.173762	0.0306822	0.175285	0.0742323	-0.14813	0.189203	-0.140031	0.241904	-0.112876
P05318	Background	0.79663	-0.0370254	0.251185	0.0739455	0.136013	0.114812	0.0632691	-0.219065	0.34219	-0.0841418	0.111461	-0.188395
P05319	Background	0.835486	0.0567234	0.00760497	0.212575	0.00678042	0.167576	0.952849	-0.00294736	0.312748	-0.113208	0.567169	0.05142
P05373	Background	0.891437	-0.0496029	0.172688	0.112564	0.126351	0.151981	0.890267	0.0149181	0.344644	0.477996	0.280628	0.644895
P05453	Background	0.765849	0.0652619	0.0467713	0.1877	0.383995	0.0721143	0.99228	0.00188488	0.370673	0.115267	0.233549	0.189266
P05626	Background	0.921828	-0.0213776	0.169058	0.0926846	0.0842095	0.151415	0.200082	-0.105064	0.353085	-0.109951	0.569461	-0.0635993
P05694	Background	0.647353	0.157898	0.00919364	0.24929	0.00525779	0.272569	0.0361017	-0.199023	0.352182	-0.0822805	0.919889	-0.00873437
P05738	Background	0.921828	0.0278914	0.405805	0.138953	0.0228381	0.159382	0.659345	0.0655116	0.159456	-0.428383	0.347439	-0.203489
P05739	Background	0.793674	0.0421207	0.0734087	0.191827	0.194241	0.171237	0.439848	-0.100229	0.140951	-0.213402	0.236252	-0.142394
P05740	Background	0.71774	0.16222	0.0112568	0.322418	0.0081665	0.303358	0.045332	-0.233297	0.171697	-0.291027	0.238612	-0.220966
P05743	Background	0.669463	0.183663	0.0205016	0.463811	0.00368315	0.374856	0.716908	-0.0165407	0.273483	-0.187138	0.291878	0.171178
P05744	Background	0.692754	0.201718	0.00355313	0.465837	0.00741128	0.490513	0.0766367	-0.153885	0.157907	0.0954637	0.00201884	0.432092
P05747	Background	0.669777	-1.87504	0.802776	-0.293979	0.0115702	-2.98304	0.575027	-0.220743	0.202407	1.96384	0.479474	-1.23994
P05748	Background	0.669463	0.181256	0.00302049	0.348825	0.00363637	0.287715	0.297175	-0.153434	0.223059	-0.199053	0.343738	-0.0647724
P05749	Background	0.644267	-0.170216	0.79454	0.0374974	0.438488	-0.690065	0.948639	0.0316428	0.974372	0.228623	0.115764	-0.429799
P05750	Background	0.71774	0.131361	0.006538	0.268288	0.00285691	0.294143	0.018496	-0.14532	0.271091	-0.105324	0.553072	0.0434999
P05755	Background	0.673458	0.239388	0.00717016	0.458344	0.00212428	0.486668	0.239378	-0.102883	0.123931	-0.191461	0.0966832	0.192324
P05756	Background	0.86647	0.0513202	0.0514041	0.239576	0.0549782	0.288459	0.0763332	-0.145177	0.23734	0.0584366	0.143116	0.201719
P05759	Background	0.952099	0.01242	0.0179278	0.26723	0.0877892	0.220354	0.906136	0.014938	0.939739	-0.00635388	0.05865	0.228938
P06101	Background	0.928696	0.0193506	0.0258509	0.109392	0.018815	0.170056	0.018496	-0.276951	0.126269	0.115629	0.721351	0.0087346
P06103	Background	0.865793	-0.0643216	0.826555	0.0843981	0.718537	0.12212	0.186397	-0.299011	0.291591	-0.165441	0.338726	-0.342332
P06105	Background	0.793674	0.109628	0.0702544	0.252939	0.1401	0.179557	0.133576	-0.110599	0.397446	0.0630793	0.301228	0.132037
P06106	Background	0.644267	0.187506	0.00399463	0.353403	0.00951412	0.328367	0.0282226	-0.18794	0.223059	-0.0975112	0.480729	0.0429163
P06168	Background	0.721046	0.116037	0.0481477	0.237454	0.0442878	0.224589	0.0466748	-0.17108	0.113613	-0.413396	0.0927121	-0.359888
P06169	Background	0.721046	0.0962108	0.00525055	0.207018	0.00212428	0.227995	0.018496	-0.146516	0.208608	-0.118786	0.564287	-0.0373069
P06208	Background	0.65834	0.161879	0.0534469	0.235759	0.0488962	0.276843	0.0561994	-0.238294	0.255471	-0.106433	0.468014	-0.0678843
P06244	Background	0.976733	0.0420587	0.887276	0.0670348	0.485806	0.0493848	0.503594	-0.237552	0.223059	0.218059	0.990602	0.0298925
P06634	Background	0.760173	0.129317	0.205273	0.264592	0.250275	0.0617301	0.460582	0.0876658	0.948352	0.0112297	0.0618316	0.160626
P06701	Background	0.49262	-1.75205	0.141284	-1.51764	0.164034	-1.27506	0.568127	0.263788	0.323395	-0.0927398	0.606158	-1.10401
P06738	Background	0.673458	0.121465	0.104459	0.192941	0.108801	0.214151	0.309203	-0.116133	0.19319	0.0972562	0.157507	0.195275
P06780	Background	0.891437	0.0394391	0.00619193	0.241172	0.106793	0.189071	0.185673	0.154012	0.324515	-0.049357	0.00932036	0.293726
P06782	Background	0.629566	0.433818	0.0514888	0.872899	0.0888322	1.24566	0.580474	-0.276175	0.512021	-0.267489	0.375453	0.701996
P06787	Background	0.725681	0.178014	0.229299	0.26163	0.232091	0.281024	0.616536	-0.0930387	0.682073	-0.089504	0.671136	0.0984815
P07143	Background	0.313068	0.349395	0.0100566	0.454845	0.00997317	0.466622	0.0255508	-0.182715	0.112287	-0.220138	0.403292	0.0637696
P07149	Background	0.763585	0.0696657	0.0146758	0.197537	0.0131548	0.206468	0.0200157	-0.118507	0.222897	-0.177004	0.416443	-0.089044
P07170	Background	0.357456	0.25182	0.0467713	0.323193	0.024256	0.418433	0.0826061	-0.301054	0.50866	0.0319353	0.0889609	0.149314
P07213	Background	0.938911	0.0186912	0.310313	-0.214581	0.0943422	-0.328232	0.989436	-0.00698522	0.204981	-0.363339	0.0177935	-0.698557
P07244	Background	0.794567	0.0630539	0.34924	0.10437	0.659853	0.0447267	0.20889	-0.10074	0.140347	-0.310333	0.100597	-0.366346
P07245	Background	0.719099	0.114029	0.00508811	0.288706	0.00212428	0.267675	0.241808	-0.16308	0.452293	-0.0805049	0.512355	0.0240897
P07246	Background	0.726546	0.139459	0.0112568	0.327782	0.0169019	0.280108	0.0958846	-0.15972	0.331303	0.0683015	0.0811694	0.18869
P07251	Background	0.725681	0.120843	0.00893504	0.281264	0.00212428	0.300158	0.179427	-0.191635	0.623867	-0.0470534	0.325312	0.0614688
P07255	Background	0.813106	0.0564864	0.068677	0.233793	0.0504582	0.264044	0.291583	-0.110382	0.729076	-0.0289001	0.278481	0.124762
P07256	Background	0.620362	0.13442	0.00768805	0.244371	0.00451677	0.271084	0.0388123	-0.116057	0.0560418	-0.171129	0.667354	-0.0161022
P07257	Background	0.725681	0.0674913	0.0140708	0.17423	0.0233684	0.167729	0.0231746	-0.142122	0.201997	-0.211884	0.219325	-0.186277
P07259	Background	0.779071	0.0717023	0.0157122	0.230093	0.0178007	0.204749	0.0572259	-0.083631	0.286442	-0.0857809	0.597757	0.035337
P07260	Background	0.682737	0.16486	0.0302042	0.327175	0.0160576	0.348864	0.106117	-0.144954	0.123931	-0.406507	0.230527	-0.202598
P07262	Background	0.741613	0.0931849	0.00548661	0.246911	0.00743985	0.212025	0.0350057	-0.157433	0.485103	-0.0644433	0.922394	-0.00985102
P07263	Background	0.405031	0.257115	0.00894243	0.383406	0.125316	0.168886	0.690267	-0.0450905	0.069996	-0.560695	0.0856879	-0.436899
P07264	Background	0.933612	-0.0375146	0.331207	0.219775	0.427414	0.0890941	0.178595	0.357468	0.343594	-0.368417	0.741005	0.0781443
P07267	Background	0.949924	0.0334957	0.289217	0.236882	0.225375	0.289472	0.300494	-0.283976	0.315505	-0.25398	0.310861	-0.248484
P07274	Background	0.993278	0.00806906	0.453843	0.253139	0.97908	0.0119025	0.786319	-0.0400208	0.0985897	-0.350346	0.308461	-0.378465
P07275	Background	0.648859	0.162753	0.130768	0.401698	0.0059982	0.293441	0.952215	-0.00572401	0.486264	-0.0508107	0.0220917	0.236906
P07277	Background	MV	MV	0.267174	0.215472	0.258961	0.170305	0.292271	-0.164041	0.223059	0.247309	0.335418	0.253573
P07278	Background	0.648859	0.207075	0.0120552	0.355949	0.000656548	0.358752	0.174788	-0.222693	0.955263	-0.00894603	0.347439	0.127113
P07280	Background	0.543591	0.250356	0.0101103	0.355126	0.00104313	0.427106	0.018496	-0.148153	0.216692	-0.162925	0.291878	0.116029
P07283	Background	0.412105	0.300737	0.0014316	0.471328	0.0016738	0.544496	0.00989905	-0.201602	0.114673	-0.133227	0.0375012	0.209666
P07284	Background	0.773102	-0.0426021	0.255981	0.0693003	0.398154	0.0607926	0.178672	-0.127239	0.579446	-0.0808964	0.380455	-0.147343
P07342	Background	0.543591	0.270608	0.236023	0.199836	0.068577	0.408842	0.0364616	-0.438857	0.122068	-0.332007	0.131917	-0.362022
P07560	Background	0.934874	0.0245775	0.0420223	0.314073	0.0519819	0.283647	0.388386	-0.0702828	0.455902	-0.101409	0.432843	0.111955
P07702	Background	0.928696	0.0297056	0.0549307	0.326803	0.0869982	0.266696	0.0870447	-0.169148	0.893274	0.00987843	0.419044	0.107427
P07806	Background	0.644267	0.179052	0.00220969	0.287589	0.00228611	0.238789	0.129821	-0.0941421	0.144954	-0.106739	0.208525	0.0379077
P07991	Background	0.65834	0.377357	0.0416132	0.359032	0.174096	0.491156	0.54374	-0.169363	0.276766	-0.220045	0.524112	0.101748
P08067	Background	0.725681	0.0851951	0.42951	0.135385	0.148431	0.254439	0.404425	-0.131885	0.855676	0.0208387	0.403292	0.143393
P08417	Background	0.661966	0.188713	0.000754533	0.355336	0.00163725	0.404765	0.112437	-0.189238	0.232272	-0.184766	0.750859	0.030761
P08518	Background	0.725681	-0.180674	0.278012	0.139601	0.443921	0.0897627	0.129793	-0.141169	0.273483	-0.0943583	0.312274	-0.145764
P08524	Background	0.996225	-0.00870835	0.0263777	0.159877	0.101493	0.14366	0.30038	-0.0778946	0.228796	-0.0976751	0.605525	-0.0319096
P08566	Background	0.126745	0.468787	0.0060285	0.795623	0.00505289	0.840909	0.842914	0.0113249	0.945469	0.00391328	0.0824966	0.856147
P08678	Background	0.948108	0.115704	0.980293	0.125383	0.706451	0.444551	0.331831	0.420281	0.0295897	8.78755	0.0401515	9.65239
P08679	Background	0.543591	0.429593	0.0788078	0.599074	0.1538	0.388788	0.549042	-0.082617	0.139542	-0.398068	0.67578	-0.0918969
P09064	Background	0.463422	0.0801445	0.030937	0.200793	0.0128111	0.274654	0.00989905	0.573821	0.0515111	-0.291147	0.00645309	0.557328
P09119	Background	0.503636	0.409503	0.172634	0.366426	0.103146	0.447892	0.046093	0.657642	0.601812	-0.509729	0.477516	0.595805
P09201	Background	0.770673	0.0927554	0.0020194	0.337442	0.00212428	0.359784	0.211243	-0.0653024	0.45388	-0.474483	0.823479	-0.180001
P09232	Background	0.867215	0.0465165	0.0108075	0.22372	0.119266	0.0775617	0.0891726	-0.10508	0.843856	0.0102668	0.740329	-0.0172519
P09435	Background	MV	MV	MV	MV	MV	MV	MV	MV	MV	MV	MV	MV
P09436	Background	0.725681	0.0778935	0.00603976	0.182684	0.00621099	0.166481	0.0217168	-0.117866	0.122068	-0.25497	0.145627	-0.206355
P09440	Background	0.771689	0.253059	0.796399	0.130049	0.374364	0.420052	0.407824	-0.418084	0.657317	-0.261875	0.654758	-0.259906
P09457	Background	0.725681	0.108676	0.024346	0.215192	0.0306822	0.249828	0.230795	-0.0914223	0.082311	-0.285508	0.198713	-0.127102
P09624	Background	0.725681	0.110314	0.0142084	0.373623	0.0111063	0.353804	0.0388123	-0.19367	0.134155	-0.122349	0.582733	0.0377857
P09733	Background	0.881141	-0.0534427	0.832725	0.034347	0.741602	0.0498084	0.274945	-0.16374	0.123859	-0.334043	0.100447	-0.447974
P09734	Background	MV	MV	MV	MV	0.541208	0.291389	0.018496	6.49592	0.0109181	-7.68739	0.416443	-0.900086
P09938	Background	0.696256	0.121315	0.0534469	0.244184	0.0258355	0.278535	0.250587	0.0543621	0.29714	-0.139992	0.195946	0.192905
P0C0V8	Background	0.986447	-0.0235242	0.0205016	0.31798	0.0343381	0.266455	0.179769	-0.124988	0.142749	-0.152909	0.758442	-0.0114426
P0C2H6	Background	0.725681	0.126822	0.00173702	0.267183	0.0619483	0.174701	0.164767	-0.117603	0.115638	-0.207651	0.176067	-0.150553
P0C2H8	Background	0.696256	0.121146	0.0132437	0.259771	0.0146929	0.237809	0.0816014	-0.150923	0.112287	0.166597	0.0353596	0.253484
P0C2I8	Background	0.763488	0.0993274	0.00302434	0.33139	0.00469056	0.358385	0.129063	0.0313856	0.295807	-0.112755	0.10121	0.277015
P0CH08	Background	0.444702	0.47451	0.0671525	0.62467	0.110813	0.746505	0.825437	0.101421	0.100604	-1.36343	0.318396	-0.515501
P0CS90	Background	0.721046	0.135575	0.0118623	0.263122	0.00939802	0.247681	0.0416487	-0.14893	0.312163	-0.0817478	0.778361	0.0170035
P0CT04	Background	0.725632	0.164049	0.0425948	0.352472	0.0158322	0.360084	0.638736	0.0890703	0.518855	0.173562	0.0994557	0.622717
P0CW41	Background	0.996225	-0.00366253	0.114434	0.178641	0.0886743	0.136494	0.178595	-0.245798	0.485103	0.214974	0.667902	0.105669
P0CX09	Background	0.740195	0.0792767	0.0384671	0.207378	0.0957583	0.131915	0.484401	-0.0304291	0.0972978	0.232156	0.0360723	0.333642
P0CX11	Background	0.846643	-0.143375	0.107301	0.160916	0.412457	0.0674343	0.640396	0.0286911	0.884556	0.00832047	0.292391	0.104446
P0CX23	Background	0.49262	0.309754	0.00603607	0.459012	0.00015815	0.484973	0.0706339	-0.157363	0.160811	-0.0934722	0.00645309	0.234137
P0CX25	Background	0.287145	0.739644	0.0082886	1.19351	0.000418167	1.37179	0.0459613	-0.317044	0.322139	-0.255055	0.0900235	0.79969
P0CX28	Background	0.725681	-0.257838	0.51033	0.371168	0.470558	0.405302	0.174154	1.06498	0.217298	-1.04915	0.507868	0.421133
P0CX29	Background	0.794567	-0.0887315	0.175622	0.107513	0.450153	0.038622	0.057609	-0.17307	0.17247	-0.274509	0.105177	-0.408956
P0CX32	Background	0.648859	0.25004	0.0158074	0.434699	0.0171858	0.459648	0.0981455	-0.293936	0.216839	-0.210308	0.683659	-0.0445955
P0CX34	Background	0.725681	0.137017	0.0897029	0.401126	0.0469633	0.536448	0.450741	-0.108671	0.468829	-0.0708702	0.176971	0.356906
P0CX36	Background	0.720667	0.131695	0.00273931	0.289429	0.0289908	0.293681	0.298925	-0.0769075	0.0239325	-0.257646	0.275855	-0.0408723
P0CX38	Background	0.645254	0.208609	0.0060285	0.363291	0.00559162	0.295043	0.045662	-0.165963	0.885278	-0.00618346	0.066895	0.122897
P0CX39	Background	0.543591	0.250416	0.00580294	0.362203	0.00164041	0.399513	0.0235513	-0.190844	0.123931	-0.396453	0.247875	-0.187785
P0CX41	Background	0.721046	0.110936	0.0121929	0.215777	0.00799683	0.247671	0.023908	-0.22194	0.189692	-0.123059	0.247541	-0.0973269
P0CX44	Background	0.721046	0.161918	0.00254251	0.346248	0.00048952	0.377338	0.261781	0.0567519	0.230227	-0.125644	0.0927121	0.308446
P0CX45	Background	0.765849	0.0666358	0.0702544	0.115233	0.0307791	0.170363	0.018496	-0.202034	0.350525	-0.113004	0.278947	-0.144676
P0CX47	Background	0.622565	0.264515	0.00216096	0.43436	0.000425098	0.431824	0.0666777	-0.143735	0.295223	-0.0829327	0.111461	0.205157
P0CX49	Background	0.639255	0.226419	0.0135935	0.405965	0.000305091	0.437692	0.0553845	-0.144536	0.235861	-0.0484923	0.0120484	0.244664
P0CX51	Background	0.736867	0.10517	0.00271187	0.400101	0.0168234	0.329994	0.36283	-0.063823	0.21372	-0.250612	0.87485	0.0155588
P0CX54	Background	0.79663	0.0650132	0.032117	0.205258	0.024194	0.200304	0.00989905	-0.271156	0.114673	-0.147382	0.0468599	-0.218233
P0CX55	Background	0.648859	0.234168	0.00983137	0.405153	0.00643262	0.401137	0.10478	-0.0949502	0.0944458	-0.170406	0.128288	0.135782
P0CX81	Background	0.718684	-0.324085	0.669468	0.0639267	0.095562	-0.27843	0.881032	-0.0161599	0.138747	-0.169944	0.0401515	-0.464534
P0CX82	Background	0.725681	0.123265	0.0128771	0.313001	0.00442952	0.315997	0.162271	-0.0699299	0.228796	-0.0409711	0.0188708	0.205096
P0CX84	Background	0.736193	0.126128	0.0326474	0.346131	0.0651408	0.262603	0.993265	-0.000503711	0.370673	-0.0663852	0.125851	0.195714
P10080	Background	0.976733	0.0275957	0.701491	0.0975151	0.54092	0.147355	0.135938	-0.173811	0.818463	0.0273496	0.970273	0.000893497
P10081	Background	0.752481	0.0925547	0.00960666	0.282985	0.00817273	0.316474	0.0539952	-0.148521	0.127352	0.110004	0.0219966	0.277957
P10507	Background	0.725681	-0.484582	0.771853	-0.162529	0.77434	0.353712	0.959626	-0.161789	0.224193	-1.55291	0.239251	-1.36098
P10591	Background	0.725681	0.109713	0.00399463	0.248227	0.0059982	0.261305	0.0416487	-0.0839578	0.277617	-0.148871	0.745569	0.028477
P10592	Background	0.725681	0.0988616	0.149328	0.125356	0.0968745	0.13452	0.14357	-0.0562177	0.323365	-0.17874	0.532683	-0.100437
P10622	Background	0.65834	0.185148	0.0642288	0.272465	0.0250897	0.367252	0.412502	-0.0565189	0.273483	-0.190633	0.432843	0.1201
P10659	Background	0.736193	0.10934	0.0866454	0.641977	0.065799	0.26749	0.768606	-0.153484	0.954146	0.0658774	0.223756	0.179883
P10664	Background	0.562157	0.193723	0.0272106	0.307165	0.0126149	0.300682	0.018496	-0.202154	0.350525	-0.0649762	0.569461	0.033552
P10869	Background	0.967586	-0.0234342	0.123215	0.145578	0.305007	0.0981705	0.202169	0.151087	0.955263	-0.00141694	0.111461	0.247841
P10961	Background	0.537418	0.216054	0.157395	0.0936315	0.0248143	0.316336	0.973525	-0.00623741	0.690118	0.082147	0.217535	0.392245
P10963	Background	0.645254	0.150215	0.108379	0.21496	0.123172	0.200139	0.018496	-0.17004	0.167396	-0.149971	0.311679	-0.119872
P11075	Background	0.921828	0.0430044	0.110342	0.404401	0.364413	0.179312	0.97276	-0.00906171	0.914436	-0.048801	0.653782	0.121449
P11076	Background	0.878023	0.0365659	0.0261914	0.144072	0.024745	0.192284	0.614656	0.0238487	0.450551	-0.15076	0.663604	0.0653724
P11154	Background	0.865793	-0.0296291	0.621807	0.0391816	0.277527	0.120582	0.823684	0.0377708	0.108062	-0.623448	0.105177	-0.465095
P11353	Background	0.71774	0.154279	0.0311372	0.223315	0.0393801	0.255544	0.230795	-0.105903	0.668276	-0.148136	0.930782	0.00150428
P11412	Background	0.627885	0.197438	0.0205016	0.256245	0.00614813	0.354724	0.0519621	-0.297143	0.195307	-0.129929	0.308103	-0.0723486
P11484	Background	0.881141	0.0370712	0.0526146	0.141841	0.0943422	0.105474	0.0305244	-0.194157	0.253164	0.0903497	0.975924	0.00166672
P11491	Background	0.839884	0.0818636	0.0644822	0.500088	0.110353	0.406717	0.0868866	-0.250457	0.351793	-0.230284	0.767698	-0.0740236
P11632	Background	0.958607	-0.0333157	0.0247822	0.204211	0.413982	0.0384063	0.0561994	0.163771	0.0109181	0.520143	0.00164969	0.72232
P11633	Background	0.748628	0.0854134	0.0369082	0.351439	0.234305	0.132651	0.56428	-0.0901881	0.223059	0.24941	0.126598	0.291873
P11745	Background	0.905808	-0.102749	0.646158	0.0749069	0.195394	0.091152	0.046093	-0.203021	0.992915	-0.0207458	0.661264	-0.132615
P11914	Background	0.725681	0.143249	0.0180971	0.411309	0.0250897	0.394293	0.108995	-0.200818	0.273483	0.240042	0.160872	0.433518
P11986	Background	0.112404	1.14884	0.00444366	2.08189	0.000266279	2.8739	0.0217037	0.515205	0.553592	-0.0619027	0.000764332	3.3272
P12385	Background	0.83902	-0.0450213	0.306322	0.1041	0.114095	0.214554	0.174788	-0.177789	0.16969	0.413425	0.133002	0.45019
P12611	Background	0.0685779	7.9434	0.252704	0.0740931	0.196591	0.530331	0.00685589	7.41306	MV	MV	0.362074	1.35802
P12612	Background	0.741182	0.0940551	0.27102	0.173678	0.0486811	0.320538	0.101431	0.0994668	0.282364	0.113395	0.0321293	0.533401
P12688	Background	0.0955111	0.287823	0.0838001	0.240328	0.0201502	0.181912	0.440552	0.0464363	0.123931	-0.224516	0.950781	0.00383232
P12695	Background	0.648859	0.333011	0.13619	0.405765	0.0869982	0.61305	0.121154	-0.613496	0.282963	-0.170652	0.277163	-0.171098
P12709	Background	0.725681	0.122731	0.00538644	0.293386	0.000625866	0.289724	0.0815558	-0.12535	0.18724	-0.227851	0.582733	-0.0634764
P12904	Background	0.733633	-0.113073	0.48543	-0.0773959	0.272795	0.140989	0.77535	-0.0433441	0.0972978	-0.58693	0.00746209	-0.489285
P12945	Background	0.933846	0.0186583	0.00946154	0.245391	0.0420076	0.202124	0.0388123	-0.313089	0.230036	0.0756402	0.532683	-0.0353247
P12962	Background	0.447561	-0.560823	0.126285	-0.358733	0.0428337	-0.608709	0.384279	-0.0912929	0.183247	0.268085	0.138449	-0.431916
P13188	Background	0.725681	0.131626	0.0110448	0.296175	0.0217723	0.348744	0.0416487	-0.154764	0.165786	-0.206722	0.900739	-0.0127424
P13298	Background	0.645254	0.102846	0.105082	0.141422	0.042044	0.20611	0.154732	0.11436	0.126269	-0.397433	0.595021	-0.0769629
P13517	Background	0.95169	-0.0238985	0.453843	0.064956	0.647705	-0.0411864	0.778229	-0.0249479	0.326449	0.51201	0.375453	0.445875
P13574	Background	0.793674	0.0958135	0.00759651	0.362255	0.0225651	0.246649	0.309203	-0.0606153	0.109644	0.167131	0.0220917	0.353164
P13663	Background	0.812041	0.0705508	0.00800653	0.308671	0.0127498	0.306092	0.185224	-0.0993212	0.291383	-0.134735	0.491167	0.0720362
P14020	Background	0.976312	0.00635263	0.407539	0.0886157	0.505972	0.0934239	0.198535	-0.252798	0.765211	0.0159669	0.285511	-0.143408
P14065	Background	0.85402	0.0668396	0.233602	0.190092	0.110249	0.312777	0.0217037	-0.228809	0.0729276	-0.356765	0.177774	-0.272797
P14120	Background	0.703559	0.121403	0.0326474	0.251355	0.0137667	0.401111	0.961892	0.00234752	0.0325952	-0.344293	0.449441	0.0591653
P14126	Background	0.740161	0.133182	0.0155737	0.291361	0.00740884	0.295327	0.616536	-0.0376252	0.100222	-0.431093	0.278833	-0.173392
P14127	Background	0.818726	0.0718321	0.0671525	0.271401	0.0920572	0.220824	0.791678	-0.00984133	0.536589	0.0466839	0.0966832	0.257666
P14306	Background	0.705295	0.302605	0.356043	0.308017	0.234305	0.433104	0.0412928	-0.38247	0.235861	-0.545185	0.280628	-0.494551
P14540	Background	0.645254	0.151773	0.00269614	0.24742	0.0250897	0.255569	0.268228	-0.0708936	0.251116	-0.28267	0.596191	-0.0979951
P14742	Background	0.725681	0.0605753	0.0534469	0.198622	0.296573	0.164303	0.379835	-0.149461	0.163885	-0.358843	0.160872	-0.344001
P14743	Background	0.692754	0.316077	0.418201	0.504198	0.435488	0.453537	0.509182	-0.200211	0.15112	0.333246	0.21236	0.586572
P14747	Background	0.846643	-0.150589	0.250788	0.216778	0.957758	-0.000956269	0.13884	-0.158687	0.495695	0.0534235	0.517026	-0.106219
P14832	Background	0.647353	0.21649	0.0393731	0.485648	0.0179593	0.448474	0.110451	-0.219764	0.112546	-0.123099	0.361858	0.105612
P14843	Background	0.278027	0.374921	0.0776341	0.372124	0.0228381	0.476958	0.0949592	-0.240297	0.0972978	-0.371728	0.336975	-0.135067
P14904	Background	0.986288	7.66761e-05	0.913008	0.0365869	0.380643	0.221506	0.962787	0.00463059	0.912881	0.0134338	0.41089	0.239571
P14907	Background	0.357456	0.205239	0.170012	0.0658664	0.106274	0.205342	0.324667	-0.238936	0.205985	0.401133	0.0188708	0.367539
P14922	Background	0.695955	-0.22531	0.788682	-0.113654	0.275114	-0.205141	0.810257	-0.0529893	0.380309	0.272879	0.902007	0.0147488
P15019	Background	0.718684	0.134385	0.00236656	0.286656	0.00142835	0.310658	0.24363	-0.0393862	0.150655	-0.137307	0.157507	0.133965
P15108	Background	0.70614	0.127269	0.0152882	0.253521	0.0151265	0.269869	0.0416487	-0.141185	0.113613	-0.211108	0.278833	-0.0824236
P15180	Background	0.943171	0.0137989	0.0690721	0.106146	0.0901075	0.127005	0.074458	-0.20855	0.970933	-0.00803002	0.507868	-0.0895742
P15274	Background	0.907773	-0.0553956	0.469718	0.0695439	0.442665	0.0877895	0.36445	-0.143058	0.797306	-0.0376142	0.472889	-0.0928831
P15303	Background	0.585728	0.146254	0.0331401	0.203604	0.0217723	0.198972	0.0550468	-0.190495	0.161937	-0.197506	0.16626	-0.18903
P15424	Background	0.938911	0.0493279	0.423977	0.214186	0.495844	0.181073	0.977246	-0.0011524	0.827873	-0.035597	0.622605	0.144324
P15454	Background	0.703559	0.139262	0.078223	0.278052	0.0392903	0.33115	0.470997	-0.0479398	0.0819181	-0.222023	0.557976	0.0611875
P15496	Background	0.967586	-0.0266707	0.0480655	0.220249	0.095838	0.159932	0.0315699	-0.278437	0.157695	-0.0946695	0.0825178	-0.213175
P15565	Background	0.752481	-0.361043	0.3536	-0.284223	0.076911	-0.461926	0.252343	0.23803	0.0498601	0.634576	0.055256	0.41068
P15624	Background	0.324982	0.170957	0.0361057	0.200743	0.0209797	0.229962	0.0370652	-0.155925	0.163885	-0.0943021	0.69822	-0.020265
P15625	Background	0.881298	-0.129615	0.620294	0.0966486	0.00861677	0.252423	0.0849147	-0.059207	0.216692	-0.182528	0.892226	0.0106884
P15646	Background	0.171882	0.345742	0.01403	0.419141	0.00639133	0.627175	0.311792	0.121641	0.0498601	0.811002	0.0091413	1.55982
P15700	Background	0.79663	0.0637282	0.515064	0.098799	0.345756	0.136622	0.956461	0.00210148	0.14386	-0.498898	0.208489	-0.360175
P15703	Background	0.718684	0.1426	0.0174568	0.269858	0.0250897	0.20272	0.404425	-0.0455707	0.511077	0.0381644	0.0805296	0.195314
P15705	Background	0.614463	0.194379	0.0245631	0.35482	0.000511006	0.324743	0.018496	-0.251047	0.163885	-0.161489	0.323283	-0.0877932
P15731	Background	0.0168058	0.294035	0.0160786	0.253003	0.00228611	0.34973	0.370568	0.171382	0.0924567	-0.6715	0.394311	-0.150387
P15790	Background	0.725681	-1.88622	0.911483	0.0197513	0.680496	-2.05535	0.49352	-0.38395	0.236194	1.97519	0.345041	-0.464109
P15873	Background	0.725681	0.189202	0.0378768	0.16352	0.0220954	0.201861	0.0868866	-0.0777585	0.113613	-0.0774949	0.375491	0.0466071
P15891	Background	0.975542	0.001562	0.0304091	0.201408	0.0699349	0.120784	0.0217037	-0.160696	0.0722684	-0.0948943	0.115815	-0.134806
P15992	Background	0.942948	0.0174367	0.0899776	0.183887	0.131913	0.134787	0.159224	-0.0542514	0.0426599	-0.190315	0.233549	-0.109779
P16120	Background	0.887517	-0.0517019	0.0451565	0.1402	0.00048952	0.162425	0.0899322	-0.0806945	0.328127	-0.169829	0.566401	-0.0880982
P16140	Background	0.725681	0.0813931	0.0510443	0.184801	0.0451666	0.206415	0.0458365	-0.144235	0.217298	-0.111432	0.507342	-0.0492517
P16387	Background	0.596275	0.180778	0.0534469	0.301959	0.0810657	0.233795	0.257262	-0.0573525	0.499409	0.18525	0.310583	0.361693
P16451	Background	0.741182	0.339878	0.291356	0.600415	0.199261	0.813561	0.576203	-0.203816	0.0659583	-0.397976	0.753397	0.211769
P16474	Background	0.967586	-0.0167979	0.00399463	0.230837	0.0912639	0.223449	0.183222	-0.167008	0.488413	0.0603915	0.160872	0.116833
P16521	Background	0.666508	0.144992	0.00782983	0.27342	0.00212428	0.3148	0.0228799	-0.161507	0.118572	-0.238708	0.329472	-0.0854154
P16547	Background	0.723752	0.175304	0.00399463	0.457814	0.00207127	0.452466	0.0622977	0.116867	0.247633	-0.0592859	0.00720973	0.510047
P16550	Background	0.669544	-0.116972	0.0472054	-0.0648791	0.0549545	-0.0658278	0.0217037	-0.218719	0.069996	-0.146016	0.00645309	-0.430563
P16603	Background	0.661966	0.244753	0.0770115	0.338682	0.0519819	0.23538	0.191121	-0.134513	0.307988	0.0919447	0.130654	0.192812
P16649	Background	0.740195	-0.157309	0.984935	0.016023	0.501429	-0.153375	0.46782	0.186884	0.34219	-0.308771	0.414103	-0.275263
P16861	Background	0.89941	0.0292857	0.0670581	0.154201	0.00223308	0.197133	0.239378	-0.240539	0.35933	-0.174617	0.252367	-0.218023
P16862	Background	0.725681	0.100273	0.0112568	0.287761	0.00548607	0.2586	0.126785	-0.131622	0.238983	-0.17618	0.669717	-0.0492019
P17076	Background	0.514649	0.671642	0.0159047	1.07176	0.0263084	1.27684	0.23867	-0.580422	0.374509	-0.512307	0.596074	0.184107
P17106	Background	0.996225	-0.0110388	0.127837	0.330043	0.228286	0.552864	0.361062	-0.42118	0.774673	-0.039724	0.605525	0.09196
P17255	Background	0.725681	0.0972984	0.0171406	0.294292	0.00748349	0.235636	0.0868866	-0.0838726	0.230325	-0.113323	0.582733	0.0384403
P17423	Background	0.444702	0.32649	0.0110448	0.500177	0.0172587	0.644094	0.158074	-0.174824	0.276766	-0.104954	0.05865	0.364316
P17505	Background	0.740195	0.0684629	0.026374	0.15192	0.0106154	0.175472	0.08665	-0.0880154	0.0782599	-0.168756	0.166605	-0.0812994
P17536	Background	0.126745	0.37252	0.0135935	0.339048	0.00368315	0.538658	0.0535165	-0.254866	0.166662	-0.435172	0.48348	-0.15138
P17555	Background	0.855811	-0.133983	0.912954	-0.00860476	0.985826	0.0324845	0.439848	0.208587	0.449563	0.196033	0.347439	0.437104
P17649	Background	0.65834	-0.546827	0.286334	-0.61676	0.164032	0.259842	0.593098	-0.0854222	0.288465	-0.721243	0.390445	-0.546823
P17695	Background	0.794567	-0.131276	0.0305911	0.202681	0.478597	0.0244626	0.198535	0.071653	0.0444662	-0.262919	0.0720673	-0.166803
P17709	Background	0.725681	0.108086	0.0298707	0.283498	0.0519819	0.26843	0.0411023	-0.139739	0.326449	-0.120374	0.928969	0.00831699
P17891	Background	0.74272	0.0860995	0.241525	0.152827	0.117096	0.228838	0.049082	-0.246909	0.674933	0.072088	0.760177	0.0540168
P17967	Background	0.647353	0.17241	0.00615084	0.29766	0.00323933	0.325792	0.053215	-0.140557	0.0819181	-0.302683	0.148877	-0.117448
P18239	Background	0.725681	0.0949535	0.0118623	0.249197	0.017702	0.217776	0.0488869	-0.0861617	0.154656	0.0338904	0.0897869	0.165504
P18544	Background	0.705295	0.370729	0.994338	-0.0433017	0.597061	0.209197	0.392104	-0.506431	0.430005	-0.341773	0.195694	-0.639008
P18562	Background	0.99171	-0.00542086	0.0534469	0.256821	0.0647822	0.266291	0.0582497	-0.113627	0.114673	-0.364454	0.176067	-0.211791
P18759	Background	0.736867	0.126685	MV	MV	0.572479	0.46182	0.468013	-0.2596	0.430005	-1.47781	MV	MV
P18961	Background	0.65834	-0.88536	0.274148	-0.974579	0.31054	-0.835127	0.77535	0.0670369	0.339751	-0.811797	0.233706	-1.57989
P19073	Background	0.725681	-0.112823	0.463819	0.198237	0.364413	0.12268	0.564437	-0.141468	0.664563	0.108134	0.549073	0.0893461
P19097	Background	0.735566	0.0822336	0.00894243	0.203053	0.00442234	0.200454	0.0572259	-0.0735917	0.163885	-0.239037	0.340687	-0.112174
P19146	Background	0.627885	0.231368	0.186402	0.208144	0.035726	0.255784	0.229936	-0.110652	0.341349	-0.752857	0.432843	-0.607725
P19262	Background	0.887517	0.0847141	0.857808	-0.0262619	0.514786	-0.165874	0.738221	-0.0541802	0.112546	-0.258466	0.209422	-0.47852
P19358	Background	0.594552	0.154648	0.0523211	0.297585	0.0488708	0.334546	0.108995	-0.305828	0.0321988	-0.103856	0.228589	-0.0751379
P19414	Background	0.703616	0.149806	0.00351108	0.263658	0.00361549	0.299757	0.046093	-0.156101	0.208722	-0.233767	0.495095	-0.0901122
P19454	Background	0.801179	0.0759698	0.0735205	0.218081	0.0313176	0.350262	0.433302	0.110711	0.932729	0.0147076	0.0404105	0.47568
P19881	Background	0.66058	0.246477	0.178101	0.199467	0.0288314	0.535268	0.129063	-0.328488	0.469622	-1.15983	0.573754	-0.95305
P19882	Background	0.752481	0.0837702	0.00241854	0.263218	0.00266834	0.237756	0.0289247	-0.126312	0.269834	-0.0505238	0.210888	0.0609196
P20049	Background	0.178541	0.925275	0.0288878	1.1781	0.199454	0.723488	0.702455	0.289439	0.810087	-0.0219498	0.0799899	0.990977
P20051	Background	0.659911	0.167261	0.0534469	0.313401	0.136802	0.290914	0.373539	0.159752	0.356289	-0.388954	0.772933	0.0617123
P20081	Background	0.765849	0.0871083	0.0163768	0.239108	0.024897	0.172364	0.0416487	-0.154822	0.522303	0.0356086	0.435293	0.0531505
P20107	Background	0.644415	-0.15735	0.681074	0.03737	0.351271	-0.099716	0.291239	-0.121511	0.201997	0.312257	0.582733	0.09103
P20435	Background	0.928696	0.378743	0.611005	0.659096	0.947558	0.29482	0.227929	0.305863	0.598733	0.121908	0.597138	0.722592
P20436	Background	0.452396	0.425816	0.077905	0.464178	0.0211551	0.767783	0.0230211	-0.663064	0.18777	-0.528869	0.209422	-0.42415
P20449	Background	0.740195	0.125405	0.0675763	0.345768	0.118108	0.228927	0.129793	-0.114683	0.318744	0.0608853	0.252367	0.175129
P20459	Background	0.973545	0.0041662	0.170624	0.0756721	0.185312	0.0574287	0.462018	-0.0394532	0.123931	-0.125106	0.0897869	-0.10713
P20606	Background	0.772125	0.0596548	0.0219735	0.195761	0.0315922	0.17065	0.324915	-0.0491325	0.221084	0.0301643	0.091428	0.151681
P20795	Background	0.357456	0.490126	0.0205016	0.592992	0.0197001	0.696876	0.0584895	-0.274374	0.127725	-0.414994	0.966965	0.0075073
P20967	Background	0.65834	0.112927	0.00796439	0.199906	0.00756831	0.219962	0.0360687	-0.193864	0.210212	-0.186693	0.252367	-0.160594
P21242	Background	0.919899	0.0234876	0.0777988	0.166115	0.114966	0.134098	0.275568	-0.144447	0.127819	-0.306279	0.0321919	-0.316628
P21243	Background	0.725681	0.138758	0.0369909	0.341134	0.0312176	0.321637	0.552934	-0.0492956	0.0985897	-0.0762145	0.0825178	0.196126
P21269	Background	MV	MV	MV	MV	MV	MV	MV	MV	MV	MV	MV	MV
P21304	Background	0.789299	0.129232	0.0491259	0.475869	0.0496819	0.388606	0.460582	-0.0852336	0.374886	0.359929	0.233706	0.663302
P21306	Background	0.769041	0.0836947	0.0116069	0.281166	0.0122503	0.269464	0.682861	-0.0151384	0.062028	0.178741	0.0098983	0.433067
P21576	Background	0.835838	-0.0687619	0.167933	0.269446	0.125316	0.284657	0.381615	-0.153056	0.197932	-0.216634	0.498937	-0.0850319
P21734	Background	0.846643	-0.0930585	0.433259	0.158397	0.471998	-1.48779	0.518399	1.49331	0.912881	0.00986974	0.974819	0.0153948
P21801	Background	0.752481	0.080793	0.03274	0.20006	0.0560583	0.25422	0.439848	-0.0674464	0.398878	0.077271	0.113748	0.264045
P21954	Background	0.725681	0.096551	0.00399463	0.258515	0.0277337	0.25104	0.0884552	-0.143753	0.154656	-0.174012	0.403292	-0.0667252
P21965	Background	0.975542	0.00414518	0.223108	0.153655	0.281914	0.156888	0.148722	-0.289245	0.128177	-0.299048	0.0488265	-0.431406
P22133	Background	0.65834	-0.190394	0.704101	-0.0376661	0.664974	-0.0440706	0.0509443	-0.12097	0.132102	0.276717	0.469467	0.111677
P22135	Background	MV	MV	MV	MV	MV	MV	MV	MV	0.0638871	-6.78871	0.0375012	-6.78871
P22137	Background	0.639927	0.127209	0.0204496	0.231247	0.00536559	0.249992	0.56428	-0.0292134	0.230227	-0.12248	0.293381	0.098298
P22141	Background	0.99858	-0.0247783	0.0581579	0.225801	0.175724	0.140832	0.289642	-0.112078	0.102196	0.196619	0.0740483	0.225373
P22146	Background	0.745091	0.191476	0.185137	0.138727	0.0902466	0.115315	0.221786	0.0791003	0.0553055	-0.355651	0.115063	-0.161235
P22147	Background	0.248508	0.87574	0.0161085	1.22602	0.0968745	0.954373	0.578972	-0.192475	0.124057	-0.474354	0.195946	0.287544
P22202	Background	0.725681	0.106365	0.0718059	0.196901	0.0521738	0.122498	0.507021	-0.0265179	0.823014	-0.023131	0.454442	0.0728487
P22203	Background	0.740195	0.0975922	0.0369909	0.23626	0.0144017	0.183021	0.839678	-0.00688804	0.490398	-0.0530824	0.224079	0.12305
P22213	Background	MV	MV	MV	MV	MV	MV	MV	MV	MV	MV	MV	MV
P22217	Background	0.846643	-0.0973465	0.556645	-0.0597378	0.409913	-0.0925992	0.0561994	0.252592	0.223059	-0.189891	0.83382	-0.0298987
P22276	Background	MV	MV	MV	MV	MV	MV	0.315396	0.219094	0.1183	-1.10604	0.327587	0.0847077
P22336	Background	0.929522	-0.0620945	0.575285	0.087704	0.496997	-0.0817333	0.499655	0.0883394	0.483241	0.137939	0.485915	0.144545
P22353	Background	0.747854	0.110707	0.0148532	0.318113	0.074531	0.236704	0.525369	-0.0953451	0.939789	-0.0106231	0.301228	0.130736
P22515	Background	0.725681	0.0657302	0.352692	0.0504552	0.0971068	0.115872	0.332595	-0.0595993	0.223321	-0.306494	0.281109	-0.250222
P22517	Background	0.865793	-0.0944867	0.249122	0.173046	0.309599	0.199312	0.423437	-0.174967	0.541272	-0.10335	0.556647	-0.0790043
P22696	Background	0.514649	0.452817	0.62406	0.130384	0.62155	-0.088385	0.629961	0.0693325	0.106658	-0.415671	0.178416	-0.434724
P22768	Background	0.725681	0.100723	0.0014316	0.223524	0.00965973	0.205469	0.018496	-0.234452	0.0985897	-0.207182	0.071031	-0.236166
P22803	Background	0.719771	0.175989	0.00781513	0.416896	5.1085e-05	0.418445	0.0834226	0.0644085	0.327043	-0.0455826	0.0315431	0.437271
P22804	Background	0.248508	0.90791	0.0008532	2.10783	0.000425651	3.00311	0.455882	0.551209	MV	MV	0.175057	3.19031
P22943	Background	0.444702	0.341558	0.0100566	0.506897	0.0106154	0.504376	0.023908	-0.227124	0.0638871	-0.432915	0.157507	-0.155663
P23180	Background	0.365807	0.224011	0.0831807	0.225621	0.0140351	0.321336	0.0596279	-0.280159	0.142749	-0.688376	0.160872	-0.647199
P23202	Background	0.9532	0.0699106	0.976093	0.00185717	0.921441	-0.0301977	0.589315	-0.460699	MV	MV	0.628065	-0.605081
P23248	Background	0.543591	0.268591	0.0183837	0.303793	0.00786031	0.44202	0.018496	-0.184261	0.232272	-0.365156	0.631685	-0.107397
P23254	Background	0.645254	0.197717	0.0229539	0.301822	0.00733861	0.298882	0.0296839	-0.216806	0.122355	-0.20203	0.19701	-0.119953
P23287	Background	MV	MV	MV	MV	MV	MV	MV	MV	MV	MV	MV	MV
P23301	Background	0.661966	0.214577	0.197267	0.279871	0.137611	0.346274	0.447913	-0.252472	0.918698	0.0444667	0.591754	0.138269
P23337	Background	0.725681	0.135018	0.0222176	0.269725	0.0194207	0.256811	0.731839	0.0284674	0.172107	-0.189573	0.213667	0.0957054
P23542	Background	0.71423	0.139451	0.0557554	0.29545	0.0519819	0.312245	0.0138202	-0.130483	0.222897	-0.173612	0.936914	0.0081497
P23594	Background	MV	MV	0.450137	-0.254932	0.460103	-0.21028	0.285995	-0.231408	0.57071	-0.270835	MV	MV
P23638	Background	0.921828	-0.0917291	0.764143	0.0483739	0.908009	0.023034	0.292271	0.0576775	0.522303	-0.0445698	0.843633	0.0361417
P23639	Background	0.79663	-0.226757	0.38284	0.211034	0.988259	-0.0828812	0.520871	-0.294783	0.317144	0.296832	0.638455	-0.0808323
P23641	Background	0.560547	0.2025	0.0425948	0.243099	0.0654734	0.351027	0.195145	-0.212476	0.395164	-0.275666	0.655617	-0.137114
P23644	Background	0.89941	-0.0629517	0.743251	0.0764835	0.927621	0.0192218	0.439848	-0.208923	0.326449	-0.321539	0.195771	-0.511239
P23724	Background	0.725681	-0.147076	0.910459	-0.0113512	0.623548	0.145216	0.627673	-0.204817	0.821398	-0.0563855	0.592416	-0.115987
P23776	Background	0.357456	0.375049	0.114901	0.279984	0.0491221	0.422465	0.524412	-0.0710873	0.0242325	-0.598417	0.208774	-0.24704
P24000	Background	0.248508	0.411686	0.0163768	0.497514	0.0125522	0.550644	0.0354843	-0.280469	0.152037	-0.226472	0.62625	0.0437029
P24276	Background	0.627885	0.299239	0.0443036	0.53439	0.000425651	0.695629	0.300494	0.0721091	0.649208	-0.039776	0.0279419	0.727962
P24280	Background	0.83545	0.0537189	0.0450942	0.220759	0.0609566	0.167158	0.126785	-0.206362	0.691859	0.0358433	0.961013	-0.00336124
P24783	Background	0.938911	0.0219922	0.454334	0.0884721	0.470197	0.0894761	0.239378	-0.157738	0.163885	-0.159182	0.162736	-0.227445
P25039	Background	0.570949	0.193158	0.0183243	0.322169	0.0228381	0.325427	0.0260904	-0.172261	0.620355	-0.0715658	0.557976	0.0815999
P25043	Background	0.951419	-0.0510428	0.159135	0.258896	0.334167	0.154322	0.194157	-0.098386	0.373122	-0.071859	0.892226	-0.0159233
P25087	Background	0.444702	0.16437	0.0670581	0.169952	0.0631393	0.181806	0.154624	-0.122054	0.311431	-0.0448379	0.643795	0.0149144
P25293	Background	0.661966	0.134006	0.11263	0.215278	0.0645235	0.301365	0.049179	-0.120779	0.842154	0.0127177	0.176971	0.193303
P25294	Background	0.79663	0.0830743	0.00463589	0.217663	0.079006	0.127794	0.121412	-0.121416	0.363016	-0.0464729	0.211376	-0.0400944
P25332	Background	0.725681	0.126848	0.0109449	0.375387	0.0120795	0.431932	0.745726	-0.0395368	0.245343	-0.169824	0.0375012	0.222571
P25342	Background	0.682737	-0.380095	0.27102	-0.466208	0.582188	-0.517879	MV	MV	0.430005	-0.664919	0.247516	-0.659338
P25343	Background	0.967497	-0.0117853	0.34693	0.142448	0.153329	0.214972	0.0572259	-0.183418	0.311431	0.0666039	0.479054	0.0981576
P25349	Background	0.627885	-0.10293	0.767549	-0.0228036	0.110353	-0.130391	0.739638	0.0180739	0.0372096	0.647643	0.0246619	0.535325
P25372	Background	0.881298	-0.0837252	0.836852	-0.0307577	0.680167	-0.080247	0.468013	-0.0805043	0.332147	0.581132	0.452105	0.420381
P25373	Background	0.698583	0.20053	0.0425948	0.303324	0.0673262	0.237022	0.26351	-0.172274	0.313341	-0.178009	0.457642	-0.113262
P25375	Background	0.820617	-0.349726	0.778698	-0.261839	0.271895	0.278588	0.243432	-0.777296	0.864939	-0.0753379	0.253783	-0.574046
P25443	Background	0.718684	0.0999558	0.00548661	0.229781	0.000688728	0.283363	0.00989905	-0.11576	0.230325	-0.342475	0.439894	-0.174871
P25451	Background	0.649969	-0.403137	0.888285	-0.0542011	0.921308	0.0660329	0.356487	-0.28436	0.242049	-0.311125	0.278091	-0.529452
P25491	Background	0.248508	0.321016	0.000835801	0.259977	0.0438479	0.30533	0.239378	-0.134293	0.116674	-0.293448	0.312622	-0.122412
P25558	Background	0.725681	0.435743	0.0436894	0.472746	0.00702886	0.889858	0.0419793	-0.560461	0.496611	0.0921438	0.0811694	0.421541
P25578	Background	0.644415	0.181817	0.552147	0.0677998	0.255198	0.14388	0.451257	0.163182	0.114673	-0.658763	0.150592	-0.351702
P25605	Background	0.412105	0.297299	0.117898	0.177577	0.036795	0.318942	0.0729518	-0.165047	0.988006	-0.00537784	0.432843	0.148518
P25619	Background	0.766713	0.108496	0.2138	0.191022	0.0438479	0.293467	0.640396	0.0942991	0.408066	-0.197601	0.0700845	0.190166
P25623	Background	0.997638	-0.00830925	0.401797	0.0862465	0.611038	0.0834486	0.491852	-0.154606	0.637209	0.0702951	0.995126	-0.000861869
P25631	Background	0.157184	0.389	0.0929742	0.392058	0.0135331	0.110573	0.00628257	-0.412857	0.122068	0.590037	0.217535	0.287753
P25644	Background	MV	MV	MV	MV	MV	MV	MV	MV	0.069996	-6.27213	0.186325	-1.56025
P25694	Background	0.730567	0.0813352	0.029357	0.192935	0.0291882	0.220935	0.0974338	-0.162944	0.16422	-0.0595827	0.968798	-0.0015913
P25719	Background	0.978996	-0.00164143	0.0773819	0.288538	0.0291781	0.275086	0.0634739	-0.164915	0.163885	-0.144625	0.680101	-0.0344527
P26321	Background	0.725681	0.0794988	0.00263414	0.231965	0.159363	0.152945	0.231091	-0.140719	0.114673	-0.204182	0.0897869	-0.191957
P26570	Background	0.713705	0.202206	0.00553426	0.42757	0.0407949	0.463931	0.207433	-0.191832	0.109094	-0.206728	0.340687	0.0653711
P26637	Background	0.60273	0.164631	0.0451507	0.219499	0.0486811	0.277309	0.139604	-0.196346	0.307906	-0.42651	0.388863	-0.345547
P26754	Background	0.794441	0.0976478	0.234457	0.237644	0.0664764	0.351989	0.182936	-0.238343	0.864847	-0.0219425	0.551618	0.0917041
P26755	Background	0.627885	-0.363543	0.98415	-0.0133138	0.655053	-0.108697	0.257262	-0.292103	0.314076	-0.138097	0.138449	-0.538898
P26783	Background	0.649969	0.14072	0.0100566	0.220851	0.0148383	0.191615	0.0416487	-0.108207	0.223059	-0.211743	0.361858	-0.128335
P26784	Background	0.766713	0.0896074	0.00686101	0.338237	0.00850401	0.373974	0.283336	-0.0738738	0.347248	-0.0521782	0.036001	0.247922
P26785	Background	0.71774	0.181343	0.00399463	0.413593	0.00363637	0.382394	0.0487664	-0.191769	0.397788	-0.0374059	0.0437546	0.153219
P26786	Background	0.820617	0.0452862	0.0296192	0.178684	0.0519819	0.160163	0.33656	-0.0524048	0.378648	-0.0595713	0.460374	0.0481873
P27476	Background	0.673458	0.250705	0.00399463	0.642599	0.000734801	0.674851	0.0200157	-0.449707	0.360784	0.302153	0.233549	0.527297
P27614	Background	0.865793	0.0417156	0.286007	0.14515	0.11848	0.263436	0.0849151	-0.1616	0.228796	-0.160537	0.666454	-0.0587006
P27616	Background	0.839884	-0.0379926	0.255919	0.0465527	0.293414	0.10942	0.184209	-0.189314	0.145377	-0.24152	0.110866	-0.321415
P27692	Background	0.877602	-0.0594992	0.897012	-0.0232291	0.852469	0.0396975	0.553546	-0.0744053	0.566556	-0.215632	0.534737	-0.25034
P27809	Background	0.905367	0.098944	0.618574	-0.135057	0.651537	-0.115775	0.348387	0.271122	0.0638871	-1.43128	0.0850324	-1.27593
P27999	Background	0.725681	-0.106866	0.254317	0.0995808	0.116445	-0.155919	0.873653	0.0125709	0.112917	0.278288	0.222794	0.13494
P28007	Background	0.60273	0.100656	0.965285	0.00164482	0.183828	0.0779858	0.379648	-0.11701	0.251271	-0.170804	0.0855044	-0.209829
P28240	Background	0.695955	0.143556	0.00874716	0.281471	0.0144017	0.41613	0.0981338	-0.170509	0.126269	-0.400036	0.331195	-0.154415
P28241	Background	0.648859	0.153707	0.0510443	0.24467	0.00960995	0.274482	0.046093	-0.211096	0.112287	-0.164284	0.104276	-0.100898
P28272	Background	0.995661	-0.00441316	0.0513853	0.125229	0.0694705	0.153453	0.0572259	-0.214072	0.129074	-0.319015	0.0911306	-0.379634
P28274	Background	0.581756	0.612526	0.295531	0.183965	0.128012	0.581486	0.593098	-0.285659	0.217298	-0.759304	0.265594	-0.463476
P28319	Background	0.723752	0.161747	0.0103851	0.400163	0.00621099	0.3971	0.276194	-0.0516329	0.19015	-0.0610344	0.0437546	0.284433
P28320	Background	MV	MV	MV	MV	MV	MV	MV	MV	MV	MV	MV	MV
P28495	Background	0.733633	0.147045	0.197267	0.326166	0.241969	0.278924	0.0714295	-0.174892	0.988006	-0.0527207	0.828207	0.0513109
P28707	Background	0.765849	0.0914644	0.0523211	0.248137	0.0982963	0.15856	0.609987	-0.0434227	0.183247	0.156794	0.0716214	0.271931
P28777	Background	0.841051	-0.0979059	0.504709	0.157313	0.58445	0.156295	0.873653	-0.0263149	0.102793	-0.384933	0.32013	-0.254953
P28789	Background	0.71774	-0.121698	0.475604	0.121809	0.680167	0.069768	0.9967	0.00321874	0.132615	0.33407	0.115697	0.407057
P28834	Background	0.794567	0.0500987	0.035026	0.180654	0.0375664	0.199976	0.0449796	-0.120222	0.29714	0.0397748	0.128917	0.119528
P29311	Background	0.725681	0.100425	0.0603599	0.229596	0.0442878	0.320549	0.315675	-0.108658	0.142749	-0.219885	0.907769	-0.00799317
P29453	Background	0.648859	0.182828	0.00103274	0.395104	0.0167063	0.340114	0.178595	-0.091059	0.21372	-0.209039	0.689403	0.0400168
P29509	Background	0.258006	0.207976	0.0386872	0.310472	0.0112325	0.370955	0.0508668	-0.221404	0.132102	-0.275219	0.307363	-0.125668
P29547	Background	0.942948	0.0163182	0.0324656	0.185074	0.0625489	0.121695	0.129494	-0.0858775	0.895759	-0.00355307	0.491565	0.0322647
P29704	Background	0.661966	0.13276	0.023861	0.27597	0.0251183	0.277193	0.0943757	0.167022	0.408066	-0.132994	0.159536	0.311221
P29952	Background	0.627885	0.177703	0.0534469	0.336036	0.00579478	0.326771	0.504679	-0.0260552	0.173445	-0.367708	0.682694	-0.0669923
P30402	Background	0.673458	0.186988	0.0586706	0.332752	0.0366486	0.342359	0.450741	-0.120496	0.599771	0.0752979	0.126871	0.297161
P30624	Background	0.507924	0.150125	0.00514438	0.228641	0.00142835	0.276797	0.00685589	-0.232113	0.123931	-0.276924	0.126871	-0.23224
P30656	Background	0.65834	0.23883	0.0549173	0.389312	0.00678042	0.433446	0.959626	-0.0309135	0.113613	0.821448	0.0549964	1.22398
P30657	Background	0.647353	0.267543	0.259894	0.534248	0.00788613	0.498502	0.490012	0.0720739	0.126269	-0.452595	0.476453	0.117981
P30822	Background	0.89941	0.0180276	0.240033	0.119155	0.218544	0.160305	0.144758	-0.278323	0.433896	0.0749126	0.645974	-0.0431054
P30902	Background	0.248508	0.611127	0.14539	0.290502	0.0122503	0.458646	0.219932	-0.214736	0.457921	0.377445	0.332733	0.621355
P30952	Background	0.978049	-0.00801816	0.0523211	0.0730767	0.0689733	0.0712047	0.0361017	-0.151668	0.138922	-0.244346	0.0947734	-0.324809
P31116	Background	0.673458	0.128801	0.231704	0.115683	0.265816	0.0980611	0.502441	-0.0387724	0.114673	-0.385662	0.111461	-0.326374
P31373	Background	0.532916	0.164717	0.0157122	0.218073	0.0438479	0.256376	0.207291	-0.148383	0.118119	-0.44724	0.166662	-0.339247
P31383	Background	0.591788	0.277576	0.550494	0.140694	0.42549	0.248089	0.402443	-0.291099	0.149027	-0.317292	0.171528	-0.360302
P31384	Background	MV	MV	MV	MV	MV	MV	MV	MV	MV	MV	MV	MV
P31412	Background	0.98519	-0.0102125	0.159216	0.137133	0.178582	0.127907	0.261781	-0.126302	0.173445	-0.185159	0.150592	-0.183554
P31539	Background	0.905808	0.0353733	0.0329485	0.245196	0.0578433	0.192287	0.340022	-0.0470082	0.249495	-0.064781	0.28378	0.0804981
P31688	Background	0.673458	0.211784	0.38284	0.132114	0.118731	0.310561	0.423437	-0.0813249	0.454521	0.161922	0.197669	0.391158
P31787	Background	0.232105	0.098927	0.649924	0.0354994	0.0285282	0.10404	0.00553981	-0.248372	0.348788	-0.179561	0.198713	-0.323893
P32074	Background	0.752481	-0.0231083	0.913008	0.00554676	0.144839	0.0721185	0.018496	-0.242287	0.615909	-0.0387748	0.115935	-0.208944
P32178	Background	MV	MV	MV	MV	MV	MV	MV	MV	MV	MV	MV	MV
P32179	Background	0.765849	0.121671	0.0637453	0.231138	0.118731	0.272191	0.395767	-0.129366	0.752721	-0.0171248	0.28378	0.1257
P32191	Background	0.794567	0.0678485	0.0258529	0.284673	0.0169726	0.398683	0.0335827	-0.19388	0.0972978	0.140424	0.048968	0.345227
P32263	Background	0.648859	0.164371	0.0163768	0.29938	0.0216344	0.239952	0.0201616	-0.160729	0.5107	0.156344	0.403292	0.235567
P32288	Background	0.543591	0.164627	0.00566594	0.233212	0.00563046	0.228744	0.0217037	-0.146308	0.0904533	-0.3027	0.0880358	-0.220264
P32316	Background	0.644267	0.0989347	0.0846522	0.178821	0.0435232	0.251235	0.593098	-0.0625441	0.559582	-0.112159	0.635787	0.0765324
P32324	Background	0.696256	0.116698	0.0076081	0.230278	0.00244757	0.292652	0.0360687	-0.151737	0.284968	-0.143738	0.997969	-0.00282401
P32327	Background	0.591788	0.258959	0.024263	0.427943	0.0137765	0.461867	0.0514521	-0.219917	0.113613	-0.0918888	0.0177935	0.150061
P32335	Background	0.696256	0.486453	0.0420877	0.480217	0.00595369	0.474901	0.716446	0.0911452	0.536589	-0.192362	0.0685338	0.373684
P32337	Background	0.15017	0.93268	0.0513853	1.00948	0.00292103	1.14218	0.0613312	-0.426649	0.316012	-0.173029	0.0572715	0.542507
P32340	Background	0.938911	-0.0270148	0.507642	0.0790043	0.460533	0.108291	0.223009	-0.249054	0.351339	-0.0767346	0.140737	-0.217497
P32352	Background	0.673458	0.175515	0.0894693	0.392157	0.072285	0.482848	0.0899933	-0.16199	0.358987	0.112136	0.125851	0.432994
P32356	Background	0.863475	0.067639	0.130299	0.258561	0.0521387	0.199709	0.0766773	-0.143581	0.263829	0.104878	0.166662	0.161007
P32366	Background	0.313068	0.21555	0.0899776	0.223003	0.00340025	0.364636	0.152076	-0.153482	0.469622	0.334027	0.347439	0.545181
P32368	Background	0.696416	0.146538	0.0534469	0.27002	0.978001	-0.172487	0.48168	-0.40335	0.238241	-0.142712	0.0120484	-0.718549
P32377	Background	0.71032	0.14078	0.00525055	0.294333	0.00164041	0.271224	0.0711989	-0.0957535	0.142749	0.189947	0.0700845	0.365417
P32379	Background	0.71774	0.141774	0.103716	0.350319	0.00560673	0.258615	0.439848	-0.0588152	0.295667	-0.093482	0.175023	0.106317
P32381	Background	0.86647	-0.0183203	0.14539	0.15576	0.267456	0.0747346	0.0758542	-0.130908	0.0638871	-0.289425	0.066895	-0.345599
P32445	Background	0.740195	0.125281	0.0162039	0.414161	0.015627	0.380797	0.0133527	-0.203769	0.177984	-0.0965437	0.289692	0.080484
P32449	Background	0.627885	0.205159	0.0118623	0.335263	0.00617403	0.363213	0.0487664	-0.165194	0.332346	-0.0589952	0.111461	0.139024
P32453	Background	0.725681	0.0494279	MV	MV	0.505609	0.140572	0.197331	-0.261087	0.505887	-0.129885	0.513778	-0.2504
P32454	Background	0.74086	0.0867158	0.0361716	0.179935	0.0803422	0.129093	0.0814698	-0.153728	0.134155	-0.164835	0.0966832	-0.18947
P32457	Background	0.794567	0.161027	0.219606	0.636826	0.428465	0.481469	MV	MV	0.422446	-0.742527	0.689817	-0.0575334
P32459	Background	0.543591	0.412718	0.129594	0.766724	0.125628	0.597843	0.651996	-0.104976	0.325133	-0.0697785	0.0195698	0.423088
P32463	Background	0.860244	0.0549511	0.0436026	0.344371	0.0099831	0.296662	0.124378	-0.198062	0.695416	-0.0328048	0.294068	0.0657953
P32464	Background	0.908528	0.0417718	0.258894	0.207292	0.164034	0.275172	0.213709	-0.184781	0.216839	-0.197244	0.551618	-0.106853
P32468	Background	0.884801	0.125014	0.398749	0.44149	0.683246	0.20786	0.776845	0.255192	0.485103	-0.734422	0.848597	-0.271371
P32469	Background	0.725681	0.0890171	0.120172	0.263311	0.131913	0.272185	0.154837	-0.294602	0.123789	0.256951	0.139127	0.234533
P32471	Background	0.725681	-0.0955897	0.0060285	0.11799	0.446922	0.0251269	0.0255508	-0.208355	0.244424	-0.150881	0.115935	-0.334109
P32472	Background	0.627885	0.510437	0.298926	0.332102	0.226517	0.409226	0.26852	-0.536813	0.122068	-0.639195	0.0880136	-0.766783
P32473	Background	0.972524	0.00123376	0.0120464	0.141165	0.115338	0.12918	0.124089	-0.15416	0.465972	-0.166145	0.429165	-0.191125
P32476	Background	0.947341	0.0130273	0.0193167	0.280893	0.0956079	0.192791	0.585198	-0.0469766	0.102793	0.321654	0.05865	0.467469
P32481	Background	0.696416	0.12363	0.0713724	0.254211	0.0285911	0.184682	0.0390706	-0.169433	0.351793	-0.0584847	0.5146	-0.0432358
P32496	Background	0.178541	-0.304597	0.123617	-0.183794	0.342949	-0.221072	0.281228	-0.28081	0.141218	-0.242199	0.0166753	-0.744081
P32497	Background	0.887517	0.037871	0.135646	0.193467	0.132677	0.19619	0.174154	-0.0996399	0.413547	-0.0912	0.966662	0.00534989
P32505	Background	0.248508	0.4491	0.0949045	0.449496	0.0525341	0.490883	0.574599	-0.100129	0.113613	-0.483899	0.244348	-0.0931455
P32521	Background	0.765849	0.34822	0.669468	0.794563	0.62155	0.690035	0.457465	-0.217088	0.567349	0.135609	0.655617	0.608557
P32523	Background	MV	MV	MV	MV	MV	MV	MV	MV	MV	MV	MV	MV
P32527	Background	0.947139	0.0133886	0.26385	0.0878638	0.372058	0.064675	0.0916179	-0.112387	0.186431	-0.140599	0.138449	-0.188312
P32528	Background	0.645254	0.241811	0.125067	0.310743	0.225169	0.185146	0.906136	-0.0209167	0.118119	-0.459412	0.192825	-0.295183
P32558	Background	0.962776	0.00758543	0.834258	0.08621	0.439303	0.274537	0.270881	-0.330786	0.139542	-0.443439	0.232057	-0.499688
P32563	Background	0.967586	0.0181437	0.943313	-0.00320958	0.781029	-0.0357383	0.0849151	0.226395	0.552471	0.0487714	0.310583	0.239429
P32565	Background	0.840628	0.0629322	0.0413886	0.335153	0.0929203	0.194573	0.372125	0.0855222	0.455902	0.0298357	0.0220917	0.309931
P32582	Background	0.725632	0.113618	0.0997579	0.214258	0.105724	0.273775	0.182936	-0.221481	0.163885	-0.130689	0.293381	-0.0783947
P32588	Background	0.721046	0.150311	0.0156425	0.323867	0.0235017	0.281667	0.0370652	-0.221669	0.350525	-0.0551758	0.937938	0.00482186
P32589	Background	0.645254	0.168827	0.0166933	0.274951	0.005895	0.278127	0.0465991	-0.122094	0.094967	-0.224522	0.32738	-0.0684886
P32590	Background	0.972524	0.00515103	0.106122	0.243633	0.129564	0.0782655	0.460582	-0.0446829	0.272068	-0.270023	0.317799	-0.23644
P32598	Background	0.794567	0.0562461	0.0630154	0.217401	0.0217723	0.340135	0.0814429	-0.172292	0.400069	-0.0612884	0.311557	0.106554
P32599	Background	0.574605	0.143929	0.0304091	0.304027	0.0103663	0.367787	0.118419	-0.238698	0.244567	-0.276011	0.4704	-0.146923
P32602	Background	0.938911	-0.0409198	0.0752667	0.19304	0.877738	0.0132493	0.54006	0.0482306	0.160424	-0.17617	0.308103	-0.11469
P32608	Background	0.830114	0.0350663	0.0419163	0.272239	0.0910509	0.190749	0.388386	-0.116425	0.401623	0.111756	0.139173	0.18608
P32610	Background	0.543591	2.11902	0.337553	1.1335	0.00048952	8.57531	MV	MV	0.366714	-1.63375	0.622605	-0.805504
P32614	Background	0.873662	0.0493645	0.0534469	0.288192	0.154119	0.213254	0.302315	-0.154603	0.162904	-0.267169	0.18988	-0.208518
P32623	Background	0.562157	0.35428	0.0150548	0.474616	0.0527455	0.316576	0.190956	0.151183	0.151236	-0.3796	0.582151	0.0881586
P32626	Background	0.905808	0.0328157	0.227866	0.161547	0.220561	0.158558	0.14357	0.263591	0.123931	-0.465266	0.828207	-0.0431172
P32628	Background	0.647353	0.251291	0.137476	0.175146	0.904232	0.00654861	0.513154	-0.0415318	0.0334	0.177972	0.0528455	0.142989
P32771	Background	0.725681	0.38289	0.400928	0.411211	0.548984	0.287973	0.17635	-0.188555	0.0638871	-0.504106	0.37986	-0.404689
P32774	Background	0.850119	0.0987966	0.104459	0.396214	0.063872	0.536834	0.0958846	-0.312122	0.394694	0.162722	0.174047	0.387434
P32775	Background	0.744268	-0.108408	0.18129	0.124357	0.162206	0.136789	0.0894191	-0.227647	0.080378	-0.258864	0.0401515	-0.349722
P32783	Background	0.820617	-0.0504349	0.147732	0.258959	0.0847409	0.110677	0.102319	-0.2036	0.352182	0.203331	0.557976	0.110408
P32787	Background	0.725681	0.0519642	0.474411	0.0933766	0.242975	0.127774	0.294425	-0.0983713	0.138922	-1.18674	0.130146	-1.15733
P32796	Background	MV	MV	MV	MV	MV	MV	MV	MV	MV	MV	MV	MV
P32799	Background	0.794567	0.0808602	0.0491784	0.207749	0.0960431	0.123101	0.863766	0.0220185	0.263829	0.294235	0.1204	0.439354
P32803	Background	MV	MV	MV	MV	MV	MV	MV	MV	0.430005	-0.732926	0.0270365	-7.56689
P32836	Background	0.95169	0.0124683	0.00946801	0.238424	0.0180546	0.198343	0.822295	-0.0146602	0.350525	-0.117864	0.541485	0.0658191
P32857	Background	0.645254	0.095073	0.481521	0.0870296	0.245009	0.140376	MV	MV	0.541485	0.136836	0.10837	0.337185
P32860	Background	0.49262	0.6293	0.396414	0.365831	0.116392	0.917325	0.596178	-0.562652	0.273483	-1.04729	0.150241	-0.692616
P32861	Background	0.548498	0.364443	0.00709491	0.815633	0.00674893	0.940854	0.0815558	-0.172949	0.0629664	0.325556	0.0120655	1.09346
P32867	Background	0.454404	0.358965	0.0414287	0.619586	0.0300788	0.60725	0.0972713	-0.288936	0.538748	-0.106482	0.292391	0.211833
P32891	Background	0.666508	-0.205806	0.624631	0.102615	0.695668	0.0819932	0.234963	-0.161154	0.768108	-0.0415703	0.567169	-0.120732
P32892	Background	0.836014	0.0816837	0.40589	0.172097	0.068577	0.427198	0.123294	-0.421659	0.496611	0.150549	0.473689	0.156088
P32895	Background	0.996225	-0.0237053	0.734708	0.0830138	0.971843	-0.0974096	0.97163	0.0678509	0.764611	-0.102082	0.643795	-0.131641
P32897	Background	0.725681	0.233276	0.421883	0.222845	0.203571	0.369784	0.289212	0.235798	0.325035	0.191719	0.0890519	0.797301
P32911	Background	0.698583	0.0873625	0.077905	0.190527	0.131913	0.144889	0.0151763	-0.142612	0.0109181	-0.216386	0.129946	-0.21411
P32915	Background	0.647353	0.395792	0.040778	0.342854	0.109848	0.409686	0.954624	0.00953057	0.148271	-0.66261	0.385936	-0.243393
P32939	Background	0.921113	0.0279751	0.117898	0.140805	0.196591	0.105516	0.17272	-0.102591	0.0460712	0.354491	0.0719761	0.357416
P33201	Background	0.933846	0.027909	0.405237	0.121405	0.868997	-0.0219212	0.23867	-0.178579	0.142749	0.258253	0.685991	0.0577531
P33204	Background	0.733144	0.294001	0.249122	0.540054	0.337495	0.115452	0.411183	0.371929	0.358027	-0.444353	0.725471	0.0430279
P33297	Background	0.948691	0.0375796	0.401272	0.205672	0.816462	0.0613295	0.574599	-0.0632071	0.65586	-0.0205355	0.870186	-0.022413
P33298	Background	0.627885	-0.639214	0.195304	-0.613418	0.101035	-0.785375	0.318215	-0.382877	0.222897	2.21519	0.265594	1.04694
P33299	Background	0.721046	0.306166	0.0773819	0.278047	0.10797	0.336862	0.9695	0.0059635	0.482562	-0.139367	0.173797	0.203459
P33303	Background	0.967497	-0.0307958	0.562495	0.143324	0.832383	0.0582543	0.559259	-0.152285	0.50866	0.173559	0.538219	0.0795279
P33307	Background	0.648859	-0.0984263	0.561528	-0.119326	0.196188	-0.121696	0.950316	0.00450233	0.20061	-0.310788	0.0825178	-0.427981
P33317	Background	0.60273	0.40443	0.0896504	0.621896	0.141443	0.508522	0.259135	-0.0842928	0.276766	1.10051	0.208525	1.52474
P33322	Background	0.543591	0.110345	0.0121929	0.142251	0.0519819	0.176152	0.322346	-0.0597631	0.0819181	-0.173965	0.176067	-0.0575756
P33327	Background	0.839884	0.0373396	0.0718059	0.281308	0.0932522	0.198721	0.25874	-0.0613989	0.370673	-0.14342	0.985749	-0.00609744
P33330	Background	0.562157	-0.18211	0.887733	-0.00219124	0.0792431	-0.269847	0.785648	-0.0543715	0.14515	-0.648208	0.0876148	-0.972427
P33331	Background	0.835486	0.0673824	0.0430228	0.240188	0.0255277	0.252632	0.0254458	-0.160124	0.142188	0.20012	0.05865	0.292629
P33338	Background	MV	MV	MV	MV	MV	MV	MV	MV	MV	MV	MV	MV
P33399	Background	0.719771	0.16586	0.156438	0.205885	0.680167	0.0754344	0.682861	-0.0832433	0.160811	0.283315	0.157507	0.275506
P33416	Background	0.766713	0.0785581	0.0459911	0.291039	0.0473536	0.241204	0.233165	-0.107003	0.142749	-0.201069	0.418395	-0.0668667
P33421	Background	0.891203	0.0378255	0.00751727	0.351807	0.00557945	0.324677	0.174788	-0.171062	0.273483	0.149295	0.125851	0.302909
P33442	Background	0.826724	0.068438	0.0263777	0.25982	0.0339158	0.237783	0.0695016	-0.100569	0.0677531	0.15942	0.0825178	0.296634
P33734	Background	0.160739	0.374281	0.0172781	0.503494	0.00788613	0.508914	0.0778627	-0.239332	0.497427	-0.0488823	0.100121	0.220699
P33775	Background	0.725681	0.0622558	0.272262	0.509063	0.0902466	0.98182	0.238345	-0.723764	0.465972	0.507115	0.441065	0.765171
P33892	Background	0.938911	-0.00650048	0.829683	0.186661	0.908009	0.137602	0.332251	0.121632	0.650271	0.129982	0.582151	0.389216
P33893	Background	0.752481	-0.237804	0.271673	-0.742575	0.644282	-0.93395	MV	MV	MV	MV	0.0439352	7.79039
P34087	Background	0.975518	-0.0289076	0.488155	0.0703771	0.193676	0.161234	0.538653	-0.0217548	0.536589	0.0601703	0.238628	0.199649
P34110	Background	0.482898	0.23077	0.0106445	0.269979	0.00174769	0.290486	0.378034	0.034704	0.270941	0.137457	0.0811694	0.462648
P34160	Background	MV	MV	0.492299	0.00366109	0.478597	-0.0600355	0.129793	-0.209022	0.26156	-0.545217	0.430189	-0.814274
P34167	Background	0.65834	0.128705	0.0451507	0.245677	0.0383078	0.195659	0.459309	-0.120347	0.531553	-0.085057	0.845582	-0.00974455
P34216	Background	0.996225	-0.00457944	0.169058	0.23289	0.391179	0.123295	0.758671	-0.0183058	0.297251	0.0802116	0.30612	0.185201
P34221	Background	0.725681	0.172178	0.0074041	0.482545	0.0456735	0.374752	0.574599	-0.0577978	0.841749	0.0229881	0.128288	0.339942
P34223	Background	0.725681	0.134064	0.0517622	0.418974	0.0772546	0.286374	0.780263	-0.0349149	0.476863	0.0818715	0.0857337	0.33333
P34227	Background	0.885338	0.0256192	0.79105	0.0344819	0.124377	0.143309	0.471382	-0.0599539	0.237543	-0.0989382	0.799995	-0.015583
P34237	Background	0.725681	0.290032	0.026374	1.26187	0.0192945	1.89824	0.4596	-0.185027	0.506725	-0.206512	0.0719761	1.5067
P34239	Background	0.725681	0.410777	0.363692	0.461734	0.467273	0.415987	0.904927	0.034906	0.506725	0.683891	0.449441	1.13478
P34240	Background	0.726546	0.259198	0.0369909	0.215152	0.297717	0.473624	0.579007	-0.208728	0.0630589	-0.795664	0.0881417	-0.530768
P34730	Background	0.725681	0.109584	0.0655806	0.321547	0.0197852	0.335134	0.332237	-0.0524254	0.175369	-0.471246	0.432843	-0.188537
P34756	Background	MV	MV	MV	MV	MV	MV	MV	MV	MV	MV	MV	MV
P34760	Background	0.725632	0.0978096	0.107189	0.149387	0.0536481	0.21888	0.228283	-0.0493042	0.145377	-0.426142	0.228867	-0.256566
P35056	Background	0.985587	0.118151	0.946499	0.0553048	0.978916	0.158682	0.524602	-0.312139	0.663027	0.25634	0.950781	0.102884
P35176	Background	0.794567	0.122198	0.164926	0.364609	0.117125	0.444222	0.0235513	-0.603185	0.216692	-0.504402	0.139795	-0.663365
P35179	Background	0.696256	0.174692	0.0171406	0.359901	0.0503011	0.216769	0.462018	-0.0550636	0.842154	0.0184947	0.164521	0.1802
P35180	Background	0.740195	-0.250926	0.164163	0.125052	0.505972	-0.0847749	0.961892	-0.0156924	0.988465	0.0110646	0.414103	-0.0894027
P35189	Background	0.884587	-0.140951	0.220813	0.229861	0.285833	0.130393	0.784863	0.0361876	0.549693	-0.115459	0.740511	0.0511218
P35195	Background	MV	MV	MV	MV	MV	MV	MV	MV	0.163885	-3.2908	0.293381	-2.28677
P35197	Background	0.947341	0.0154582	0.278012	0.203237	0.401169	0.0988567	0.129489	-0.240134	0.273483	0.119614	0.823479	-0.0216634
P35691	Background	0.725681	0.124864	0.0131782	0.275829	0.0146335	0.264952	0.0405733	-0.198887	0.0985897	-0.109176	0.311403	-0.0431114
P35719	Background	0.779071	-0.0948314	0.258759	0.0938886	0.912206	0.00729089	0.647129	0.0454716	0.17778	-0.341851	0.204819	-0.289088
P35723	Background	0.921828	-0.0589864	0.0155737	0.197857	0.0665227	0.096798	0.343102	-0.0658506	0.216839	-0.411217	0.238871	-0.38027
P35732	Background	0.627885	0.181915	0.329948	0.253973	0.443921	0.101397	0.574599	-0.0503225	0.288465	-0.945351	0.307363	-0.894276
P35844	Background	0.644267	0.308944	0.0439245	0.422312	0.0663139	0.34935	0.69484	-0.0471359	0.536589	0.240637	0.331542	0.542851
P36006	Background	0.645254	-0.0520713	0.254001	-0.0380608	MV	MV	0.552662	0.140055	0.229264	0.167984	0.336395	0.225807
P36008	Background	0.725681	0.102429	0.00860271	0.21362	0.0203072	0.167562	0.41077	-0.061131	0.100222	-0.228526	0.157507	-0.122096
P36010	Background	0.645254	0.208354	0.0573574	0.30974	0.0129231	0.298908	0.0868866	-0.182369	0.0239325	-0.205311	0.175023	-0.0887716
P36013	Background	0.863475	-1.40347	0.543475	-0.431917	0.934909	-0.235939	0.302719	-1.05531	0.272109	1.41873	0.81735	0.127479
P36015	Background	0.725681	0.0890441	0.425434	-0.106214	0.226204	0.124063	0.705869	0.0361576	0.543643	-0.0481823	0.291878	0.112038
P36017	Background	0.948691	-0.0314477	0.236023	0.136305	0.199261	0.184352	0.635017	-0.0567403	0.23734	-0.112103	0.896129	0.0155092
P36018	Background	0.71774	-0.17543	0.0949423	-0.285757	0.00749745	-0.552218	0.129063	-0.285643	0.235201	-0.219335	0.0193129	-1.0572
P36037	Background	0.725681	-0.0958409	MV	MV	0.514328	0.180137	0.210869	-0.498188	0.995867	0.0140162	0.497164	-0.304034
P36041	Background	0.83902	0.0777239	0.0689085	0.43186	0.068577	0.461854	0.465557	-0.103943	0.282364	-0.173701	0.310925	0.18421
P36046	Background	0.682737	-0.184445	0.965112	-0.00640944	0.173244	-0.295734	0.289212	-0.0740683	0.477934	-0.223422	0.162749	-0.593224
P36047	Background	0.725681	0.135908	0.334968	0.169639	0.318207	0.168446	0.172464	-0.193684	0.140347	-0.536813	0.0880358	-0.562051
P36059	Background	0.666508	0.201497	0.110082	0.436363	0.068577	0.436307	0.147062	-0.352607	0.423007	-0.230867	0.604482	-0.147167
P36060	Background	0.835147	0.0208976	0.326375	0.171659	0.249694	0.212228	0.973676	0.0026714	0.258454	-0.318462	0.403292	-0.103562
P36076	Background	MV	MV	MV	MV	MV	MV	MV	MV	MV	MV	MV	MV
P36101	Background	0.8309	0.0761216	0.047071	0.457654	0.209026	0.208606	0.285995	0.195943	0.163885	0.297045	0.0401191	0.701594
P36112	Background	0.740195	1.05155	0.41555	1.31076	0.438883	1.24948	0.842914	-0.0247165	0.86309	0.0198977	0.495095	1.24466
P36114	Background	0.878692	0.085922	0.137875	0.463884	0.253894	0.302797	0.105761	-0.15787	0.217605	0.209583	0.263311	0.35451
P36126	Background	0.826929	0.0988291	0.0331297	0.525588	0.053937	0.473641	0.273876	-0.168205	0.858665	0.0203807	0.145627	0.325817
P36135	Background	0.928696	0.0206562	0.0491784	0.198436	0.131229	0.060791	0.203467	-0.0534843	0.190825	-0.141047	0.174315	-0.13374
P36136	Background	0.581756	0.195408	0.0562907	0.249056	0.0618473	0.295287	0.473006	-0.0944532	0.143061	-0.287517	0.436617	-0.0866826
P36139	Background	0.627885	0.23955	0.0590725	0.457128	0.062685	0.354788	0.585317	0.0653369	0.351017	-0.0922781	0.130654	0.327847
P36141	Background	0.648859	0.349906	0.276007	0.371348	0.281941	0.567233	0.208889	-0.296075	0.177079	0.361674	0.359052	0.632831
P36154	Background	0.627885	0.293278	0.425434	0.46725	0.439303	0.427688	0.525369	-0.0719898	0.0845969	-0.467038	0.563148	-0.11134
P36156	Background	0.967497	-0.0155271	0.423227	0.163335	0.227853	0.268357	0.103733	-0.302064	0.108062	-0.567226	0.0954546	-0.600933
P36173	Background	0.597771	0.353025	0.235804	0.229886	0.0325578	0.541199	0.618241	-0.100012	0.113613	-1.26568	0.17162	-0.824491
P36421	Background	0.928787	0.0238368	0.0217741	0.21332	0.0143223	0.216384	0.14357	0.0849608	0.765211	-0.0208502	0.0584648	0.280494
P37012	Background	0.922868	0.0253043	0.0326663	0.266595	0.0136998	0.225316	0.475558	-0.0356946	0.216839	-0.151236	0.636683	0.038386
P37262	Background	0.765849	-0.220393	0.502631	-0.316993	0.63471	-0.141262	0.0815579	-0.31721	0.89963	-0.0364129	0.467875	-0.494885
P37291	Background	0.830792	0.0614403	0.0297407	0.251073	0.00536559	0.20357	0.0483151	-0.140008	0.244892	-0.253979	0.327166	-0.190418
P37292	Background	0.695955	0.132239	0.00412551	0.267299	0.00553998	0.223025	0.018496	-0.21725	0.112546	-0.247258	0.0811694	-0.241483
P37299	Background	0.83545	-0.100225	0.117386	0.265383	0.220561	0.227748	0.0337535	-0.801184	0.335266	0.369548	0.622633	-0.203888
P37302	Background	0.391299	0.367446	0.0245585	0.420732	0.0445269	0.322797	0.868405	-0.019871	0.323365	-0.128604	0.226026	0.174322
P37838	Background	0.766713	0.130608	0.370735	0.188363	0.611952	0.102711	0.290322	0.119025	0.181055	-0.514128	0.335418	-0.292392
P37898	Background	0.794567	0.0977579	0.0366051	0.26231	0.0290413	0.277711	0.224261	-0.143334	0.347248	-0.0981691	0.649879	0.0362081
P38009	Background	0.725681	-0.40144	0.541427	0.287539	MV	MV	MV	MV	0.43557	-0.8886	0.432843	-1.01601
P38011	Background	0.627885	0.140685	0.00453533	0.17621	0.00560673	0.194635	0.018496	-0.208474	0.204981	-0.265756	0.195507	-0.279594
P38013	Background	0.65834	0.072722	0.0754683	0.0705433	0.00817273	0.122752	0.0217037	-0.184179	0.691097	-0.0328013	0.343365	-0.0942283
P38061	Background	0.648859	0.241357	0.0060285	0.407925	0.000425651	0.404748	0.0434903	-0.182496	0.157907	-0.249189	0.805359	-0.0269372
P38066	Background	0.976312	-0.0262839	0.0534469	0.581616	0.213052	0.280869	0.0641681	-0.325879	0.341287	0.165159	0.605525	0.120149
P38067	Background	0.725681	0.150564	0.48665	0.228771	0.496609	0.193108	0.263592	-0.471714	0.0815592	-0.615187	0.0262258	-0.893793
P38071	Background	0.740195	0.236014	0.815967	0.0611255	0.708625	0.0890357	0.0361017	-0.197602	0.761267	-0.0319642	0.541485	-0.140531
P38074	Background	0.0180832	2.20093	0.16356	1.36206	0.000520936	2.25144	0.575978	-0.778447	0.179637	-1.84056	0.208525	-0.367559
P38075	Background	0.287219	0.312569	0.207401	0.215622	0.00648414	0.387223	0.0116188	-0.28265	0.223239	-0.476216	0.287813	-0.371642
P38077	Background	0.725681	0.128981	0.0372059	0.237906	0.255198	0.144459	0.487784	0.0909064	0.122068	-0.191682	0.475997	0.0436839
P38079	Background	0.740161	0.166329	0.229588	0.346588	0.264344	0.303029	0.89475	0.0241686	0.606299	0.111054	0.215168	0.438252
P38081	Background	0.702724	0.128146	0.0720724	0.320808	0.0844016	0.303648	0.239378	-0.196386	0.912881	-0.0147793	0.534737	0.0924824
P38088	Background	0.543591	0.320174	0.00894243	0.310944	0.0245838	0.276997	0.160894	-0.130052	0.225606	-0.138771	0.908817	0.00817444
P38109	Background	MV	MV	MV	MV	0.00487635	-6.75182	0.332251	-0.282017	0.638891	-0.59169	MV	MV
P38115	Background	0.725632	0.112389	0.0536101	0.310856	0.0982963	0.258855	0.239378	-0.103398	0.834316	-0.063622	0.658924	0.0918359
P38116	Background	0.976733	-0.0364148	0.0729619	0.222546	0.152016	0.191961	0.487784	0.0827644	0.5107	-0.197413	0.719164	0.0773125
P38137	Background	0.644415	0.191451	0.0314915	0.383202	0.0140899	0.342366	0.255621	-0.119199	0.981444	0.00285455	0.124876	0.226021
P38143	Background	0.669777	-0.272104	0.509153	-0.170203	0.750456	-0.080514	0.437428	-0.177148	0.955263	-0.00587535	0.337602	-0.263537
P38144	Background	0.725681	0.474296	0.402855	0.777263	0.403333	0.873331	0.51038	-0.224705	0.163885	-0.304455	0.05356	0.344171
P38145	Background	0.976312	0.00297966	0.433259	0.089996	0.374364	-0.184691	0.722894	0.0832776	0.39556	-0.148405	0.0641554	-0.249818
P38182	Background	0.71774	-0.0729016	0.425434	-0.0256822	0.0790262	0.138409	0.22026	-0.0963453	0.139542	-0.602696	0.148187	-0.560632
P38197	Background	0.95169	-0.021388	0.93029	0.0278237	0.915429	0.104171	0.447913	-0.443158	0.0515111	0.547059	0.908817	0.208073
P38205	Background	0.644267	0.235052	0.0220526	0.342619	0.0880151	0.204295	0.0441243	-0.131545	0.258454	0.112394	0.159607	0.185143
P38206	Background	0.725681	0.319941	0.488155	0.225434	0.146585	0.469736	0.567482	-0.258377	0.476981	-0.403508	0.476453	-0.19215
P38216	Background	0.604109	0.296934	0.313267	0.196068	0.429171	0.341738	0.105505	-1.4825	0.746078	-0.0614938	0.0220917	-1.20225
P38217	Background	MV	MV	MV	MV	MV	MV	MV	MV	MV	MV	MV	MV
P38219	Background	0.793079	0.0920555	0.0538361	0.310289	0.0345334	0.354649	0.257584	-0.31606	0.948352	-0.00293342	0.734376	0.0356561
P38221	Background	0.639927	0.411497	0.127165	0.569781	0.261097	0.375839	0.778229	-0.058438	0.319246	-0.287905	0.959083	0.0294965
P38222	Background	0.65834	0.278595	0.00399463	0.628574	8.01662e-05	0.656412	0.571163	-0.0180472	0.156073	0.297969	0.0468756	0.936333
P38234	Background	0.725681	0.115445	0.759252	0.0521622	0.460533	0.233008	0.529101	-0.0304529	0.651302	0.0495667	0.254153	0.252122
P38235	Background	0.645254	0.208014	0.0481477	0.235783	0.131913	0.207638	0.546049	-0.0690911	0.0706678	0.295016	0.05865	0.433563
P38248	Background	0.307171	0.239008	0.00668394	0.299988	0.19746	0.354496	0.54374	-0.134068	0.299635	-0.0315756	0.0437546	0.188853
P38249	Background	0.761798	0.0709863	0.156438	0.103602	0.0218641	0.209757	0.202169	-0.184817	0.389085	-0.0941548	0.252367	-0.0692142
P38250	Background	0.840628	-0.10873	0.0846522	0.317491	0.0217687	0.401828	0.046093	0.359315	0.139503	0.204955	0.00720973	0.966098
P38260	Background	0.980102	-0.0204299	0.284939	0.0654889	0.35119	0.0538098	0.516486	0.177264	0.469392	-0.207307	0.721351	0.0237665
P38264	Background	0.745091	0.111588	0.164926	0.163278	0.044986	0.202091	0.33098	-0.0677161	0.539529	0.163663	0.375964	0.298038
P38281	Background	0.627885	0.180517	0.135827	0.238692	0.0523985	0.36453	0.107264	-0.311351	0.0638871	-0.252988	0.219331	-0.199809
P38288	Background	0.627885	0.231522	0.00796439	0.323656	0.00748349	0.257371	0.0706339	-0.147829	0.651302	0.0278321	0.1204	0.137374
P38295	Background	0.725681	0.160157	0.0154072	0.329283	0.0203072	0.276165	0.287476	-0.0764434	0.550109	-0.0440896	0.160872	0.155632
P38314	Background	0.645254	-0.132267	0.277365	0.341951	0.261097	0.184739	0.356487	-0.164461	0.085336	0.361362	0.344776	0.38164
P38328	Background	0.357456	0.170349	0.143403	0.148365	0.044986	0.209612	0.937622	-0.0672996	0.858843	0.0993743	0.177774	0.241686
P38334	Background	0.634958	0.185004	0.122542	0.28562	0.148305	0.244543	0.00989905	-0.279096	0.123789	-0.204256	0.195946	-0.23881
P38345	Background	0.947341	0.0330855	0.341943	0.33517	0.754625	0.0765301	0.33848	-0.14948	0.885038	0.0265135	0.816642	-0.0464363
P38352	Background	MV	MV	MV	MV	MV	MV	MV	MV	MV	MV	MV	MV
P38355	Background	0.627885	0.205017	0.0302042	0.573261	0.0250897	0.582948	0.14357	-0.207731	0.356289	0.127636	0.0805296	0.502853
P38426	Background	0.841429	0.0668187	0.0125118	0.27555	0.0726907	0.154308	0.588168	0.0333799	0.914019	0.00425949	0.05865	0.191947
P38427	Background	0.976312	0.0373014	0.584366	0.299508	0.87136	0.103413	0.979631	0.0076212	0.282135	-0.476551	0.460517	-0.365517
P38431	Background	0.648859	0.162958	0.0459911	0.237029	0.0210744	0.324891	0.0387638	-0.204846	0.37552	0.1057	0.171528	0.225745
P38555	Background	0.988827	-0.0113218	0.018794	0.225613	0.0268513	0.206335	0.0814698	-0.175148	0.16422	0.260636	0.125851	0.291822
P38616	Background	0.752481	0.1502	0.0566163	0.335534	0.118108	0.298779	0.961892	-0.00788404	0.108062	-0.431926	0.278833	-0.141031
P38623	Background	MV	MV	MV	MV	MV	MV	MV	MV	MV	MV	MV	MV
P38624	Background	0.666508	0.107582	0.171796	0.268484	0.0387643	0.262235	0.0223006	-0.426553	0.755614	-0.0489039	0.252367	-0.213221
P38625	Background	0.627885	0.302641	0.0158392	0.363439	0.0613093	0.420119	0.227929	-0.21825	0.684139	0.0625872	0.209422	0.264455
P38627	Background	0.725681	0.278425	0.743221	0.108081	0.475195	0.218916	0.89475	0.0216972	0.167396	-0.762553	0.205328	-0.521939
P38628	Background	0.765849	0.0905687	0.0110448	0.241382	0.0180546	0.218001	0.465557	0.0376356	0.139542	-0.135559	0.145627	0.120078
P38629	Background	0.725681	0.136627	0.816676	0.0528723	0.471164	0.121253	0.499655	-0.233873	0.113613	-0.828507	0.0468756	-0.941127
P38631	Background	0.543591	0.359944	0.919716	-0.0234728	0.428465	-0.104655	0.842471	-0.0678563	0.208608	0.531194	0.277163	0.358682
P38636	Background	0.725681	-0.0716585	0.76306	-0.0567174	0.904232	-0.0105959	0.950316	-0.00825869	0.559168	-0.233545	0.576688	-0.2524
P38688	Background	0.725681	0.111474	0.297606	0.204907	0.267456	0.118835	0.129063	-0.257695	0.307766	0.116503	0.322979	-0.0223582
P38689	Background	0.647353	0.383238	0.182791	0.555648	0.063324	0.912107	0.147062	-0.588851	0.311431	-0.165111	0.224079	0.158146
P38694	Background	0.948691	-0.0359143	0.123168	0.391815	0.311224	0.218402	0.69484	-0.0562904	0.380309	0.264075	0.258575	0.426187
P38701	Background	0.891349	0.0358423	0.0133344	0.233742	0.00285691	0.180114	0.0217037	-0.108934	0.114673	-0.108541	0.35331	-0.0373616
P38707	Background	0.65834	0.155869	0.00460947	0.278733	0.00636982	0.216715	0.0203045	-0.171682	0.113613	0.0566188	0.0838986	0.101652
P38708	Background	0.921828	0.0236738	0.0949045	0.112728	0.161476	0.0699492	0.018496	-0.167221	0.450551	-0.0748429	0.195507	-0.172115
P38711	Background	0.956673	0.0080875	0.00232631	0.310087	0.00560352	0.201099	0.0217037	-0.173415	0.0647536	-0.0833878	0.132217	-0.055703
P38715	Background	0.725681	0.0942418	0.00960666	0.227646	0.0146087	0.198704	0.037432	-0.182073	0.988465	0.000493362	0.570321	0.0171248
P38716	Background	0.90743	0.0392508	0.132807	0.2205	0.318621	0.122858	0.420849	-0.0676205	0.284968	0.103289	0.295247	0.158526
P38720	Background	0.644267	0.187504	0.00399463	0.306392	0.000795898	0.307604	0.0834391	-0.105404	0.142749	-0.311433	0.414379	-0.109233
P38753	Background	MV	MV	MV	MV	MV	MV	MV	MV	MV	MV	MV	MV
P38754	Background	0.661966	0.192843	0.00399463	0.392509	0.00483018	0.386265	0.018496	-0.185888	0.163885	-0.1861	0.821387	0.0142771
P38755	Background	0.891349	-0.0351328	0.164345	0.21596	0.535239	0.139753	0.293249	-0.352346	0.77051	0.0539953	0.145627	-0.158598
P38758	Background	0.973379	0.0210679	0.669468	0.0983284	0.672865	0.0853057	0.0763633	-0.349864	0.191371	0.196143	0.671267	-0.0684144
P38764	Background	0.543591	0.223611	0.00894243	0.326799	0.00442952	0.362571	0.0572259	-0.156012	0.80369	0.0306281	0.233549	0.237187
P38765	Background	0.581546	-0.436386	0.118163	-0.139177	0.137188	-0.176926	0.153881	0.22864	0.350525	-0.159204	0.488389	-0.107491
P38766	Background	0.725681	0.15683	0.0419784	0.315513	0.0519819	0.290107	0.0841392	-0.137877	0.118119	-1.09346	0.0968938	-0.941227
P38773	Background	0.45265	0.258672	0.109803	0.273461	0.0192947	0.417155	0.702455	-0.0820026	0.223059	-0.337609	0.97208	-0.0024567
P38777	Background	0.986447	-0.00692085	0.226162	0.129813	0.124377	0.134029	0.841759	-0.0172561	0.303147	-0.0890285	0.697122	0.0277447
P38787	Background	0.725681	0.101334	0.0326474	0.229533	0.0549545	0.206468	0.20884	-0.125684	0.50392	0.059554	0.178416	0.140338
P38788	Background	0.939421	-0.0304877	0.586647	0.0639237	0.706451	0.0444443	0.0374754	-0.0923721	0.449563	-0.0251816	0.551618	-0.0731094
P38791	Background	0.899837	0.0303894	0.149328	0.185802	0.164032	0.166386	0.224261	0.309025	0.89963	0.0349549	0.0394266	0.510366
P38795	Background	0.725681	-0.303384	0.271376	-1.57984	0.42549	0.40881	0.288526	-2.20644	0.307988	-1.36912	0.0206371	-3.16675
P38804	Background	0.543591	0.112085	0.0718059	0.183396	0.0250565	0.232573	0.0457564	-0.181717	0.105294	-0.713029	0.0700845	-0.662173
P38810	Background	0.71774	-0.284337	0.123146	0.220025	0.496609	-0.0929775	0.695561	0.0735197	0.743183	-0.0518411	0.49661	-0.0712989
P38817	Background	0.846643	-0.193744	0.471645	0.426863	0.381493	-0.510242	0.257584	0.750712	0.694183	-0.40509	0.896658	-0.16462
P38821	Background	0.307171	0.278661	0.0670581	0.502111	0.0302871	0.478495	0.0573155	-0.490158	0.449411	-0.0860502	0.460517	-0.0977132
P38836	Background	0.88099	0.0369034	0.114434	0.140023	0.0293247	0.192057	0.164213	-0.124589	0.912881	-0.0163227	0.805359	0.0511455
P38840	Background	0.741182	0.0866244	0.00161085	0.252394	0.0201502	0.264548	0.0457564	-0.190484	0.360872	-0.0842679	0.909179	-0.0102034
P38845	Background	0.846643	-0.118863	0.0634347	0.177378	0.922502	-0.00363393	0.716908	-0.0239985	0.296579	0.248825	0.340746	0.221193
P38858	Background	0.951951	-0.020041	0.669468	0.0413921	0.196188	0.110225	0.487901	-0.0580489	0.144248	-0.238802	0.192825	-0.186626
P38861	Background	0.725681	-0.243596	0.365315	-0.732858	0.428465	-0.499322	0.550033	-0.11664	0.324714	-1.65032	0.280628	-2.26629
P38879	Background	0.919899	0.0267776	0.0441047	0.204709	0.0521214	0.152666	0.842471	-0.012744	0.364997	-0.0918505	0.581726	0.0480712
P38883	Background	0.760173	-0.107939	0.946255	0.01775	0.967048	-0.00305693	0.415855	-0.160127	0.567978	-0.292793	0.41067	-0.455977
P38886	Background	0.725681	0.155946	0.0136934	0.263321	0.019364	0.209196	0.509182	0.0441386	0.35933	0.39773	0.247516	0.651064
P38891	Background	0.846643	-0.0443754	0.536319	0.0404176	0.622729	0.0319056	0.1791	-0.0746909	0.228448	-0.117673	0.159138	-0.160458
P38892	Background	0.558269	0.430941	0.0536101	0.505578	0.0885018	0.516221	0.22026	-0.323554	0.273483	-0.149202	0.653782	0.043466
P38903	Background	MV	MV	MV	MV	MV	MV	MV	MV	MV	MV	MV	MV
P38910	Background	0.86647	0.0418305	0.0110448	0.217312	0.024256	0.166957	0.570976	0.0175453	0.541485	0.0385235	0.0811694	0.223026
P38911	Background	0.993667	8.40937e-05	0.0366644	0.253596	0.152707	0.391513	0.190839	-0.407544	0.9598	0.00372411	0.917396	-0.0123075
P38912	Background	0.645254	0.317765	0.0121929	0.445204	0.00861863	0.346328	0.0387982	-0.259494	0.0629664	-0.0957251	0.854324	-0.00889056
P38934	Background	0.631391	0.232589	0.0189432	0.376088	0.00223308	0.392644	0.102068	-0.0876506	0.105615	-0.232057	0.291984	0.0729362
P38968	Background	0.948691	0.0120692	0.0369909	0.191343	0.120464	0.104253	0.0717744	-0.0742149	0.189203	0.0265399	0.369777	0.0565784
P38972	Background	0.644267	0.143734	0.077905	0.204551	0.05282	0.225626	0.129063	-0.176821	0.0819181	-0.323601	0.0758661	-0.274796
P38986	Background	0.725632	0.110227	0.563516	-0.640235	0.991396	-0.00669523	0.863766	-0.110886	0.690819	-0.223535	0.534737	-0.341116
P38988	Background	0.698063	0.231922	0.112979	0.165501	0.0803422	0.220064	0.549042	-0.116808	MV	MV	0.532821	0.102056
P38998	Background	0.647353	0.118681	0.312511	0.102996	0.28057	0.209319	0.196604	-0.338968	0.16969	-0.454855	0.126871	-0.584504
P38999	Background	0.752481	0.0901958	0.0261453	0.222611	0.018019	0.237414	0.0475222	-0.179022	0.295807	-0.0794867	0.75882	-0.0210949
P39003	Background	0.71774	0.0665662	0.0735205	0.121796	0.0912639	0.110107	0.198619	0.0713246	0.178896	-0.282333	0.479474	-0.100901
P39013	Background	0.725681	-0.309551	0.850348	-0.0612572	0.860753	-0.0071652	0.301274	-0.132655	0.492771	0.384391	0.719164	0.244571
P39015	Background	0.725681	0.131071	0.0859537	0.214927	0.0398484	0.153366	0.0350057	-0.18587	0.113613	-0.269464	0.104814	-0.301969
P39076	Background	0.60273	0.347974	0.0361716	0.328106	0.0146929	0.453396	0.142735	-0.0779951	0.307766	0.109788	0.0347044	0.485188
P39077	Background	0.891349	-0.104699	0.0581268	0.401182	0.52591	0.0738391	0.0592883	0.375872	0.20061	-0.282026	0.35934	0.167685
P39078	Background	0.357456	0.358646	0.0116069	0.4647	0.0110375	0.522653	0.106484	-0.204307	0.325035	-0.10418	0.128917	0.214165
P39079	Background	0.986863	0.00762333	0.983179	0.0106358	0.900013	-0.0142975	0.325509	-0.0936503	0.276679	-0.713088	0.223556	-0.821036
P39101	Background	0.645254	-0.557646	0.988631	0.0215565	0.205733	-0.659372	0.952215	0.0112307	0.361347	1.51256	0.491565	0.864417
P39103	Background	0.604109	-0.838228	0.34693	-0.488446	0.374279	-0.436829	0.396035	-0.204289	0.455902	0.175282	0.41596	-0.465836
P39105	Background	0.921828	0.0864267	0.169813	0.568811	0.203571	0.525511	0.217728	-0.213098	0.195307	-0.554402	0.542334	-0.24199
P39107	Background	0.543591	-0.192797	0.576693	-0.0420615	0.820763	-0.0187357	0.895491	-0.0180852	0.100222	-0.552073	0.0807058	-0.588894
P39109	Background	MV	MV	MV	MV	MV	MV	MV	MV	MV	MV	MV	MV
P39111	Background	0.794567	0.0607466	0.119583	0.231728	0.172193	0.117905	0.716908	0.00651816	0.226591	0.317885	0.146266	0.442308
P39112	Background	0.648859	-0.185314	0.562495	0.0563065	0.856385	0.0212601	0.133832	-0.224884	0.138747	0.184615	0.841075	-0.0190093
P39516	Background	0.736193	0.123452	0.00232631	0.416663	0.00188997	0.360022	0.145163	-0.0602526	0.139503	-0.102959	0.0401515	0.196811
P39517	Background	0.543591	0.310533	0.304231	0.589662	0.00817273	0.536874	0.198535	-0.172897	0.469622	-0.163456	0.368179	0.200522
P39522	Background	0.62561	0.189782	0.011008	0.296788	0.005895	0.369829	0.164767	-0.565665	0.317599	0.317961	0.335418	0.122125
P39533	Background	0.60273	0.242642	0.0534469	0.266416	0.0424632	0.231074	0.153504	-0.170013	0.500427	-0.139214	0.701023	-0.0781523
P39676	Background	0.627885	0.140518	0.023861	0.202907	0.00701269	0.262368	0.0564249	-0.131841	0.167482	-0.204629	0.449441	-0.0741024
P39683	Background	0.921828	0.0283345	0.0698391	0.256951	0.234305	0.150762	0.157278	0.479399	0.132587	-0.632071	0.976257	-0.00191058
P39684	Background	0.980102	-0.222057	0.125024	1.03905	0.438488	-0.297746	0.336781	0.351503	0.178308	0.646333	0.247516	0.70009
P39708	Background	0.725681	0.16591	0.504709	0.173976	0.751614	0.0706601	0.890267	-0.0613496	0.46603	-0.204718	0.41141	-0.195407
P39714	Background	0.794567	0.117576	0.508191	-0.122755	0.682158	0.107724	0.47767	-0.175624	0.691859	-1.01703	0.702822	-1.08493
P39721	Background	0.725681	-0.0660436	0.0891231	-0.213911	0.100765	-0.205963	0.12812	-0.160322	0.450551	-0.171678	0.128288	-0.537963
P39726	Background	0.620362	0.182512	0.396984	0.479156	0.253894	0.149692	0.021899	-0.462126	0.471687	-0.154155	0.138071	-0.466589
P39727	Background	MV	MV	MV	MV	MV	MV	0.472918	-0.409509	0.211276	0.723024	0.688232	0.709716
P39730	Background	0.725681	0.111444	0.078165	0.224473	0.0339158	0.277771	0.0815558	-0.190425	0.264311	-0.084106	0.976257	0.00324087
P39743	Background	0.752481	0.117168	0.00434232	1.03742	0.238668	0.428319	0.664871	0.187788	0.686418	-0.14752	0.208525	0.468587
P39744	Background	0.79663	-0.189418	0.759252	-0.0537984	0.695481	-0.120604	0.554646	0.0975183	0.224193	-0.225494	0.623083	-0.248579
P39926	Background	0.705295	-0.32806	0.983179	-0.000317914	0.496609	-0.0440314	0.291699	-0.0897546	0.437942	0.652916	0.499518	0.51913
P39929	Background	0.984717	-0.0151197	0.0679405	0.293768	0.0130046	0.239038	0.658911	0.0326205	0.282153	0.111217	0.0220917	0.382876
P39935	Background	0.543591	-0.285369	0.541132	-0.0567578	0.426821	0.0945771	0.393927	-0.130979	0.154656	0.274942	0.0640138	0.23854
P39936	Background	0.741352	0.163343	0.510043	0.0504852	0.657541	0.866274	0.650888	-0.682106	0.527223	-0.0136928	0.573591	0.170476
P39939	Background	0.841619	-0.0961038	0.0783438	0.157762	0.408049	0.0548814	0.368976	-0.0444738	0.118119	0.206484	0.0816851	0.216892
P39940	Background	0.8309	0.0562286	0.136447	0.286481	0.209026	0.249004	0.544261	-0.103551	0.0917466	1.09873	0.0687939	1.24419
P39954	Background	0.661966	0.157144	0.00399463	0.29177	0.00292103	0.34452	0.0849151	-0.192865	0.140347	-0.235211	0.440428	-0.0835565
P39958	Background	0.766713	-0.0498445	0.982167	0.00445046	0.679469	-0.0338886	0.0466748	-0.19194	0.912881	0.0115958	0.247875	-0.214233
P39961	Background	MV	MV	0.000677023	-8.929	0.000482899	-8.83248	0.234055	-0.259506	0.510851	0.117378	MV	MV
P39966	Background	0.899837	0.0465872	0.14099	0.173702	0.285833	0.0851645	0.190434	-0.186552	0.948352	0.00930716	0.337602	-0.0920803
P39968	Background	0.647353	0.182972	0.114516	0.310131	0.314555	0.158261	0.310024	-0.153882	0.195391	0.344988	0.198713	0.349367
P39976	Background	0.789299	0.083024	0.0578424	0.240649	0.0211428	0.216659	0.0567084	-0.189044	0.50392	-0.315208	0.553072	-0.287593
P39986	Background	0.867183	0.0496634	0.485227	0.0709745	0.421219	0.132733	0.224261	-0.276739	0.0924567	0.252879	0.31966	0.108873
P39987	Background	0.725681	0.173192	0.00869398	0.376203	0.00338325	0.478412	0.0059789	0.820614	0.471687	-0.100326	0.0317875	1.1987
P39990	Background	0.725681	0.104159	0.0369909	0.255906	0.0248143	0.234832	0.172464	-0.0761602	0.0819181	-0.355412	0.160872	-0.19674
P40016	Background	0.740195	-0.112475	0.962235	0.0160418	0.439303	-0.165653	0.285995	0.330242	0.545784	0.176593	0.236252	0.341182
P40017	Background	0.996225	-0.00824325	0.263106	0.398629	0.271744	-0.140244	0.29736	-0.107731	0.17383	0.210112	0.774603	-0.0378628
P40018	Background	0.543591	0.343279	0.106046	0.393319	0.420992	0.461625	0.497267	-0.226105	0.708709	-0.0453276	0.188942	0.190192
P40024	Background	0.0955111	0.807256	0.0217741	0.864262	0.0566051	0.646338	0.358261	-0.235516	0.35933	0.467844	0.215168	0.878666
P40029	Background	0.79663	-0.160933	0.115497	0.151617	0.00905634	0.185575	0.285995	0.0640017	0.0822091	-0.269838	0.524425	-0.0202622
P40030	Background	0.307171	0.687605	0.0308115	0.964631	0.0154395	1.07659	0.0259848	-0.454567	0.0822091	-1.13532	0.142642	-0.513294
P40037	Background	0.94134	0.0175964	0.0766748	0.394085	0.00644466	0.300037	0.135938	0.0710324	0.139542	-0.310198	0.56223	0.0608718
P40040	Background	0.725681	-0.0138026	0.453843	0.279314	0.239467	0.234143	0.292103	-0.185776	0.221029	0.405321	0.20026	0.453688
P40042	Background	0.365807	0.314636	0.0304091	0.620016	0.00553998	0.600207	0.0257771	-0.434093	0.0985897	-0.482327	0.139173	-0.316213
P40043	Background	0.412105	0.284216	0.0631626	0.291351	0.00996972	0.520717	0.951428	0.00511682	0.0677531	-0.680107	0.28378	-0.154273
P40047	Background	0.787435	0.0339403	0.646158	-0.04081	0.159485	0.227616	0.945514	-0.00680324	0.175369	-0.350651	0.480729	-0.129839
P40053	Background	0.725681	0.117922	0.047659	0.382825	0.0863379	0.313487	0.497267	-0.0902451	0.0924567	0.43783	0.0234571	0.661072
P40054	Background	0.543591	0.185085	0.0082886	0.31595	0.00439514	0.380053	0.0238971	-0.251668	0.0638871	-0.298853	0.110145	-0.170468
P40060	Background	0.357456	0.295822	0.0268143	0.482658	0.0426715	0.361467	0.0728596	-0.34322	0.263364	-0.237873	0.291878	-0.219627
P40069	Background	0.807898	0.0454854	0.0258509	0.162098	0.0958429	0.056785	0.0201616	-0.161636	0.461799	-0.11062	0.258163	-0.215471
P40070	Background	0.365284	0.642663	0.00465175	1.35597	0.00555229	1.69831	0.859838	0.0371948	0.960857	-0.00195717	0.0340571	1.73355
P40075	Background	0.725681	0.139464	0.0480655	0.321658	0.0300788	0.320538	0.0315699	-0.219321	0.639426	0.022781	0.228867	0.123998
P40081	Background	0.846643	0.0853247	0.704101	0.0870703	0.243981	0.122971	0.546049	-0.225161	0.334984	0.415638	0.340677	0.313448
P40086	Background	0.69538	0.165943	0.196906	0.14872	0.235161	0.174463	0.690267	-0.053017	0.537474	0.100657	0.295247	0.222103
P40087	Background	0.648859	0.198358	0.0100566	0.37969	0.0265836	0.225856	0.174154	-0.132513	0.122068	0.200967	0.0353596	0.29431
P40093	Background	0.710081	0.128959	0.0534469	0.242406	0.0492592	0.347056	0.197698	-0.0934641	0.895759	0.0138209	0.152704	0.267413
P40106	Background	0.634958	0.426376	0.980979	-0.0483433	0.830508	-0.0768917	0.664871	-0.143746	0.224193	0.51683	0.363667	0.296192
P40150	Background	0.726245	0.0812749	0.0294302	0.197943	0.0160489	0.261469	0.0299321	-0.104416	0.138949	-0.179343	0.740511	-0.0222894
P40159	Background	0.725681	0.035253	0.677251	-0.0900484	0.541208	-0.168927	0.791678	0.0877995	0.214784	-0.857369	0.195946	-0.938497
P40165	Background	MV	MV	0.296509	-0.903057	0.285833	-1.18906	0.620504	-0.294396	0.223059	0.854794	0.405359	-0.628661
P40185	Background	0.725681	0.131653	0.0259349	0.281826	0.00703011	0.25271	0.0235513	-0.196212	0.163885	-0.112045	0.380455	-0.0555461
P40202	Background	0.79663	0.0577629	0.00399463	0.290441	0.0135196	0.2673	0.657153	0.0266094	0.963765	0.0040314	0.0825817	0.29794
P40212	Background	0.725681	0.115843	0.0713997	0.317391	0.0115862	0.238245	0.070458	-0.140102	0.53304	0.0278316	0.0572715	0.125974
P40215	Background	0.645254	0.195142	0.109364	0.406613	0.0737118	0.39302	0.738221	-0.0682301	0.226534	-0.286702	0.593559	0.0380877
P40217	Background	0.725681	0.079873	0.0304091	0.15698	0.0519819	0.118925	0.0815579	-0.109952	0.146786	-0.113881	0.16427	-0.104908
P40302	Background	0.725681	0.0782	0.88745	-0.0909011	0.0631034	0.132148	0.116108	-0.130302	0.30651	-0.163855	0.311403	-0.16201
P40303	Background	0.682737	0.0990931	0.0813848	0.158841	0.0886743	0.238293	0.219932	-0.186759	0.216692	-0.176369	0.228587	-0.124835
P40327	Background	0.752481	0.114904	0.0560899	0.335454	0.0666562	0.29688	0.25068	-0.100976	0.32804	-0.100916	0.486162	0.0949878
P40357	Background	0.6106	-0.99771	0.244286	-0.205685	0.225121	-0.500127	0.628041	0.356889	0.335361	0.777912	0.375397	0.634673
P40363	Background	0.740195	0.104941	0.744773	0.0576377	0.830508	0.0388074	0.185079	-0.146855	0.690819	-0.0300179	0.440428	-0.138065
P40364	Background	0.79663	-0.140936	0.681074	-0.113694	0.59623	-0.166737	0.3978	0.0892236	0.511077	0.0660976	0.878632	-0.0114158
P40413	Background	0.725681	0.122184	0.561234	0.0899605	0.936563	0.0177439	0.316978	0.734083	0.447902	-0.44981	0.208525	0.302017
P40414	Background	0.647353	-0.29359	0.274148	0.221662	0.438883	0.151102	0.224261	-0.343432	0.314076	-0.221641	0.0927121	-0.413971
P40422	Background	MV	MV	MV	MV	0.375636	1.79889	0.455882	-0.0986902	0.521976	-0.693626	0.399147	1.00657
P40433	Background	0.543591	0.434345	0.0100675	0.702995	0.00639133	0.752497	0.124165	-0.217116	0.286442	0.410293	0.261326	0.945675
P40438	Background	0.986447	-0.0135931	0.418505	0.217036	0.254168	0.132846	0.388097	-0.206873	0.323018	-0.140877	0.336975	-0.214903
P40453	Background	0.765849	0.082217	0.0732569	0.240021	0.0684142	0.274897	0.0815579	-0.217715	0.988519	-0.001188	0.566401	0.055994
P40462	Background	0.725681	0.0289232	0.450315	-0.227531	0.475195	-0.0481136	0.154728	-0.199375	0.850552	-0.0161139	0.496019	-0.263603
P40471	Background	MV	MV	MV	MV	0.562069	0.46304	0.580681	-0.365792	0.416435	-0.88946	0.442605	-0.792212
P40472	Background	0.962776	-0.017926	0.391775	0.103925	0.549449	0.0319519	0.541956	-0.0264777	0.10078	-0.0646157	0.332733	-0.0591414
P40482	Background	0.292502	0.293268	0.0534469	0.198438	0.0409233	0.231048	0.744642	0.0550959	0.413547	-0.180701	0.367703	0.105442
P40483	Background	0.725681	0.173947	0.0316248	0.438422	0.0428811	0.501499	0.256173	-0.166246	0.550743	-0.0419822	0.0796604	0.293271
P40495	Background	0.627885	0.204875	0.0892162	0.350281	0.0964425	0.328196	0.129494	-0.117478	0.326449	0.0629589	0.174315	0.273677
P40509	Background	0.405031	0.290004	0.0889656	0.275827	0.0624425	0.288327	0.519158	-0.053208	0.0707878	-0.265702	0.76079	-0.0305838
P40510	Background	0.79663	0.243605	0.561234	-0.19993	0.754625	-0.0725058	0.370568	-0.104155	0.974302	-0.161207	0.732795	-0.337867
P40513	Background	0.543591	0.241286	0.425214	0.0749087	0.183649	0.263165	0.393129	-0.160881	0.315626	-0.268095	0.49054	-0.165811
P40517	Background	MV	MV	MV	MV	MV	MV	MV	MV	MV	MV	MV	MV
P40518	Background	0.546477	0.248129	0.224589	0.132619	0.164034	0.159071	0.0535995	-0.255021	0.0853091	-0.68201	0.036001	-0.77796
P40525	Background	0.8405	0.0658339	0.0143062	0.351283	0.00621099	0.277556	0.0815579	-0.139132	0.0707119	-0.207577	0.208831	-0.0691532
P40531	Background	0.794567	0.115946	0.228455	0.230776	0.213597	0.242979	0.107264	-0.268223	0.244567	-0.158902	0.344776	-0.184147
P40554	Background	0.765849	0.0662472	0.0549173	0.201266	0.0845983	0.169657	0.572168	0.0620979	0.0638871	-0.68337	0.0897869	-0.451615
P40564	Background	0.160739	0.541406	0.0529657	0.796714	0.00511493	0.932396	0.0291589	-0.626255	0.124057	-0.243811	0.509622	0.0623293
P40579	Background	MV	MV	MV	MV	MV	MV	MV	MV	0.223059	-1.62808	0.166662	-2.65604
P40580	Background	0.965546	0.00800476	0.0297407	0.174286	0.0885018	0.128495	0.0595671	-0.213036	0.273483	-0.0927777	0.0880358	-0.177318
P40581	Background	0.954046	-0.0227977	0.279441	0.0826734	0.110353	0.121688	0.0972713	-0.154658	0.127725	0.170283	0.150592	0.137312
P40582	Background	0.895651	0.0360811	0.0675763	0.169009	0.112279	0.134556	0.239378	-0.11538	0.811752	-0.0164848	0.976257	0.00269079
P40825	Background	0.682737	0.140703	0.172636	0.17789	0.214916	0.14794	0.0315699	-0.191228	0.291591	-0.0793929	0.32741	-0.122681
P40850	Background	0.648859	0.0629842	0.432375	0.0431041	0.326685	0.0477353	0.0611087	-0.202654	0.230325	-0.102756	0.0838986	-0.257675
P40893	Background	0.160739	0.642737	0.0873666	0.549994	0.00412805	0.70223	0.0434903	-0.237847	0.0629664	-0.57704	0.036001	-0.112657
P40961	Background	0.65834	-0.127865	0.316788	0.0205883	0.289041	0.15248	0.467576	-0.207486	0.156073	-0.591974	0.0404105	-0.646981
P40989	Background	0.873662	0.042313	0.147732	0.150818	0.120736	0.155707	0.0423029	0.243484	0.134155	0.0741709	0.0507845	0.473362
P40991	Background	0.725681	0.135242	0.0571206	0.492024	0.0488962	0.305452	0.227929	-0.150827	0.955263	-0.0192706	0.476453	0.135355
P41056	Background	0.976733	-0.016659	0.656306	0.0823694	0.784841	0.0528187	0.415855	0.0589314	0.0972978	0.251449	0.195946	0.363199
P41057	Background	0.412105	0.519428	0.008754	0.816275	0.00729522	0.901509	0.0255508	-0.315092	0.0517419	-0.561223	0.83442	0.0251943
P41058	Background	0.178541	0.748933	0.00760497	1.26052	0.00024304	1.3759	0.0103765	-0.686125	0.0218046	-0.678188	0.828207	0.0115821
P41277	Background	0.661966	0.124427	0.0060285	0.26945	0.0104273	0.328723	0.0758542	-0.11704	0.471504	-0.0637519	0.221133	0.147931
P41338	Background	0.232105	0.445243	0.0140708	0.661406	0.00228611	0.748975	0.0815558	-0.153621	0.127819	-0.291357	0.0799899	0.303997
P41805	Background	0.648174	0.103102	0.0389836	0.189207	0.199261	0.188675	0.155993	-0.294759	0.132102	-0.555802	0.0876148	-0.661887
P41807	Background	0.760173	0.0960171	0.124886	0.254315	0.0199985	0.238037	0.053846	-0.268375	0.0242325	-0.163823	0.0278024	-0.194162
P41810	Background	0.967586	-0.0687517	0.38284	0.122301	0.584353	0.0750598	0.0535381	-0.333826	0.942089	0.00609063	0.347439	-0.252675
P41811	Background	0.975542	-0.0227898	0.168837	0.101386	0.863058	0.0112386	0.239378	-0.0725625	0.0972978	-0.239393	0.0512114	-0.300717
P41816	Background	0.921828	0.03496	0.0688045	0.31253	0.0341594	0.474588	0.548674	-0.0890446	0.450868	-0.51851	0.539732	-0.132966
P41818	Background	0.766713	-0.211597	0.588319	-0.137756	0.38166	-0.277722	0.0763332	-0.279663	0.443949	-0.0833966	0.211727	-0.640782
P41911	Background	0.794567	0.0728272	0.125024	0.174505	0.306185	0.303226	0.596317	-0.136141	0.390984	-0.530158	0.555734	-0.363072
P41920	Background	0.996225	-0.0270438	0.778413	0.105721	0.219428	0.463427	0.0441243	-1.04677	0.540648	-0.108779	0.159138	-0.692126
P41921	Background	0.719771	0.0808909	0.255919	0.0751742	0.192493	0.138093	0.10413	-0.235231	0.108062	-0.199192	0.066895	-0.29633
P41939	Background	0.740195	0.0826202	0.0341409	0.168911	0.0146929	0.194044	0.0217037	-0.270531	0.886158	0.00961116	0.360594	-0.0668765
P41940	Background	0.752481	0.0697017	0.0372017	0.180392	0.0238734	0.212617	0.0569553	-0.159537	0.216839	-0.203673	0.277163	-0.150593
P42073	Background	0.313068	0.3529	0.0286147	0.361826	0.00917911	0.615231	0.112697	0.179126	0.333288	-0.331116	0.219782	0.463241
P42826	Background	0.562157	-0.469327	0.398134	0.295035	0.471697	0.354414	0.579234	-0.430946	0.817687	-0.0532782	0.626059	-0.129811
P42938	Background	0.988827	-0.0540972	0.0219735	1.13995	0.0217155	1.06314	0.238345	-0.216154	0.0109181	-1.60848	0.113748	-0.761499
P42940	Background	MV	MV	MV	MV	MV	MV	MV	MV	MV	MV	MV	MV
P42941	Background	0.794567	-0.116725	0.192962	0.167462	0.534851	0.0547882	0.215713	0.117019	0.0218046	0.534631	0.01966	0.706438
P42942	Background	0.0126602	6.91702	0.00514438	0.595623	0.2126	0.618436	0.257584	-0.675577	0.270941	-0.51608	0.250452	-0.573221
P42943	Background	0.763488	0.148659	0.91951	-0.013429	0.599077	-0.075701	0.335772	-0.122937	0.131291	-0.691564	0.0577516	-0.890202
P42945	Background	0.698583	0.18811	0.00717016	0.507688	0.0125522	0.470129	0.0203045	-0.274246	0.0802715	-0.28984	0.28378	-0.0939576
P43123	Background	0.948108	0.0154939	0.0819779	0.224039	0.0450918	0.200304	0.0535381	-0.214771	0.253164	0.1426	0.289692	0.128133
P43535	Background	0.297667	0.372273	0.0326663	0.688762	0.0619278	0.62359	0.215753	-0.308857	0.968759	0.0095917	0.0741402	0.324325
P43545	Background	0.725681	0.17477	0.00223718	0.444212	0.0310916	0.421089	0.129793	-0.173836	0.447364	-0.110464	0.361858	0.136789
P43555	Background	0.794441	-0.194315	0.48543	0.172648	0.109914	-0.868003	0.392104	-0.353173	0.163885	0.0951474	0.0816851	-1.12603
P43558	Background	MV	MV	MV	MV	MV	MV	MV	MV	MV	MV	MV	MV
P43567	Background	0.307171	1.46197	0.349093	1.39106	9.03622e-05	1.794	0.212223	0.131595	0.813677	-0.0520842	0.0294262	1.87351
P43577	Background	0.644267	0.2165	0.459545	0.125121	0.170971	0.323629	0.29012	-0.289885	0.200069	0.3694	0.138582	0.403144
P43582	Background	0.99171	-0.0454885	0.890726	-0.00994432	0.31439	-0.167428	0.659528	-0.0601196	0.324281	0.0835743	0.28378	-0.143973
P43585	Background	0.765849	0.0784898	0.0369909	0.244022	0.0420304	0.288528	0.0716525	-0.131686	0.175369	-0.176521	0.842885	-0.0196793
P43588	Background	0.357456	0.1921	0.0263777	0.364185	0.016502	0.378065	0.0432293	-0.181367	0.496799	-0.104142	0.526726	0.0925565
P43590	Background	0.725681	0.14742	0.0407061	0.326336	0.0540012	0.310047	0.993915	0.000197849	0.112546	-0.110632	0.173698	0.199613
P43593	Background	0.560547	0.200478	0.115229	0.243623	0.0488962	0.373815	0.132798	-0.335273	0.948352	-0.00578933	0.802549	0.0327532
P43603	Background	0.313068	0.715066	0.0110448	0.903697	0.00540495	1.01506	0.196412	-0.211905	0.888958	-0.0385958	0.0671309	0.764557
P43616	Background	0.877204	0.0739977	0.562495	0.131878	0.76827	0.0705716	0.492775	-0.131267	0.908203	0.0261004	0.828207	-0.0345949
P43621	Background	0.8309	0.0576916	0.0100566	0.249544	0.0588926	0.181781	0.16432	-0.123161	0.228796	-0.0570284	0.970289	0.00159146
P43635	Background	0.71423	0.708817	0.0427803	1.31725	0.31359	1.28492	0.389571	-1.07932	0.605682	-0.253574	0.919376	-0.0479717
P43639	Background	0.101189	0.798246	0.0134766	0.913545	0.0172016	1.00677	0.0265806	-0.200103	0.0260029	-0.49157	0.130218	0.315095
P45978	Background	0.988284	-0.0041417	0.0914574	0.169469	0.182131	0.0861732	0.129793	-0.192192	0.123789	0.392476	0.17162	0.286457
P46367	Background	0.644267	0.187262	0.00894243	0.29357	0.00307104	0.416031	0.0466748	-0.238535	0.303175	-0.131329	0.62625	0.046167
P46654	Background	0.736867	0.0850306	0.0329485	0.23082	0.0260829	0.248875	0.0259848	-0.166988	0.123931	-0.0961736	0.804709	-0.0142861
P46655	Background	0.562157	0.241873	0.0060285	0.314484	0.00352919	0.363184	0.0350819	-0.183805	0.113613	-0.244259	0.449441	-0.0648794
P46672	Background	0.921828	0.0221722	0.0836078	0.176731	0.209026	0.10729	0.715992	-0.0197403	0.276766	-0.0840209	0.973796	0.0035285
P46680	Background	0.581756	0.308587	0.0175742	0.29063	0.0250897	0.28909	0.116424	-0.209331	0.100222	-0.267913	0.108066	-0.188154
P46681	Background	0.859137	0.0913411	0.877621	-0.0263758	0.392603	0.347562	0.82809	-0.181055	0.57527	-0.321302	0.559299	-0.154795
P46683	Background	0.818726	0.0820907	0.0882425	0.548291	0.0387643	0.547834	0.340545	-0.193999	0.0690995	-0.698212	0.131932	-0.344377
P46784	Background	0.725681	0.0794875	0.124886	0.147724	0.0516033	0.222514	0.841124	0.0136575	0.157436	-0.182899	0.564406	0.0532728
P46969	Background	0.765849	0.170573	0.016649	0.717054	0.00335456	0.549482	0.0928485	-0.143206	0.478292	0.0744002	0.0537127	0.480676
P46985	Background	0.921828	0.0284489	0.788747	0.0234231	0.478597	0.112218	0.465557	-0.133758	0.139542	0.181058	0.160872	0.159519
P46989	Background	0.725681	0.0870376	0.0715485	0.239949	0.150893	0.244641	0.627151	0.078139	0.626477	-0.0454365	0.0740483	0.277344
P46990	Background	0.543591	0.304614	0.0650277	0.28781	0.124314	0.322583	0.379648	-0.180233	0.114673	-0.591661	0.159565	-0.449311
P46992	Background	0.9532	-0.0220075	0.0143062	0.189735	0.125628	0.28755	0.339081	-0.151745	0.0684116	-0.138046	0.952235	-0.00224047
P47018	Background	0.546477	0.260904	0.0205016	0.364311	0.000627707	0.398668	0.851547	-0.006437	0.239872	0.226137	0.088984	0.618367
P47039	Background	MV	MV	MV	MV	MV	MV	MV	MV	MV	MV	MV	MV
P47044	Background	0.725681	-0.0856311	0.682857	-0.0358904	0.912206	-0.00639785	0.0217037	-0.316649	0.0630589	-0.299539	0.0240467	-0.622586
P47064	Background	0.995519	-0.00515413	0.2448	0.159785	0.0288314	0.526458	0.331265	-0.162176	0.141218	-0.309914	0.544783	0.0543676
P47068	Background	0.79663	0.0670255	0.0491259	0.267629	0.318345	0.271026	0.963195	0.00713384	0.163885	0.207768	0.036001	0.485928
P47075	Background	0.65834	0.119154	0.0219735	0.23613	0.0217723	0.228292	0.0993422	-0.114784	0.172107	-0.273084	0.279472	-0.159576
P47079	Background	0.902194	0.0523628	0.140738	0.290589	0.234546	0.22637	0.973525	0.00897766	0.842154	-0.0389778	0.379191	0.19637
P47089	Background	0.967586	0.0192692	0.27102	0.206253	0.947705	0.0166241	0.391632	0.0801008	0.187538	0.149243	0.278947	0.245968
P47117	Background	0.725681	0.100596	0.0154283	0.285528	0.00590431	0.262019	0.0140122	-0.177873	0.134155	-0.0818461	0.954649	0.00229945
P47119	Background	MV	MV	0.272121	0.097918	MV	MV	MV	MV	0.326449	-1.87657	0.21236	-2.23072
P47120	Background	0.765849	-0.067023	0.815967	-0.0645267	0.348866	0.0790426	0.939004	-0.0381091	0.114673	-0.798774	0.0410909	-0.757841
P47122	Background	0.248508	1.18391	0.0060285	1.57035	0.00473467	1.57884	0.822388	0.0230784	0.552471	-0.101762	0.0388056	1.50016
P47123	Background	0.767588	0.0982991	0.25714	0.183865	0.125316	0.268599	0.635017	-0.112546	0.73628	0.0876075	0.247875	0.243661
P47124	Background	0.725681	-0.116773	0.519725	0.0745456	0.760626	-0.026772	0.0844951	-0.122613	0.490861	0.0831164	0.657532	-0.0662688
P47127	Background	0.307171	0.239933	0.246395	0.175176	0.141273	0.240318	0.106751	-0.407149	0.0629664	-1.01723	0.0401191	-1.18406
P47133	Background	0.725632	0.13277	0.4594	0.219828	0.226517	0.21574	0.335741	-0.130218	0.992915	-0.0259461	0.801879	0.0595756
P47137	Background	0.995519	0.0404762	0.561234	-0.280845	0.974881	0.00180851	0.588608	0.575953	0.35638	-0.825048	0.62625	-0.247286
P47143	Background	0.725632	0.107771	0.0234586	0.277982	0.0146456	0.269999	0.0275807	-0.220664	0.155651	-0.308084	0.198388	-0.258749
P47144	Background	0.725681	0.267559	0.0082886	1.29286	0.00219191	1.49428	0.656428	-0.085156	0.14515	-0.397774	0.00983203	1.01135
P47154	Background	0.725681	0.373889	0.0161085	0.252676	0.0231336	0.194197	0.230795	-0.078451	0.0321988	0.8389	0.0166753	0.954645
P47160	Background	0.928801	-0.0295305	0.265204	0.0762823	0.741866	-0.0441687	0.981367	0.00504662	0.945469	0.0104131	0.833288	-0.028709
P47165	Background	0.661966	0.196995	0.120375	0.390438	0.0880151	0.301912	0.39479	0.119546	0.331263	-0.399012	0.871776	0.0224456
P47173	Background	0.725681	0.328204	0.044819	0.467553	0.118228	0.25506	0.160098	-0.257966	0.0638871	-0.369169	0.0435082	-0.372075
P47176	Background	0.933612	0.0142355	0.106446	0.130293	0.0619483	0.149227	0.056797	-0.196317	0.468829	-0.0617778	0.292391	-0.108868
P47181	Background	0.725681	0.196696	0.322272	0.357979	0.11848	0.708532	0.474888	-0.300288	0.0638871	-1.48156	0.066895	-1.07332
P47771	Background	0.855548	0.0421805	0.0294302	0.115584	0.373596	0.036138	0.185124	-0.0969313	0.272109	0.0830106	0.653782	0.0222173
P47912	Background	0.79663	0.138996	0.406467	0.209682	0.580264	0.134869	0.589724	0.0682801	0.119262	0.401448	0.159607	0.604598
P48015	Background	0.444702	0.2423	0.0205016	0.343754	0.0588926	0.258422	0.0259848	-0.188253	0.0853091	0.218459	0.0805296	0.288628
P48164	Background	0.830792	0.05697	0.0365161	0.196854	0.0600083	0.187404	0.108995	-0.165655	0.1183	-0.19286	0.122971	-0.171111
P48365	Background	0.648859	0.216776	0.0523211	0.323249	0.0231507	0.462526	0.202729	-0.24401	0.549333	-0.0904095	0.346106	0.128106
P48439	Background	0.357456	0.585	0.00983137	0.590983	0.00048952	0.758881	0.56959	-0.328257	MV	MV	0.361858	1.63186
P48564	Background	0.725681	0.165895	0.326375	0.211569	0.0248143	0.379153	0.00685589	-1.17864	0.204981	-0.281657	0.0234571	-1.08114
P48589	Background	0.647353	0.191046	0.0106916	0.319034	0.0190621	0.354506	0.0548525	-0.0856245	0.413547	-0.130683	0.37986	0.138198
P48606	Background	0.725681	0.203961	0.142473	0.461693	0.392603	0.330353	0.803553	-0.0746643	0.584964	-0.215652	0.884196	0.0400369
P48836	Background	0.634958	0.241762	0.0604302	0.364027	0.0566185	0.446454	0.928197	0.0204216	0.712945	-0.0410259	0.0442794	0.42585
P49089	Background	0.725681	0.10625	0.0466923	0.22134	0.0964425	0.159976	0.26351	-0.0824539	0.204981	-0.188259	0.37986	-0.110737
P49090	Background	0.60273	0.151935	0.025587	0.113231	0.0352553	0.183689	0.0999862	-0.153661	0.0985897	-0.233312	0.104646	-0.203283
P49166	Background	0.846643	-0.064371	0.118302	0.120248	0.643174	0.0305307	0.0279994	-0.338252	0.700748	-0.0193009	0.0468599	-0.327022
P49167	Background	0.9532	0.0225329	0.619555	0.12166	0.475195	0.119946	0.144758	-0.307261	0.939739	0.016774	0.362461	-0.170541
P49334	Background	0.725681	-0.490977	0.612698	-0.369429	0.492183	-0.426393	0.921616	0.134849	0.284968	0.248558	0.735018	-0.0429863
P49367	Background	0.881298	0.0749929	0.16183	0.325076	0.412324	0.177853	0.300494	-0.191034	0.133575	0.302394	0.26565	0.289213
P49435	Background	0.698063	0.136317	0.00845586	0.287319	0.0071767	0.287946	0.675124	-0.0221736	0.392903	-0.0669383	0.0897869	0.198834
P49573	Background	0.719771	0.173272	0.550469	0.135006	0.401169	0.153023	0.0869149	-0.332807	0.0802715	0.504363	0.205033	0.324578
P49626	Background	0.740195	0.342324	0.206207	0.73336	0.463544	0.386135	0.283871	0.66881	0.0638871	-0.624882	0.452105	0.430063
P49723	Background	0.725681	0.0970816	0.0258509	0.242919	0.0519819	0.223375	0.393797	-0.0218017	0.223059	-0.151421	0.582733	0.0501518
P49954	Background	0.647353	-0.492728	0.36124	-0.364606	0.296716	-0.445248	0.436371	-0.102716	0.713158	0.0442142	0.331369	-0.503749
P50085	Background	0.740195	0.0839399	0.0538361	0.255892	0.0521738	0.25993	0.0548525	-0.198632	0.297251	-0.159197	0.491565	-0.0978987
P50087	Background	0.627885	1.0858	0.174097	0.445064	0.00104313	11.9981	MV	MV	0.364619	-0.0928213	0.571849	0.395544
P50089	Background	0.581756	0.0815511	0.16356	0.166805	0.196188	0.176357	0.0584633	0.435208	0.905764	0.0177661	0.0800462	0.629332
P50094	Background	0.49262	-0.232951	0.38284	-0.0990485	0.174047	-0.183296	0.841759	-0.0307369	0.289514	0.178102	0.738479	-0.0359302
P50095	Background	0.976733	-0.0330431	0.463819	0.0808661	0.914396	-0.0363973	0.952215	-0.0194337	0.925028	-0.0147337	0.606158	-0.0705647
P50107	Background	0.647353	0.873962	0.0246801	0.355385	0.234999	1.05749	0.4596	-0.544923	0.139542	-0.427771	0.596191	0.0847992
P50861	Background	0.661966	0.173917	0.00399463	0.343701	0.00595288	0.387959	0.0487664	-0.183179	0.135158	-0.216009	0.895256	-0.0112284
P52490	Background	0.463422	0.261711	0.0242769	0.346936	0.0290516	0.282692	0.046093	-0.294584	0.122068	0.185709	0.138371	0.173816
P52553	Background	0.332087	0.282073	0.258759	0.284547	0.417808	0.116848	0.236418	-0.224123	0.829381	0.0343728	0.589539	-0.0729015
P52893	Background	0.913117	-0.0436598	0.989465	0.0404695	0.816462	-0.0378837	0.952215	-0.0243238	0.22295	-0.350983	0.358447	-0.413191
P52910	Background	0.644267	0.206375	0.00173702	0.336456	0.0199985	0.383926	0.280787	-0.0706856	0.0638871	-0.258806	0.345226	0.0544347
P53066	Background	0.725681	0.245454	0.34781	0.30596	0.0268513	0.593124	0.0255508	-0.656247	0.394694	0.0403587	0.838203	-0.0227639
P53075	Background	MV	MV	0.293894	0.647869	MV	MV	0.357119	0.987199	0.0819181	0.796136	0.432843	1.57007
P53076	Background	0.65834	0.281963	0.0158074	0.515473	0.0078831	0.57865	0.579234	-0.0428533	0.0109181	-0.576748	0.625552	-0.0409514
P53081	Background	0.725681	0.195628	0.0219735	0.664981	0.0833077	0.308782	0.470947	-0.192251	0.455902	-0.170267	0.605525	-0.0537357
P53090	Background	0.673458	0.142119	0.0898055	0.142823	0.0506015	0.242982	0.249993	-0.114478	0.139542	-0.129972	0.966662	-0.0014678
P53091	Background	0.79663	-0.158598	0.551253	0.264996	0.374279	0.4117	0.302315	-0.327999	0.174366	0.239609	0.524425	0.32331
P53094	Background	MV	MV	0.00168602	-8.27106	0.00189887	-8.3112	0.227868	-0.339195	0.100222	-0.746863	0.00720973	-9.39726
P53111	Background	0.794567	0.0529156	0.331207	0.254477	0.196591	0.116807	0.217425	-0.117069	0.223059	-0.243939	0.219325	-0.2442
P53131	Background	0.73843	-0.354332	0.508821	-0.338433	0.981814	0.0387227	0.214253	-0.777448	0.113613	-0.447641	0.199157	-1.18637
P53141	Background	0.926324	0.0202014	0.0472457	0.127279	0.0161449	0.133922	0.174788	-0.115428	0.465972	0.0736786	0.375491	0.0921728
P53145	Background	MV	MV	MV	MV	MV	MV	0.525932	-0.0610549	0.143992	-0.329821	0.481859	-0.433045
P53152	Background	0.725681	0.116598	0.163628	0.155298	0.741912	0.0359366	0.906284	0.0155173	0.317385	-0.223602	0.414103	-0.172148
P53163	Background	0.921828	-0.0209658	0.471138	0.0766524	0.00817273	0.127288	0.219932	-0.190782	0.326449	-0.181129	0.247541	-0.244623
P53164	Background	0.627885	0.570943	0.462102	0.190926	0.502295	-0.109924	0.568127	0.257168	0.0109181	7.59693	0.00164969	7.74417
P53167	Background	0.696256	0.895835	0.0121929	1.69277	0.0442878	2.05803	0.404425	-0.605274	0.749085	-0.967185	0.468042	0.48557
P53172	Background	0.248508	0.354558	0.0670581	0.201307	0.0778051	0.437775	0.226081	-0.255448	0.194277	-0.376778	0.393492	-0.194452
P53173	Background	0.725681	-0.135491	0.652706	0.0670905	0.350781	0.101384	0.14357	0.262258	0.21372	-0.206977	0.0394266	0.156664
P53184	Background	0.645254	0.13438	0.0121929	0.269545	0.00563046	0.296982	0.0305244	-0.231021	0.174366	-0.113022	0.429165	-0.0470606
P53221	Background	0.337951	0.693279	0.0014316	1.26481	0.000795898	1.39967	0.324257	0.128109	0.333288	-0.134484	0.00746209	1.39329
P53228	Background	0.938911	0.0304173	0.406467	0.160889	0.259748	0.622887	0.577173	-0.22397	0.90311	-0.0199113	0.150592	0.379005
P53235	Background	0.412105	0.287402	0.00860271	0.486861	0.00481507	0.47611	0.075331	-0.204983	0.189203	-0.264454	0.930745	0.00667279
P53250	Background	0.745091	0.0749035	0.418201	0.0804315	0.058065	0.182363	0.107999	-0.150843	0.282364	0.0921292	0.208831	0.123649
P53252	Background	0.899724	0.0336472	0.0156092	0.215532	0.024745	0.170742	0.10478	-0.112511	0.327518	-0.109048	0.605525	-0.0508166
P53281	Background	0.765849	-0.0638887	0.743221	0.0474089	0.498946	0.388195	0.447913	-0.600366	0.122068	-0.335279	0.028738	-0.54745
P53292	Background	0.684169	0.779183	0.0304091	0.935574	0.0217208	1.04239	0.0217037	-0.635154	0.104294	-0.504874	0.649879	-0.0976396
P53295	Background	MV	MV	MV	MV	MV	MV	MV	MV	0.352182	-1.18666	0.291878	-0.435912
P53297	Background	0.6106	0.793968	0.00399463	1.45567	0.000482899	1.29146	0.248699	-0.953599	0.85345	-0.10408	0.556092	0.233779
P53301	Background	0.725632	0.144441	0.0377272	0.292128	0.00439514	0.257989	0.0613312	-0.106357	0.201632	0.0500106	0.0188708	0.201642
P53303	Background	0.951419	0.0157588	0.241693	0.202233	0.0810657	0.228286	0.102319	-0.147289	0.123789	-0.206933	0.302282	-0.125936
P53312	Background	0.644267	0.25505	0.197267	0.279556	0.155294	0.333767	0.0814698	-0.23879	0.143061	-0.203082	0.541485	-0.108105
P53315	Background	0.934874	0.0343905	0.681417	0.0714978	0.679469	-0.0554655	0.635017	-0.0525114	0.135989	0.341559	0.310861	0.233582
P53327	Background	0.929522	-0.0708856	0.0680032	0.19215	0.0228381	0.234825	0.018496	-0.391871	0.985519	-0.00664686	0.487692	-0.163693
P53334	Background	0.725681	0.204239	0.329915	0.334631	0.065799	0.6848	0.121154	-0.634683	0.559582	0.232799	0.517026	0.282916
P53337	Background	0.160739	0.415548	0.00678352	0.516942	0.0488962	0.394687	0.580681	0.236544	0.505466	0.499277	0.198713	1.13051
P53549	Background	0.307171	0.16762	0.353633	0.150497	0.00483018	0.29161	0.159587	-0.22927	0.0802715	-0.457753	0.073745	-0.395413
P53598	Background	0.947341	0.0155786	0.154707	0.290359	0.112279	0.153436	0.0131142	-0.147078	0.095082	0.0606604	0.396818	0.0670185
P53622	Background	0.741182	0.067503	0.114056	0.263264	0.0908802	0.292501	0.243432	-0.177944	0.829381	-0.0561106	0.722196	0.0584463
P53628	Background	0.972524	-0.0193338	0.0534469	0.271364	0.00817273	0.564692	0.0343121	-0.392449	0.0109181	-0.439292	0.115193	-0.267049
P53630	Background	0.60273	-0.595192	0.965953	-0.0123272	0.0786828	0.619295	0.331831	-0.756749	0.885278	-0.0826085	0.740511	-0.220063
P53633	Background	0.721046	0.444102	0.413329	0.741052	0.428465	0.682487	0.514761	-0.183995	0.282364	-0.162367	0.568467	0.336125
P53691	Background	0.627885	0.262277	0.006538	0.323919	0.00560673	0.465296	0.0303156	-0.364716	0.123789	-0.180074	0.304771	-0.079494
P53731	Background	0.726941	0.177999	0.0400197	0.227769	0.0182071	0.223359	0.203467	0.352885	0.295345	-0.255244	0.0262258	0.321001
P53738	Background	0.55819	0.389943	0.196845	0.251979	0.807775	0.0351683	0.766409	0.0746877	0.35933	-0.151838	0.734706	-0.0419818
P53743	Background	0.291358	0.580793	0.00162329	0.853552	0.017961	1.24137	0.415855	-0.157614	0.274193	0.160572	0.0120484	1.24433
P53834	Background	0.910353	0.0325704	0.0131396	0.388654	0.0010491	0.384688	0.133576	-0.0886273	0.132102	0.198745	0.05865	0.494806
P53839	Background	0.975518	0.00285745	0.0437352	0.137435	0.0484693	0.14539	0.145726	-0.100371	0.803952	0.0140736	0.378555	0.0590926
[truncated: 260 more rows]

## Sheet: PD-nI
FDR and LR values calculated for each protein in the six comparisons performed for the main dataset (PXD001819), based on the differential analysis results obtained with the PD-nI approach.
[truncated: 1,273 more rows]

[truncated: 2 more sheets: PD-A, PD-nA]
