# Supplementary material for: Comparative Evaluation of MaxQuant and Proteome Discoverer MS1-Based Protein Quantification Tools
Source: J Proteome Res. 2021 May 26;20(7):3497–507. doi: 10.1021/acs.jproteome.1c00143 (PMC8280745; doi:10.1021/acs.jproteome.1c00143)
Supplement: Supplementary file 11 — pr1c00143_si_011.xlsx [file pr1c00143_si_011.xlsx]

## Sheet: P1-vs-P2
Variation of TPs, TNs, FPs, and FNs as a function of the LR threshold for the P1-vs-P2 comparison, based on the differential analysis results obtained with the main dataset (PXD001819) using the six quantification approaches.
LR threshold		MQ-I					MQ-L					PD-I					PD-nI					PD-A					PD-nA
		TPs	FPs	TNs	FNs	MVs	TPs	FPs	TNs	FNs	MVs	TPs	FPs	TNs	FNs	MVs	TPs	FPs	TNs	FNs	MVs	TPs	FPs	TNs	FNs	MVs	TPs	FPs	TNs	FNs	MVs
<-0	>0	9	7	942	39	66	15	10	925	33	80	6	6	1153	42	64	41	37	1122	7	64	1	1	1158	47	64	40	31	1128	8	64
<-0.1	>0.1	9	7	942	39	66	15	9	926	33	80	6	6	1153	42	64	41	35	1124	7	64	1	1	1158	47	64	40	30	1129	8	64
<-0.2	>0.2	9	7	942	39	66	15	9	926	33	80	6	6	1153	42	64	41	35	1124	7	64	1	1	1158	47	64	40	30	1129	8	64
<-0.3	>0.3	9	7	942	39	66	15	7	928	33	80	6	6	1153	42	64	41	24	1135	7	64	1	1	1158	47	64	40	21	1138	8	64
<-0.4	>0.4	9	7	942	39	66	15	7	928	33	80	6	5	1154	42	64	41	16	1143	7	64	1	1	1158	47	64	40	13	1146	8	64
<-0.5	>0.5	9	7	942	39	66	15	7	928	33	80	6	5	1154	42	64	41	15	1144	7	64	1	1	1158	47	64	40	13	1146	8	64
<-0.6	>0.6	9	7	942	39	66	15	7	928	33	80	6	5	1154	42	64	41	15	1144	7	64	1	1	1158	47	64	40	11	1148	8	64
<-0.7	>0.7	9	7	942	39	66	15	7	928	33	80	6	5	1154	42	64	40	13	1146	8	64	1	1	1158	47	64	40	9	1150	8	64
<-0.8	>0.8	9	7	942	39	66	15	7	928	33	80	6	5	1154	42	64	40	11	1148	8	64	1	1	1158	47	64	40	9	1150	8	64
<-0.9	>0.9	9	7	942	39	66	15	7	928	33	80	6	5	1154	42	64	40	9	1150	8	64	1	1	1158	47	64	40	8	1151	8	64
<-1	>1	9	7	942	39	66	15	7	928	33	80	6	5	1154	42	64	39	9	1150	9	64	1	1	1158	47	64	40	7	1152	8	64
<-1.1	>1.1	9	7	942	39	66	12	7	928	36	80	6	5	1154	42	64	31	8	1151	17	64	1	1	1158	47	64	33	6	1153	15	64
<-1.2	>1.2	9	7	942	39	66	11	6	929	37	80	5	5	1154	43	64	12	7	1152	36	64	1	1	1158	47	64	16	5	1154	32	64
<-1.3	>1.3	7	7	942	41	66	8	6	929	40	80	5	5	1154	43	64	6	7	1152	42	64	1	1	1158	47	64	9	5	1154	39	64
<-1.4	>1.4	6	7	942	42	66	4	6	929	44	80	4	5	1154	44	64	3	7	1152	45	64	1	1	1158	47	64	4	5	1154	44	64
<-1.5	>1.5	4	6	943	44	66	3	6	929	45	80	2	5	1154	46	64	1	7	1152	47	64	0	1	1158	48	64	2	5	1154	46	64
<-1.6	>1.6	4	6	943	44	66	2	6	929	46	80	1	5	1154	47	64	1	7	1152	47	64	0	1	1158	48	64	1	5	1154	47	64
<-1.7	>1.7	2	6	943	46	66	1	6	929	47	80	0	5	1154	48	64	1	7	1152	47	64	0	1	1158	48	64	0	5	1154	48	64
<-1.8	>1.8	2	6	943	46	66	1	6	929	47	80	0	5	1154	48	64	0	7	1152	48	64	0	1	1158	48	64	0	5	1154	48	64
<-1.9	>1.9	1	6	943	47	66	1	6	929	47	80	0	5	1154	48	64	0	6	1153	48	64	0	1	1158	48	64	0	5	1154	48	64
<-2	>2	0	6	943	48	66	0	6	929	48	80	0	5	1154	48	64	0	6	1153	48	64	0	1	1158	48	64	0	5	1154	48	64
<-2.1	>2.1	0	6	943	48	66	0	6	929	48	80	0	4	1155	48	64	0	6	1153	48	64	0	1	1158	48	64	0	5	1154	48	64
<-2.2	>2.2	0	6	943	48	66	0	6	929	48	80	0	4	1155	48	64	0	5	1154	48	64	0	1	1158	48	64	0	5	1154	48	64
<-2.3	>2.3	0	6	943	48	66	0	6	929	48	80	0	4	1155	48	64	0	5	1154	48	64	0	1	1158	48	64	0	5	1154	48	64
<-2.4	>2.4	0	6	943	48	66	0	6	929	48	80	0	3	1156	48	64	0	5	1154	48	64	0	1	1158	48	64	0	5	1154	48	64
<-2.5	>2.5	0	6	943	48	66	0	6	929	48	80	0	3	1156	48	64	0	5	1154	48	64	0	1	1158	48	64	0	5	1154	48	64
<-2.6	>2.6	0	6	943	48	66	0	6	929	48	80	0	3	1156	48	64	0	5	1154	48	64	0	1	1158	48	64	0	5	1154	48	64
<-2.7	>2.7	0	6	943	48	66	0	6	929	48	80	0	3	1156	48	64	0	5	1154	48	64	0	1	1158	48	64	0	5	1154	48	64
<-2.8	>2.8	0	6	943	48	66	0	6	929	48	80	0	3	1156	48	64	0	5	1154	48	64	0	1	1158	48	64	0	5	1154	48	64
<-2.9	>2.9	0	6	943	48	66	0	6	929	48	80	0	3	1156	48	64	0	5	1154	48	64	0	1	1158	48	64	0	4	1155	48	64
<-3	>3	0	6	943	48	66	0	6	929	48	80	0	3	1156	48	64	0	5	1154	48	64	0	1	1158	48	64	0	4	1155	48	64
<-3.1	>3.1	0	6	943	48	66	0	6	929	48	80	0	3	1156	48	64	0	5	1154	48	64	0	1	1158	48	64	0	4	1155	48	64
<-3.2	>3.2	0	6	943	48	66	0	6	929	48	80	0	3	1156	48	64	0	5	1154	48	64	0	1	1158	48	64	0	4	1155	48	64
<-3.3	>3.3	0	6	943	48	66	0	6	929	48	80	0	3	1156	48	64	0	5	1154	48	64	0	1	1158	48	64	0	4	1155	48	64
<-3.4	>3.4	0	6	943	48	66	0	6	929	48	80	0	3	1156	48	64	0	5	1154	48	64	0	1	1158	48	64	0	4	1155	48	64
<-3.5	>3.5	0	6	943	48	66	0	6	929	48	80	0	3	1156	48	64	0	5	1154	48	64	0	1	1158	48	64	0	4	1155	48	64
<-3.6	>3.6	0	6	943	48	66	0	6	929	48	80	0	3	1156	48	64	0	5	1154	48	64	0	1	1158	48	64	0	4	1155	48	64
<-3.7	>3.7	0	6	943	48	66	0	6	929	48	80	0	3	1156	48	64	0	5	1154	48	64	0	1	1158	48	64	0	4	1155	48	64
<-3.8	>3.8	0	6	943	48	66	0	6	929	48	80	0	3	1156	48	64	0	5	1154	48	64	0	1	1158	48	64	0	4	1155	48	64
<-3.9	>3.9	0	6	943	48	66	0	6	929	48	80	0	3	1156	48	64	0	5	1154	48	64	0	1	1158	48	64	0	4	1155	48	64
<-4	>4	0	6	943	48	66	0	6	929	48	80	0	3	1156	48	64	0	5	1154	48	64	0	1	1158	48	64	0	4	1155	48	64
<-4.1	>4.1	0	6	943	48	66	0	6	929	48	80	0	3	1156	48	64	0	5	1154	48	64	0	1	1158	48	64	0	4	1155	48	64
<-4.2	>4.2	0	6	943	48	66	0	6	929	48	80	0	3	1156	48	64	0	5	1154	48	64	0	1	1158	48	64	0	4	1155	48	64
<-4.3	>4.3	0	6	943	48	66	0	6	929	48	80	0	3	1156	48	64	0	5	1154	48	64	0	1	1158	48	64	0	4	1155	48	64
<-4.4	>4.4	0	6	943	48	66	0	6	929	48	80	0	3	1156	48	64	0	5	1154	48	64	0	1	1158	48	64	0	4	1155	48	64
<-4.5	>4.5	0	6	943	48	66	0	6	929	48	80	0	3	1156	48	64	0	5	1154	48	64	0	1	1158	48	64	0	4	1155	48	64
<-4.6	>4.6	0	6	943	48	66	0	6	929	48	80	0	3	1156	48	64	0	5	1154	48	64	0	1	1158	48	64	0	4	1155	48	64
<-4.7	>4.7	0	6	943	48	66	0	6	929	48	80	0	3	1156	48	64	0	5	1154	48	64	0	1	1158	48	64	0	4	1155	48	64
<-4.8	>4.8	0	6	943	48	66	0	6	929	48	80	0	3	1156	48	64	0	5	1154	48	64	0	1	1158	48	64	0	4	1155	48	64
<-4.9	>4.9	0	6	943	48	66	0	6	929	48	80	0	3	1156	48	64	0	5	1154	48	64	0	1	1158	48	64	0	4	1155	48	64
<-5	>5	0	6	943	48	66	0	6	929	48	80	0	3	1156	48	64	0	5	1154	48	64	0	1	1158	48	64	0	4	1155	48	64
<-5.1	>5.1	0	6	943	48	66	0	6	929	48	80	0	3	1156	48	64	0	5	1154	48	64	0	1	1158	48	64	0	4	1155	48	64
<-5.2	>5.2	0	6	943	48	66	0	6	929	48	80	0	3	1156	48	64	0	5	1154	48	64	0	1	1158	48	64	0	4	1155	48	64
<-5.3	>5.3	0	6	943	48	66	0	6	929	48	80	0	3	1156	48	64	0	5	1154	48	64	0	1	1158	48	64	0	4	1155	48	64
<-5.4	>5.4	0	6	943	48	66	0	6	929	48	80	0	3	1156	48	64	0	5	1154	48	64	0	1	1158	48	64	0	4	1155	48	64
<-5.5	>5.5	0	6	943	48	66	0	6	929	48	80	0	3	1156	48	64	0	5	1154	48	64	0	1	1158	48	64	0	4	1155	48	64
<-5.6	>5.6	0	6	943	48	66	0	6	929	48	80	0	2	1157	48	64	0	4	1155	48	64	0	1	1158	48	64	0	4	1155	48	64
<-5.7	>5.7	0	6	943	48	66	0	6	929	48	80	0	2	1157	48	64	0	4	1155	48	64	0	1	1158	48	64	0	4	1155	48	64
<-5.8	>5.8	0	6	943	48	66	0	6	929	48	80	0	2	1157	48	64	0	4	1155	48	64	0	1	1158	48	64	0	4	1155	48	64
<-5.9	>5.9	0	6	943	48	66	0	6	929	48	80	0	2	1157	48	64	0	4	1155	48	64	0	1	1158	48	64	0	4	1155	48	64
<-6	>6	0	6	943	48	66	0	6	929	48	80	0	2	1157	48	64	0	4	1155	48	64	0	1	1158	48	64	0	4	1155	48	64
<-6.1	>6.1	0	6	943	48	66	0	6	929	48	80	0	2	1157	48	64	0	4	1155	48	64	0	1	1158	48	64	0	4	1155	48	64
<-6.2	>6.2	0	6	943	48	66	0	6	929	48	80	0	2	1157	48	64	0	4	1155	48	64	0	1	1158	48	64	0	4	1155	48	64
<-6.3	>6.3	0	6	943	48	66	0	6	929	48	80	0	2	1157	48	64	0	4	1155	48	64	0	1	1158	48	64	0	4	1155	48	64
<-6.4	>6.4	0	6	943	48	66	0	6	929	48	80	0	2	1157	48	64	0	4	1155	48	64	0	1	1158	48	64	0	4	1155	48	64
<-6.5	>6.5	0	6	943	48	66	0	6	929	48	80	0	2	1157	48	64	0	4	1155	48	64	0	1	1158	48	64	0	4	1155	48	64
<-6.6	>6.6	0	6	943	48	66	0	6	929	48	80	0	2	1157	48	64	0	4	1155	48	64	0	1	1158	48	64	0	4	1155	48	64
<-6.7	>6.7	0	6	943	48	66	0	6	929	48	80	0	2	1157	48	64	0	4	1155	48	64	0	1	1158	48	64	0	4	1155	48	64
<-6.8	>6.8	0	6	943	48	66	0	6	929	48	80	0	2	1157	48	64	0	4	1155	48	64	0	1	1158	48	64	0	4	1155	48	64
<-6.9	>6.9	0	6	943	48	66	0	6	929	48	80	0	2	1157	48	64	0	4	1155	48	64	0	1	1158	48	64	0	4	1155	48	64
<-7	>7	0	6	943	48	66	0	6	929	48	80	0	2	1157	48	64	0	4	1155	48	64	0	1	1158	48	64	0	4	1155	48	64
<-7.1	>7.1	0	6	943	48	66	0	6	929	48	80	0	1	1158	48	64	0	3	1156	48	64	0	1	1158	48	64	0	4	1155	48	64
<-7.2	>7.2	0	6	943	48	66	0	6	929	48	80	0	1	1158	48	64	0	3	1156	48	64	0	1	1158	48	64	0	4	1155	48	64
<-7.3	>7.3	0	6	943	48	66	0	6	929	48	80	0	1	1158	48	64	0	3	1156	48	64	0	1	1158	48	64	0	4	1155	48	64
<-7.4	>7.4	0	6	943	48	66	0	6	929	48	80	0	1	1158	48	64	0	3	1156	48	64	0	1	1158	48	64	0	4	1155	48	64
<-7.5	>7.5	0	6	943	48	66	0	6	929	48	80	0	1	1158	48	64	0	3	1156	48	64	0	1	1158	48	64	0	4	1155	48	64
<-7.6	>7.6	0	6	943	48	66	0	6	929	48	80	0	1	1158	48	64	0	3	1156	48	64	0	1	1158	48	64	0	4	1155	48	64
<-7.7	>7.7	0	6	943	48	66	0	6	929	48	80	0	1	1158	48	64	0	3	1156	48	64	0	1	1158	48	64	0	4	1155	48	64
<-7.8	>7.8	0	6	943	48	66	0	6	929	48	80	0	1	1158	48	64	0	3	1156	48	64	0	1	1158	48	64	0	4	1155	48	64
<-7.9	>7.9	0	6	943	48	66	0	6	929	48	80	0	1	1158	48	64	0	3	1156	48	64	0	1	1158	48	64	0	4	1155	48	64
<-8	>8	0	6	943	48	66	0	6	929	48	80	0	1	1158	48	64	0	3	1156	48	64	0	1	1158	48	64	0	4	1155	48	64
<-8.1	>8.1	0	6	943	48	66	0	6	929	48	80	0	1	1158	48	64	0	2	1157	48	64	0	1	1158	48	64	0	4	1155	48	64
<-8.2	>8.2	0	6	943	48	66	0	6	929	48	80	0	1	1158	48	64	0	1	1158	48	64	0	1	1158	48	64	0	4	1155	48	64
<-8.3	>8.3	0	6	943	48	66	0	6	929	48	80	0	1	1158	48	64	0	1	1158	48	64	0	1	1158	48	64	0	4	1155	48	64
<-8.4	>8.4	0	6	943	48	66	0	6	929	48	80	0	1	1158	48	64	0	1	1158	48	64	0	1	1158	48	64	0	4	1155	48	64
<-8.5	>8.5	0	6	943	48	66	0	6	929	48	80	0	1	1158	48	64	0	1	1158	48	64	0	1	1158	48	64	0	4	1155	48	64
<-8.6	>8.6	0	6	943	48	66	0	6	929	48	80	0	1	1158	48	64	0	1	1158	48	64	0	1	1158	48	64	0	4	1155	48	64
<-8.7	>8.7	0	6	943	48	66	0	6	929	48	80	0	1	1158	48	64	0	1	1158	48	64	0	1	1158	48	64	0	4	1155	48	64
<-8.8	>8.8	0	5	944	48	66	0	6	929	48	80	0	1	1158	48	64	0	1	1158	48	64	0	1	1158	48	64	0	4	1155	48	64
<-8.9	>8.9	0	5	944	48	66	0	6	929	48	80	0	1	1158	48	64	0	1	1158	48	64	0	1	1158	48	64	0	4	1155	48	64
<-9	>9	0	5	944	48	66	0	5	930	48	80	0	1	1158	48	64	0	1	1158	48	64	0	1	1158	48	64	0	4	1155	48	64
<-9.1	>9.1	0	5	944	48	66	0	5	930	48	80	0	1	1158	48	64	0	1	1158	48	64	0	1	1158	48	64	0	4	1155	48	64
<-9.2	>9.2	0	4	945	48	66	0	5	930	48	80	0	1	1158	48	64	0	1	1158	48	64	0	1	1158	48	64	0	4	1155	48	64
<-9.3	>9.3	0	4	945	48	66	0	4	931	48	80	0	1	1158	48	64	0	1	1158	48	64	0	1	1158	48	64	0	4	1155	48	64
<-9.4	>9.4	0	4	945	48	66	0	4	931	48	80	0	1	1158	48	64	0	1	1158	48	64	0	1	1158	48	64	0	4	1155	48	64
<-9.5	>9.5	0	4	945	48	66	0	4	931	48	80	0	1	1158	48	64	0	1	1158	48	64	0	1	1158	48	64	0	4	1155	48	64
<-9.6	>9.6	0	4	945	48	66	0	4	931	48	80	0	1	1158	48	64	0	1	1158	48	64	0	1	1158	48	64	0	4	1155	48	64
<-9.7	>9.7	0	4	945	48	66	0	4	931	48	80	0	1	1158	48	64	0	1	1158	48	64	0	1	1158	48	64	0	4	1155	48	64
<-9.8	>9.8	0	4	945	48	66	0	4	931	48	80	0	1	1158	48	64	0	1	1158	48	64	0	1	1158	48	64	0	4	1155	48	64
<-9.9	>9.9	0	4	945	48	66	0	4	931	48	80	0	1	1158	48	64	0	1	1158	48	64	0	1	1158	48	64	0	4	1155	48	64
<-10	>10	0	4	945	48	66	0	4	931	48	80	0	1	1158	48	64	0	1	1158	48	64	0	1	1158	48	64	0	4	1155	48	64
<-10.1	>10.1	0	4	945	48	66	0	4	931	48	80	0	1	1158	48	64	0	1	1158	48	64	0	1	1158	48	64	0	4	1155	48	64
<-10.2	>10.2	0	4	945	48	66	0	4	931	48	80	0	1	1158	48	64	0	1	1158	48	64	0	1	1158	48	64	0	4	1155	48	64
<-10.3	>10.3	0	4	945	48	66	0	4	931	48	80	0	1	1158	48	64	0	1	1158	48	64	0	1	1158	48	64	0	4	1155	48	64
<-10.4	>10.4	0	4	945	48	66	0	4	931	48	80	0	1	1158	48	64	0	1	1158	48	64	0	1	1158	48	64	0	4	1155	48	64
<-10.5	>10.5	0	4	945	48	66	0	4	931	48	80	0	0	1159	48	64	0	0	1159	48	64	0	1	1158	48	64	0	4	1155	48	64
<-10.6	>10.6	0	4	945	48	66	0	4	931	48	80	0	0	1159	48	64	0	0	1159	48	64	0	1	1158	48	64	0	4	1155	48	64
<-10.7	>10.7	0	4	945	48	66	0	4	931	48	80	0	0	1159	48	64	0	0	1159	48	64	0	1	1158	48	64	0	4	1155	48	64
<-10.8	>10.8	0	4	945	48	66	0	4	931	48	80	0	0	1159	48	64	0	0	1159	48	64	0	1	1158	48	64	0	4	1155	48	64
<-10.9	>10.9	0	4	945	48	66	0	4	931	48	80	0	0	1159	48	64	0	0	1159	48	64	0	1	1158	48	64	0	4	1155	48	64
<-11	>11	0	4	945	48	66	0	4	931	48	80	0	0	1159	48	64	0	0	1159	48	64	0	1	1158	48	64	0	4	1155	48	64
<-11.1	>11.1	0	4	945	48	66	0	4	931	48	80	0	0	1159	48	64	0	0	1159	48	64	0	1	1158	48	64	0	4	1155	48	64
<-11.2	>11.2	0	3	946	48	66	0	3	932	48	80	0	0	1159	48	64	0	0	1159	48	64	0	1	1158	48	64	0	4	1155	48	64
<-11.3	>11.3	0	3	946	48	66	0	3	932	48	80	0	0	1159	48	64	0	0	1159	48	64	0	1	1158	48	64	0	4	1155	48	64
<-11.4	>11.4	0	3	946	48	66	0	3	932	48	80	0	0	1159	48	64	0	0	1159	48	64	0	1	1158	48	64	0	4	1155	48	64
<-11.5	>11.5	0	3	946	48	66	0	3	932	48	80	0	0	1159	48	64	0	0	1159	48	64	0	1	1158	48	64	0	4	1155	48	64
<-11.6	>11.6	0	3	946	48	66	0	3	932	48	80	0	0	1159	48	64	0	0	1159	48	64	0	1	1158	48	64	0	4	1155	48	64
<-11.7	>11.7	0	2	947	48	66	0	3	932	48	80	0	0	1159	48	64	0	0	1159	48	64	0	1	1158	48	64	0	4	1155	48	64
<-11.8	>11.8	0	2	947	48	66	0	2	933	48	80	0	0	1159	48	64	0	0	1159	48	64	0	1	1158	48	64	0	4	1155	48	64
<-11.9	>11.9	0	2	947	48	66	0	2	933	48	80	0	0	1159	48	64	0	0	1159	48	64	0	1	1158	48	64	0	4	1155	48	64
<-12	>12	0	2	947	48	66	0	2	933	48	80	0	0	1159	48	64	0	0	1159	48	64	0	1	1158	48	64	0	4	1155	48	64
<-12.1	>12.1	0	1	948	48	66	0	2	933	48	80	0	0	1159	48	64	0	0	1159	48	64	0	1	1158	48	64	0	4	1155	48	64
<-12.2	>12.2	0	1	948	48	66	0	1	934	48	80	0	0	1159	48	64	0	0	1159	48	64	0	1	1158	48	64	0	4	1155	48	64
<-12.3	>12.3	0	1	948	48	66	0	1	934	48	80	0	0	1159	48	64	0	0	1159	48	64	0	1	1158	48	64	0	4	1155	48	64
<-12.4	>12.4	0	0	949	48	66	0	1	934	48	80	0	0	1159	48	64	0	0	1159	48	64	0	1	1158	48	64	0	4	1155	48	64
<-12.5	>12.5	0	0	949	48	66	0	0	935	48	80	0	0	1159	48	64	0	0	1159	48	64	0	1	1158	48	64	0	4	1155	48	64
<-12.6	>12.6	0	0	949	48	66	0	0	935	48	80	0	0	1159	48	64	0	0	1159	48	64	0	1	1158	48	64	0	4	1155	48	64
<-12.7	>12.7	0	0	949	48	66	0	0	935	48	80	0	0	1159	48	64	0	0	1159	48	64	0	1	1158	48	64	0	4	1155	48	64
<-12.8	>12.8	0	0	949	48	66	0	0	935	48	80	0	0	1159	48	64	0	0	1159	48	64	0	1	1158	48	64	0	4	1155	48	64
<-12.9	>12.9	0	0	949	48	66	0	0	935	48	80	0	0	1159	48	64	0	0	1159	48	64	0	1	1158	48	64	0	3	1156	48	64
<-13	>13	0	0	949	48	66	0	0	935	48	80	0	0	1159	48	64	0	0	1159	48	64	0	1	1158	48	64	0	3	1156	48	64
<-13.1	>13.1	0	0	949	48	66	0	0	935	48	80	0	0	1159	48	64	0	0	1159	48	64	0	1	1158	48	64	0	3	1156	48	64
<-13.2	>13.2	0	0	949	48	66	0	0	935	48	80	0	0	1159	48	64	0	0	1159	48	64	0	1	1158	48	64	0	3	1156	48	64
<-13.3	>13.3	0	0	949	48	66	0	0	935	48	80	0	0	1159	48	64	0	0	1159	48	64	0	1	1158	48	64	0	3	1156	48	64
<-13.4	>13.4	0	0	949	48	66	0	0	935	48	80	0	0	1159	48	64	0	0	1159	48	64	0	1	1158	48	64	0	3	1156	48	64
<-13.5	>13.5	0	0	949	48	66	0	0	935	48	80	0	0	1159	48	64	0	0	1159	48	64	0	1	1158	48	64	0	3	1156	48	64
<-13.6	>13.6	0	0	949	48	66	0	0	935	48	80	0	0	1159	48	64	0	0	1159	48	64	0	1	1158	48	64	0	3	1156	48	64
<-13.7	>13.7	0	0	949	48	66	0	0	935	48	80	0	0	1159	48	64	0	0	1159	48	64	0	1	1158	48	64	0	3	1156	48	64
<-13.8	>13.8	0	0	949	48	66	0	0	935	48	80	0	0	1159	48	64	0	0	1159	48	64	0	1	1158	48	64	0	2	1157	48	64
<-13.9	>13.9	0	0	949	48	66	0	0	935	48	80	0	0	1159	48	64	0	0	1159	48	64	0	1	1158	48	64	0	2	1157	48	64
<-14	>14	0	0	949	48	66	0	0	935	48	80	0	0	1159	48	64	0	0	1159	48	64	0	1	1158	48	64	0	1	1158	48	64
<-14.1	>14.1	0	0	949	48	66	0	0	935	48	80	0	0	1159	48	64	0	0	1159	48	64	0	1	1158	48	64	0	1	1158	48	64
<-14.2	>14.2	0	0	949	48	66	0	0	935	48	80	0	0	1159	48	64	0	0	1159	48	64	0	1	1158	48	64	0	1	1158	48	64
<-14.3	>14.3	0	0	949	48	66	0	0	935	48	80	0	0	1159	48	64	0	0	1159	48	64	0	1	1158	48	64	0	1	1158	48	64
<-14.4	>14.4	0	0	949	48	66	0	0	935	48	80	0	0	1159	48	64	0	0	1159	48	64	0	1	1158	48	64	0	1	1158	48	64
<-14.5	>14.5	0	0	949	48	66	0	0	935	48	80	0	0	1159	48	64	0	0	1159	48	64	0	1	1158	48	64	0	1	1158	48	64
<-14.6	>14.6	0	0	949	48	66	0	0	935	48	80	0	0	1159	48	64	0	0	1159	48	64	0	1	1158	48	64	0	1	1158	48	64
<-14.7	>14.7	0	0	949	48	66	0	0	935	48	80	0	0	1159	48	64	0	0	1159	48	64	0	1	1158	48	64	0	1	1158	48	64
<-14.8	>14.8	0	0	949	48	66	0	0	935	48	80	0	0	1159	48	64	0	0	1159	48	64	0	1	1158	48	64	0	1	1158	48	64
<-14.9	>14.9	0	0	949	48	66	0	0	935	48	80	0	0	1159	48	64	0	0	1159	48	64	0	1	1158	48	64	0	1	1158	48	64
<-15	>15	0	0	949	48	66	0	0	935	48	80	0	0	1159	48	64	0	0	1159	48	64	0	1	1158	48	64	0	1	1158	48	64
<-15.1	>15.1	0	0	949	48	66	0	0	935	48	80	0	0	1159	48	64	0	0	1159	48	64	0	1	1158	48	64	0	1	1158	48	64
<-15.2	>15.2	0	0	949	48	66	0	0	935	48	80	0	0	1159	48	64	0	0	1159	48	64	0	1	1158	48	64	0	1	1158	48	64
<-15.3	>15.3	0	0	949	48	66	0	0	935	48	80	0	0	1159	48	64	0	0	1159	48	64	0	1	1158	48	64	0	1	1158	48	64
<-15.4	>15.4	0	0	949	48	66	0	0	935	48	80	0	0	1159	48	64	0	0	1159	48	64	0	1	1158	48	64	0	1	1158	48	64
<-15.5	>15.5	0	0	949	48	66	0	0	935	48	80	0	0	1159	48	64	0	0	1159	48	64	0	1	1158	48	64	0	1	1158	48	64
<-15.6	>15.6	0	0	949	48	66	0	0	935	48	80	0	0	1159	48	64	0	0	1159	48	64	0	1	1158	48	64	0	1	1158	48	64
<-15.7	>15.7	0	0	949	48	66	0	0	935	48	80	0	0	1159	48	64	0	0	1159	48	64	0	1	1158	48	64	0	1	1158	48	64
<-15.8	>15.8	0	0	949	48	66	0	0	935	48	80	0	0	1159	48	64	0	0	1159	48	64	0	1	1158	48	64	0	1	1158	48	64
<-15.9	>15.9	0	0	949	48	66	0	0	935	48	80	0	0	1159	48	64	0	0	1159	48	64	0	1	1158	48	64	0	1	1158	48	64
<-16	>16	0	0	949	48	66	0	0	935	48	80	0	0	1159	48	64	0	0	1159	48	64	0	1	1158	48	64	0	1	1158	48	64
<-16.1	>16.1	0	0	949	48	66	0	0	935	48	80	0	0	1159	48	64	0	0	1159	48	64	0	1	1158	48	64	0	1	1158	48	64
<-16.2	>16.2	0	0	949	48	66	0	0	935	48	80	0	0	1159	48	64	0	0	1159	48	64	0	1	1158	48	64	0	1	1158	48	64
<-16.3	>16.3	0	0	949	48	66	0	0	935	48	80	0	0	1159	48	64	0	0	1159	48	64	0	1	1158	48	64	0	1	1158	48	64
<-16.4	>16.4	0	0	949	48	66	0	0	935	48	80	0	0	1159	48	64	0	0	1159	48	64	0	1	1158	48	64	0	1	1158	48	64
<-16.5	>16.5	0	0	949	48	66	0	0	935	48	80	0	0	1159	48	64	0	0	1159	48	64	0	1	1158	48	64	0	1	1158	48	64
<-16.6	>16.6	0	0	949	48	66	0	0	935	48	80	0	0	1159	48	64	0	0	1159	48	64	0	1	1158	48	64	0	1	1158	48	64
<-16.7	>16.7	0	0	949	48	66	0	0	935	48	80	0	0	1159	48	64	0	0	1159	48	64	0	1	1158	48	64	0	1	1158	48	64
<-16.8	>16.8	0	0	949	48	66	0	0	935	48	80	0	0	1159	48	64	0	0	1159	48	64	0	1	1158	48	64	0	1	1158	48	64
<-16.9	>16.9	0	0	949	48	66	0	0	935	48	80	0	0	1159	48	64	0	0	1159	48	64	0	1	1158	48	64	0	1	1158	48	64
<-17	>17	0	0	949	48	66	0	0	935	48	80	0	0	1159	48	64	0	0	1159	48	64	0	1	1158	48	64	0	1	1158	48	64
<-17.1	>17.1	0	0	949	48	66	0	0	935	48	80	0	0	1159	48	64	0	0	1159	48	64	0	1	1158	48	64	0	1	1158	48	64
<-17.2	>17.2	0	0	949	48	66	0	0	935	48	80	0	0	1159	48	64	0	0	1159	48	64	0	1	1158	48	64	0	1	1158	48	64
<-17.3	>17.3	0	0	949	48	66	0	0	935	48	80	0	0	1159	48	64	0	0	1159	48	64	0	1	1158	48	64	0	1	1158	48	64
<-17.4	>17.4	0	0	949	48	66	0	0	935	48	80	0	0	1159	48	64	0	0	1159	48	64	0	1	1158	48	64	0	1	1158	48	64
<-17.5	>17.5	0	0	949	48	66	0	0	935	48	80	0	0	1159	48	64	0	0	1159	48	64	0	0	1159	48	64	0	1	1158	48	64
<-17.6	>17.6	0	0	949	48	66	0	0	935	48	80	0	0	1159	48	64	0	0	1159	48	64	0	0	1159	48	64	0	0	1159	48	64
<-17.7	>17.7	0	0	949	48	66	0	0	935	48	80	0	0	1159	48	64	0	0	1159	48	64	0	0	1159	48	64	0	0	1159	48	64
<-17.8	>17.8	0	0	949	48	66	0	0	935	48	80	0	0	1159	48	64	0	0	1159	48	64	0	0	1159	48	64	0	0	1159	48	64
<-17.9	>17.9	0	0	949	48	66	0	0	935	48	80	0	0	1159	48	64	0	0	1159	48	64	0	0	1159	48	64	0	0	1159	48	64
<-18	>18	0	0	949	48	66	0	0	935	48	80	0	0	1159	48	64	0	0	1159	48	64	0	0	1159	48	64	0	0	1159	48	64
<-18.1	>18.1	0	0	949	48	66	0	0	935	48	80	0	0	1159	48	64	0	0	1159	48	64	0	0	1159	48	64	0	0	1159	48	64
<-18.2	>18.2	0	0	949	48	66	0	0	935	48	80	0	0	1159	48	64	0	0	1159	48	64	0	0	1159	48	64	0	0	1159	48	64
<-18.3	>18.3	0	0	949	48	66	0	0	935	48	80	0	0	1159	48	64	0	0	1159	48	64	0	0	1159	48	64	0	0	1159	48	64
<-18.4	>18.4	0	0	949	48	66	0	0	935	48	80	0	0	1159	48	64	0	0	1159	48	64	0	0	1159	48	64	0	0	1159	48	64
<-18.5	>18.5	0	0	949	48	66	0	0	935	48	80	0	0	1159	48	64	0	0	1159	48	64	0	0	1159	48	64	0	0	1159	48	64
<-18.6	>18.6	0	0	949	48	66	0	0	935	48	80	0	0	1159	48	64	0	0	1159	48	64	0	0	1159	48	64	0	0	1159	48	64
<-18.7	>18.7	0	0	949	48	66	0	0	935	48	80	0	0	1159	48	64	0	0	1159	48	64	0	0	1159	48	64	0	0	1159	48	64
<-18.8	>18.8	0	0	949	48	66	0	0	935	48	80	0	0	1159	48	64	0	0	1159	48	64	0	0	1159	48	64	0	0	1159	48	64
<-18.9	>18.9	0	0	949	48	66	0	0	935	48	80	0	0	1159	48	64	0	0	1159	48	64	0	0	1159	48	64	0	0	1159	48	64
<-19	>19	0	0	949	48	66	0	0	935	48	80	0	0	1159	48	64	0	0	1159	48	64	0	0	1159	48	64	0	0	1159	48	64
<-19.1	>19.1	0	0	949	48	66	0	0	935	48	80	0	0	1159	48	64	0	0	1159	48	64	0	0	1159	48	64	0	0	1159	48	64
<-19.2	>19.2	0	0	949	48	66	0	0	935	48	80	0	0	1159	48	64	0	0	1159	48	64	0	0	1159	48	64	0	0	1159	48	64
<-19.3	>19.3	0	0	949	48	66	0	0	935	48	80	0	0	1159	48	64	0	0	1159	48	64	0	0	1159	48	64	0	0	1159	48	64
<-19.4	>19.4	0	0	949	48	66	0	0	935	48	80	0	0	1159	48	64	0	0	1159	48	64	0	0	1159	48	64	0	0	1159	48	64
<-19.5	>19.5	0	0	949	48	66	0	0	935	48	80	0	0	1159	48	64	0	0	1159	48	64	0	0	1159	48	64	0	0	1159	48	64
<-19.6	>19.6	0	0	949	48	66	0	0	935	48	80	0	0	1159	48	64	0	0	1159	48	64	0	0	1159	48	64	0	0	1159	48	64
<-19.7	>19.7	0	0	949	48	66	0	0	935	48	80	0	0	1159	48	64	0	0	1159	48	64	0	0	1159	48	64	0	0	1159	48	64
<-19.8	>19.8	0	0	949	48	66	0	0	935	48	80	0	0	1159	48	64	0	0	1159	48	64	0	0	1159	48	64	0	0	1159	48	64
<-19.9	>19.9	0	0	949	48	66	0	0	935	48	80	0	0	1159	48	64	0	0	1159	48	64	0	0	1159	48	64	0	0	1159	48	64
<-20	>20	0	0	949	48	66	0	0	935	48	80	0	0	1159	48	64	0	0	1159	48	64	0	0	1159	48	64	0	0	1159	48	64
<-20.1	>20.1	0	0	949	48	66	0	0	935	48	80	0	0	1159	48	64	0	0	1159	48	64	0	0	1159	48	64	0	0	1159	48	64
<-20.2	>20.2	0	0	949	48	66	0	0	935	48	80	0	0	1159	48	64	0	0	1159	48	64	0	0	1159	48	64	0	0	1159	48	64
<-20.3	>20.3	0	0	949	48	66	0	0	935	48	80	0	0	1159	48	64	0	0	1159	48	64	0	0	1159	48	64	0	0	1159	48	64
<-20.4	>20.4	0	0	949	48	66	0	0	935	48	80	0	0	1159	48	64	0	0	1159	48	64	0	0	1159	48	64	0	0	1159	48	64
<-20.5	>20.5	0	0	949	48	66	0	0	935	48	80	0	0	1159	48	64	0	0	1159	48	64	0	0	1159	48	64	0	0	1159	48	64
<-20.6	>20.6	0	0	949	48	66	0	0	935	48	80	0	0	1159	48	64	0	0	1159	48	64	0	0	1159	48	64	0	0	1159	48	64
<-20.7	>20.7	0	0	949	48	66	0	0	935	48	80	0	0	1159	48	64	0	0	1159	48	64	0	0	1159	48	64	0	0	1159	48	64
<-20.8	>20.8	0	0	949	48	66	0	0	935	48	80	0	0	1159	48	64	0	0	1159	48	64	0	0	1159	48	64	0	0	1159	48	64
<-20.9	>20.9	0	0	949	48	66	0	0	935	48	80	0	0	1159	48	64	0	0	1159	48	64	0	0	1159	48	64	0	0	1159	48	64
<-21	>21	0	0	949	48	66	0	0	935	48	80	0	0	1159	48	64	0	0	1159	48	64	0	0	1159	48	64	0	0	1159	48	64
<-21.1	>21.1	0	0	949	48	66	0	0	935	48	80	0	0	1159	48	64	0	0	1159	48	64	0	0	1159	48	64	0	0	1159	48	64
<-21.2	>21.2	0	0	949	48	66	0	0	935	48	80	0	0	1159	48	64	0	0	1159	48	64	0	0	1159	48	64	0	0	1159	48	64
<-21.3	>21.3	0	0	949	48	66	0	0	935	48	80	0	0	1159	48	64	0	0	1159	48	64	0	0	1159	48	64	0	0	1159	48	64
<-21.4	>21.4	0	0	949	48	66	0	0	935	48	80	0	0	1159	48	64	0	0	1159	48	64	0	0	1159	48	64	0	0	1159	48	64
<-21.5	>21.5	0	0	949	48	66	0	0	935	48	80	0	0	1159	48	64	0	0	1159	48	64	0	0	1159	48	64	0	0	1159	48	64
<-21.6	>21.6	0	0	949	48	66	0	0	935	48	80	0	0	1159	48	64	0	0	1159	48	64	0	0	1159	48	64	0	0	1159	48	64
<-21.7	>21.7	0	0	949	48	66	0	0	935	48	80	0	0	1159	48	64	0	0	1159	48	64	0	0	1159	48	64	0	0	1159	48	64
<-21.8	>21.8	0	0	949	48	66	0	0	935	48	80	0	0	1159	48	64	0	0	1159	48	64	0	0	1159	48	64	0	0	1159	48	64
<-21.9	>21.9	0	0	949	48	66	0	0	935	48	80	0	0	1159	48	64	0	0	1159	48	64	0	0	1159	48	64	0	0	1159	48	64
<-22	>22	0	0	949	48	66	0	0	935	48	80	0	0	1159	48	64	0	0	1159	48	64	0	0	1159	48	64	0	0	1159	48	64
<-22.1	>22.1	0	0	949	48	66	0	0	935	48	80	0	0	1159	48	64	0	0	1159	48	64	0	0	1159	48	64	0	0	1159	48	64
<-22.2	>22.2	0	0	949	48	66	0	0	935	48	80	0	0	1159	48	64	0	0	1159	48	64	0	0	1159	48	64	0	0	1159	48	64
<-22.3	>22.3	0	0	949	48	66	0	0	935	48	80	0	0	1159	48	64	0	0	1159	48	64	0	0	1159	48	64	0	0	1159	48	64
<-22.4	>22.4	0	0	949	48	66	0	0	935	48	80	0	0	1159	48	64	0	0	1159	48	64	0	0	1159	48	64	0	0	1159	48	64
<-22.5	>22.5	0	0	949	48	66	0	0	935	48	80	0	0	1159	48	64	0	0	1159	48	64	0	0	1159	48	64	0	0	1159	48	64
<-22.6	>22.6	0	0	949	48	66	0	0	935	48	80	0	0	1159	48	64	0	0	1159	48	64	0	0	1159	48	64	0	0	1159	48	64
<-22.7	>22.7	0	0	949	48	66	0	0	935	48	80	0	0	1159	48	64	0	0	1159	48	64	0	0	1159	48	64	0	0	1159	48	64
<-22.8	>22.8	0	0	949	48	66	0	0	935	48	80	0	0	1159	48	64	0	0	1159	48	64	0	0	1159	48	64	0	0	1159	48	64
<-22.9	>22.9	0	0	949	48	66	0	0	935	48	80	0	0	1159	48	64	0	0	1159	48	64	0	0	1159	48	64	0	0	1159	48	64
<-23	>23	0	0	949	48	66	0	0	935	48	80	0	0	1159	48	64	0	0	1159	48	64	0	0	1159	48	64	0	0	1159	48	64
<-23.1	>23.1	0	0	949	48	66	0	0	935	48	80	0	0	1159	48	64	0	0	1159	48	64	0	0	1159	48	64	0	0	1159	48	64
<-23.2	>23.2	0	0	949	48	66	0	0	935	48	80	0	0	1159	48	64	0	0	1159	48	64	0	0	1159	48	64	0	0	1159	48	64
<-23.3	>23.3	0	0	949	48	66	0	0	935	48	80	0	0	1159	48	64	0	0	1159	48	64	0	0	1159	48	64	0	0	1159	48	64
<-23.4	>23.4	0	0	949	48	66	0	0	935	48	80	0	0	1159	48	64	0	0	1159	48	64	0	0	1159	48	64	0	0	1159	48	64
<-23.5	>23.5	0	0	949	48	66	0	0	935	48	80	0	0	1159	48	64	0	0	1159	48	64	0	0	1159	48	64	0	0	1159	48	64
<-23.6	>23.6	0	0	949	48	66	0	0	935	48	80	0	0	1159	48	64	0	0	1159	48	64	0	0	1159	48	64	0	0	1159	48	64
<-23.7	>23.7	0	0	949	48	66	0	0	935	48	80	0	0	1159	48	64	0	0	1159	48	64	0	0	1159	48	64	0	0	1159	48	64
<-23.8	>23.8	0	0	949	48	66	0	0	935	48	80	0	0	1159	48	64	0	0	1159	48	64	0	0	1159	48	64	0	0	1159	48	64
<-23.9	>23.9	0	0	949	48	66	0	0	935	48	80	0	0	1159	48	64	0	0	1159	48	64	0	0	1159	48	64	0	0	1159	48	64
<-24	>24	0	0	949	48	66	0	0	935	48	80	0	0	1159	48	64	0	0	1159	48	64	0	0	1159	48	64	0	0	1159	48	64
<-24.1	>24.1	0	0	949	48	66	0	0	935	48	80	0	0	1159	48	64	0	0	1159	48	64	0	0	1159	48	64	0	0	1159	48	64
<-24.2	>24.2	0	0	949	48	66	0	0	935	48	80	0	0	1159	48	64	0	0	1159	48	64	0	0	1159	48	64	0	0	1159	48	64
<-24.3	>24.3	0	0	949	48	66	0	0	935	48	80	0	0	1159	48	64	0	0	1159	48	64	0	0	1159	48	64	0	0	1159	48	64
<-24.4	>24.4	0	0	949	48	66	0	0	935	48	80	0	0	1159	48	64	0	0	1159	48	64	0	0	1159	48	64	0	0	1159	48	64
<-24.5	>24.5	0	0	949	48	66	0	0	935	48	80	0	0	1159	48	64	0	0	1159	48	64	0	0	1159	48	64	0	0	1159	48	64
<-24.6	>24.6	0	0	949	48	66	0	0	935	48	80	0	0	1159	48	64	0	0	1159	48	64	0	0	1159	48	64	0	0	1159	48	64
<-24.7	>24.7	0	0	949	48	66	0	0	935	48	80	0	0	1159	48	64	0	0	1159	48	64	0	0	1159	48	64	0	0	1159	48	64
<-24.8	>24.8	0	0	949	48	66	0	0	935	48	80	0	0	1159	48	64	0	0	1159	48	64	0	0	1159	48	64	0	0	1159	48	64
<-24.9	>24.9	0	0	949	48	66	0	0	935	48	80	0	0	1159	48	64	0	0	1159	48	64	0	0	1159	48	64	0	0	1159	48	64
<-25	>25	0	0	949	48	66	0	0	935	48	80	0	0	1159	48	64	0	0	1159	48	64	0	0	1159	48	64	0	0	1159	48	64

## Sheet: P1-vs-P3
Variation of TPs, TNs, FPs, and FNs as a function of the LR threshold for the P1-vs-P3 comparison, based on the differential analysis results obtained with the main dataset (PXD001819) using the six quantification approaches.
LR threshold		MQ-I					MQ-L					PD-I					PD-nI					PD-A					PD-nA
		TPs	FPs	TNs	FNs	MVs	TPs	FPs	TNs	FNs	MVs	TPs	FPs	TNs	FNs	MVs	TPs	FPs	TNs	FNs	MVs	TPs	FPs	TNs	FNs	MVs	TPs	FPs	TNs	FNs	MVs
<-0	>0	46	112	843	2	60	42	43	895	6	77	48	461	703	0	59	47	110	1054	1	59	47	409	755	1	59	46	104	1060	2	59
<-0.1	>0.1	46	112	843	2	60	42	41	897	6	77	48	459	705	0	59	47	103	1061	1	59	47	408	756	1	59	46	91	1073	2	59
<-0.2	>0.2	46	112	843	2	60	42	41	897	6	77	48	459	705	0	59	47	103	1061	1	59	47	408	756	1	59	46	91	1073	2	59
<-0.3	>0.3	46	98	857	2	60	42	31	907	6	77	48	408	756	0	59	47	73	1091	1	59	47	354	810	1	59	46	49	1115	2	59
<-0.4	>0.4	46	64	891	2	60	42	22	916	6	77	48	222	942	0	59	47	38	1126	1	59	47	159	1005	1	59	45	26	1138	3	59
<-0.5	>0.5	46	45	910	2	60	42	17	921	6	77	48	115	1049	0	59	47	30	1134	1	59	47	65	1099	1	59	45	21	1143	3	59
<-0.6	>0.6	46	32	923	2	60	42	16	922	6	77	48	63	1101	0	59	47	21	1143	1	59	47	41	1123	1	59	45	16	1148	3	59
<-0.7	>0.7	46	23	932	2	60	42	14	924	6	77	47	49	1115	1	59	47	17	1147	1	59	46	31	1133	2	59	45	16	1148	3	59
<-0.8	>0.8	46	21	934	2	60	42	12	926	6	77	47	40	1124	1	59	47	16	1148	1	59	46	26	1138	2	59	45	15	1149	3	59
<-0.9	>0.9	46	18	937	2	60	42	12	926	6	77	47	35	1129	1	59	46	15	1149	2	59	46	22	1142	2	59	45	14	1150	3	59
<-1	>1	46	17	938	2	60	42	11	927	6	77	47	31	1133	1	59	46	14	1150	2	59	46	20	1144	2	59	45	13	1151	3	59
<-1.1	>1.1	46	16	939	2	60	42	11	927	6	77	47	25	1139	1	59	46	11	1153	2	59	46	19	1145	2	59	45	11	1153	3	59
<-1.2	>1.2	46	15	940	2	60	42	10	928	6	77	47	21	1143	1	59	46	10	1154	2	59	46	18	1146	2	59	45	8	1156	3	59
<-1.3	>1.3	46	13	942	2	60	42	10	928	6	77	46	17	1147	2	59	46	9	1155	2	59	46	16	1148	2	59	45	8	1156	3	59
<-1.4	>1.4	46	13	942	2	60	42	10	928	6	77	46	12	1152	2	59	46	8	1156	2	59	45	14	1150	3	59	44	8	1156	4	59
<-1.5	>1.5	46	12	943	2	60	42	9	929	6	77	46	10	1154	2	59	44	7	1157	4	59	45	10	1154	3	59	44	8	1156	4	59
<-1.6	>1.6	46	12	943	2	60	42	9	929	6	77	46	9	1155	2	59	43	7	1157	5	59	45	9	1155	3	59	44	8	1156	4	59
<-1.7	>1.7	46	12	943	2	60	42	9	929	6	77	46	8	1156	2	59	43	7	1157	5	59	44	9	1155	4	59	44	8	1156	4	59
<-1.8	>1.8	46	11	944	2	60	41	9	929	7	77	46	7	1157	2	59	43	7	1157	5	59	44	9	1155	4	59	42	5	1159	6	59
<-1.9	>1.9	46	10	945	2	60	40	9	929	8	77	43	7	1157	5	59	41	4	1160	7	59	44	9	1155	4	59	41	5	1159	7	59
<-2	>2	46	9	946	2	60	39	9	929	9	77	43	7	1157	5	59	35	4	1160	13	59	44	9	1155	4	59	37	5	1159	11	59
<-2.1	>2.1	44	9	946	4	60	38	9	929	10	77	43	7	1157	5	59	18	4	1160	30	59	42	5	1159	6	59	30	5	1159	18	59
<-2.2	>2.2	40	8	947	8	60	31	9	929	17	77	43	6	1158	5	59	7	4	1160	41	59	41	5	1159	7	59	16	5	1159	32	59
<-2.3	>2.3	35	8	947	13	60	30	9	929	18	77	39	4	1160	9	59	6	4	1160	42	59	38	5	1159	10	59	12	5	1159	36	59
<-2.4	>2.4	26	8	947	22	60	24	9	929	24	77	24	4	1160	24	59	2	4	1160	46	59	32	5	1159	16	59	6	4	1160	42	59
<-2.5	>2.5	19	8	947	29	60	19	9	929	29	77	11	4	1160	37	59	2	4	1160	46	59	21	5	1159	27	59	4	3	1161	44	59
<-2.6	>2.6	11	8	947	37	60	16	9	929	32	77	6	4	1160	42	59	1	4	1160	47	59	12	5	1159	36	59	2	3	1161	46	59
<-2.7	>2.7	10	8	947	38	60	12	9	929	36	77	4	4	1160	44	59	1	4	1160	47	59	6	4	1160	42	59	2	3	1161	46	59
<-2.8	>2.8	6	8	947	42	60	10	9	929	38	77	2	4	1160	46	59	0	4	1160	48	59	4	3	1161	44	59	1	3	1161	47	59
<-2.9	>2.9	4	8	947	44	60	8	9	929	40	77	1	4	1160	47	59	0	3	1161	48	59	2	3	1161	46	59	0	3	1161	48	59
<-3	>3	3	8	947	45	60	7	9	929	41	77	1	4	1160	47	59	0	3	1161	48	59	2	3	1161	46	59	0	3	1161	48	59
<-3.1	>3.1	2	8	947	46	60	6	9	929	42	77	0	4	1160	48	59	0	3	1161	48	59	1	3	1161	47	59	0	3	1161	48	59
<-3.2	>3.2	1	8	947	47	60	4	9	929	44	77	0	4	1160	48	59	0	3	1161	48	59	0	3	1161	48	59	0	3	1161	48	59
<-3.3	>3.3	0	8	947	48	60	4	9	929	44	77	0	3	1161	48	59	0	3	1161	48	59	0	3	1161	48	59	0	3	1161	48	59
<-3.4	>3.4	0	8	947	48	60	4	9	929	44	77	0	3	1161	48	59	0	3	1161	48	59	0	3	1161	48	59	0	3	1161	48	59
<-3.5	>3.5	0	8	947	48	60	2	9	929	46	77	0	3	1161	48	59	0	3	1161	48	59	0	3	1161	48	59	0	3	1161	48	59
<-3.6	>3.6	0	8	947	48	60	2	9	929	46	77	0	3	1161	48	59	0	3	1161	48	59	0	3	1161	48	59	0	3	1161	48	59
<-3.7	>3.7	0	8	947	48	60	1	9	929	47	77	0	3	1161	48	59	0	3	1161	48	59	0	3	1161	48	59	0	3	1161	48	59
<-3.8	>3.8	0	8	947	48	60	1	9	929	47	77	0	3	1161	48	59	0	3	1161	48	59	0	3	1161	48	59	0	3	1161	48	59
<-3.9	>3.9	0	8	947	48	60	1	9	929	47	77	0	3	1161	48	59	0	3	1161	48	59	0	3	1161	48	59	0	3	1161	48	59
<-4	>4	0	8	947	48	60	1	9	929	47	77	0	3	1161	48	59	0	3	1161	48	59	0	3	1161	48	59	0	3	1161	48	59
<-4.1	>4.1	0	8	947	48	60	1	9	929	47	77	0	3	1161	48	59	0	3	1161	48	59	0	3	1161	48	59	0	3	1161	48	59
<-4.2	>4.2	0	8	947	48	60	1	9	929	47	77	0	3	1161	48	59	0	3	1161	48	59	0	3	1161	48	59	0	3	1161	48	59
<-4.3	>4.3	0	8	947	48	60	0	9	929	48	77	0	3	1161	48	59	0	3	1161	48	59	0	3	1161	48	59	0	3	1161	48	59
<-4.4	>4.4	0	8	947	48	60	0	9	929	48	77	0	3	1161	48	59	0	3	1161	48	59	0	3	1161	48	59	0	3	1161	48	59
<-4.5	>4.5	0	8	947	48	60	0	9	929	48	77	0	3	1161	48	59	0	3	1161	48	59	0	3	1161	48	59	0	3	1161	48	59
<-4.6	>4.6	0	8	947	48	60	0	9	929	48	77	0	3	1161	48	59	0	3	1161	48	59	0	3	1161	48	59	0	3	1161	48	59
<-4.7	>4.7	0	8	947	48	60	0	9	929	48	77	0	3	1161	48	59	0	3	1161	48	59	0	3	1161	48	59	0	3	1161	48	59
<-4.8	>4.8	0	8	947	48	60	0	9	929	48	77	0	3	1161	48	59	0	3	1161	48	59	0	3	1161	48	59	0	3	1161	48	59
<-4.9	>4.9	0	8	947	48	60	0	9	929	48	77	0	3	1161	48	59	0	3	1161	48	59	0	3	1161	48	59	0	3	1161	48	59
<-5	>5	0	8	947	48	60	0	9	929	48	77	0	3	1161	48	59	0	3	1161	48	59	0	3	1161	48	59	0	3	1161	48	59
<-5.1	>5.1	0	8	947	48	60	0	9	929	48	77	0	3	1161	48	59	0	3	1161	48	59	0	3	1161	48	59	0	3	1161	48	59
<-5.2	>5.2	0	8	947	48	60	0	9	929	48	77	0	3	1161	48	59	0	3	1161	48	59	0	3	1161	48	59	0	3	1161	48	59
<-5.3	>5.3	0	8	947	48	60	0	9	929	48	77	0	3	1161	48	59	0	3	1161	48	59	0	3	1161	48	59	0	3	1161	48	59
<-5.4	>5.4	0	8	947	48	60	0	9	929	48	77	0	3	1161	48	59	0	3	1161	48	59	0	3	1161	48	59	0	3	1161	48	59
<-5.5	>5.5	0	8	947	48	60	0	9	929	48	77	0	3	1161	48	59	0	3	1161	48	59	0	3	1161	48	59	0	3	1161	48	59
<-5.6	>5.6	0	8	947	48	60	0	9	929	48	77	0	3	1161	48	59	0	3	1161	48	59	0	3	1161	48	59	0	3	1161	48	59
<-5.7	>5.7	0	8	947	48	60	0	9	929	48	77	0	3	1161	48	59	0	3	1161	48	59	0	3	1161	48	59	0	3	1161	48	59
<-5.8	>5.8	0	8	947	48	60	0	9	929	48	77	0	3	1161	48	59	0	3	1161	48	59	0	3	1161	48	59	0	3	1161	48	59
<-5.9	>5.9	0	8	947	48	60	0	9	929	48	77	0	3	1161	48	59	0	3	1161	48	59	0	3	1161	48	59	0	3	1161	48	59
<-6	>6	0	8	947	48	60	0	9	929	48	77	0	3	1161	48	59	0	3	1161	48	59	0	3	1161	48	59	0	3	1161	48	59
<-6.1	>6.1	0	8	947	48	60	0	9	929	48	77	0	3	1161	48	59	0	3	1161	48	59	0	3	1161	48	59	0	3	1161	48	59
<-6.2	>6.2	0	8	947	48	60	0	9	929	48	77	0	3	1161	48	59	0	3	1161	48	59	0	3	1161	48	59	0	3	1161	48	59
<-6.3	>6.3	0	8	947	48	60	0	9	929	48	77	0	3	1161	48	59	0	3	1161	48	59	0	3	1161	48	59	0	3	1161	48	59
<-6.4	>6.4	0	8	947	48	60	0	9	929	48	77	0	3	1161	48	59	0	3	1161	48	59	0	3	1161	48	59	0	3	1161	48	59
<-6.5	>6.5	0	8	947	48	60	0	9	929	48	77	0	3	1161	48	59	0	3	1161	48	59	0	3	1161	48	59	0	3	1161	48	59
<-6.6	>6.6	0	8	947	48	60	0	9	929	48	77	0	3	1161	48	59	0	3	1161	48	59	0	3	1161	48	59	0	3	1161	48	59
<-6.7	>6.7	0	8	947	48	60	0	9	929	48	77	0	3	1161	48	59	0	3	1161	48	59	0	3	1161	48	59	0	3	1161	48	59
<-6.8	>6.8	0	8	947	48	60	0	9	929	48	77	0	3	1161	48	59	0	3	1161	48	59	0	3	1161	48	59	0	3	1161	48	59
<-6.9	>6.9	0	8	947	48	60	0	9	929	48	77	0	3	1161	48	59	0	3	1161	48	59	0	3	1161	48	59	0	3	1161	48	59
<-7	>7	0	8	947	48	60	0	9	929	48	77	0	3	1161	48	59	0	3	1161	48	59	0	3	1161	48	59	0	3	1161	48	59
<-7.1	>7.1	0	8	947	48	60	0	9	929	48	77	0	3	1161	48	59	0	3	1161	48	59	0	3	1161	48	59	0	3	1161	48	59
<-7.2	>7.2	0	8	947	48	60	0	9	929	48	77	0	3	1161	48	59	0	3	1161	48	59	0	3	1161	48	59	0	3	1161	48	59
<-7.3	>7.3	0	8	947	48	60	0	9	929	48	77	0	3	1161	48	59	0	3	1161	48	59	0	3	1161	48	59	0	3	1161	48	59
<-7.4	>7.4	0	8	947	48	60	0	9	929	48	77	0	3	1161	48	59	0	3	1161	48	59	0	3	1161	48	59	0	3	1161	48	59
<-7.5	>7.5	0	8	947	48	60	0	9	929	48	77	0	2	1162	48	59	0	3	1161	48	59	0	3	1161	48	59	0	3	1161	48	59
<-7.6	>7.6	0	8	947	48	60	0	9	929	48	77	0	2	1162	48	59	0	3	1161	48	59	0	3	1161	48	59	0	3	1161	48	59
<-7.7	>7.7	0	8	947	48	60	0	9	929	48	77	0	2	1162	48	59	0	3	1161	48	59	0	3	1161	48	59	0	3	1161	48	59
<-7.8	>7.8	0	8	947	48	60	0	9	929	48	77	0	2	1162	48	59	0	3	1161	48	59	0	3	1161	48	59	0	3	1161	48	59
<-7.9	>7.9	0	8	947	48	60	0	9	929	48	77	0	2	1162	48	59	0	2	1162	48	59	0	3	1161	48	59	0	3	1161	48	59
<-8	>8	0	8	947	48	60	0	9	929	48	77	0	2	1162	48	59	0	2	1162	48	59	0	3	1161	48	59	0	3	1161	48	59
<-8.1	>8.1	0	8	947	48	60	0	9	929	48	77	0	2	1162	48	59	0	2	1162	48	59	0	3	1161	48	59	0	3	1161	48	59
<-8.2	>8.2	0	8	947	48	60	0	9	929	48	77	0	2	1162	48	59	0	2	1162	48	59	0	3	1161	48	59	0	3	1161	48	59
<-8.3	>8.3	0	8	947	48	60	0	9	929	48	77	0	2	1162	48	59	0	2	1162	48	59	0	3	1161	48	59	0	3	1161	48	59
<-8.4	>8.4	0	8	947	48	60	0	9	929	48	77	0	1	1163	48	59	0	2	1162	48	59	0	3	1161	48	59	0	3	1161	48	59
<-8.5	>8.5	0	7	948	48	60	0	9	929	48	77	0	1	1163	48	59	0	2	1162	48	59	0	3	1161	48	59	0	3	1161	48	59
<-8.6	>8.6	0	7	948	48	60	0	9	929	48	77	0	1	1163	48	59	0	2	1162	48	59	0	3	1161	48	59	0	3	1161	48	59
<-8.7	>8.7	0	7	948	48	60	0	9	929	48	77	0	1	1163	48	59	0	2	1162	48	59	0	3	1161	48	59	0	3	1161	48	59
<-8.8	>8.8	0	7	948	48	60	0	8	930	48	77	0	1	1163	48	59	0	1	1163	48	59	0	3	1161	48	59	0	3	1161	48	59
<-8.9	>8.9	0	7	948	48	60	0	8	930	48	77	0	1	1163	48	59	0	1	1163	48	59	0	3	1161	48	59	0	3	1161	48	59
<-9	>9	0	7	948	48	60	0	8	930	48	77	0	1	1163	48	59	0	1	1163	48	59	0	3	1161	48	59	0	3	1161	48	59
<-9.1	>9.1	0	7	948	48	60	0	8	930	48	77	0	0	1164	48	59	0	1	1163	48	59	0	3	1161	48	59	0	3	1161	48	59
<-9.2	>9.2	0	6	949	48	60	0	8	930	48	77	0	0	1164	48	59	0	1	1163	48	59	0	3	1161	48	59	0	3	1161	48	59
<-9.3	>9.3	0	6	949	48	60	0	7	931	48	77	0	0	1164	48	59	0	1	1163	48	59	0	3	1161	48	59	0	3	1161	48	59
<-9.4	>9.4	0	6	949	48	60	0	7	931	48	77	0	0	1164	48	59	0	0	1164	48	59	0	3	1161	48	59	0	3	1161	48	59
<-9.5	>9.5	0	6	949	48	60	0	7	931	48	77	0	0	1164	48	59	0	0	1164	48	59	0	3	1161	48	59	0	3	1161	48	59
<-9.6	>9.6	0	6	949	48	60	0	7	931	48	77	0	0	1164	48	59	0	0	1164	48	59	0	3	1161	48	59	0	3	1161	48	59
<-9.7	>9.7	0	6	949	48	60	0	7	931	48	77	0	0	1164	48	59	0	0	1164	48	59	0	3	1161	48	59	0	3	1161	48	59
<-9.8	>9.8	0	6	949	48	60	0	7	931	48	77	0	0	1164	48	59	0	0	1164	48	59	0	3	1161	48	59	0	3	1161	48	59
<-9.9	>9.9	0	6	949	48	60	0	7	931	48	77	0	0	1164	48	59	0	0	1164	48	59	0	3	1161	48	59	0	3	1161	48	59
<-10	>10	0	6	949	48	60	0	7	931	48	77	0	0	1164	48	59	0	0	1164	48	59	0	3	1161	48	59	0	3	1161	48	59
<-10.1	>10.1	0	6	949	48	60	0	7	931	48	77	0	0	1164	48	59	0	0	1164	48	59	0	3	1161	48	59	0	3	1161	48	59
<-10.2	>10.2	0	6	949	48	60	0	7	931	48	77	0	0	1164	48	59	0	0	1164	48	59	0	3	1161	48	59	0	3	1161	48	59
<-10.3	>10.3	0	6	949	48	60	0	7	931	48	77	0	0	1164	48	59	0	0	1164	48	59	0	3	1161	48	59	0	3	1161	48	59
<-10.4	>10.4	0	6	949	48	60	0	7	931	48	77	0	0	1164	48	59	0	0	1164	48	59	0	3	1161	48	59	0	3	1161	48	59
<-10.5	>10.5	0	6	949	48	60	0	7	931	48	77	0	0	1164	48	59	0	0	1164	48	59	0	3	1161	48	59	0	3	1161	48	59
<-10.6	>10.6	0	6	949	48	60	0	7	931	48	77	0	0	1164	48	59	0	0	1164	48	59	0	3	1161	48	59	0	3	1161	48	59
<-10.7	>10.7	0	6	949	48	60	0	7	931	48	77	0	0	1164	48	59	0	0	1164	48	59	0	3	1161	48	59	0	3	1161	48	59
<-10.8	>10.8	0	6	949	48	60	0	7	931	48	77	0	0	1164	48	59	0	0	1164	48	59	0	3	1161	48	59	0	3	1161	48	59
<-10.9	>10.9	0	6	949	48	60	0	7	931	48	77	0	0	1164	48	59	0	0	1164	48	59	0	3	1161	48	59	0	3	1161	48	59
<-11	>11	0	6	949	48	60	0	7	931	48	77	0	0	1164	48	59	0	0	1164	48	59	0	3	1161	48	59	0	3	1161	48	59
<-11.1	>11.1	0	6	949	48	60	0	7	931	48	77	0	0	1164	48	59	0	0	1164	48	59	0	3	1161	48	59	0	3	1161	48	59
<-11.2	>11.2	0	5	950	48	60	0	6	932	48	77	0	0	1164	48	59	0	0	1164	48	59	0	3	1161	48	59	0	3	1161	48	59
<-11.3	>11.3	0	5	950	48	60	0	6	932	48	77	0	0	1164	48	59	0	0	1164	48	59	0	3	1161	48	59	0	3	1161	48	59
<-11.4	>11.4	0	5	950	48	60	0	6	932	48	77	0	0	1164	48	59	0	0	1164	48	59	0	3	1161	48	59	0	3	1161	48	59
<-11.5	>11.5	0	5	950	48	60	0	6	932	48	77	0	0	1164	48	59	0	0	1164	48	59	0	3	1161	48	59	0	3	1161	48	59
<-11.6	>11.6	0	5	950	48	60	0	6	932	48	77	0	0	1164	48	59	0	0	1164	48	59	0	3	1161	48	59	0	3	1161	48	59
<-11.7	>11.7	0	4	951	48	60	0	6	932	48	77	0	0	1164	48	59	0	0	1164	48	59	0	3	1161	48	59	0	3	1161	48	59
<-11.8	>11.8	0	4	951	48	60	0	6	932	48	77	0	0	1164	48	59	0	0	1164	48	59	0	3	1161	48	59	0	3	1161	48	59
<-11.9	>11.9	0	4	951	48	60	0	6	932	48	77	0	0	1164	48	59	0	0	1164	48	59	0	3	1161	48	59	0	3	1161	48	59
<-12	>12	0	3	952	48	60	0	6	932	48	77	0	0	1164	48	59	0	0	1164	48	59	0	3	1161	48	59	0	3	1161	48	59
<-12.1	>12.1	0	3	952	48	60	0	5	933	48	77	0	0	1164	48	59	0	0	1164	48	59	0	3	1161	48	59	0	3	1161	48	59
<-12.2	>12.2	0	3	952	48	60	0	3	935	48	77	0	0	1164	48	59	0	0	1164	48	59	0	3	1161	48	59	0	3	1161	48	59
<-12.3	>12.3	0	2	953	48	60	0	3	935	48	77	0	0	1164	48	59	0	0	1164	48	59	0	3	1161	48	59	0	3	1161	48	59
<-12.4	>12.4	0	2	953	48	60	0	3	935	48	77	0	0	1164	48	59	0	0	1164	48	59	0	3	1161	48	59	0	3	1161	48	59
<-12.5	>12.5	0	1	954	48	60	0	3	935	48	77	0	0	1164	48	59	0	0	1164	48	59	0	3	1161	48	59	0	3	1161	48	59
<-12.6	>12.6	0	0	955	48	60	0	2	936	48	77	0	0	1164	48	59	0	0	1164	48	59	0	3	1161	48	59	0	3	1161	48	59
<-12.7	>12.7	0	0	955	48	60	0	2	936	48	77	0	0	1164	48	59	0	0	1164	48	59	0	3	1161	48	59	0	3	1161	48	59
<-12.8	>12.8	0	0	955	48	60	0	1	937	48	77	0	0	1164	48	59	0	0	1164	48	59	0	3	1161	48	59	0	3	1161	48	59
<-12.9	>12.9	0	0	955	48	60	0	0	938	48	77	0	0	1164	48	59	0	0	1164	48	59	0	3	1161	48	59	0	3	1161	48	59
<-13	>13	0	0	955	48	60	0	0	938	48	77	0	0	1164	48	59	0	0	1164	48	59	0	2	1162	48	59	0	3	1161	48	59
<-13.1	>13.1	0	0	955	48	60	0	0	938	48	77	0	0	1164	48	59	0	0	1164	48	59	0	2	1162	48	59	0	3	1161	48	59
<-13.2	>13.2	0	0	955	48	60	0	0	938	48	77	0	0	1164	48	59	0	0	1164	48	59	0	2	1162	48	59	0	3	1161	48	59
<-13.3	>13.3	0	0	955	48	60	0	0	938	48	77	0	0	1164	48	59	0	0	1164	48	59	0	2	1162	48	59	0	3	1161	48	59
<-13.4	>13.4	0	0	955	48	60	0	0	938	48	77	0	0	1164	48	59	0	0	1164	48	59	0	2	1162	48	59	0	2	1162	48	59
<-13.5	>13.5	0	0	955	48	60	0	0	938	48	77	0	0	1164	48	59	0	0	1164	48	59	0	2	1162	48	59	0	2	1162	48	59
<-13.6	>13.6	0	0	955	48	60	0	0	938	48	77	0	0	1164	48	59	0	0	1164	48	59	0	2	1162	48	59	0	2	1162	48	59
<-13.7	>13.7	0	0	955	48	60	0	0	938	48	77	0	0	1164	48	59	0	0	1164	48	59	0	2	1162	48	59	0	2	1162	48	59
<-13.8	>13.8	0	0	955	48	60	0	0	938	48	77	0	0	1164	48	59	0	0	1164	48	59	0	2	1162	48	59	0	2	1162	48	59
<-13.9	>13.9	0	0	955	48	60	0	0	938	48	77	0	0	1164	48	59	0	0	1164	48	59	0	2	1162	48	59	0	2	1162	48	59
<-14	>14	0	0	955	48	60	0	0	938	48	77	0	0	1164	48	59	0	0	1164	48	59	0	2	1162	48	59	0	2	1162	48	59
<-14.1	>14.1	0	0	955	48	60	0	0	938	48	77	0	0	1164	48	59	0	0	1164	48	59	0	2	1162	48	59	0	2	1162	48	59
<-14.2	>14.2	0	0	955	48	60	0	0	938	48	77	0	0	1164	48	59	0	0	1164	48	59	0	2	1162	48	59	0	2	1162	48	59
<-14.3	>14.3	0	0	955	48	60	0	0	938	48	77	0	0	1164	48	59	0	0	1164	48	59	0	2	1162	48	59	0	2	1162	48	59
<-14.4	>14.4	0	0	955	48	60	0	0	938	48	77	0	0	1164	48	59	0	0	1164	48	59	0	1	1163	48	59	0	2	1162	48	59
<-14.5	>14.5	0	0	955	48	60	0	0	938	48	77	0	0	1164	48	59	0	0	1164	48	59	0	1	1163	48	59	0	2	1162	48	59
<-14.6	>14.6	0	0	955	48	60	0	0	938	48	77	0	0	1164	48	59	0	0	1164	48	59	0	1	1163	48	59	0	2	1162	48	59
<-14.7	>14.7	0	0	955	48	60	0	0	938	48	77	0	0	1164	48	59	0	0	1164	48	59	0	1	1163	48	59	0	2	1162	48	59
<-14.8	>14.8	0	0	955	48	60	0	0	938	48	77	0	0	1164	48	59	0	0	1164	48	59	0	1	1163	48	59	0	2	1162	48	59
<-14.9	>14.9	0	0	955	48	60	0	0	938	48	77	0	0	1164	48	59	0	0	1164	48	59	0	1	1163	48	59	0	1	1163	48	59
<-15	>15	0	0	955	48	60	0	0	938	48	77	0	0	1164	48	59	0	0	1164	48	59	0	1	1163	48	59	0	1	1163	48	59
<-15.1	>15.1	0	0	955	48	60	0	0	938	48	77	0	0	1164	48	59	0	0	1164	48	59	0	1	1163	48	59	0	1	1163	48	59
<-15.2	>15.2	0	0	955	48	60	0	0	938	48	77	0	0	1164	48	59	0	0	1164	48	59	0	1	1163	48	59	0	1	1163	48	59
<-15.3	>15.3	0	0	955	48	60	0	0	938	48	77	0	0	1164	48	59	0	0	1164	48	59	0	0	1164	48	59	0	1	1163	48	59
<-15.4	>15.4	0	0	955	48	60	0	0	938	48	77	0	0	1164	48	59	0	0	1164	48	59	0	0	1164	48	59	0	1	1163	48	59
<-15.5	>15.5	0	0	955	48	60	0	0	938	48	77	0	0	1164	48	59	0	0	1164	48	59	0	0	1164	48	59	0	1	1163	48	59
<-15.6	>15.6	0	0	955	48	60	0	0	938	48	77	0	0	1164	48	59	0	0	1164	48	59	0	0	1164	48	59	0	1	1163	48	59
<-15.7	>15.7	0	0	955	48	60	0	0	938	48	77	0	0	1164	48	59	0	0	1164	48	59	0	0	1164	48	59	0	0	1164	48	59
<-15.8	>15.8	0	0	955	48	60	0	0	938	48	77	0	0	1164	48	59	0	0	1164	48	59	0	0	1164	48	59	0	0	1164	48	59
<-15.9	>15.9	0	0	955	48	60	0	0	938	48	77	0	0	1164	48	59	0	0	1164	48	59	0	0	1164	48	59	0	0	1164	48	59
<-16	>16	0	0	955	48	60	0	0	938	48	77	0	0	1164	48	59	0	0	1164	48	59	0	0	1164	48	59	0	0	1164	48	59
<-16.1	>16.1	0	0	955	48	60	0	0	938	48	77	0	0	1164	48	59	0	0	1164	48	59	0	0	1164	48	59	0	0	1164	48	59
<-16.2	>16.2	0	0	955	48	60	0	0	938	48	77	0	0	1164	48	59	0	0	1164	48	59	0	0	1164	48	59	0	0	1164	48	59
<-16.3	>16.3	0	0	955	48	60	0	0	938	48	77	0	0	1164	48	59	0	0	1164	48	59	0	0	1164	48	59	0	0	1164	48	59
<-16.4	>16.4	0	0	955	48	60	0	0	938	48	77	0	0	1164	48	59	0	0	1164	48	59	0	0	1164	48	59	0	0	1164	48	59
<-16.5	>16.5	0	0	955	48	60	0	0	938	48	77	0	0	1164	48	59	0	0	1164	48	59	0	0	1164	48	59	0	0	1164	48	59
<-16.6	>16.6	0	0	955	48	60	0	0	938	48	77	0	0	1164	48	59	0	0	1164	48	59	0	0	1164	48	59	0	0	1164	48	59
<-16.7	>16.7	0	0	955	48	60	0	0	938	48	77	0	0	1164	48	59	0	0	1164	48	59	0	0	1164	48	59	0	0	1164	48	59
<-16.8	>16.8	0	0	955	48	60	0	0	938	48	77	0	0	1164	48	59	0	0	1164	48	59	0	0	1164	48	59	0	0	1164	48	59
<-16.9	>16.9	0	0	955	48	60	0	0	938	48	77	0	0	1164	48	59	0	0	1164	48	59	0	0	1164	48	59	0	0	1164	48	59
<-17	>17	0	0	955	48	60	0	0	938	48	77	0	0	1164	48	59	0	0	1164	48	59	0	0	1164	48	59	0	0	1164	48	59
<-17.1	>17.1	0	0	955	48	60	0	0	938	48	77	0	0	1164	48	59	0	0	1164	48	59	0	0	1164	48	59	0	0	1164	48	59
<-17.2	>17.2	0	0	955	48	60	0	0	938	48	77	0	0	1164	48	59	0	0	1164	48	59	0	0	1164	48	59	0	0	1164	48	59
<-17.3	>17.3	0	0	955	48	60	0	0	938	48	77	0	0	1164	48	59	0	0	1164	48	59	0	0	1164	48	59	0	0	1164	48	59
<-17.4	>17.4	0	0	955	48	60	0	0	938	48	77	0	0	1164	48	59	0	0	1164	48	59	0	0	1164	48	59	0	0	1164	48	59
<-17.5	>17.5	0	0	955	48	60	0	0	938	48	77	0	0	1164	48	59	0	0	1164	48	59	0	0	1164	48	59	0	0	1164	48	59
<-17.6	>17.6	0	0	955	48	60	0	0	938	48	77	0	0	1164	48	59	0	0	1164	48	59	0	0	1164	48	59	0	0	1164	48	59
<-17.7	>17.7	0	0	955	48	60	0	0	938	48	77	0	0	1164	48	59	0	0	1164	48	59	0	0	1164	48	59	0	0	1164	48	59
<-17.8	>17.8	0	0	955	48	60	0	0	938	48	77	0	0	1164	48	59	0	0	1164	48	59	0	0	1164	48	59	0	0	1164	48	59
<-17.9	>17.9	0	0	955	48	60	0	0	938	48	77	0	0	1164	48	59	0	0	1164	48	59	0	0	1164	48	59	0	0	1164	48	59
<-18	>18	0	0	955	48	60	0	0	938	48	77	0	0	1164	48	59	0	0	1164	48	59	0	0	1164	48	59	0	0	1164	48	59
<-18.1	>18.1	0	0	955	48	60	0	0	938	48	77	0	0	1164	48	59	0	0	1164	48	59	0	0	1164	48	59	0	0	1164	48	59
<-18.2	>18.2	0	0	955	48	60	0	0	938	48	77	0	0	1164	48	59	0	0	1164	48	59	0	0	1164	48	59	0	0	1164	48	59
<-18.3	>18.3	0	0	955	48	60	0	0	938	48	77	0	0	1164	48	59	0	0	1164	48	59	0	0	1164	48	59	0	0	1164	48	59
<-18.4	>18.4	0	0	955	48	60	0	0	938	48	77	0	0	1164	48	59	0	0	1164	48	59	0	0	1164	48	59	0	0	1164	48	59
<-18.5	>18.5	0	0	955	48	60	0	0	938	48	77	0	0	1164	48	59	0	0	1164	48	59	0	0	1164	48	59	0	0	1164	48	59
<-18.6	>18.6	0	0	955	48	60	0	0	938	48	77	0	0	1164	48	59	0	0	1164	48	59	0	0	1164	48	59	0	0	1164	48	59
<-18.7	>18.7	0	0	955	48	60	0	0	938	48	77	0	0	1164	48	59	0	0	1164	48	59	0	0	1164	48	59	0	0	1164	48	59
<-18.8	>18.8	0	0	955	48	60	0	0	938	48	77	0	0	1164	48	59	0	0	1164	48	59	0	0	1164	48	59	0	0	1164	48	59
<-18.9	>18.9	0	0	955	48	60	0	0	938	48	77	0	0	1164	48	59	0	0	1164	48	59	0	0	1164	48	59	0	0	1164	48	59
<-19	>19	0	0	955	48	60	0	0	938	48	77	0	0	1164	48	59	0	0	1164	48	59	0	0	1164	48	59	0	0	1164	48	59
<-19.1	>19.1	0	0	955	48	60	0	0	938	48	77	0	0	1164	48	59	0	0	1164	48	59	0	0	1164	48	59	0	0	1164	48	59
<-19.2	>19.2	0	0	955	48	60	0	0	938	48	77	0	0	1164	48	59	0	0	1164	48	59	0	0	1164	48	59	0	0	1164	48	59
<-19.3	>19.3	0	0	955	48	60	0	0	938	48	77	0	0	1164	48	59	0	0	1164	48	59	0	0	1164	48	59	0	0	1164	48	59
<-19.4	>19.4	0	0	955	48	60	0	0	938	48	77	0	0	1164	48	59	0	0	1164	48	59	0	0	1164	48	59	0	0	1164	48	59
<-19.5	>19.5	0	0	955	48	60	0	0	938	48	77	0	0	1164	48	59	0	0	1164	48	59	0	0	1164	48	59	0	0	1164	48	59
<-19.6	>19.6	0	0	955	48	60	0	0	938	48	77	0	0	1164	48	59	0	0	1164	48	59	0	0	1164	48	59	0	0	1164	48	59
<-19.7	>19.7	0	0	955	48	60	0	0	938	48	77	0	0	1164	48	59	0	0	1164	48	59	0	0	1164	48	59	0	0	1164	48	59
<-19.8	>19.8	0	0	955	48	60	0	0	938	48	77	0	0	1164	48	59	0	0	1164	48	59	0	0	1164	48	59	0	0	1164	48	59
<-19.9	>19.9	0	0	955	48	60	0	0	938	48	77	0	0	1164	48	59	0	0	1164	48	59	0	0	1164	48	59	0	0	1164	48	59
<-20	>20	0	0	955	48	60	0	0	938	48	77	0	0	1164	48	59	0	0	1164	48	59	0	0	1164	48	59	0	0	1164	48	59
<-20.1	>20.1	0	0	955	48	60	0	0	938	48	77	0	0	1164	48	59	0	0	1164	48	59	0	0	1164	48	59	0	0	1164	48	59
<-20.2	>20.2	0	0	955	48	60	0	0	938	48	77	0	0	1164	48	59	0	0	1164	48	59	0	0	1164	48	59	0	0	1164	48	59
<-20.3	>20.3	0	0	955	48	60	0	0	938	48	77	0	0	1164	48	59	0	0	1164	48	59	0	0	1164	48	59	0	0	1164	48	59
<-20.4	>20.4	0	0	955	48	60	0	0	938	48	77	0	0	1164	48	59	0	0	1164	48	59	0	0	1164	48	59	0	0	1164	48	59
<-20.5	>20.5	0	0	955	48	60	0	0	938	48	77	0	0	1164	48	59	0	0	1164	48	59	0	0	1164	48	59	0	0	1164	48	59
<-20.6	>20.6	0	0	955	48	60	0	0	938	48	77	0	0	1164	48	59	0	0	1164	48	59	0	0	1164	48	59	0	0	1164	48	59
<-20.7	>20.7	0	0	955	48	60	0	0	938	48	77	0	0	1164	48	59	0	0	1164	48	59	0	0	1164	48	59	0	0	1164	48	59
<-20.8	>20.8	0	0	955	48	60	0	0	938	48	77	0	0	1164	48	59	0	0	1164	48	59	0	0	1164	48	59	0	0	1164	48	59
<-20.9	>20.9	0	0	955	48	60	0	0	938	48	77	0	0	1164	48	59	0	0	1164	48	59	0	0	1164	48	59	0	0	1164	48	59
<-21	>21	0	0	955	48	60	0	0	938	48	77	0	0	1164	48	59	0	0	1164	48	59	0	0	1164	48	59	0	0	1164	48	59
<-21.1	>21.1	0	0	955	48	60	0	0	938	48	77	0	0	1164	48	59	0	0	1164	48	59	0	0	1164	48	59	0	0	1164	48	59
<-21.2	>21.2	0	0	955	48	60	0	0	938	48	77	0	0	1164	48	59	0	0	1164	48	59	0	0	1164	48	59	0	0	1164	48	59
<-21.3	>21.3	0	0	955	48	60	0	0	938	48	77	0	0	1164	48	59	0	0	1164	48	59	0	0	1164	48	59	0	0	1164	48	59
<-21.4	>21.4	0	0	955	48	60	0	0	938	48	77	0	0	1164	48	59	0	0	1164	48	59	0	0	1164	48	59	0	0	1164	48	59
<-21.5	>21.5	0	0	955	48	60	0	0	938	48	77	0	0	1164	48	59	0	0	1164	48	59	0	0	1164	48	59	0	0	1164	48	59
<-21.6	>21.6	0	0	955	48	60	0	0	938	48	77	0	0	1164	48	59	0	0	1164	48	59	0	0	1164	48	59	0	0	1164	48	59
<-21.7	>21.7	0	0	955	48	60	0	0	938	48	77	0	0	1164	48	59	0	0	1164	48	59	0	0	1164	48	59	0	0	1164	48	59
<-21.8	>21.8	0	0	955	48	60	0	0	938	48	77	0	0	1164	48	59	0	0	1164	48	59	0	0	1164	48	59	0	0	1164	48	59
<-21.9	>21.9	0	0	955	48	60	0	0	938	48	77	0	0	1164	48	59	0	0	1164	48	59	0	0	1164	48	59	0	0	1164	48	59
<-22	>22	0	0	955	48	60	0	0	938	48	77	0	0	1164	48	59	0	0	1164	48	59	0	0	1164	48	59	0	0	1164	48	59
<-22.1	>22.1	0	0	955	48	60	0	0	938	48	77	0	0	1164	48	59	0	0	1164	48	59	0	0	1164	48	59	0	0	1164	48	59
<-22.2	>22.2	0	0	955	48	60	0	0	938	48	77	0	0	1164	48	59	0	0	1164	48	59	0	0	1164	48	59	0	0	1164	48	59
<-22.3	>22.3	0	0	955	48	60	0	0	938	48	77	0	0	1164	48	59	0	0	1164	48	59	0	0	1164	48	59	0	0	1164	48	59
<-22.4	>22.4	0	0	955	48	60	0	0	938	48	77	0	0	1164	48	59	0	0	1164	48	59	0	0	1164	48	59	0	0	1164	48	59
<-22.5	>22.5	0	0	955	48	60	0	0	938	48	77	0	0	1164	48	59	0	0	1164	48	59	0	0	1164	48	59	0	0	1164	48	59
<-22.6	>22.6	0	0	955	48	60	0	0	938	48	77	0	0	1164	48	59	0	0	1164	48	59	0	0	1164	48	59	0	0	1164	48	59
<-22.7	>22.7	0	0	955	48	60	0	0	938	48	77	0	0	1164	48	59	0	0	1164	48	59	0	0	1164	48	59	0	0	1164	48	59
<-22.8	>22.8	0	0	955	48	60	0	0	938	48	77	0	0	1164	48	59	0	0	1164	48	59	0	0	1164	48	59	0	0	1164	48	59
<-22.9	>22.9	0	0	955	48	60	0	0	938	48	77	0	0	1164	48	59	0	0	1164	48	59	0	0	1164	48	59	0	0	1164	48	59
<-23	>23	0	0	955	48	60	0	0	938	48	77	0	0	1164	48	59	0	0	1164	48	59	0	0	1164	48	59	0	0	1164	48	59
<-23.1	>23.1	0	0	955	48	60	0	0	938	48	77	0	0	1164	48	59	0	0	1164	48	59	0	0	1164	48	59	0	0	1164	48	59
<-23.2	>23.2	0	0	955	48	60	0	0	938	48	77	0	0	1164	48	59	0	0	1164	48	59	0	0	1164	48	59	0	0	1164	48	59
<-23.3	>23.3	0	0	955	48	60	0	0	938	48	77	0	0	1164	48	59	0	0	1164	48	59	0	0	1164	48	59	0	0	1164	48	59
<-23.4	>23.4	0	0	955	48	60	0	0	938	48	77	0	0	1164	48	59	0	0	1164	48	59	0	0	1164	48	59	0	0	1164	48	59
<-23.5	>23.5	0	0	955	48	60	0	0	938	48	77	0	0	1164	48	59	0	0	1164	48	59	0	0	1164	48	59	0	0	1164	48	59
<-23.6	>23.6	0	0	955	48	60	0	0	938	48	77	0	0	1164	48	59	0	0	1164	48	59	0	0	1164	48	59	0	0	1164	48	59
<-23.7	>23.7	0	0	955	48	60	0	0	938	48	77	0	0	1164	48	59	0	0	1164	48	59	0	0	1164	48	59	0	0	1164	48	59
<-23.8	>23.8	0	0	955	48	60	0	0	938	48	77	0	0	1164	48	59	0	0	1164	48	59	0	0	1164	48	59	0	0	1164	48	59
<-23.9	>23.9	0	0	955	48	60	0	0	938	48	77	0	0	1164	48	59	0	0	1164	48	59	0	0	1164	48	59	0	0	1164	48	59
<-24	>24	0	0	955	48	60	0	0	938	48	77	0	0	1164	48	59	0	0	1164	48	59	0	0	1164	48	59	0	0	1164	48	59
<-24.1	>24.1	0	0	955	48	60	0	0	938	48	77	0	0	1164	48	59	0	0	1164	48	59	0	0	1164	48	59	0	0	1164	48	59
<-24.2	>24.2	0	0	955	48	60	0	0	938	48	77	0	0	1164	48	59	0	0	1164	48	59	0	0	1164	48	59	0	0	1164	48	59
<-24.3	>24.3	0	0	955	48	60	0	0	938	48	77	0	0	1164	48	59	0	0	1164	48	59	0	0	1164	48	59	0	0	1164	48	59
<-24.4	>24.4	0	0	955	48	60	0	0	938	48	77	0	0	1164	48	59	0	0	1164	48	59	0	0	1164	48	59	0	0	1164	48	59
<-24.5	>24.5	0	0	955	48	60	0	0	938	48	77	0	0	1164	48	59	0	0	1164	48	59	0	0	1164	48	59	0	0	1164	48	59
<-24.6	>24.6	0	0	955	48	60	0	0	938	48	77	0	0	1164	48	59	0	0	1164	48	59	0	0	1164	48	59	0	0	1164	48	59
<-24.7	>24.7	0	0	955	48	60	0	0	938	48	77	0	0	1164	48	59	0	0	1164	48	59	0	0	1164	48	59	0	0	1164	48	59
<-24.8	>24.8	0	0	955	48	60	0	0	938	48	77	0	0	1164	48	59	0	0	1164	48	59	0	0	1164	48	59	0	0	1164	48	59
<-24.9	>24.9	0	0	955	48	60	0	0	938	48	77	0	0	1164	48	59	0	0	1164	48	59	0	0	1164	48	59	0	0	1164	48	59
<-25	>25	0	0	955	48	60	0	0	938	48	77	0	0	1164	48	59	0	0	1164	48	59	0	0	1164	48	59	0	0	1164	48	59

## Sheet: P1-vs-P4
Variation of TPs, TNs, FPs, and FNs as a function of the LR threshold for the P1-vs-P4 comparison, based on the differential analysis results obtained with the main dataset (PXD001819) using the six quantification approaches.
LR threshold		MQ-I					MQ-L					PD-I					PD-nI					PD-A					PD-nA
		TPs	FPs	TNs	FNs	MVs	TPs	FPs	TNs	FNs	MVs	TPs	FPs	TNs	FNs	MVs	TPs	FPs	TNs	FNs	MVs	TPs	FPs	TNs	FNs	MVs	TPs	FPs	TNs	FNs	MVs
<-0	>0	39	115	843	9	57	40	75	868	8	72	48	477	692	0	54	48	280	889	0	54	48	304	865	0	54	46	212	957	2	54
<-0.1	>0.1	39	115	843	9	57	40	72	871	8	72	48	477	692	0	54	47	262	907	1	54	48	302	867	0	54	46	200	969	2	54
<-0.2	>0.2	39	115	843	9	57	40	72	871	8	72	48	477	692	0	54	47	262	907	1	54	48	302	867	0	54	46	200	969	2	54
<-0.3	>0.3	39	98	860	9	57	40	50	893	8	72	48	423	746	0	54	47	177	992	1	54	48	231	938	0	54	46	104	1065	2	54
<-0.4	>0.4	39	73	885	9	57	40	36	907	8	72	48	258	911	0	54	47	102	1067	1	54	48	127	1042	0	54	46	64	1105	2	54
<-0.5	>0.5	39	58	900	9	57	40	27	916	8	72	48	151	1018	0	54	47	65	1104	1	54	48	73	1096	0	54	46	48	1121	2	54
<-0.6	>0.6	39	43	915	9	57	40	22	921	8	72	47	97	1072	1	54	47	50	1119	1	54	47	45	1124	1	54	46	34	1135	2	54
<-0.7	>0.7	39	34	924	9	57	40	17	926	8	72	47	67	1102	1	54	47	37	1132	1	54	47	39	1130	1	54	46	31	1138	2	54
<-0.8	>0.8	39	30	928	9	57	40	16	927	8	72	47	52	1117	1	54	47	33	1136	1	54	47	32	1137	1	54	46	29	1140	2	54
<-0.9	>0.9	39	27	931	9	57	40	14	929	8	72	47	44	1125	1	54	47	28	1141	1	54	47	29	1140	1	54	46	26	1143	2	54
<-1	>1	39	23	935	9	57	40	13	930	8	72	47	40	1129	1	54	47	25	1144	1	54	47	27	1142	1	54	46	23	1146	2	54
<-1.1	>1.1	39	19	939	9	57	40	13	930	8	72	47	37	1132	1	54	46	22	1147	2	54	47	25	1144	1	54	46	21	1148	2	54
<-1.2	>1.2	39	18	940	9	57	40	13	930	8	72	47	31	1138	1	54	46	18	1151	2	54	47	25	1144	1	54	46	21	1148	2	54
<-1.3	>1.3	39	17	941	9	57	40	12	931	8	72	47	27	1142	1	54	46	17	1152	2	54	47	23	1146	1	54	45	19	1150	3	54
<-1.4	>1.4	39	16	942	9	57	40	12	931	8	72	47	24	1145	1	54	46	16	1153	2	54	47	22	1147	1	54	45	18	1151	3	54
<-1.5	>1.5	39	16	942	9	57	40	12	931	8	72	46	20	1149	2	54	46	15	1154	2	54	47	21	1148	1	54	45	17	1152	3	54
<-1.6	>1.6	39	14	944	9	57	40	12	931	8	72	46	19	1150	2	54	46	14	1155	2	54	46	19	1150	2	54	45	17	1152	3	54
<-1.7	>1.7	39	13	945	9	57	40	12	931	8	72	46	18	1151	2	54	46	13	1156	2	54	46	19	1150	2	54	45	17	1152	3	54
<-1.8	>1.8	39	13	945	9	57	40	12	931	8	72	46	17	1152	2	54	46	13	1156	2	54	46	18	1151	2	54	45	16	1153	3	54
<-1.9	>1.9	39	13	945	9	57	40	12	931	8	72	46	16	1153	2	54	46	13	1156	2	54	46	18	1151	2	54	44	16	1153	4	54
<-2	>2	39	13	945	9	57	40	12	931	8	72	46	15	1154	2	54	45	12	1157	3	54	46	17	1152	2	54	44	14	1155	4	54
<-2.1	>2.1	39	13	945	9	57	40	12	931	8	72	46	15	1154	2	54	43	12	1157	5	54	45	16	1153	3	54	44	14	1155	4	54
<-2.2	>2.2	39	13	945	9	57	40	12	931	8	72	46	14	1155	2	54	43	12	1157	5	54	44	16	1153	4	54	44	14	1155	4	54
<-2.3	>2.3	39	12	946	9	57	40	12	931	8	72	46	14	1155	2	54	43	12	1157	5	54	44	14	1155	4	54	44	14	1155	4	54
<-2.4	>2.4	39	12	946	9	57	40	12	931	8	72	44	13	1156	4	54	43	12	1157	5	54	44	14	1155	4	54	44	14	1155	4	54
<-2.5	>2.5	39	12	946	9	57	40	12	931	8	72	43	13	1156	5	54	42	12	1157	6	54	44	14	1155	4	54	43	13	1156	5	54
<-2.6	>2.6	39	12	946	9	57	40	12	931	8	72	43	13	1156	5	54	42	12	1157	6	54	44	14	1155	4	54	42	13	1156	6	54
<-2.7	>2.7	39	12	946	9	57	40	12	931	8	72	43	12	1157	5	54	42	11	1158	6	54	44	14	1155	4	54	42	11	1158	6	54
<-2.8	>2.8	39	12	946	9	57	40	12	931	8	72	43	12	1157	5	54	41	10	1159	7	54	43	13	1156	5	54	42	11	1158	6	54
<-2.9	>2.9	39	12	946	9	57	40	12	931	8	72	42	12	1157	6	54	41	10	1159	7	54	42	12	1157	6	54	41	11	1158	7	54
<-3	>3	39	12	946	9	57	40	12	931	8	72	42	11	1158	6	54	41	10	1159	7	54	42	11	1158	6	54	40	11	1158	8	54
<-3.1	>3.1	39	12	946	9	57	39	12	931	9	72	42	10	1159	6	54	39	10	1159	9	54	42	11	1158	6	54	39	11	1158	9	54
<-3.2	>3.2	39	12	946	9	57	39	12	931	9	72	41	9	1160	7	54	37	10	1159	11	54	41	11	1158	7	54	38	11	1158	10	54
<-3.3	>3.3	39	12	946	9	57	39	12	931	9	72	41	9	1160	7	54	33	10	1159	15	54	40	10	1159	8	54	36	11	1158	12	54
<-3.4	>3.4	37	12	946	11	57	38	12	931	10	72	41	9	1160	7	54	26	10	1159	22	54	39	10	1159	9	54	35	11	1158	13	54
<-3.5	>3.5	37	12	946	11	57	37	12	931	11	72	37	9	1160	11	54	15	9	1160	33	54	38	10	1159	10	54	30	11	1158	18	54
<-3.6	>3.6	37	12	946	11	57	36	12	931	12	72	36	9	1160	12	54	10	9	1160	38	54	36	10	1159	12	54	26	10	1159	22	54
<-3.7	>3.7	36	12	946	12	57	34	12	931	14	72	30	9	1160	18	54	9	9	1160	39	54	33	10	1159	15	54	15	10	1159	33	54
<-3.8	>3.8	32	11	947	16	57	32	12	931	16	72	26	9	1160	22	54	7	9	1160	41	54	30	10	1159	18	54	11	10	1159	37	54
<-3.9	>3.9	25	11	947	23	57	29	12	931	19	72	12	9	1160	36	54	4	9	1160	44	54	24	10	1159	24	54	6	9	1160	42	54
<-4	>4	19	11	947	29	57	26	12	931	22	72	9	9	1160	39	54	2	9	1160	46	54	15	10	1159	33	54	6	9	1160	42	54
<-4.1	>4.1	15	11	947	33	57	22	12	931	26	72	9	9	1160	39	54	1	9	1160	47	54	10	10	1159	38	54	5	8	1161	43	54
<-4.2	>4.2	10	11	947	38	57	19	12	931	29	72	6	9	1160	42	54	0	9	1160	48	54	6	9	1160	42	54	3	8	1161	45	54
<-4.3	>4.3	7	11	947	41	57	17	12	931	31	72	2	9	1160	46	54	0	9	1160	48	54	6	9	1160	42	54	2	8	1161	46	54
<-4.4	>4.4	5	11	947	43	57	16	12	931	32	72	1	9	1160	47	54	0	8	1161	48	54	5	8	1161	43	54	2	8	1161	46	54
<-4.5	>4.5	5	11	947	43	57	16	12	931	32	72	1	9	1160	47	54	0	8	1161	48	54	3	8	1161	45	54	1	8	1161	47	54
<-4.6	>4.6	4	11	947	44	57	12	12	931	36	72	0	9	1160	48	54	0	8	1161	48	54	2	8	1161	46	54	0	8	1161	48	54
<-4.7	>4.7	3	11	947	45	57	10	12	931	38	72	0	9	1160	48	54	0	8	1161	48	54	2	8	1161	46	54	0	8	1161	48	54
<-4.8	>4.8	3	11	947	45	57	10	11	932	38	72	0	8	1161	48	54	0	8	1161	48	54	1	8	1161	47	54	0	8	1161	48	54
<-4.9	>4.9	0	11	947	48	57	6	11	932	42	72	0	8	1161	48	54	0	8	1161	48	54	0	8	1161	48	54	0	8	1161	48	54
<-5	>5	0	11	947	48	57	6	11	932	42	72	0	8	1161	48	54	0	8	1161	48	54	0	8	1161	48	54	0	8	1161	48	54
<-5.1	>5.1	0	11	947	48	57	5	11	932	43	72	0	8	1161	48	54	0	8	1161	48	54	0	8	1161	48	54	0	8	1161	48	54
<-5.2	>5.2	0	11	947	48	57	5	11	932	43	72	0	8	1161	48	54	0	8	1161	48	54	0	8	1161	48	54	0	8	1161	48	54
<-5.3	>5.3	0	11	947	48	57	4	11	932	44	72	0	8	1161	48	54	0	8	1161	48	54	0	8	1161	48	54	0	8	1161	48	54
<-5.4	>5.4	0	11	947	48	57	3	11	932	45	72	0	7	1162	48	54	0	8	1161	48	54	0	8	1161	48	54	0	8	1161	48	54
<-5.5	>5.5	0	11	947	48	57	2	11	932	46	72	0	7	1162	48	54	0	8	1161	48	54	0	8	1161	48	54	0	8	1161	48	54
<-5.6	>5.6	0	11	947	48	57	2	11	932	46	72	0	7	1162	48	54	0	8	1161	48	54	0	8	1161	48	54	0	8	1161	48	54
<-5.7	>5.7	0	11	947	48	57	2	11	932	46	72	0	7	1162	48	54	0	8	1161	48	54	0	8	1161	48	54	0	8	1161	48	54
<-5.8	>5.8	0	11	947	48	57	2	11	932	46	72	0	7	1162	48	54	0	7	1162	48	54	0	8	1161	48	54	0	8	1161	48	54
<-5.9	>5.9	0	11	947	48	57	2	11	932	46	72	0	7	1162	48	54	0	7	1162	48	54	0	8	1161	48	54	0	8	1161	48	54
<-6	>6	0	11	947	48	57	2	11	932	46	72	0	7	1162	48	54	0	7	1162	48	54	0	8	1161	48	54	0	8	1161	48	54
<-6.1	>6.1	0	11	947	48	57	1	11	932	47	72	0	7	1162	48	54	0	7	1162	48	54	0	8	1161	48	54	0	8	1161	48	54
<-6.2	>6.2	0	11	947	48	57	1	11	932	47	72	0	7	1162	48	54	0	7	1162	48	54	0	8	1161	48	54	0	8	1161	48	54
<-6.3	>6.3	0	11	947	48	57	1	11	932	47	72	0	7	1162	48	54	0	7	1162	48	54	0	8	1161	48	54	0	8	1161	48	54
<-6.4	>6.4	0	11	947	48	57	1	11	932	47	72	0	7	1162	48	54	0	7	1162	48	54	0	8	1161	48	54	0	8	1161	48	54
<-6.5	>6.5	0	11	947	48	57	1	11	932	47	72	0	7	1162	48	54	0	7	1162	48	54	0	8	1161	48	54	0	8	1161	48	54
<-6.6	>6.6	0	11	947	48	57	0	11	932	48	72	0	7	1162	48	54	0	7	1162	48	54	0	8	1161	48	54	0	8	1161	48	54
<-6.7	>6.7	0	11	947	48	57	0	11	932	48	72	0	7	1162	48	54	0	7	1162	48	54	0	8	1161	48	54	0	8	1161	48	54
<-6.8	>6.8	0	11	947	48	57	0	11	932	48	72	0	7	1162	48	54	0	7	1162	48	54	0	8	1161	48	54	0	8	1161	48	54
<-6.9	>6.9	0	11	947	48	57	0	11	932	48	72	0	6	1163	48	54	0	7	1162	48	54	0	8	1161	48	54	0	8	1161	48	54
<-7	>7	0	11	947	48	57	0	11	932	48	72	0	6	1163	48	54	0	7	1162	48	54	0	8	1161	48	54	0	8	1161	48	54
<-7.1	>7.1	0	11	947	48	57	0	11	932	48	72	0	6	1163	48	54	0	7	1162	48	54	0	8	1161	48	54	0	8	1161	48	54
<-7.2	>7.2	0	11	947	48	57	0	11	932	48	72	0	6	1163	48	54	0	7	1162	48	54	0	8	1161	48	54	0	8	1161	48	54
<-7.3	>7.3	0	11	947	48	57	0	11	932	48	72	0	6	1163	48	54	0	6	1163	48	54	0	8	1161	48	54	0	8	1161	48	54
<-7.4	>7.4	0	11	947	48	57	0	11	932	48	72	0	6	1163	48	54	0	6	1163	48	54	0	8	1161	48	54	0	8	1161	48	54
<-7.5	>7.5	0	11	947	48	57	0	11	932	48	72	0	5	1164	48	54	0	6	1163	48	54	0	8	1161	48	54	0	8	1161	48	54
<-7.6	>7.6	0	11	947	48	57	0	11	932	48	72	0	5	1164	48	54	0	6	1163	48	54	0	8	1161	48	54	0	8	1161	48	54
<-7.7	>7.7	0	11	947	48	57	0	11	932	48	72	0	5	1164	48	54	0	6	1163	48	54	0	8	1161	48	54	0	8	1161	48	54
<-7.8	>7.8	0	11	947	48	57	0	11	932	48	72	0	5	1164	48	54	0	6	1163	48	54	0	8	1161	48	54	0	8	1161	48	54
<-7.9	>7.9	0	11	947	48	57	0	11	932	48	72	0	5	1164	48	54	0	5	1164	48	54	0	8	1161	48	54	0	8	1161	48	54
<-8	>8	0	11	947	48	57	0	11	932	48	72	0	5	1164	48	54	0	5	1164	48	54	0	8	1161	48	54	0	8	1161	48	54
<-8.1	>8.1	0	11	947	48	57	0	11	932	48	72	0	5	1164	48	54	0	5	1164	48	54	0	8	1161	48	54	0	8	1161	48	54
<-8.2	>8.2	0	11	947	48	57	0	11	932	48	72	0	5	1164	48	54	0	5	1164	48	54	0	8	1161	48	54	0	8	1161	48	54
<-8.3	>8.3	0	11	947	48	57	0	11	932	48	72	0	5	1164	48	54	0	5	1164	48	54	0	8	1161	48	54	0	8	1161	48	54
<-8.4	>8.4	0	11	947	48	57	0	11	932	48	72	0	5	1164	48	54	0	5	1164	48	54	0	8	1161	48	54	0	8	1161	48	54
<-8.5	>8.5	0	11	947	48	57	0	11	932	48	72	0	4	1165	48	54	0	5	1164	48	54	0	8	1161	48	54	0	8	1161	48	54
<-8.6	>8.6	0	11	947	48	57	0	11	932	48	72	0	4	1165	48	54	0	5	1164	48	54	0	8	1161	48	54	0	8	1161	48	54
<-8.7	>8.7	0	11	947	48	57	0	11	932	48	72	0	3	1166	48	54	0	4	1165	48	54	0	8	1161	48	54	0	8	1161	48	54
<-8.8	>8.8	0	11	947	48	57	0	11	932	48	72	0	3	1166	48	54	0	3	1166	48	54	0	8	1161	48	54	0	8	1161	48	54
<-8.9	>8.9	0	10	948	48	57	0	10	933	48	72	0	3	1166	48	54	0	3	1166	48	54	0	8	1161	48	54	0	8	1161	48	54
<-9	>9	0	10	948	48	57	0	9	934	48	72	0	2	1167	48	54	0	3	1166	48	54	0	8	1161	48	54	0	8	1161	48	54
<-9.1	>9.1	0	10	948	48	57	0	9	934	48	72	0	2	1167	48	54	0	3	1166	48	54	0	8	1161	48	54	0	8	1161	48	54
<-9.2	>9.2	0	9	949	48	57	0	9	934	48	72	0	2	1167	48	54	0	3	1166	48	54	0	8	1161	48	54	0	8	1161	48	54
<-9.3	>9.3	0	9	949	48	57	0	9	934	48	72	0	2	1167	48	54	0	3	1166	48	54	0	8	1161	48	54	0	8	1161	48	54
<-9.4	>9.4	0	9	949	48	57	0	9	934	48	72	0	2	1167	48	54	0	2	1167	48	54	0	7	1162	48	54	0	8	1161	48	54
<-9.5	>9.5	0	9	949	48	57	0	9	934	48	72	0	2	1167	48	54	0	2	1167	48	54	0	7	1162	48	54	0	8	1161	48	54
<-9.6	>9.6	0	9	949	48	57	0	9	934	48	72	0	2	1167	48	54	0	2	1167	48	54	0	7	1162	48	54	0	8	1161	48	54
<-9.7	>9.7	0	9	949	48	57	0	9	934	48	72	0	2	1167	48	54	0	2	1167	48	54	0	7	1162	48	54	0	8	1161	48	54
<-9.8	>9.8	0	9	949	48	57	0	9	934	48	72	0	2	1167	48	54	0	2	1167	48	54	0	7	1162	48	54	0	7	1162	48	54
<-9.9	>9.9	0	9	949	48	57	0	9	934	48	72	0	2	1167	48	54	0	2	1167	48	54	0	7	1162	48	54	0	7	1162	48	54
<-10	>10	0	9	949	48	57	0	9	934	48	72	0	2	1167	48	54	0	2	1167	48	54	0	7	1162	48	54	0	7	1162	48	54
<-10.1	>10.1	0	9	949	48	57	0	9	934	48	72	0	2	1167	48	54	0	2	1167	48	54	0	7	1162	48	54	0	7	1162	48	54
<-10.2	>10.2	0	9	949	48	57	0	9	934	48	72	0	2	1167	48	54	0	2	1167	48	54	0	7	1162	48	54	0	7	1162	48	54
<-10.3	>10.3	0	9	949	48	57	0	9	934	48	72	0	2	1167	48	54	0	2	1167	48	54	0	7	1162	48	54	0	7	1162	48	54
<-10.4	>10.4	0	9	949	48	57	0	9	934	48	72	0	2	1167	48	54	0	2	1167	48	54	0	7	1162	48	54	0	7	1162	48	54
<-10.5	>10.5	0	9	949	48	57	0	9	934	48	72	0	1	1168	48	54	0	1	1168	48	54	0	7	1162	48	54	0	7	1162	48	54
<-10.6	>10.6	0	9	949	48	57	0	9	934	48	72	0	1	1168	48	54	0	1	1168	48	54	0	7	1162	48	54	0	7	1162	48	54
<-10.7	>10.7	0	9	949	48	57	0	9	934	48	72	0	1	1168	48	54	0	1	1168	48	54	0	7	1162	48	54	0	7	1162	48	54
<-10.8	>10.8	0	9	949	48	57	0	9	934	48	72	0	1	1168	48	54	0	1	1168	48	54	0	7	1162	48	54	0	7	1162	48	54
<-10.9	>10.9	0	9	949	48	57	0	9	934	48	72	0	1	1168	48	54	0	1	1168	48	54	0	7	1162	48	54	0	7	1162	48	54
<-11	>11	0	9	949	48	57	0	9	934	48	72	0	1	1168	48	54	0	1	1168	48	54	0	7	1162	48	54	0	7	1162	48	54
<-11.1	>11.1	0	9	949	48	57	0	9	934	48	72	0	1	1168	48	54	0	1	1168	48	54	0	7	1162	48	54	0	7	1162	48	54
<-11.2	>11.2	0	8	950	48	57	0	8	935	48	72	0	1	1168	48	54	0	1	1168	48	54	0	7	1162	48	54	0	7	1162	48	54
<-11.3	>11.3	0	8	950	48	57	0	8	935	48	72	0	1	1168	48	54	0	1	1168	48	54	0	7	1162	48	54	0	7	1162	48	54
<-11.4	>11.4	0	7	951	48	57	0	8	935	48	72	0	1	1168	48	54	0	1	1168	48	54	0	7	1162	48	54	0	7	1162	48	54
<-11.5	>11.5	0	6	952	48	57	0	8	935	48	72	0	1	1168	48	54	0	1	1168	48	54	0	7	1162	48	54	0	7	1162	48	54
<-11.6	>11.6	0	6	952	48	57	0	8	935	48	72	0	1	1168	48	54	0	1	1168	48	54	0	7	1162	48	54	0	7	1162	48	54
<-11.7	>11.7	0	6	952	48	57	0	8	935	48	72	0	1	1168	48	54	0	1	1168	48	54	0	7	1162	48	54	0	7	1162	48	54
<-11.8	>11.8	0	5	953	48	57	0	6	937	48	72	0	1	1168	48	54	0	1	1168	48	54	0	7	1162	48	54	0	7	1162	48	54
<-11.9	>11.9	0	5	953	48	57	0	6	937	48	72	0	1	1168	48	54	0	1	1168	48	54	0	7	1162	48	54	0	7	1162	48	54
<-12	>12	0	4	954	48	57	0	6	937	48	72	0	1	1168	48	54	0	1	1168	48	54	0	7	1162	48	54	0	7	1162	48	54
<-12.1	>12.1	0	4	954	48	57	0	6	937	48	72	0	0	1169	48	54	0	1	1168	48	54	0	7	1162	48	54	0	7	1162	48	54
<-12.2	>12.2	0	2	956	48	57	0	5	938	48	72	0	0	1169	48	54	0	0	1169	48	54	0	7	1162	48	54	0	7	1162	48	54
<-12.3	>12.3	0	2	956	48	57	0	5	938	48	72	0	0	1169	48	54	0	0	1169	48	54	0	7	1162	48	54	0	7	1162	48	54
<-12.4	>12.4	0	2	956	48	57	0	5	938	48	72	0	0	1169	48	54	0	0	1169	48	54	0	6	1163	48	54	0	7	1162	48	54
<-12.5	>12.5	0	2	956	48	57	0	4	939	48	72	0	0	1169	48	54	0	0	1169	48	54	0	6	1163	48	54	0	7	1162	48	54
<-12.6	>12.6	0	1	957	48	57	0	3	940	48	72	0	0	1169	48	54	0	0	1169	48	54	0	6	1163	48	54	0	7	1162	48	54
<-12.7	>12.7	0	1	957	48	57	0	3	940	48	72	0	0	1169	48	54	0	0	1169	48	54	0	6	1163	48	54	0	7	1162	48	54
<-12.8	>12.8	0	1	957	48	57	0	2	941	48	72	0	0	1169	48	54	0	0	1169	48	54	0	6	1163	48	54	0	7	1162	48	54
<-12.9	>12.9	0	1	957	48	57	0	1	942	48	72	0	0	1169	48	54	0	0	1169	48	54	0	5	1164	48	54	0	6	1163	48	54
<-13	>13	0	1	957	48	57	0	1	942	48	72	0	0	1169	48	54	0	0	1169	48	54	0	5	1164	48	54	0	6	1163	48	54
<-13.1	>13.1	0	1	957	48	57	0	1	942	48	72	0	0	1169	48	54	0	0	1169	48	54	0	5	1164	48	54	0	6	1163	48	54
<-13.2	>13.2	0	1	957	48	57	0	1	942	48	72	0	0	1169	48	54	0	0	1169	48	54	0	5	1164	48	54	0	6	1163	48	54
<-13.3	>13.3	0	1	957	48	57	0	1	942	48	72	0	0	1169	48	54	0	0	1169	48	54	0	5	1164	48	54	0	6	1163	48	54
<-13.4	>13.4	0	1	957	48	57	0	1	942	48	72	0	0	1169	48	54	0	0	1169	48	54	0	5	1164	48	54	0	5	1164	48	54
<-13.5	>13.5	0	1	957	48	57	0	1	942	48	72	0	0	1169	48	54	0	0	1169	48	54	0	5	1164	48	54	0	5	1164	48	54
<-13.6	>13.6	0	1	957	48	57	0	1	942	48	72	0	0	1169	48	54	0	0	1169	48	54	0	5	1164	48	54	0	5	1164	48	54
<-13.7	>13.7	0	1	957	48	57	0	1	942	48	72	0	0	1169	48	54	0	0	1169	48	54	0	5	1164	48	54	0	5	1164	48	54
<-13.8	>13.8	0	0	958	48	57	0	1	942	48	72	0	0	1169	48	54	0	0	1169	48	54	0	5	1164	48	54	0	5	1164	48	54
<-13.9	>13.9	0	0	958	48	57	0	1	942	48	72	0	0	1169	48	54	0	0	1169	48	54	0	5	1164	48	54	0	5	1164	48	54
<-14	>14	0	0	958	48	57	0	1	942	48	72	0	0	1169	48	54	0	0	1169	48	54	0	5	1164	48	54	0	5	1164	48	54
<-14.1	>14.1	0	0	958	48	57	0	0	943	48	72	0	0	1169	48	54	0	0	1169	48	54	0	5	1164	48	54	0	5	1164	48	54
<-14.2	>14.2	0	0	958	48	57	0	0	943	48	72	0	0	1169	48	54	0	0	1169	48	54	0	5	1164	48	54	0	5	1164	48	54
<-14.3	>14.3	0	0	958	48	57	0	0	943	48	72	0	0	1169	48	54	0	0	1169	48	54	0	5	1164	48	54	0	5	1164	48	54
<-14.4	>14.4	0	0	958	48	57	0	0	943	48	72	0	0	1169	48	54	0	0	1169	48	54	0	5	1164	48	54	0	5	1164	48	54
<-14.5	>14.5	0	0	958	48	57	0	0	943	48	72	0	0	1169	48	54	0	0	1169	48	54	0	5	1164	48	54	0	5	1164	48	54
<-14.6	>14.6	0	0	958	48	57	0	0	943	48	72	0	0	1169	48	54	0	0	1169	48	54	0	4	1165	48	54	0	5	1164	48	54
<-14.7	>14.7	0	0	958	48	57	0	0	943	48	72	0	0	1169	48	54	0	0	1169	48	54	0	4	1165	48	54	0	5	1164	48	54
<-14.8	>14.8	0	0	958	48	57	0	0	943	48	72	0	0	1169	48	54	0	0	1169	48	54	0	4	1165	48	54	0	5	1164	48	54
<-14.9	>14.9	0	0	958	48	57	0	0	943	48	72	0	0	1169	48	54	0	0	1169	48	54	0	3	1166	48	54	0	5	1164	48	54
<-15	>15	0	0	958	48	57	0	0	943	48	72	0	0	1169	48	54	0	0	1169	48	54	0	3	1166	48	54	0	4	1165	48	54
<-15.1	>15.1	0	0	958	48	57	0	0	943	48	72	0	0	1169	48	54	0	0	1169	48	54	0	3	1166	48	54	0	3	1166	48	54
<-15.2	>15.2	0	0	958	48	57	0	0	943	48	72	0	0	1169	48	54	0	0	1169	48	54	0	2	1167	48	54	0	3	1166	48	54
<-15.3	>15.3	0	0	958	48	57	0	0	943	48	72	0	0	1169	48	54	0	0	1169	48	54	0	2	1167	48	54	0	3	1166	48	54
<-15.4	>15.4	0	0	958	48	57	0	0	943	48	72	0	0	1169	48	54	0	0	1169	48	54	0	2	1167	48	54	0	3	1166	48	54
<-15.5	>15.5	0	0	958	48	57	0	0	943	48	72	0	0	1169	48	54	0	0	1169	48	54	0	2	1167	48	54	0	3	1166	48	54
<-15.6	>15.6	0	0	958	48	57	0	0	943	48	72	0	0	1169	48	54	0	0	1169	48	54	0	2	1167	48	54	0	2	1167	48	54
<-15.7	>15.7	0	0	958	48	57	0	0	943	48	72	0	0	1169	48	54	0	0	1169	48	54	0	2	1167	48	54	0	2	1167	48	54
<-15.8	>15.8	0	0	958	48	57	0	0	943	48	72	0	0	1169	48	54	0	0	1169	48	54	0	2	1167	48	54	0	2	1167	48	54
<-15.9	>15.9	0	0	958	48	57	0	0	943	48	72	0	0	1169	48	54	0	0	1169	48	54	0	2	1167	48	54	0	2	1167	48	54
<-16	>16	0	0	958	48	57	0	0	943	48	72	0	0	1169	48	54	0	0	1169	48	54	0	2	1167	48	54	0	2	1167	48	54
<-16.1	>16.1	0	0	958	48	57	0	0	943	48	72	0	0	1169	48	54	0	0	1169	48	54	0	2	1167	48	54	0	2	1167	48	54
<-16.2	>16.2	0	0	958	48	57	0	0	943	48	72	0	0	1169	48	54	0	0	1169	48	54	0	2	1167	48	54	0	2	1167	48	54
<-16.3	>16.3	0	0	958	48	57	0	0	943	48	72	0	0	1169	48	54	0	0	1169	48	54	0	2	1167	48	54	0	2	1167	48	54
<-16.4	>16.4	0	0	958	48	57	0	0	943	48	72	0	0	1169	48	54	0	0	1169	48	54	0	2	1167	48	54	0	2	1167	48	54
<-16.5	>16.5	0	0	958	48	57	0	0	943	48	72	0	0	1169	48	54	0	0	1169	48	54	0	2	1167	48	54	0	2	1167	48	54
<-16.6	>16.6	0	0	958	48	57	0	0	943	48	72	0	0	1169	48	54	0	0	1169	48	54	0	2	1167	48	54	0	2	1167	48	54
<-16.7	>16.7	0	0	958	48	57	0	0	943	48	72	0	0	1169	48	54	0	0	1169	48	54	0	2	1167	48	54	0	2	1167	48	54
<-16.8	>16.8	0	0	958	48	57	0	0	943	48	72	0	0	1169	48	54	0	0	1169	48	54	0	2	1167	48	54	0	2	1167	48	54
<-16.9	>16.9	0	0	958	48	57	0	0	943	48	72	0	0	1169	48	54	0	0	1169	48	54	0	2	1167	48	54	0	2	1167	48	54
<-17	>17	0	0	958	48	57	0	0	943	48	72	0	0	1169	48	54	0	0	1169	48	54	0	2	1167	48	54	0	2	1167	48	54
<-17.1	>17.1	0	0	958	48	57	0	0	943	48	72	0	0	1169	48	54	0	0	1169	48	54	0	2	1167	48	54	0	2	1167	48	54
<-17.2	>17.2	0	0	958	48	57	0	0	943	48	72	0	0	1169	48	54	0	0	1169	48	54	0	2	1167	48	54	0	2	1167	48	54
<-17.3	>17.3	0	0	958	48	57	0	0	943	48	72	0	0	1169	48	54	0	0	1169	48	54	0	2	1167	48	54	0	2	1167	48	54
<-17.4	>17.4	0	0	958	48	57	0	0	943	48	72	0	0	1169	48	54	0	0	1169	48	54	0	2	1167	48	54	0	2	1167	48	54
<-17.5	>17.5	0	0	958	48	57	0	0	943	48	72	0	0	1169	48	54	0	0	1169	48	54	0	1	1168	48	54	0	2	1167	48	54
<-17.6	>17.6	0	0	958	48	57	0	0	943	48	72	0	0	1169	48	54	0	0	1169	48	54	0	1	1168	48	54	0	1	1168	48	54
<-17.7	>17.7	0	0	958	48	57	0	0	943	48	72	0	0	1169	48	54	0	0	1169	48	54	0	1	1168	48	54	0	1	1168	48	54
<-17.8	>17.8	0	0	958	48	57	0	0	943	48	72	0	0	1169	48	54	0	0	1169	48	54	0	1	1168	48	54	0	1	1168	48	54
<-17.9	>17.9	0	0	958	48	57	0	0	943	48	72	0	0	1169	48	54	0	0	1169	48	54	0	1	1168	48	54	0	1	1168	48	54
<-18	>18	0	0	958	48	57	0	0	943	48	72	0	0	1169	48	54	0	0	1169	48	54	0	1	1168	48	54	0	1	1168	48	54
<-18.1	>18.1	0	0	958	48	57	0	0	943	48	72	0	0	1169	48	54	0	0	1169	48	54	0	1	1168	48	54	0	1	1168	48	54
<-18.2	>18.2	0	0	958	48	57	0	0	943	48	72	0	0	1169	48	54	0	0	1169	48	54	0	1	1168	48	54	0	1	1168	48	54
<-18.3	>18.3	0	0	958	48	57	0	0	943	48	72	0	0	1169	48	54	0	0	1169	48	54	0	1	1168	48	54	0	1	1168	48	54
<-18.4	>18.4	0	0	958	48	57	0	0	943	48	72	0	0	1169	48	54	0	0	1169	48	54	0	1	1168	48	54	0	1	1168	48	54
<-18.5	>18.5	0	0	958	48	57	0	0	943	48	72	0	0	1169	48	54	0	0	1169	48	54	0	1	1168	48	54	0	1	1168	48	54
<-18.6	>18.6	0	0	958	48	57	0	0	943	48	72	0	0	1169	48	54	0	0	1169	48	54	0	1	1168	48	54	0	1	1168	48	54
<-18.7	>18.7	0	0	958	48	57	0	0	943	48	72	0	0	1169	48	54	0	0	1169	48	54	0	1	1168	48	54	0	1	1168	48	54
<-18.8	>18.8	0	0	958	48	57	0	0	943	48	72	0	0	1169	48	54	0	0	1169	48	54	0	1	1168	48	54	0	1	1168	48	54
<-18.9	>18.9	0	0	958	48	57	0	0	943	48	72	0	0	1169	48	54	0	0	1169	48	54	0	0	1169	48	54	0	1	1168	48	54
<-19	>19	0	0	958	48	57	0	0	943	48	72	0	0	1169	48	54	0	0	1169	48	54	0	0	1169	48	54	0	0	1169	48	54
<-19.1	>19.1	0	0	958	48	57	0	0	943	48	72	0	0	1169	48	54	0	0	1169	48	54	0	0	1169	48	54	0	0	1169	48	54
<-19.2	>19.2	0	0	958	48	57	0	0	943	48	72	0	0	1169	48	54	0	0	1169	48	54	0	0	1169	48	54	0	0	1169	48	54
<-19.3	>19.3	0	0	958	48	57	0	0	943	48	72	0	0	1169	48	54	0	0	1169	48	54	0	0	1169	48	54	0	0	1169	48	54
<-19.4	>19.4	0	0	958	48	57	0	0	943	48	72	0	0	1169	48	54	0	0	1169	48	54	0	0	1169	48	54	0	0	1169	48	54
<-19.5	>19.5	0	0	958	48	57	0	0	943	48	72	0	0	1169	48	54	0	0	1169	48	54	0	0	1169	48	54	0	0	1169	48	54
<-19.6	>19.6	0	0	958	48	57	0	0	943	48	72	0	0	1169	48	54	0	0	1169	48	54	0	0	1169	48	54	0	0	1169	48	54
<-19.7	>19.7	0	0	958	48	57	0	0	943	48	72	0	0	1169	48	54	0	0	1169	48	54	0	0	1169	48	54	0	0	1169	48	54
<-19.8	>19.8	0	0	958	48	57	0	0	943	48	72	0	0	1169	48	54	0	0	1169	48	54	0	0	1169	48	54	0	0	1169	48	54
<-19.9	>19.9	0	0	958	48	57	0	0	943	48	72	0	0	1169	48	54	0	0	1169	48	54	0	0	1169	48	54	0	0	1169	48	54
<-20	>20	0	0	958	48	57	0	0	943	48	72	0	0	1169	48	54	0	0	1169	48	54	0	0	1169	48	54	0	0	1169	48	54
<-20.1	>20.1	0	0	958	48	57	0	0	943	48	72	0	0	1169	48	54	0	0	1169	48	54	0	0	1169	48	54	0	0	1169	48	54
<-20.2	>20.2	0	0	958	48	57	0	0	943	48	72	0	0	1169	48	54	0	0	1169	48	54	0	0	1169	48	54	0	0	1169	48	54
<-20.3	>20.3	0	0	958	48	57	0	0	943	48	72	0	0	1169	48	54	0	0	1169	48	54	0	0	1169	48	54	0	0	1169	48	54
<-20.4	>20.4	0	0	958	48	57	0	0	943	48	72	0	0	1169	48	54	0	0	1169	48	54	0	0	1169	48	54	0	0	1169	48	54
<-20.5	>20.5	0	0	958	48	57	0	0	943	48	72	0	0	1169	48	54	0	0	1169	48	54	0	0	1169	48	54	0	0	1169	48	54
<-20.6	>20.6	0	0	958	48	57	0	0	943	48	72	0	0	1169	48	54	0	0	1169	48	54	0	0	1169	48	54	0	0	1169	48	54
<-20.7	>20.7	0	0	958	48	57	0	0	943	48	72	0	0	1169	48	54	0	0	1169	48	54	0	0	1169	48	54	0	0	1169	48	54
<-20.8	>20.8	0	0	958	48	57	0	0	943	48	72	0	0	1169	48	54	0	0	1169	48	54	0	0	1169	48	54	0	0	1169	48	54
<-20.9	>20.9	0	0	958	48	57	0	0	943	48	72	0	0	1169	48	54	0	0	1169	48	54	0	0	1169	48	54	0	0	1169	48	54
<-21	>21	0	0	958	48	57	0	0	943	48	72	0	0	1169	48	54	0	0	1169	48	54	0	0	1169	48	54	0	0	1169	48	54
<-21.1	>21.1	0	0	958	48	57	0	0	943	48	72	0	0	1169	48	54	0	0	1169	48	54	0	0	1169	48	54	0	0	1169	48	54
<-21.2	>21.2	0	0	958	48	57	0	0	943	48	72	0	0	1169	48	54	0	0	1169	48	54	0	0	1169	48	54	0	0	1169	48	54
<-21.3	>21.3	0	0	958	48	57	0	0	943	48	72	0	0	1169	48	54	0	0	1169	48	54	0	0	1169	48	54	0	0	1169	48	54
<-21.4	>21.4	0	0	958	48	57	0	0	943	48	72	0	0	1169	48	54	0	0	1169	48	54	0	0	1169	48	54	0	0	1169	48	54
<-21.5	>21.5	0	0	958	48	57	0	0	943	48	72	0	0	1169	48	54	0	0	1169	48	54	0	0	1169	48	54	0	0	1169	48	54
<-21.6	>21.6	0	0	958	48	57	0	0	943	48	72	0	0	1169	48	54	0	0	1169	48	54	0	0	1169	48	54	0	0	1169	48	54
<-21.7	>21.7	0	0	958	48	57	0	0	943	48	72	0	0	1169	48	54	0	0	1169	48	54	0	0	1169	48	54	0	0	1169	48	54
<-21.8	>21.8	0	0	958	48	57	0	0	943	48	72	0	0	1169	48	54	0	0	1169	48	54	0	0	1169	48	54	0	0	1169	48	54
<-21.9	>21.9	0	0	958	48	57	0	0	943	48	72	0	0	1169	48	54	0	0	1169	48	54	0	0	1169	48	54	0	0	1169	48	54
<-22	>22	0	0	958	48	57	0	0	943	48	72	0	0	1169	48	54	0	0	1169	48	54	0	0	1169	48	54	0	0	1169	48	54
<-22.1	>22.1	0	0	958	48	57	0	0	943	48	72	0	0	1169	48	54	0	0	1169	48	54	0	0	1169	48	54	0	0	1169	48	54
<-22.2	>22.2	0	0	958	48	57	0	0	943	48	72	0	0	1169	48	54	0	0	1169	48	54	0	0	1169	48	54	0	0	1169	48	54
<-22.3	>22.3	0	0	958	48	57	0	0	943	48	72	0	0	1169	48	54	0	0	1169	48	54	0	0	1169	48	54	0	0	1169	48	54
<-22.4	>22.4	0	0	958	48	57	0	0	943	48	72	0	0	1169	48	54	0	0	1169	48	54	0	0	1169	48	54	0	0	1169	48	54
<-22.5	>22.5	0	0	958	48	57	0	0	943	48	72	0	0	1169	48	54	0	0	1169	48	54	0	0	1169	48	54	0	0	1169	48	54
<-22.6	>22.6	0	0	958	48	57	0	0	943	48	72	0	0	1169	48	54	0	0	1169	48	54	0	0	1169	48	54	0	0	1169	48	54
<-22.7	>22.7	0	0	958	48	57	0	0	943	48	72	0	0	1169	48	54	0	0	1169	48	54	0	0	1169	48	54	0	0	1169	48	54
<-22.8	>22.8	0	0	958	48	57	0	0	943	48	72	0	0	1169	48	54	0	0	1169	48	54	0	0	1169	48	54	0	0	1169	48	54
<-22.9	>22.9	0	0	958	48	57	0	0	943	48	72	0	0	1169	48	54	0	0	1169	48	54	0	0	1169	48	54	0	0	1169	48	54
<-23	>23	0	0	958	48	57	0	0	943	48	72	0	0	1169	48	54	0	0	1169	48	54	0	0	1169	48	54	0	0	1169	48	54
<-23.1	>23.1	0	0	958	48	57	0	0	943	48	72	0	0	1169	48	54	0	0	1169	48	54	0	0	1169	48	54	0	0	1169	48	54
<-23.2	>23.2	0	0	958	48	57	0	0	943	48	72	0	0	1169	48	54	0	0	1169	48	54	0	0	1169	48	54	0	0	1169	48	54
<-23.3	>23.3	0	0	958	48	57	0	0	943	48	72	0	0	1169	48	54	0	0	1169	48	54	0	0	1169	48	54	0	0	1169	48	54
<-23.4	>23.4	0	0	958	48	57	0	0	943	48	72	0	0	1169	48	54	0	0	1169	48	54	0	0	1169	48	54	0	0	1169	48	54
<-23.5	>23.5	0	0	958	48	57	0	0	943	48	72	0	0	1169	48	54	0	0	1169	48	54	0	0	1169	48	54	0	0	1169	48	54
<-23.6	>23.6	0	0	958	48	57	0	0	943	48	72	0	0	1169	48	54	0	0	1169	48	54	0	0	1169	48	54	0	0	1169	48	54
<-23.7	>23.7	0	0	958	48	57	0	0	943	48	72	0	0	1169	48	54	0	0	1169	48	54	0	0	1169	48	54	0	0	1169	48	54
<-23.8	>23.8	0	0	958	48	57	0	0	943	48	72	0	0	1169	48	54	0	0	1169	48	54	0	0	1169	48	54	0	0	1169	48	54
<-23.9	>23.9	0	0	958	48	57	0	0	943	48	72	0	0	1169	48	54	0	0	1169	48	54	0	0	1169	48	54	0	0	1169	48	54
<-24	>24	0	0	958	48	57	0	0	943	48	72	0	0	1169	48	54	0	0	1169	48	54	0	0	1169	48	54	0	0	1169	48	54
<-24.1	>24.1	0	0	958	48	57	0	0	943	48	72	0	0	1169	48	54	0	0	1169	48	54	0	0	1169	48	54	0	0	1169	48	54
<-24.2	>24.2	0	0	958	48	57	0	0	943	48	72	0	0	1169	48	54	0	0	1169	48	54	0	0	1169	48	54	0	0	1169	48	54
<-24.3	>24.3	0	0	958	48	57	0	0	943	48	72	0	0	1169	48	54	0	0	1169	48	54	0	0	1169	48	54	0	0	1169	48	54
<-24.4	>24.4	0	0	958	48	57	0	0	943	48	72	0	0	1169	48	54	0	0	1169	48	54	0	0	1169	48	54	0	0	1169	48	54
<-24.5	>24.5	0	0	958	48	57	0	0	943	48	72	0	0	1169	48	54	0	0	1169	48	54	0	0	1169	48	54	0	0	1169	48	54
<-24.6	>24.6	0	0	958	48	57	0	0	943	48	72	0	0	1169	48	54	0	0	1169	48	54	0	0	1169	48	54	0	0	1169	48	54
<-24.7	>24.7	0	0	958	48	57	0	0	943	48	72	0	0	1169	48	54	0	0	1169	48	54	0	0	1169	48	54	0	0	1169	48	54
<-24.8	>24.8	0	0	958	48	57	0	0	943	48	72	0	0	1169	48	54	0	0	1169	48	54	0	0	1169	48	54	0	0	1169	48	54
<-24.9	>24.9	0	0	958	48	57	0	0	943	48	72	0	0	1169	48	54	0	0	1169	48	54	0	0	1169	48	54	0	0	1169	48	54
<-25	>25	0	0	958	48	57	0	0	943	48	72	0	0	1169	48	54	0	0	1169	48	54	0	0	1169	48	54	0	0	1169	48	54

## Sheet: P4-vs-P6
Variation of TPs, TNs, FPs, and FNs as a function of the LR threshold for the P4-vs-P6 comparison, based on the differential analysis results obtained with the main dataset (PXD001819) using the six quantification approaches.
LR threshold		MQ-I					MQ-L					PD-I					PD-nI					PD-A					PD-nA
		TPs	FPs	TNs	FNs	MVs	TPs	FPs	TNs	FNs	MVs	TPs	FPs	TNs	FNs	MVs	TPs	FPs	TNs	FNs	MVs	TPs	FPs	TNs	FNs	MVs	TPs	FPs	TNs	FNs	MVs
<-0	>0	13	7	949	31	63	16	12	934	27	74	26	209	957	22	57	17	32	1134	31	57	20	67	1099	28	57	17	39	1127	31	57
<-0.1	>0.1	13	7	949	31	63	16	10	936	27	74	26	204	962	22	57	17	30	1136	31	57	20	63	1103	28	57	17	37	1129	31	57
<-0.2	>0.2	13	7	949	31	63	16	10	936	27	74	26	204	962	22	57	17	30	1136	31	57	20	63	1103	28	57	17	37	1129	31	57
<-0.3	>0.3	13	7	949	31	63	16	8	938	27	74	26	109	1057	22	57	17	21	1145	31	57	20	35	1131	28	57	17	33	1133	31	57
<-0.4	>0.4	13	5	951	31	63	16	6	940	27	74	26	55	1111	22	57	17	18	1148	31	57	19	28	1138	29	57	17	26	1140	31	57
<-0.5	>0.5	13	4	952	31	63	16	6	940	27	74	26	40	1126	22	57	17	16	1150	31	57	19	23	1143	29	57	17	24	1142	31	57
<-0.6	>0.6	13	4	952	31	63	16	6	940	27	74	26	32	1134	22	57	17	14	1152	31	57	19	19	1147	29	57	17	18	1148	31	57
<-0.7	>0.7	13	4	952	31	63	16	6	940	27	74	26	25	1141	22	57	17	11	1155	31	57	19	16	1150	29	57	17	15	1151	31	57
<-0.8	>0.8	13	4	952	31	63	16	5	941	27	74	25	15	1151	23	57	17	9	1157	31	57	18	11	1155	30	57	17	11	1155	31	57
<-0.9	>0.9	13	4	952	31	63	16	4	942	27	74	24	15	1151	24	57	16	9	1157	32	57	18	10	1156	30	57	16	9	1157	32	57
<-1	>1	13	3	953	31	63	16	4	942	27	74	24	12	1154	24	57	16	9	1157	32	57	17	8	1158	31	57	16	8	1158	32	57
<-1.1	>1.1	13	3	953	31	63	16	4	942	27	74	24	12	1154	24	57	16	7	1159	32	57	17	7	1159	31	57	15	6	1160	33	57
<-1.2	>1.2	13	3	953	31	63	16	4	942	27	74	24	9	1157	24	57	16	6	1160	32	57	17	7	1159	31	57	15	6	1160	33	57
<-1.3	>1.3	13	3	953	31	63	16	4	942	27	74	24	7	1159	24	57	16	6	1160	32	57	16	6	1160	32	57	15	5	1161	33	57
<-1.4	>1.4	13	3	953	31	63	16	4	942	27	74	24	7	1159	24	57	16	5	1161	32	57	16	6	1160	32	57	14	5	1161	34	57
<-1.5	>1.5	13	3	953	31	63	16	4	942	27	74	24	6	1160	24	57	16	5	1161	32	57	16	6	1160	32	57	14	5	1161	34	57
<-1.6	>1.6	13	3	953	31	63	15	4	942	28	74	23	6	1160	25	57	16	5	1161	32	57	16	6	1160	32	57	14	5	1161	34	57
<-1.7	>1.7	13	3	953	31	63	15	4	942	28	74	23	6	1160	25	57	16	5	1161	32	57	15	6	1160	33	57	14	4	1162	34	57
<-1.8	>1.8	13	3	953	31	63	15	4	942	28	74	22	6	1160	26	57	16	5	1161	32	57	15	5	1161	33	57	13	4	1162	35	57
<-1.9	>1.9	13	3	953	31	63	15	4	942	28	74	22	6	1160	26	57	15	5	1161	33	57	15	5	1161	33	57	13	4	1162	35	57
<-2	>2	13	3	953	31	63	15	4	942	28	74	20	6	1160	28	57	15	5	1161	33	57	15	5	1161	33	57	13	4	1162	35	57
<-2.1	>2.1	13	2	954	31	63	15	4	942	28	74	20	6	1160	28	57	14	5	1161	34	57	13	5	1161	35	57	13	4	1162	35	57
<-2.2	>2.2	13	2	954	31	63	15	4	942	28	74	19	6	1160	29	57	13	5	1161	35	57	11	5	1161	37	57	12	4	1162	36	57
<-2.3	>2.3	13	2	954	31	63	15	4	942	28	74	18	6	1160	30	57	13	5	1161	35	57	11	5	1161	37	57	10	4	1162	38	57
<-2.4	>2.4	13	2	954	31	63	15	4	942	28	74	18	6	1160	30	57	12	5	1161	36	57	11	5	1161	37	57	10	4	1162	38	57
<-2.5	>2.5	13	2	954	31	63	15	4	942	28	74	17	6	1160	31	57	12	5	1161	36	57	11	5	1161	37	57	10	4	1162	38	57
<-2.6	>2.6	13	2	954	31	63	15	4	942	28	74	16	6	1160	32	57	12	5	1161	36	57	11	5	1161	37	57	10	4	1162	38	57
<-2.7	>2.7	13	2	954	31	63	15	4	942	28	74	14	6	1160	34	57	12	5	1161	36	57	11	5	1161	37	57	10	4	1162	38	57
<-2.8	>2.8	13	2	954	31	63	15	4	942	28	74	13	6	1160	35	57	11	5	1161	37	57	11	5	1161	37	57	10	4	1162	38	57
<-2.9	>2.9	13	2	954	31	63	15	4	942	28	74	12	6	1160	36	57	10	5	1161	38	57	11	5	1161	37	57	10	4	1162	38	57
<-3	>3	13	2	954	31	63	15	4	942	28	74	12	6	1160	36	57	9	5	1161	39	57	9	5	1161	39	57	10	4	1162	38	57
<-3.1	>3.1	13	2	954	31	63	15	4	942	28	74	12	6	1160	36	57	9	5	1161	39	57	9	5	1161	39	57	9	4	1162	39	57
<-3.2	>3.2	13	2	954	31	63	15	4	942	28	74	12	6	1160	36	57	9	5	1161	39	57	9	5	1161	39	57	9	4	1162	39	57
<-3.3	>3.3	13	2	954	31	63	15	4	942	28	74	11	6	1160	37	57	9	5	1161	39	57	9	5	1161	39	57	9	4	1162	39	57
<-3.4	>3.4	13	2	954	31	63	15	4	942	28	74	11	6	1160	37	57	9	5	1161	39	57	9	5	1161	39	57	9	4	1162	39	57
<-3.5	>3.5	13	2	954	31	63	15	4	942	28	74	11	6	1160	37	57	9	5	1161	39	57	9	5	1161	39	57	9	4	1162	39	57
<-3.6	>3.6	13	2	954	31	63	15	4	942	28	74	11	6	1160	37	57	9	5	1161	39	57	9	5	1161	39	57	9	4	1162	39	57
<-3.7	>3.7	13	2	954	31	63	15	4	942	28	74	11	5	1161	37	57	9	5	1161	39	57	9	5	1161	39	57	9	4	1162	39	57
<-3.8	>3.8	13	2	954	31	63	15	4	942	28	74	10	5	1161	38	57	9	4	1162	39	57	9	5	1161	39	57	9	4	1162	39	57
<-3.9	>3.9	13	2	954	31	63	15	4	942	28	74	10	5	1161	38	57	8	4	1162	40	57	9	4	1162	39	57	9	4	1162	39	57
<-4	>4	13	2	954	31	63	15	4	942	28	74	8	5	1161	40	57	8	4	1162	40	57	9	4	1162	39	57	9	3	1163	39	57
<-4.1	>4.1	13	2	954	31	63	15	4	942	28	74	7	5	1161	41	57	7	4	1162	41	57	9	4	1162	39	57	9	3	1163	39	57
<-4.2	>4.2	13	2	954	31	63	15	4	942	28	74	6	5	1161	42	57	6	4	1162	42	57	9	4	1162	39	57	9	3	1163	39	57
<-4.3	>4.3	13	2	954	31	63	15	4	942	28	74	5	5	1161	43	57	6	4	1162	42	57	8	4	1162	40	57	9	3	1163	39	57
<-4.4	>4.4	13	2	954	31	63	15	4	942	28	74	5	5	1161	43	57	6	4	1162	42	57	7	4	1162	41	57	7	3	1163	41	57
<-4.5	>4.5	13	2	954	31	63	15	4	942	28	74	5	5	1161	43	57	5	4	1162	43	57	7	4	1162	41	57	7	3	1163	41	57
<-4.6	>4.6	13	2	954	31	63	15	4	942	28	74	5	5	1161	43	57	5	4	1162	43	57	7	4	1162	41	57	7	3	1163	41	57
<-4.7	>4.7	13	2	954	31	63	15	4	942	28	74	5	5	1161	43	57	5	4	1162	43	57	7	4	1162	41	57	7	3	1163	41	57
<-4.8	>4.8	13	2	954	31	63	15	4	942	28	74	4	5	1161	44	57	5	4	1162	43	57	6	4	1162	42	57	7	3	1163	41	57
<-4.9	>4.9	13	2	954	31	63	15	4	942	28	74	4	5	1161	44	57	4	4	1162	44	57	5	4	1162	43	57	6	3	1163	42	57
<-5	>5	13	2	954	31	63	15	4	942	28	74	4	5	1161	44	57	4	4	1162	44	57	4	4	1162	44	57	5	3	1163	43	57
<-5.1	>5.1	13	2	954	31	63	15	4	942	28	74	4	5	1161	44	57	4	4	1162	44	57	4	4	1162	44	57	4	3	1163	44	57
<-5.2	>5.2	13	2	954	31	63	15	4	942	28	74	4	5	1161	44	57	4	4	1162	44	57	4	4	1162	44	57	4	3	1163	44	57
<-5.3	>5.3	13	2	954	31	63	15	4	942	28	74	4	5	1161	44	57	4	4	1162	44	57	4	4	1162	44	57	4	3	1163	44	57
<-5.4	>5.4	13	2	954	31	63	15	4	942	28	74	4	5	1161	44	57	4	4	1162	44	57	4	4	1162	44	57	4	3	1163	44	57
<-5.5	>5.5	12	2	954	32	63	15	4	942	28	74	4	5	1161	44	57	4	4	1162	44	57	4	4	1162	44	57	4	3	1163	44	57
<-5.6	>5.6	12	2	954	32	63	15	4	942	28	74	4	5	1161	44	57	4	4	1162	44	57	4	4	1162	44	57	4	3	1163	44	57
<-5.7	>5.7	12	2	954	32	63	15	4	942	28	74	4	5	1161	44	57	4	4	1162	44	57	4	4	1162	44	57	4	3	1163	44	57
<-5.8	>5.8	12	2	954	32	63	15	4	942	28	74	4	5	1161	44	57	4	4	1162	44	57	4	4	1162	44	57	4	3	1163	44	57
<-5.9	>5.9	12	2	954	32	63	15	4	942	28	74	4	5	1161	44	57	4	4	1162	44	57	4	4	1162	44	57	4	3	1163	44	57
<-6	>6	12	2	954	32	63	15	4	942	28	74	4	5	1161	44	57	4	4	1162	44	57	4	4	1162	44	57	4	3	1163	44	57
<-6.1	>6.1	12	2	954	32	63	15	4	942	28	74	4	5	1161	44	57	4	4	1162	44	57	4	4	1162	44	57	4	3	1163	44	57
<-6.2	>6.2	12	2	954	32	63	15	4	942	28	74	4	5	1161	44	57	4	4	1162	44	57	4	4	1162	44	57	4	3	1163	44	57
<-6.3	>6.3	12	2	954	32	63	15	4	942	28	74	4	5	1161	44	57	4	4	1162	44	57	4	4	1162	44	57	4	3	1163	44	57
<-6.4	>6.4	12	2	954	32	63	15	4	942	28	74	4	5	1161	44	57	4	4	1162	44	57	4	4	1162	44	57	4	3	1163	44	57
<-6.5	>6.5	12	2	954	32	63	15	4	942	28	74	4	5	1161	44	57	4	4	1162	44	57	4	4	1162	44	57	4	3	1163	44	57
<-6.6	>6.6	12	2	954	32	63	15	4	942	28	74	4	4	1162	44	57	4	4	1162	44	57	4	4	1162	44	57	4	3	1163	44	57
<-6.7	>6.7	12	2	954	32	63	15	4	942	28	74	4	4	1162	44	57	4	4	1162	44	57	4	4	1162	44	57	4	3	1163	44	57
<-6.8	>6.8	12	2	954	32	63	15	4	942	28	74	4	4	1162	44	57	4	4	1162	44	57	4	4	1162	44	57	4	3	1163	44	57
<-6.9	>6.9	12	2	954	32	63	15	4	942	28	74	4	4	1162	44	57	4	4	1162	44	57	4	4	1162	44	57	4	3	1163	44	57
<-7	>7	12	2	954	32	63	15	4	942	28	74	4	4	1162	44	57	4	3	1163	44	57	4	4	1162	44	57	4	3	1163	44	57
<-7.1	>7.1	12	2	954	32	63	15	4	942	28	74	4	4	1162	44	57	4	3	1163	44	57	4	4	1162	44	57	4	3	1163	44	57
<-7.2	>7.2	12	2	954	32	63	15	4	942	28	74	4	4	1162	44	57	4	3	1163	44	57	4	4	1162	44	57	4	3	1163	44	57
<-7.3	>7.3	12	2	954	32	63	15	4	942	28	74	4	4	1162	44	57	4	3	1163	44	57	4	4	1162	44	57	4	3	1163	44	57
<-7.4	>7.4	12	2	954	32	63	15	4	942	28	74	4	4	1162	44	57	4	3	1163	44	57	4	4	1162	44	57	4	3	1163	44	57
<-7.5	>7.5	12	2	954	32	63	15	4	942	28	74	4	4	1162	44	57	4	3	1163	44	57	4	4	1162	44	57	4	3	1163	44	57
<-7.6	>7.6	12	2	954	32	63	15	4	942	28	74	4	3	1163	44	57	4	3	1163	44	57	4	4	1162	44	57	4	3	1163	44	57
<-7.7	>7.7	12	2	954	32	63	15	4	942	28	74	4	3	1163	44	57	4	3	1163	44	57	4	4	1162	44	57	4	3	1163	44	57
<-7.8	>7.8	12	2	954	32	63	15	4	942	28	74	4	2	1164	44	57	4	3	1163	44	57	4	4	1162	44	57	4	3	1163	44	57
<-7.9	>7.9	12	2	954	32	63	15	4	942	28	74	4	2	1164	44	57	4	2	1164	44	57	4	4	1162	44	57	4	3	1163	44	57
<-8	>8	12	2	954	32	63	15	4	942	28	74	4	2	1164	44	57	4	2	1164	44	57	4	4	1162	44	57	4	3	1163	44	57
<-8.1	>8.1	12	2	954	32	63	15	4	942	28	74	4	2	1164	44	57	4	1	1165	44	57	4	4	1162	44	57	4	3	1163	44	57
<-8.2	>8.2	12	2	954	32	63	15	4	942	28	74	4	2	1164	44	57	4	1	1165	44	57	4	4	1162	44	57	4	3	1163	44	57
<-8.3	>8.3	12	2	954	32	63	15	4	942	28	74	4	2	1164	44	57	4	1	1165	44	57	4	4	1162	44	57	4	3	1163	44	57
<-8.4	>8.4	12	2	954	32	63	15	4	942	28	74	3	1	1165	45	57	4	1	1165	44	57	4	4	1162	44	57	4	3	1163	44	57
<-8.5	>8.5	12	2	954	32	63	15	4	942	28	74	3	1	1165	45	57	4	1	1165	44	57	4	4	1162	44	57	4	3	1163	44	57
<-8.6	>8.6	12	2	954	32	63	15	4	942	28	74	2	1	1165	46	57	4	1	1165	44	57	4	4	1162	44	57	4	3	1163	44	57
<-8.7	>8.7	12	2	954	32	63	15	4	942	28	74	2	1	1165	46	57	4	1	1165	44	57	4	4	1162	44	57	4	3	1163	44	57
<-8.8	>8.8	12	2	954	32	63	15	4	942	28	74	2	1	1165	46	57	3	1	1165	45	57	4	4	1162	44	57	4	3	1163	44	57
<-8.9	>8.9	12	2	954	32	63	15	4	942	28	74	2	1	1165	46	57	3	1	1165	45	57	4	4	1162	44	57	4	3	1163	44	57
<-9	>9	12	2	954	32	63	15	4	942	28	74	2	1	1165	46	57	2	1	1165	46	57	4	4	1162	44	57	4	3	1163	44	57
<-9.1	>9.1	12	2	954	32	63	15	4	942	28	74	2	1	1165	46	57	2	1	1165	46	57	4	4	1162	44	57	4	3	1163	44	57
<-9.2	>9.2	12	2	954	32	63	15	4	942	28	74	1	1	1165	47	57	2	1	1165	46	57	4	4	1162	44	57	4	3	1163	44	57
<-9.3	>9.3	12	2	954	32	63	15	4	942	28	74	1	1	1165	47	57	2	1	1165	46	57	4	4	1162	44	57	4	3	1163	44	57
<-9.4	>9.4	12	2	954	32	63	15	4	942	28	74	1	1	1165	47	57	2	1	1165	46	57	4	4	1162	44	57	4	3	1163	44	57
<-9.5	>9.5	12	2	954	32	63	15	4	942	28	74	1	1	1165	47	57	2	1	1165	46	57	4	4	1162	44	57	4	3	1163	44	57
<-9.6	>9.6	12	2	954	32	63	15	4	942	28	74	1	1	1165	47	57	1	1	1165	47	57	4	4	1162	44	57	4	3	1163	44	57
<-9.7	>9.7	12	2	954	32	63	15	4	942	28	74	1	1	1165	47	57	1	1	1165	47	57	4	4	1162	44	57	4	3	1163	44	57
<-9.8	>9.8	12	2	954	32	63	15	4	942	28	74	1	1	1165	47	57	1	1	1165	47	57	4	4	1162	44	57	4	3	1163	44	57
<-9.9	>9.9	12	2	954	32	63	15	4	942	28	74	0	1	1165	48	57	1	1	1165	47	57	4	4	1162	44	57	4	3	1163	44	57
<-10	>10	12	2	954	32	63	15	4	942	28	74	0	1	1165	48	57	1	1	1165	47	57	4	4	1162	44	57	4	3	1163	44	57
<-10.1	>10.1	12	2	954	32	63	15	4	942	28	74	0	0	1166	48	57	1	1	1165	47	57	4	4	1162	44	57	4	3	1163	44	57
<-10.2	>10.2	12	2	954	32	63	15	4	942	28	74	0	0	1166	48	57	0	1	1165	48	57	4	4	1162	44	57	4	3	1163	44	57
<-10.3	>10.3	12	2	954	32	63	15	4	942	28	74	0	0	1166	48	57	0	1	1165	48	57	4	4	1162	44	57	4	3	1163	44	57
<-10.4	>10.4	12	2	954	32	63	15	4	942	28	74	0	0	1166	48	57	0	0	1166	48	57	4	4	1162	44	57	4	3	1163	44	57
<-10.5	>10.5	12	2	954	32	63	15	4	942	28	74	0	0	1166	48	57	0	0	1166	48	57	4	4	1162	44	57	4	3	1163	44	57
<-10.6	>10.6	12	2	954	32	63	15	4	942	28	74	0	0	1166	48	57	0	0	1166	48	57	4	4	1162	44	57	4	3	1163	44	57
<-10.7	>10.7	12	2	954	32	63	15	4	942	28	74	0	0	1166	48	57	0	0	1166	48	57	4	4	1162	44	57	4	3	1163	44	57
<-10.8	>10.8	12	2	954	32	63	15	4	942	28	74	0	0	1166	48	57	0	0	1166	48	57	4	4	1162	44	57	4	3	1163	44	57
<-10.9	>10.9	12	2	954	32	63	15	4	942	28	74	0	0	1166	48	57	0	0	1166	48	57	4	4	1162	44	57	4	3	1163	44	57
<-11	>11	12	2	954	32	63	15	4	942	28	74	0	0	1166	48	57	0	0	1166	48	57	4	4	1162	44	57	4	3	1163	44	57
<-11.1	>11.1	12	2	954	32	63	15	4	942	28	74	0	0	1166	48	57	0	0	1166	48	57	4	4	1162	44	57	4	3	1163	44	57
<-11.2	>11.2	12	2	954	32	63	15	4	942	28	74	0	0	1166	48	57	0	0	1166	48	57	4	4	1162	44	57	4	3	1163	44	57
<-11.3	>11.3	12	2	954	32	63	15	4	942	28	74	0	0	1166	48	57	0	0	1166	48	57	4	4	1162	44	57	4	3	1163	44	57
<-11.4	>11.4	12	2	954	32	63	15	4	942	28	74	0	0	1166	48	57	0	0	1166	48	57	4	4	1162	44	57	4	3	1163	44	57
<-11.5	>11.5	12	2	954	32	63	15	4	942	28	74	0	0	1166	48	57	0	0	1166	48	57	4	4	1162	44	57	4	3	1163	44	57
<-11.6	>11.6	12	2	954	32	63	15	4	942	28	74	0	0	1166	48	57	0	0	1166	48	57	4	4	1162	44	57	4	3	1163	44	57
<-11.7	>11.7	12	2	954	32	63	15	4	942	28	74	0	0	1166	48	57	0	0	1166	48	57	4	4	1162	44	57	4	3	1163	44	57
<-11.8	>11.8	12	2	954	32	63	15	4	942	28	74	0	0	1166	48	57	0	0	1166	48	57	4	4	1162	44	57	4	3	1163	44	57
<-11.9	>11.9	12	2	954	32	63	15	4	942	28	74	0	0	1166	48	57	0	0	1166	48	57	4	3	1163	44	57	4	3	1163	44	57
<-12	>12	11	2	954	33	63	15	4	942	28	74	0	0	1166	48	57	0	0	1166	48	57	4	3	1163	44	57	4	3	1163	44	57
<-12.1	>12.1	11	2	954	33	63	15	4	942	28	74	0	0	1166	48	57	0	0	1166	48	57	4	3	1163	44	57	4	3	1163	44	57
<-12.2	>12.2	11	2	954	33	63	15	4	942	28	74	0	0	1166	48	57	0	0	1166	48	57	4	3	1163	44	57	4	3	1163	44	57
<-12.3	>12.3	11	2	954	33	63	15	4	942	28	74	0	0	1166	48	57	0	0	1166	48	57	4	3	1163	44	57	4	3	1163	44	57
<-12.4	>12.4	11	2	954	33	63	15	4	942	28	74	0	0	1166	48	57	0	0	1166	48	57	4	3	1163	44	57	4	2	1164	44	57
<-12.5	>12.5	10	2	954	34	63	15	4	942	28	74	0	0	1166	48	57	0	0	1166	48	57	4	3	1163	44	57	4	2	1164	44	57
<-12.6	>12.6	9	1	955	35	63	15	4	942	28	74	0	0	1166	48	57	0	0	1166	48	57	4	3	1163	44	57	4	2	1164	44	57
<-12.7	>12.7	9	1	955	35	63	14	4	942	29	74	0	0	1166	48	57	0	0	1166	48	57	4	3	1163	44	57	4	2	1164	44	57
<-12.8	>12.8	9	1	955	35	63	11	4	942	32	74	0	0	1166	48	57	0	0	1166	48	57	4	3	1163	44	57	4	2	1164	44	57
<-12.9	>12.9	8	1	955	36	63	10	3	943	33	74	0	0	1166	48	57	0	0	1166	48	57	4	2	1164	44	57	4	2	1164	44	57
<-13	>13	7	1	955	37	63	10	3	943	33	74	0	0	1166	48	57	0	0	1166	48	57	4	2	1164	44	57	4	2	1164	44	57
<-13.1	>13.1	7	1	955	37	63	10	2	944	33	74	0	0	1166	48	57	0	0	1166	48	57	4	2	1164	44	57	4	2	1164	44	57
<-13.2	>13.2	6	1	955	38	63	9	2	944	34	74	0	0	1166	48	57	0	0	1166	48	57	4	2	1164	44	57	4	2	1164	44	57
<-13.3	>13.3	6	1	955	38	63	8	2	944	35	74	0	0	1166	48	57	0	0	1166	48	57	4	2	1164	44	57	4	1	1165	44	57
<-13.4	>13.4	6	1	955	38	63	6	2	944	37	74	0	0	1166	48	57	0	0	1166	48	57	4	2	1164	44	57	4	1	1165	44	57
<-13.5	>13.5	6	1	955	38	63	6	2	944	37	74	0	0	1166	48	57	0	0	1166	48	57	4	2	1164	44	57	4	1	1165	44	57
<-13.6	>13.6	6	1	955	38	63	6	1	945	37	74	0	0	1166	48	57	0	0	1166	48	57	4	2	1164	44	57	4	1	1165	44	57
<-13.7	>13.7	5	1	955	39	63	6	1	945	37	74	0	0	1166	48	57	0	0	1166	48	57	4	2	1164	44	57	4	1	1165	44	57
<-13.8	>13.8	4	0	956	40	63	4	1	945	39	74	0	0	1166	48	57	0	0	1166	48	57	4	2	1164	44	57	4	1	1165	44	57
<-13.9	>13.9	4	0	956	40	63	4	1	945	39	74	0	0	1166	48	57	0	0	1166	48	57	4	1	1165	44	57	4	1	1165	44	57
<-14	>14	3	0	956	41	63	4	1	945	39	74	0	0	1166	48	57	0	0	1166	48	57	3	1	1165	45	57	4	1	1165	44	57
<-14.1	>14.1	3	0	956	41	63	4	0	946	39	74	0	0	1166	48	57	0	0	1166	48	57	2	1	1165	46	57	4	1	1165	44	57
<-14.2	>14.2	2	0	956	42	63	4	0	946	39	74	0	0	1166	48	57	0	0	1166	48	57	2	1	1165	46	57	4	1	1165	44	57
<-14.3	>14.3	1	0	956	43	63	3	0	946	40	74	0	0	1166	48	57	0	0	1166	48	57	2	1	1165	46	57	4	1	1165	44	57
<-14.4	>14.4	0	0	956	44	63	3	0	946	40	74	0	0	1166	48	57	0	0	1166	48	57	2	1	1165	46	57	3	1	1165	45	57
<-14.5	>14.5	0	0	956	44	63	2	0	946	41	74	0	0	1166	48	57	0	0	1166	48	57	2	1	1165	46	57	2	1	1165	46	57
<-14.6	>14.6	0	0	956	44	63	2	0	946	41	74	0	0	1166	48	57	0	0	1166	48	57	2	1	1165	46	57	2	1	1165	46	57
<-14.7	>14.7	0	0	956	44	63	2	0	946	41	74	0	0	1166	48	57	0	0	1166	48	57	2	1	1165	46	57	2	1	1165	46	57
<-14.8	>14.8	0	0	956	44	63	1	0	946	42	74	0	0	1166	48	57	0	0	1166	48	57	2	1	1165	46	57	2	1	1165	46	57
<-14.9	>14.9	0	0	956	44	63	0	0	946	43	74	0	0	1166	48	57	0	0	1166	48	57	1	1	1165	47	57	2	1	1165	46	57
<-15	>15	0	0	956	44	63	0	0	946	43	74	0	0	1166	48	57	0	0	1166	48	57	1	1	1165	47	57	2	1	1165	46	57
<-15.1	>15.1	0	0	956	44	63	0	0	946	43	74	0	0	1166	48	57	0	0	1166	48	57	1	1	1165	47	57	2	1	1165	46	57
<-15.2	>15.2	0	0	956	44	63	0	0	946	43	74	0	0	1166	48	57	0	0	1166	48	57	1	1	1165	47	57	2	1	1165	46	57
<-15.3	>15.3	0	0	956	44	63	0	0	946	43	74	0	0	1166	48	57	0	0	1166	48	57	1	1	1165	47	57	1	1	1165	47	57
<-15.4	>15.4	0	0	956	44	63	0	0	946	43	74	0	0	1166	48	57	0	0	1166	48	57	0	1	1165	48	57	1	1	1165	47	57
<-15.5	>15.5	0	0	956	44	63	0	0	946	43	74	0	0	1166	48	57	0	0	1166	48	57	0	1	1165	48	57	1	1	1165	47	57
<-15.6	>15.6	0	0	956	44	63	0	0	946	43	74	0	0	1166	48	57	0	0	1166	48	57	0	1	1165	48	57	1	1	1165	47	57
<-15.7	>15.7	0	0	956	44	63	0	0	946	43	74	0	0	1166	48	57	0	0	1166	48	57	0	1	1165	48	57	1	1	1165	47	57
<-15.8	>15.8	0	0	956	44	63	0	0	946	43	74	0	0	1166	48	57	0	0	1166	48	57	0	1	1165	48	57	0	1	1165	48	57
<-15.9	>15.9	0	0	956	44	63	0	0	946	43	74	0	0	1166	48	57	0	0	1166	48	57	0	1	1165	48	57	0	1	1165	48	57
<-16	>16	0	0	956	44	63	0	0	946	43	74	0	0	1166	48	57	0	0	1166	48	57	0	1	1165	48	57	0	1	1165	48	57
<-16.1	>16.1	0	0	956	44	63	0	0	946	43	74	0	0	1166	48	57	0	0	1166	48	57	0	1	1165	48	57	0	1	1165	48	57
<-16.2	>16.2	0	0	956	44	63	0	0	946	43	74	0	0	1166	48	57	0	0	1166	48	57	0	1	1165	48	57	0	1	1165	48	57
<-16.3	>16.3	0	0	956	44	63	0	0	946	43	74	0	0	1166	48	57	0	0	1166	48	57	0	1	1165	48	57	0	1	1165	48	57
<-16.4	>16.4	0	0	956	44	63	0	0	946	43	74	0	0	1166	48	57	0	0	1166	48	57	0	1	1165	48	57	0	1	1165	48	57
<-16.5	>16.5	0	0	956	44	63	0	0	946	43	74	0	0	1166	48	57	0	0	1166	48	57	0	1	1165	48	57	0	1	1165	48	57
<-16.6	>16.6	0	0	956	44	63	0	0	946	43	74	0	0	1166	48	57	0	0	1166	48	57	0	1	1165	48	57	0	1	1165	48	57
<-16.7	>16.7	0	0	956	44	63	0	0	946	43	74	0	0	1166	48	57	0	0	1166	48	57	0	1	1165	48	57	0	1	1165	48	57
<-16.8	>16.8	0	0	956	44	63	0	0	946	43	74	0	0	1166	48	57	0	0	1166	48	57	0	0	1166	48	57	0	1	1165	48	57
<-16.9	>16.9	0	0	956	44	63	0	0	946	43	74	0	0	1166	48	57	0	0	1166	48	57	0	0	1166	48	57	0	1	1165	48	57
<-17	>17	0	0	956	44	63	0	0	946	43	74	0	0	1166	48	57	0	0	1166	48	57	0	0	1166	48	57	0	1	1165	48	57
<-17.1	>17.1	0	0	956	44	63	0	0	946	43	74	0	0	1166	48	57	0	0	1166	48	57	0	0	1166	48	57	0	0	1166	48	57
<-17.2	>17.2	0	0	956	44	63	0	0	946	43	74	0	0	1166	48	57	0	0	1166	48	57	0	0	1166	48	57	0	0	1166	48	57
<-17.3	>17.3	0	0	956	44	63	0	0	946	43	74	0	0	1166	48	57	0	0	1166	48	57	0	0	1166	48	57	0	0	1166	48	57
<-17.4	>17.4	0	0	956	44	63	0	0	946	43	74	0	0	1166	48	57	0	0	1166	48	57	0	0	1166	48	57	0	0	1166	48	57
<-17.5	>17.5	0	0	956	44	63	0	0	946	43	74	0	0	1166	48	57	0	0	1166	48	57	0	0	1166	48	57	0	0	1166	48	57
<-17.6	>17.6	0	0	956	44	63	0	0	946	43	74	0	0	1166	48	57	0	0	1166	48	57	0	0	1166	48	57	0	0	1166	48	57
<-17.7	>17.7	0	0	956	44	63	0	0	946	43	74	0	0	1166	48	57	0	0	1166	48	57	0	0	1166	48	57	0	0	1166	48	57
<-17.8	>17.8	0	0	956	44	63	0	0	946	43	74	0	0	1166	48	57	0	0	1166	48	57	0	0	1166	48	57	0	0	1166	48	57
<-17.9	>17.9	0	0	956	44	63	0	0	946	43	74	0	0	1166	48	57	0	0	1166	48	57	0	0	1166	48	57	0	0	1166	48	57
<-18	>18	0	0	956	44	63	0	0	946	43	74	0	0	1166	48	57	0	0	1166	48	57	0	0	1166	48	57	0	0	1166	48	57
<-18.1	>18.1	0	0	956	44	63	0	0	946	43	74	0	0	1166	48	57	0	0	1166	48	57	0	0	1166	48	57	0	0	1166	48	57
<-18.2	>18.2	0	0	956	44	63	0	0	946	43	74	0	0	1166	48	57	0	0	1166	48	57	0	0	1166	48	57	0	0	1166	48	57
<-18.3	>18.3	0	0	956	44	63	0	0	946	43	74	0	0	1166	48	57	0	0	1166	48	57	0	0	1166	48	57	0	0	1166	48	57
<-18.4	>18.4	0	0	956	44	63	0	0	946	43	74	0	0	1166	48	57	0	0	1166	48	57	0	0	1166	48	57	0	0	1166	48	57
<-18.5	>18.5	0	0	956	44	63	0	0	946	43	74	0	0	1166	48	57	0	0	1166	48	57	0	0	1166	48	57	0	0	1166	48	57
<-18.6	>18.6	0	0	956	44	63	0	0	946	43	74	0	0	1166	48	57	0	0	1166	48	57	0	0	1166	48	57	0	0	1166	48	57
<-18.7	>18.7	0	0	956	44	63	0	0	946	43	74	0	0	1166	48	57	0	0	1166	48	57	0	0	1166	48	57	0	0	1166	48	57
<-18.8	>18.8	0	0	956	44	63	0	0	946	43	74	0	0	1166	48	57	0	0	1166	48	57	0	0	1166	48	57	0	0	1166	48	57
<-18.9	>18.9	0	0	956	44	63	0	0	946	43	74	0	0	1166	48	57	0	0	1166	48	57	0	0	1166	48	57	0	0	1166	48	57
<-19	>19	0	0	956	44	63	0	0	946	43	74	0	0	1166	48	57	0	0	1166	48	57	0	0	1166	48	57	0	0	1166	48	57
<-19.1	>19.1	0	0	956	44	63	0	0	946	43	74	0	0	1166	48	57	0	0	1166	48	57	0	0	1166	48	57	0	0	1166	48	57
<-19.2	>19.2	0	0	956	44	63	0	0	946	43	74	0	0	1166	48	57	0	0	1166	48	57	0	0	1166	48	57	0	0	1166	48	57
<-19.3	>19.3	0	0	956	44	63	0	0	946	43	74	0	0	1166	48	57	0	0	1166	48	57	0	0	1166	48	57	0	0	1166	48	57
<-19.4	>19.4	0	0	956	44	63	0	0	946	43	74	0	0	1166	48	57	0	0	1166	48	57	0	0	1166	48	57	0	0	1166	48	57
<-19.5	>19.5	0	0	956	44	63	0	0	946	43	74	0	0	1166	48	57	0	0	1166	48	57	0	0	1166	48	57	0	0	1166	48	57
<-19.6	>19.6	0	0	956	44	63	0	0	946	43	74	0	0	1166	48	57	0	0	1166	48	57	0	0	1166	48	57	0	0	1166	48	57
<-19.7	>19.7	0	0	956	44	63	0	0	946	43	74	0	0	1166	48	57	0	0	1166	48	57	0	0	1166	48	57	0	0	1166	48	57
<-19.8	>19.8	0	0	956	44	63	0	0	946	43	74	0	0	1166	48	57	0	0	1166	48	57	0	0	1166	48	57	0	0	1166	48	57
<-19.9	>19.9	0	0	956	44	63	0	0	946	43	74	0	0	1166	48	57	0	0	1166	48	57	0	0	1166	48	57	0	0	1166	48	57
<-20	>20	0	0	956	44	63	0	0	946	43	74	0	0	1166	48	57	0	0	1166	48	57	0	0	1166	48	57	0	0	1166	48	57
<-20.1	>20.1	0	0	956	44	63	0	0	946	43	74	0	0	1166	48	57	0	0	1166	48	57	0	0	1166	48	57	0	0	1166	48	57
<-20.2	>20.2	0	0	956	44	63	0	0	946	43	74	0	0	1166	48	57	0	0	1166	48	57	0	0	1166	48	57	0	0	1166	48	57
<-20.3	>20.3	0	0	956	44	63	0	0	946	43	74	0	0	1166	48	57	0	0	1166	48	57	0	0	1166	48	57	0	0	1166	48	57
<-20.4	>20.4	0	0	956	44	63	0	0	946	43	74	0	0	1166	48	57	0	0	1166	48	57	0	0	1166	48	57	0	0	1166	48	57
<-20.5	>20.5	0	0	956	44	63	0	0	946	43	74	0	0	1166	48	57	0	0	1166	48	57	0	0	1166	48	57	0	0	1166	48	57
<-20.6	>20.6	0	0	956	44	63	0	0	946	43	74	0	0	1166	48	57	0	0	1166	48	57	0	0	1166	48	57	0	0	1166	48	57
<-20.7	>20.7	0	0	956	44	63	0	0	946	43	74	0	0	1166	48	57	0	0	1166	48	57	0	0	1166	48	57	0	0	1166	48	57
<-20.8	>20.8	0	0	956	44	63	0	0	946	43	74	0	0	1166	48	57	0	0	1166	48	57	0	0	1166	48	57	0	0	1166	48	57
<-20.9	>20.9	0	0	956	44	63	0	0	946	43	74	0	0	1166	48	57	0	0	1166	48	57	0	0	1166	48	57	0	0	1166	48	57
<-21	>21	0	0	956	44	63	0	0	946	43	74	0	0	1166	48	57	0	0	1166	48	57	0	0	1166	48	57	0	0	1166	48	57
<-21.1	>21.1	0	0	956	44	63	0	0	946	43	74	0	0	1166	48	57	0	0	1166	48	57	0	0	1166	48	57	0	0	1166	48	57
<-21.2	>21.2	0	0	956	44	63	0	0	946	43	74	0	0	1166	48	57	0	0	1166	48	57	0	0	1166	48	57	0	0	1166	48	57
<-21.3	>21.3	0	0	956	44	63	0	0	946	43	74	0	0	1166	48	57	0	0	1166	48	57	0	0	1166	48	57	0	0	1166	48	57
<-21.4	>21.4	0	0	956	44	63	0	0	946	43	74	0	0	1166	48	57	0	0	1166	48	57	0	0	1166	48	57	0	0	1166	48	57
<-21.5	>21.5	0	0	956	44	63	0	0	946	43	74	0	0	1166	48	57	0	0	1166	48	57	0	0	1166	48	57	0	0	1166	48	57
<-21.6	>21.6	0	0	956	44	63	0	0	946	43	74	0	0	1166	48	57	0	0	1166	48	57	0	0	1166	48	57	0	0	1166	48	57
<-21.7	>21.7	0	0	956	44	63	0	0	946	43	74	0	0	1166	48	57	0	0	1166	48	57	0	0	1166	48	57	0	0	1166	48	57
<-21.8	>21.8	0	0	956	44	63	0	0	946	43	74	0	0	1166	48	57	0	0	1166	48	57	0	0	1166	48	57	0	0	1166	48	57
<-21.9	>21.9	0	0	956	44	63	0	0	946	43	74	0	0	1166	48	57	0	0	1166	48	57	0	0	1166	48	57	0	0	1166	48	57
<-22	>22	0	0	956	44	63	0	0	946	43	74	0	0	1166	48	57	0	0	1166	48	57	0	0	1166	48	57	0	0	1166	48	57
<-22.1	>22.1	0	0	956	44	63	0	0	946	43	74	0	0	1166	48	57	0	0	1166	48	57	0	0	1166	48	57	0	0	1166	48	57
<-22.2	>22.2	0	0	956	44	63	0	0	946	43	74	0	0	1166	48	57	0	0	1166	48	57	0	0	1166	48	57	0	0	1166	48	57
<-22.3	>22.3	0	0	956	44	63	0	0	946	43	74	0	0	1166	48	57	0	0	1166	48	57	0	0	1166	48	57	0	0	1166	48	57
<-22.4	>22.4	0	0	956	44	63	0	0	946	43	74	0	0	1166	48	57	0	0	1166	48	57	0	0	1166	48	57	0	0	1166	48	57
<-22.5	>22.5	0	0	956	44	63	0	0	946	43	74	0	0	1166	48	57	0	0	1166	48	57	0	0	1166	48	57	0	0	1166	48	57
<-22.6	>22.6	0	0	956	44	63	0	0	946	43	74	0	0	1166	48	57	0	0	1166	48	57	0	0	1166	48	57	0	0	1166	48	57
<-22.7	>22.7	0	0	956	44	63	0	0	946	43	74	0	0	1166	48	57	0	0	1166	48	57	0	0	1166	48	57	0	0	1166	48	57
<-22.8	>22.8	0	0	956	44	63	0	0	946	43	74	0	0	1166	48	57	0	0	1166	48	57	0	0	1166	48	57	0	0	1166	48	57
<-22.9	>22.9	0	0	956	44	63	0	0	946	43	74	0	0	1166	48	57	0	0	1166	48	57	0	0	1166	48	57	0	0	1166	48	57
<-23	>23	0	0	956	44	63	0	0	946	43	74	0	0	1166	48	57	0	0	1166	48	57	0	0	1166	48	57	0	0	1166	48	57
<-23.1	>23.1	0	0	956	44	63	0	0	946	43	74	0	0	1166	48	57	0	0	1166	48	57	0	0	1166	48	57	0	0	1166	48	57
<-23.2	>23.2	0	0	956	44	63	0	0	946	43	74	0	0	1166	48	57	0	0	1166	48	57	0	0	1166	48	57	0	0	1166	48	57
<-23.3	>23.3	0	0	956	44	63	0	0	946	43	74	0	0	1166	48	57	0	0	1166	48	57	0	0	1166	48	57	0	0	1166	48	57
<-23.4	>23.4	0	0	956	44	63	0	0	946	43	74	0	0	1166	48	57	0	0	1166	48	57	0	0	1166	48	57	0	0	1166	48	57
<-23.5	>23.5	0	0	956	44	63	0	0	946	43	74	0	0	1166	48	57	0	0	1166	48	57	0	0	1166	48	57	0	0	1166	48	57
<-23.6	>23.6	0	0	956	44	63	0	0	946	43	74	0	0	1166	48	57	0	0	1166	48	57	0	0	1166	48	57	0	0	1166	48	57
<-23.7	>23.7	0	0	956	44	63	0	0	946	43	74	0	0	1166	48	57	0	0	1166	48	57	0	0	1166	48	57	0	0	1166	48	57
<-23.8	>23.8	0	0	956	44	63	0	0	946	43	74	0	0	1166	48	57	0	0	1166	48	57	0	0	1166	48	57	0	0	1166	48	57
<-23.9	>23.9	0	0	956	44	63	0	0	946	43	74	0	0	1166	48	57	0	0	1166	48	57	0	0	1166	48	57	0	0	1166	48	57
<-24	>24	0	0	956	44	63	0	0	946	43	74	0	0	1166	48	57	0	0	1166	48	57	0	0	1166	48	57	0	0	1166	48	57
<-24.1	>24.1	0	0	956	44	63	0	0	946	43	74	0	0	1166	48	57	0	0	1166	48	57	0	0	1166	48	57	0	0	1166	48	57
<-24.2	>24.2	0	0	956	44	63	0	0	946	43	74	0	0	1166	48	57	0	0	1166	48	57	0	0	1166	48	57	0	0	1166	48	57
<-24.3	>24.3	0	0	956	44	63	0	0	946	43	74	0	0	1166	48	57	0	0	1166	48	57	0	0	1166	48	57	0	0	1166	48	57
<-24.4	>24.4	0	0	956	44	63	0	0	946	43	74	0	0	1166	48	57	0	0	1166	48	57	0	0	1166	48	57	0	0	1166	48	57
<-24.5	>24.5	0	0	956	44	63	0	0	946	43	74	0	0	1166	48	57	0	0	1166	48	57	0	0	1166	48	57	0	0	1166	48	57
<-24.6	>24.6	0	0	956	44	63	0	0	946	43	74	0	0	1166	48	57	0	0	1166	48	57	0	0	1166	48	57	0	0	1166	48	57
<-24.7	>24.7	0	0	956	44	63	0	0	946	43	74	0	0	1166	48	57	0	0	1166	48	57	0	0	1166	48	57	0	0	1166	48	57
<-24.8	>24.8	0	0	956	44	63	0	0	946	43	74	0	0	1166	48	57	0	0	1166	48	57	0	0	1166	48	57	0	0	1166	48	57
<-24.9	>24.9	0	0	956	44	63	0	0	946	43	74	0	0	1166	48	57	0	0	1166	48	57	0	0	1166	48	57	0	0	1166	48	57
<-25	>25	0	0	956	44	63	0	0	946	43	74	0	0	1166	48	57	0	0	1166	48	57	0	0	1166	48	57	0	0	1166	48	57

## Sheet: P6-vs-P9
Variation of TPs, TNs, FPs, and FNs as a function of the LR threshold for the P6-vs-P9 comparison, based on the differential analysis results obtained with the main dataset (PXD001819) using the six quantification approaches.
LR threshold		MQ-I					MQ-L					PD-I					PD-nI					PD-A					PD-nA
		TPs	FPs	TNs	FNs	MVs	TPs	FPs	TNs	FNs	MVs	TPs	FPs	TNs	FNs	MVs	TPs	FPs	TNs	FNs	MVs	TPs	FPs	TNs	FNs	MVs	TPs	FPs	TNs	FNs	MVs
<-0	>0	0	12	960	8	83	0	44	916	8	95	1	44	1134	32	60	1	56	1122	32	60	4	405	773	29	60	3	55	1123	30	60
<-0.1	>0.1	0	12	960	8	83	0	42	918	8	95	1	44	1134	32	60	1	54	1124	32	60	4	400	778	29	60	3	49	1129	30	60
<-0.2	>0.2	0	12	960	8	83	0	42	918	8	95	1	44	1134	32	60	1	54	1124	32	60	4	400	778	29	60	3	49	1129	30	60
<-0.3	>0.3	0	12	960	8	83	0	34	926	8	95	1	39	1139	32	60	1	42	1136	32	60	4	313	865	29	60	3	38	1140	30	60
<-0.4	>0.4	0	12	960	8	83	0	27	933	8	95	1	32	1146	32	60	1	31	1147	32	60	3	162	1016	30	60	3	33	1145	30	60
<-0.5	>0.5	0	12	960	8	83	0	25	935	8	95	1	28	1150	32	60	1	30	1148	32	60	3	84	1094	30	60	3	27	1151	30	60
<-0.6	>0.6	0	12	960	8	83	0	20	940	8	95	1	24	1154	32	60	1	25	1153	32	60	3	56	1122	30	60	3	23	1155	30	60
<-0.7	>0.7	0	11	961	8	83	0	18	942	8	95	1	20	1158	32	60	1	20	1158	32	60	3	45	1133	30	60	3	22	1156	30	60
<-0.8	>0.8	0	10	962	8	83	0	17	943	8	95	1	15	1163	32	60	1	17	1161	32	60	3	35	1143	30	60	3	22	1156	30	60
<-0.9	>0.9	0	9	963	8	83	0	16	944	8	95	1	14	1164	32	60	1	16	1162	32	60	3	33	1145	30	60	3	20	1158	30	60
<-1	>1	0	8	964	8	83	0	14	946	8	95	1	11	1167	32	60	1	15	1163	32	60	3	30	1148	30	60	3	17	1161	30	60
<-1.1	>1.1	0	8	964	8	83	0	14	946	8	95	1	11	1167	32	60	1	13	1165	32	60	3	26	1152	30	60	3	16	1162	30	60
<-1.2	>1.2	0	8	964	8	83	0	14	946	8	95	1	11	1167	32	60	1	12	1166	32	60	3	22	1156	30	60	3	16	1162	30	60
<-1.3	>1.3	0	8	964	8	83	0	13	947	8	95	1	11	1167	32	60	1	12	1166	32	60	3	21	1157	30	60	3	15	1163	30	60
<-1.4	>1.4	0	8	964	8	83	0	13	947	8	95	1	10	1168	32	60	1	12	1166	32	60	3	19	1159	30	60	3	15	1163	30	60
<-1.5	>1.5	0	8	964	8	83	0	13	947	8	95	1	10	1168	32	60	1	12	1166	32	60	3	17	1161	30	60	3	15	1163	30	60
<-1.6	>1.6	0	8	964	8	83	0	13	947	8	95	1	10	1168	32	60	1	11	1167	32	60	3	15	1163	30	60	3	14	1164	30	60
<-1.7	>1.7	0	8	964	8	83	0	13	947	8	95	1	10	1168	32	60	1	10	1168	32	60	3	15	1163	30	60	3	14	1164	30	60
<-1.8	>1.8	0	8	964	8	83	0	13	947	8	95	1	9	1169	32	60	1	10	1168	32	60	3	15	1163	30	60	3	14	1164	30	60
<-1.9	>1.9	0	8	964	8	83	0	13	947	8	95	1	9	1169	32	60	1	10	1168	32	60	3	15	1163	30	60	3	14	1164	30	60
<-2	>2	0	8	964	8	83	0	13	947	8	95	1	9	1169	32	60	1	10	1168	32	60	3	15	1163	30	60	3	14	1164	30	60
<-2.1	>2.1	0	8	964	8	83	0	13	947	8	95	1	9	1169	32	60	1	10	1168	32	60	3	15	1163	30	60	3	13	1165	30	60
<-2.2	>2.2	0	8	964	8	83	0	13	947	8	95	1	9	1169	32	60	1	10	1168	32	60	3	14	1164	30	60	3	13	1165	30	60
<-2.3	>2.3	0	8	964	8	83	0	13	947	8	95	1	9	1169	32	60	1	10	1168	32	60	3	14	1164	30	60	3	12	1166	30	60
<-2.4	>2.4	0	8	964	8	83	0	13	947	8	95	1	9	1169	32	60	1	10	1168	32	60	3	13	1165	30	60	3	12	1166	30	60
<-2.5	>2.5	0	8	964	8	83	0	13	947	8	95	1	9	1169	32	60	1	9	1169	32	60	3	12	1166	30	60	2	12	1166	31	60
<-2.6	>2.6	0	8	964	8	83	0	13	947	8	95	1	9	1169	32	60	1	9	1169	32	60	3	12	1166	30	60	2	12	1166	31	60
<-2.7	>2.7	0	8	964	8	83	0	13	947	8	95	1	8	1170	32	60	1	9	1169	32	60	2	12	1166	31	60	2	12	1166	31	60
<-2.8	>2.8	0	8	964	8	83	0	13	947	8	95	1	8	1170	32	60	1	9	1169	32	60	2	12	1166	31	60	2	12	1166	31	60
<-2.9	>2.9	0	8	964	8	83	0	13	947	8	95	1	8	1170	32	60	1	9	1169	32	60	2	12	1166	31	60	2	12	1166	31	60
<-3	>3	0	8	964	8	83	0	13	947	8	95	1	8	1170	32	60	1	9	1169	32	60	2	12	1166	31	60	2	12	1166	31	60
<-3.1	>3.1	0	8	964	8	83	0	13	947	8	95	1	8	1170	32	60	1	9	1169	32	60	2	12	1166	31	60	2	12	1166	31	60
<-3.2	>3.2	0	8	964	8	83	0	13	947	8	95	1	8	1170	32	60	1	9	1169	32	60	2	12	1166	31	60	2	12	1166	31	60
<-3.3	>3.3	0	8	964	8	83	0	13	947	8	95	1	8	1170	32	60	1	9	1169	32	60	2	11	1167	31	60	2	12	1166	31	60
<-3.4	>3.4	0	8	964	8	83	0	13	947	8	95	1	8	1170	32	60	1	9	1169	32	60	2	11	1167	31	60	2	12	1166	31	60
<-3.5	>3.5	0	8	964	8	83	0	13	947	8	95	1	8	1170	32	60	1	9	1169	32	60	2	11	1167	31	60	2	11	1167	31	60
<-3.6	>3.6	0	8	964	8	83	0	13	947	8	95	1	8	1170	32	60	1	9	1169	32	60	2	11	1167	31	60	2	11	1167	31	60
<-3.7	>3.7	0	8	964	8	83	0	13	947	8	95	1	8	1170	32	60	1	9	1169	32	60	2	11	1167	31	60	2	11	1167	31	60
<-3.8	>3.8	0	8	964	8	83	0	13	947	8	95	1	8	1170	32	60	1	9	1169	32	60	2	11	1167	31	60	2	11	1167	31	60
<-3.9	>3.9	0	8	964	8	83	0	13	947	8	95	1	8	1170	32	60	1	9	1169	32	60	2	11	1167	31	60	2	11	1167	31	60
<-4	>4	0	8	964	8	83	0	13	947	8	95	1	8	1170	32	60	1	9	1169	32	60	2	11	1167	31	60	2	11	1167	31	60
<-4.1	>4.1	0	8	964	8	83	0	13	947	8	95	1	8	1170	32	60	1	9	1169	32	60	2	11	1167	31	60	2	11	1167	31	60
<-4.2	>4.2	0	8	964	8	83	0	13	947	8	95	1	8	1170	32	60	1	9	1169	32	60	2	11	1167	31	60	2	11	1167	31	60
<-4.3	>4.3	0	8	964	8	83	0	13	947	8	95	1	8	1170	32	60	1	9	1169	32	60	2	11	1167	31	60	2	11	1167	31	60
<-4.4	>4.4	0	8	964	8	83	0	13	947	8	95	1	8	1170	32	60	1	9	1169	32	60	2	11	1167	31	60	2	11	1167	31	60
<-4.5	>4.5	0	8	964	8	83	0	13	947	8	95	1	8	1170	32	60	1	9	1169	32	60	2	11	1167	31	60	2	11	1167	31	60
<-4.6	>4.6	0	8	964	8	83	0	13	947	8	95	1	8	1170	32	60	1	9	1169	32	60	2	11	1167	31	60	2	11	1167	31	60
<-4.7	>4.7	0	8	964	8	83	0	13	947	8	95	1	8	1170	32	60	1	9	1169	32	60	2	11	1167	31	60	2	11	1167	31	60
<-4.8	>4.8	0	8	964	8	83	0	13	947	8	95	1	8	1170	32	60	1	9	1169	32	60	2	11	1167	31	60	2	11	1167	31	60
<-4.9	>4.9	0	8	964	8	83	0	13	947	8	95	1	8	1170	32	60	1	9	1169	32	60	2	11	1167	31	60	2	11	1167	31	60
<-5	>5	0	8	964	8	83	0	13	947	8	95	1	8	1170	32	60	1	9	1169	32	60	2	11	1167	31	60	2	11	1167	31	60
<-5.1	>5.1	0	8	964	8	83	0	13	947	8	95	1	8	1170	32	60	1	9	1169	32	60	2	11	1167	31	60	2	11	1167	31	60
<-5.2	>5.2	0	8	964	8	83	0	13	947	8	95	1	8	1170	32	60	1	9	1169	32	60	2	11	1167	31	60	2	11	1167	31	60
<-5.3	>5.3	0	8	964	8	83	0	13	947	8	95	1	8	1170	32	60	1	8	1170	32	60	2	11	1167	31	60	2	11	1167	31	60
<-5.4	>5.4	0	8	964	8	83	0	13	947	8	95	1	8	1170	32	60	1	8	1170	32	60	2	11	1167	31	60	2	11	1167	31	60
<-5.5	>5.5	0	8	964	8	83	0	12	948	8	95	1	8	1170	32	60	1	8	1170	32	60	2	11	1167	31	60	2	11	1167	31	60
<-5.6	>5.6	0	8	964	8	83	0	12	948	8	95	1	8	1170	32	60	1	8	1170	32	60	2	11	1167	31	60	2	11	1167	31	60
<-5.7	>5.7	0	8	964	8	83	0	12	948	8	95	1	8	1170	32	60	1	8	1170	32	60	2	11	1167	31	60	2	11	1167	31	60
<-5.8	>5.8	0	8	964	8	83	0	12	948	8	95	1	8	1170	32	60	1	8	1170	32	60	2	11	1167	31	60	2	11	1167	31	60
<-5.9	>5.9	0	8	964	8	83	0	12	948	8	95	1	8	1170	32	60	1	8	1170	32	60	2	11	1167	31	60	2	11	1167	31	60
<-6	>6	0	8	964	8	83	0	12	948	8	95	1	8	1170	32	60	1	8	1170	32	60	2	11	1167	31	60	2	11	1167	31	60
<-6.1	>6.1	0	8	964	8	83	0	12	948	8	95	1	8	1170	32	60	1	8	1170	32	60	2	11	1167	31	60	2	11	1167	31	60
<-6.2	>6.2	0	8	964	8	83	0	12	948	8	95	1	8	1170	32	60	1	8	1170	32	60	2	11	1167	31	60	2	11	1167	31	60
<-6.3	>6.3	0	8	964	8	83	0	12	948	8	95	1	8	1170	32	60	1	8	1170	32	60	2	11	1167	31	60	2	11	1167	31	60
<-6.4	>6.4	0	8	964	8	83	0	12	948	8	95	1	8	1170	32	60	1	8	1170	32	60	2	11	1167	31	60	2	11	1167	31	60
<-6.5	>6.5	0	8	964	8	83	0	12	948	8	95	1	8	1170	32	60	1	8	1170	32	60	2	11	1167	31	60	2	11	1167	31	60
<-6.6	>6.6	0	8	964	8	83	0	12	948	8	95	1	8	1170	32	60	1	8	1170	32	60	2	11	1167	31	60	2	11	1167	31	60
<-6.7	>6.7	0	8	964	8	83	0	12	948	8	95	1	8	1170	32	60	1	8	1170	32	60	2	11	1167	31	60	2	11	1167	31	60
<-6.8	>6.8	0	8	964	8	83	0	12	948	8	95	1	8	1170	32	60	1	8	1170	32	60	2	11	1167	31	60	2	11	1167	31	60
<-6.9	>6.9	0	8	964	8	83	0	12	948	8	95	1	8	1170	32	60	1	8	1170	32	60	2	11	1167	31	60	2	11	1167	31	60
<-7	>7	0	8	964	8	83	0	12	948	8	95	1	8	1170	32	60	1	8	1170	32	60	2	11	1167	31	60	2	11	1167	31	60
<-7.1	>7.1	0	8	964	8	83	0	12	948	8	95	1	8	1170	32	60	1	8	1170	32	60	2	11	1167	31	60	2	11	1167	31	60
<-7.2	>7.2	0	8	964	8	83	0	12	948	8	95	0	8	1170	33	60	1	8	1170	32	60	2	11	1167	31	60	2	11	1167	31	60
<-7.3	>7.3	0	8	964	8	83	0	12	948	8	95	0	7	1171	33	60	1	8	1170	32	60	2	11	1167	31	60	2	11	1167	31	60
<-7.4	>7.4	0	8	964	8	83	0	12	948	8	95	0	7	1171	33	60	0	8	1170	33	60	2	11	1167	31	60	2	11	1167	31	60
<-7.5	>7.5	0	8	964	8	83	0	12	948	8	95	0	7	1171	33	60	0	8	1170	33	60	2	11	1167	31	60	2	11	1167	31	60
<-7.6	>7.6	0	8	964	8	83	0	12	948	8	95	0	7	1171	33	60	0	7	1171	33	60	2	11	1167	31	60	2	11	1167	31	60
<-7.7	>7.7	0	8	964	8	83	0	12	948	8	95	0	6	1172	33	60	0	7	1171	33	60	2	11	1167	31	60	2	11	1167	31	60
<-7.8	>7.8	0	8	964	8	83	0	12	948	8	95	0	5	1173	33	60	0	7	1171	33	60	2	11	1167	31	60	2	11	1167	31	60
<-7.9	>7.9	0	8	964	8	83	0	12	948	8	95	0	5	1173	33	60	0	7	1171	33	60	2	11	1167	31	60	2	11	1167	31	60
<-8	>8	0	8	964	8	83	0	12	948	8	95	0	4	1174	33	60	0	5	1173	33	60	2	11	1167	31	60	1	11	1167	32	60
<-8.1	>8.1	0	8	964	8	83	0	12	948	8	95	0	4	1174	33	60	0	5	1173	33	60	2	11	1167	31	60	1	11	1167	32	60
<-8.2	>8.2	0	8	964	8	83	0	12	948	8	95	0	4	1174	33	60	0	4	1174	33	60	1	11	1167	32	60	1	11	1167	32	60
<-8.3	>8.3	0	8	964	8	83	0	12	948	8	95	0	4	1174	33	60	0	4	1174	33	60	1	11	1167	32	60	1	11	1167	32	60
<-8.4	>8.4	0	8	964	8	83	0	12	948	8	95	0	4	1174	33	60	0	4	1174	33	60	1	11	1167	32	60	1	11	1167	32	60
<-8.5	>8.5	0	8	964	8	83	0	12	948	8	95	0	4	1174	33	60	0	4	1174	33	60	1	11	1167	32	60	1	11	1167	32	60
<-8.6	>8.6	0	8	964	8	83	0	12	948	8	95	0	3	1175	33	60	0	4	1174	33	60	1	11	1167	32	60	1	11	1167	32	60
<-8.7	>8.7	0	8	964	8	83	0	11	949	8	95	0	3	1175	33	60	0	4	1174	33	60	1	11	1167	32	60	1	11	1167	32	60
<-8.8	>8.8	0	8	964	8	83	0	11	949	8	95	0	3	1175	33	60	0	4	1174	33	60	1	11	1167	32	60	1	11	1167	32	60
<-8.9	>8.9	0	8	964	8	83	0	11	949	8	95	0	2	1176	33	60	0	3	1175	33	60	1	10	1168	32	60	1	11	1167	32	60
<-9	>9	0	8	964	8	83	0	11	949	8	95	0	1	1177	33	60	0	3	1175	33	60	1	10	1168	32	60	1	11	1167	32	60
<-9.1	>9.1	0	8	964	8	83	0	11	949	8	95	0	1	1177	33	60	0	2	1176	33	60	1	10	1168	32	60	1	11	1167	32	60
<-9.2	>9.2	0	8	964	8	83	0	11	949	8	95	0	1	1177	33	60	0	1	1177	33	60	1	10	1168	32	60	1	11	1167	32	60
<-9.3	>9.3	0	8	964	8	83	0	11	949	8	95	0	1	1177	33	60	0	1	1177	33	60	1	10	1168	32	60	1	10	1168	32	60
<-9.4	>9.4	0	8	964	8	83	0	11	949	8	95	0	1	1177	33	60	0	1	1177	33	60	1	10	1168	32	60	1	10	1168	32	60
<-9.5	>9.5	0	8	964	8	83	0	11	949	8	95	0	1	1177	33	60	0	1	1177	33	60	1	10	1168	32	60	1	10	1168	32	60
<-9.6	>9.6	0	8	964	8	83	0	11	949	8	95	0	1	1177	33	60	0	1	1177	33	60	1	10	1168	32	60	1	10	1168	32	60
<-9.7	>9.7	0	8	964	8	83	0	11	949	8	95	0	1	1177	33	60	0	1	1177	33	60	1	10	1168	32	60	1	10	1168	32	60
<-9.8	>9.8	0	8	964	8	83	0	11	949	8	95	0	1	1177	33	60	0	1	1177	33	60	1	10	1168	32	60	1	10	1168	32	60
<-9.9	>9.9	0	8	964	8	83	0	11	949	8	95	0	1	1177	33	60	0	1	1177	33	60	1	10	1168	32	60	1	10	1168	32	60
<-10	>10	0	8	964	8	83	0	11	949	8	95	0	1	1177	33	60	0	1	1177	33	60	1	10	1168	32	60	1	10	1168	32	60
<-10.1	>10.1	0	8	964	8	83	0	11	949	8	95	0	0	1178	33	60	0	1	1177	33	60	1	10	1168	32	60	1	10	1168	32	60
<-10.2	>10.2	0	8	964	8	83	0	11	949	8	95	0	0	1178	33	60	0	1	1177	33	60	1	10	1168	32	60	1	10	1168	32	60
<-10.3	>10.3	0	8	964	8	83	0	11	949	8	95	0	0	1178	33	60	0	1	1177	33	60	1	10	1168	32	60	1	10	1168	32	60
<-10.4	>10.4	0	8	964	8	83	0	11	949	8	95	0	0	1178	33	60	0	0	1178	33	60	1	10	1168	32	60	1	10	1168	32	60
<-10.5	>10.5	0	8	964	8	83	0	11	949	8	95	0	0	1178	33	60	0	0	1178	33	60	1	10	1168	32	60	1	10	1168	32	60
<-10.6	>10.6	0	8	964	8	83	0	11	949	8	95	0	0	1178	33	60	0	0	1178	33	60	1	10	1168	32	60	1	10	1168	32	60
<-10.7	>10.7	0	8	964	8	83	0	11	949	8	95	0	0	1178	33	60	0	0	1178	33	60	1	10	1168	32	60	1	10	1168	32	60
<-10.8	>10.8	0	8	964	8	83	0	11	949	8	95	0	0	1178	33	60	0	0	1178	33	60	1	10	1168	32	60	1	10	1168	32	60
<-10.9	>10.9	0	8	964	8	83	0	11	949	8	95	0	0	1178	33	60	0	0	1178	33	60	1	10	1168	32	60	1	10	1168	32	60
<-11	>11	0	8	964	8	83	0	11	949	8	95	0	0	1178	33	60	0	0	1178	33	60	1	10	1168	32	60	1	10	1168	32	60
<-11.1	>11.1	0	8	964	8	83	0	11	949	8	95	0	0	1178	33	60	0	0	1178	33	60	1	10	1168	32	60	1	10	1168	32	60
<-11.2	>11.2	0	7	964	9	83	0	11	949	8	95	0	0	1178	33	60	0	0	1178	33	60	1	10	1168	32	60	1	10	1168	32	60
<-11.3	>11.3	0	7	964	9	83	0	11	949	8	95	0	0	1178	33	60	0	0	1178	33	60	1	10	1168	32	60	1	10	1168	32	60
<-11.4	>11.4	0	6	965	9	83	0	10	950	8	95	0	0	1178	33	60	0	0	1178	33	60	1	10	1168	32	60	1	10	1168	32	60
<-11.5	>11.5	0	6	965	9	83	0	8	951	9	95	0	0	1178	33	60	0	0	1178	33	60	1	10	1168	32	60	1	10	1168	32	60
<-11.6	>11.6	0	6	965	9	83	0	7	952	9	95	0	0	1178	33	60	0	0	1178	33	60	1	10	1168	32	60	1	10	1168	32	60
<-11.7	>11.7	0	6	965	9	83	0	7	952	9	95	0	0	1178	33	60	0	0	1178	33	60	1	9	1169	32	60	1	10	1168	32	60
<-11.8	>11.8	0	6	965	9	83	0	5	953	10	95	0	0	1178	33	60	0	0	1178	33	60	1	9	1169	32	60	1	10	1168	32	60
<-11.9	>11.9	0	6	965	9	83	0	5	953	10	95	0	0	1178	33	60	0	0	1178	33	60	1	9	1169	32	60	1	10	1168	32	60
<-12	>12	0	6	965	9	83	0	5	953	10	95	0	0	1178	33	60	0	0	1178	33	60	0	9	1169	33	60	1	10	1168	32	60
<-12.1	>12.1	0	5	966	9	83	0	5	953	10	95	0	0	1178	33	60	0	0	1178	33	60	0	9	1169	33	60	1	10	1168	32	60
<-12.2	>12.2	0	5	966	9	83	0	5	953	10	95	0	0	1178	33	60	0	0	1178	33	60	0	9	1169	33	60	1	10	1168	32	60
<-12.3	>12.3	0	5	966	9	83	0	5	953	10	95	0	0	1178	33	60	0	0	1178	33	60	0	8	1170	33	60	1	9	1169	32	60
<-12.4	>12.4	0	4	967	9	83	0	4	954	10	95	0	0	1178	33	60	0	0	1178	33	60	0	7	1171	33	60	0	9	1169	33	60
<-12.5	>12.5	0	3	967	10	83	0	4	954	10	95	0	0	1178	33	60	0	0	1178	33	60	0	7	1171	33	60	0	9	1169	33	60
<-12.6	>12.6	0	2	968	10	83	0	4	954	10	95	0	0	1178	33	60	0	0	1178	33	60	0	6	1172	33	60	0	9	1169	33	60
<-12.7	>12.7	0	1	969	10	83	0	3	955	10	95	0	0	1178	33	60	0	0	1178	33	60	0	6	1172	33	60	0	8	1170	33	60
<-12.8	>12.8	0	1	969	10	83	0	3	955	10	95	0	0	1178	33	60	0	0	1178	33	60	0	6	1172	33	60	0	8	1170	33	60
<-12.9	>12.9	0	1	969	10	83	0	3	955	10	95	0	0	1178	33	60	0	0	1178	33	60	0	5	1173	33	60	0	7	1171	33	60
<-13	>13	0	1	969	10	83	0	2	956	10	95	0	0	1178	33	60	0	0	1178	33	60	0	4	1174	33	60	0	7	1171	33	60
<-13.1	>13.1	0	1	969	10	83	0	2	956	10	95	0	0	1178	33	60	0	0	1178	33	60	0	4	1174	33	60	0	6	1172	33	60
<-13.2	>13.2	0	1	969	10	83	0	2	956	10	95	0	0	1178	33	60	0	0	1178	33	60	0	3	1175	33	60	0	5	1173	33	60
<-13.3	>13.3	0	1	969	10	83	0	2	956	10	95	0	0	1178	33	60	0	0	1178	33	60	0	3	1175	33	60	0	4	1174	33	60
<-13.4	>13.4	0	1	969	10	83	0	2	956	10	95	0	0	1178	33	60	0	0	1178	33	60	0	3	1175	33	60	0	4	1174	33	60
<-13.5	>13.5	0	1	969	10	83	0	2	956	10	95	0	0	1178	33	60	0	0	1178	33	60	0	3	1175	33	60	0	4	1174	33	60
<-13.6	>13.6	0	1	969	10	83	0	2	956	10	95	0	0	1178	33	60	0	0	1178	33	60	0	3	1175	33	60	0	4	1174	33	60
<-13.7	>13.7	0	1	969	10	83	0	2	956	10	95	0	0	1178	33	60	0	0	1178	33	60	0	3	1175	33	60	0	3	1175	33	60
<-13.8	>13.8	0	1	969	10	83	0	2	956	10	95	0	0	1178	33	60	0	0	1178	33	60	0	3	1175	33	60	0	3	1175	33	60
<-13.9	>13.9	0	1	969	10	83	0	2	956	10	95	0	0	1178	33	60	0	0	1178	33	60	0	3	1175	33	60	0	3	1175	33	60
<-14	>14	0	1	969	10	83	0	2	956	10	95	0	0	1178	33	60	0	0	1178	33	60	0	2	1176	33	60	0	3	1175	33	60
<-14.1	>14.1	0	1	969	10	83	0	2	956	10	95	0	0	1178	33	60	0	0	1178	33	60	0	2	1176	33	60	0	3	1175	33	60
<-14.2	>14.2	0	1	969	10	83	0	2	956	10	95	0	0	1178	33	60	0	0	1178	33	60	0	2	1176	33	60	0	3	1175	33	60
<-14.3	>14.3	0	1	969	10	83	0	2	956	10	95	0	0	1178	33	60	0	0	1178	33	60	0	2	1176	33	60	0	3	1175	33	60
<-14.4	>14.4	0	1	969	10	83	0	1	957	10	95	0	0	1178	33	60	0	0	1178	33	60	0	2	1176	33	60	0	3	1175	33	60
<-14.5	>14.5	0	1	969	10	83	0	1	957	10	95	0	0	1178	33	60	0	0	1178	33	60	0	2	1176	33	60	0	2	1176	33	60
<-14.6	>14.6	0	1	969	10	83	0	1	957	10	95	0	0	1178	33	60	0	0	1178	33	60	0	2	1176	33	60	0	2	1176	33	60
<-14.7	>14.7	0	1	969	10	83	0	1	957	10	95	0	0	1178	33	60	0	0	1178	33	60	0	2	1176	33	60	0	2	1176	33	60
<-14.8	>14.8	0	1	969	10	83	0	1	957	10	95	0	0	1178	33	60	0	0	1178	33	60	0	2	1176	33	60	0	2	1176	33	60
<-14.9	>14.9	0	0	970	10	83	0	0	958	10	95	0	0	1178	33	60	0	0	1178	33	60	0	1	1177	33	60	0	2	1176	33	60
<-15	>15	0	0	970	10	83	0	0	958	10	95	0	0	1178	33	60	0	0	1178	33	60	0	1	1177	33	60	0	2	1176	33	60
<-15.1	>15.1	0	0	970	10	83	0	0	958	10	95	0	0	1178	33	60	0	0	1178	33	60	0	1	1177	33	60	0	2	1176	33	60
<-15.2	>15.2	0	0	970	10	83	0	0	958	10	95	0	0	1178	33	60	0	0	1178	33	60	0	1	1177	33	60	0	2	1176	33	60
<-15.3	>15.3	0	0	970	10	83	0	0	958	10	95	0	0	1178	33	60	0	0	1178	33	60	0	1	1177	33	60	0	1	1177	33	60
<-15.4	>15.4	0	0	970	10	83	0	0	958	10	95	0	0	1178	33	60	0	0	1178	33	60	0	1	1177	33	60	0	1	1177	33	60
<-15.5	>15.5	0	0	970	10	83	0	0	958	10	95	0	0	1178	33	60	0	0	1178	33	60	0	1	1177	33	60	0	1	1177	33	60
<-15.6	>15.6	0	0	970	10	83	0	0	958	10	95	0	0	1178	33	60	0	0	1178	33	60	0	1	1177	33	60	0	1	1177	33	60
<-15.7	>15.7	0	0	970	10	83	0	0	958	10	95	0	0	1178	33	60	0	0	1178	33	60	0	1	1177	33	60	0	1	1177	33	60
<-15.8	>15.8	0	0	970	10	83	0	0	958	10	95	0	0	1178	33	60	0	0	1178	33	60	0	1	1177	33	60	0	1	1177	33	60
<-15.9	>15.9	0	0	970	10	83	0	0	958	10	95	0	0	1178	33	60	0	0	1178	33	60	0	1	1177	33	60	0	1	1177	33	60
<-16	>16	0	0	970	10	83	0	0	958	10	95	0	0	1178	33	60	0	0	1178	33	60	0	1	1177	33	60	0	1	1177	33	60
<-16.1	>16.1	0	0	970	10	83	0	0	958	10	95	0	0	1178	33	60	0	0	1178	33	60	0	1	1177	33	60	0	1	1177	33	60
<-16.2	>16.2	0	0	970	10	83	0	0	958	10	95	0	0	1178	33	60	0	0	1178	33	60	0	1	1177	33	60	0	1	1177	33	60
<-16.3	>16.3	0	0	970	10	83	0	0	958	10	95	0	0	1178	33	60	0	0	1178	33	60	0	1	1177	33	60	0	1	1177	33	60
<-16.4	>16.4	0	0	970	10	83	0	0	958	10	95	0	0	1178	33	60	0	0	1178	33	60	0	1	1177	33	60	0	1	1177	33	60
<-16.5	>16.5	0	0	970	10	83	0	0	958	10	95	0	0	1178	33	60	0	0	1178	33	60	0	1	1177	33	60	0	1	1177	33	60
<-16.6	>16.6	0	0	970	10	83	0	0	958	10	95	0	0	1178	33	60	0	0	1178	33	60	0	1	1177	33	60	0	1	1177	33	60
<-16.7	>16.7	0	0	970	10	83	0	0	958	10	95	0	0	1178	33	60	0	0	1178	33	60	0	1	1177	33	60	0	1	1177	33	60
<-16.8	>16.8	0	0	970	10	83	0	0	958	10	95	0	0	1178	33	60	0	0	1178	33	60	0	0	1178	33	60	0	1	1177	33	60
<-16.9	>16.9	0	0	970	10	83	0	0	958	10	95	0	0	1178	33	60	0	0	1178	33	60	0	0	1178	33	60	0	1	1177	33	60
<-17	>17	0	0	970	10	83	0	0	958	10	95	0	0	1178	33	60	0	0	1178	33	60	0	0	1178	33	60	0	1	1177	33	60
<-17.1	>17.1	0	0	970	10	83	0	0	958	10	95	0	0	1178	33	60	0	0	1178	33	60	0	0	1178	33	60	0	0	1178	33	60
<-17.2	>17.2	0	0	970	10	83	0	0	958	10	95	0	0	1178	33	60	0	0	1178	33	60	0	0	1178	33	60	0	0	1178	33	60
<-17.3	>17.3	0	0	970	10	83	0	0	958	10	95	0	0	1178	33	60	0	0	1178	33	60	0	0	1178	33	60	0	0	1178	33	60
<-17.4	>17.4	0	0	970	10	83	0	0	958	10	95	0	0	1178	33	60	0	0	1178	33	60	0	0	1178	33	60	0	0	1178	33	60
<-17.5	>17.5	0	0	970	10	83	0	0	958	10	95	0	0	1178	33	60	0	0	1178	33	60	0	0	1178	33	60	0	0	1178	33	60
<-17.6	>17.6	0	0	970	10	83	0	0	958	10	95	0	0	1178	33	60	0	0	1178	33	60	0	0	1178	33	60	0	0	1178	33	60
<-17.7	>17.7	0	0	970	10	83	0	0	958	10	95	0	0	1178	33	60	0	0	1178	33	60	0	0	1178	33	60	0	0	1178	33	60
<-17.8	>17.8	0	0	970	10	83	0	0	958	10	95	0	0	1178	33	60	0	0	1178	33	60	0	0	1178	33	60	0	0	1178	33	60
<-17.9	>17.9	0	0	970	10	83	0	0	958	10	95	0	0	1178	33	60	0	0	1178	33	60	0	0	1178	33	60	0	0	1178	33	60
<-18	>18	0	0	970	10	83	0	0	958	10	95	0	0	1178	33	60	0	0	1178	33	60	0	0	1178	33	60	0	0	1178	33	60
<-18.1	>18.1	0	0	970	10	83	0	0	958	10	95	0	0	1178	33	60	0	0	1178	33	60	0	0	1178	33	60	0	0	1178	33	60
<-18.2	>18.2	0	0	970	10	83	0	0	958	10	95	0	0	1178	33	60	0	0	1178	33	60	0	0	1178	33	60	0	0	1178	33	60
<-18.3	>18.3	0	0	970	10	83	0	0	958	10	95	0	0	1178	33	60	0	0	1178	33	60	0	0	1178	33	60	0	0	1178	33	60
<-18.4	>18.4	0	0	970	10	83	0	0	958	10	95	0	0	1178	33	60	0	0	1178	33	60	0	0	1178	33	60	0	0	1178	33	60
<-18.5	>18.5	0	0	970	10	83	0	0	958	10	95	0	0	1178	33	60	0	0	1178	33	60	0	0	1178	33	60	0	0	1178	33	60
<-18.6	>18.6	0	0	970	10	83	0	0	958	10	95	0	0	1178	33	60	0	0	1178	33	60	0	0	1178	33	60	0	0	1178	33	60
<-18.7	>18.7	0	0	970	10	83	0	0	958	10	95	0	0	1178	33	60	0	0	1178	33	60	0	0	1178	33	60	0	0	1178	33	60
<-18.8	>18.8	0	0	970	10	83	0	0	958	10	95	0	0	1178	33	60	0	0	1178	33	60	0	0	1178	33	60	0	0	1178	33	60
<-18.9	>18.9	0	0	970	10	83	0	0	958	10	95	0	0	1178	33	60	0	0	1178	33	60	0	0	1178	33	60	0	0	1178	33	60
<-19	>19	0	0	970	10	83	0	0	958	10	95	0	0	1178	33	60	0	0	1178	33	60	0	0	1178	33	60	0	0	1178	33	60
<-19.1	>19.1	0	0	970	10	83	0	0	958	10	95	0	0	1178	33	60	0	0	1178	33	60	0	0	1178	33	60	0	0	1178	33	60
<-19.2	>19.2	0	0	970	10	83	0	0	958	10	95	0	0	1178	33	60	0	0	1178	33	60	0	0	1178	33	60	0	0	1178	33	60
<-19.3	>19.3	0	0	970	10	83	0	0	958	10	95	0	0	1178	33	60	0	0	1178	33	60	0	0	1178	33	60	0	0	1178	33	60
<-19.4	>19.4	0	0	970	10	83	0	0	958	10	95	0	0	1178	33	60	0	0	1178	33	60	0	0	1178	33	60	0	0	1178	33	60
<-19.5	>19.5	0	0	970	10	83	0	0	958	10	95	0	0	1178	33	60	0	0	1178	33	60	0	0	1178	33	60	0	0	1178	33	60
<-19.6	>19.6	0	0	970	10	83	0	0	958	10	95	0	0	1178	33	60	0	0	1178	33	60	0	0	1178	33	60	0	0	1178	33	60
<-19.7	>19.7	0	0	970	10	83	0	0	958	10	95	0	0	1178	33	60	0	0	1178	33	60	0	0	1178	33	60	0	0	1178	33	60
<-19.8	>19.8	0	0	970	10	83	0	0	958	10	95	0	0	1178	33	60	0	0	1178	33	60	0	0	1178	33	60	0	0	1178	33	60
<-19.9	>19.9	0	0	970	10	83	0	0	958	10	95	0	0	1178	33	60	0	0	1178	33	60	0	0	1178	33	60	0	0	1178	33	60
<-20	>20	0	0	970	10	83	0	0	958	10	95	0	0	1178	33	60	0	0	1178	33	60	0	0	1178	33	60	0	0	1178	33	60
<-20.1	>20.1	0	0	970	10	83	0	0	958	10	95	0	0	1178	33	60	0	0	1178	33	60	0	0	1178	33	60	0	0	1178	33	60
<-20.2	>20.2	0	0	970	10	83	0	0	958	10	95	0	0	1178	33	60	0	0	1178	33	60	0	0	1178	33	60	0	0	1178	33	60
<-20.3	>20.3	0	0	970	10	83	0	0	958	10	95	0	0	1178	33	60	0	0	1178	33	60	0	0	1178	33	60	0	0	1178	33	60
<-20.4	>20.4	0	0	970	10	83	0	0	958	10	95	0	0	1178	33	60	0	0	1178	33	60	0	0	1178	33	60	0	0	1178	33	60
<-20.5	>20.5	0	0	970	10	83	0	0	958	10	95	0	0	1178	33	60	0	0	1178	33	60	0	0	1178	33	60	0	0	1178	33	60
<-20.6	>20.6	0	0	970	10	83	0	0	958	10	95	0	0	1178	33	60	0	0	1178	33	60	0	0	1178	33	60	0	0	1178	33	60
<-20.7	>20.7	0	0	970	10	83	0	0	958	10	95	0	0	1178	33	60	0	0	1178	33	60	0	0	1178	33	60	0	0	1178	33	60
<-20.8	>20.8	0	0	970	10	83	0	0	958	10	95	0	0	1178	33	60	0	0	1178	33	60	0	0	1178	33	60	0	0	1178	33	60
<-20.9	>20.9	0	0	970	10	83	0	0	958	10	95	0	0	1178	33	60	0	0	1178	33	60	0	0	1178	33	60	0	0	1178	33	60
<-21	>21	0	0	970	10	83	0	0	958	10	95	0	0	1178	33	60	0	0	1178	33	60	0	0	1178	33	60	0	0	1178	33	60
<-21.1	>21.1	0	0	970	10	83	0	0	958	10	95	0	0	1178	33	60	0	0	1178	33	60	0	0	1178	33	60	0	0	1178	33	60
<-21.2	>21.2	0	0	970	10	83	0	0	958	10	95	0	0	1178	33	60	0	0	1178	33	60	0	0	1178	33	60	0	0	1178	33	60
<-21.3	>21.3	0	0	970	10	83	0	0	958	10	95	0	0	1178	33	60	0	0	1178	33	60	0	0	1178	33	60	0	0	1178	33	60
<-21.4	>21.4	0	0	970	10	83	0	0	958	10	95	0	0	1178	33	60	0	0	1178	33	60	0	0	1178	33	60	0	0	1178	33	60
<-21.5	>21.5	0	0	970	10	83	0	0	958	10	95	0	0	1178	33	60	0	0	1178	33	60	0	0	1178	33	60	0	0	1178	33	60
<-21.6	>21.6	0	0	970	10	83	0	0	958	10	95	0	0	1178	33	60	0	0	1178	33	60	0	0	1178	33	60	0	0	1178	33	60
<-21.7	>21.7	0	0	970	10	83	0	0	958	10	95	0	0	1178	33	60	0	0	1178	33	60	0	0	1178	33	60	0	0	1178	33	60
<-21.8	>21.8	0	0	970	10	83	0	0	958	10	95	0	0	1178	33	60	0	0	1178	33	60	0	0	1178	33	60	0	0	1178	33	60
<-21.9	>21.9	0	0	970	10	83	0	0	958	10	95	0	0	1178	33	60	0	0	1178	33	60	0	0	1178	33	60	0	0	1178	33	60
<-22	>22	0	0	970	10	83	0	0	958	10	95	0	0	1178	33	60	0	0	1178	33	60	0	0	1178	33	60	0	0	1178	33	60
<-22.1	>22.1	0	0	970	10	83	0	0	958	10	95	0	0	1178	33	60	0	0	1178	33	60	0	0	1178	33	60	0	0	1178	33	60
<-22.2	>22.2	0	0	970	10	83	0	0	958	10	95	0	0	1178	33	60	0	0	1178	33	60	0	0	1178	33	60	0	0	1178	33	60
<-22.3	>22.3	0	0	970	10	83	0	0	958	10	95	0	0	1178	33	60	0	0	1178	33	60	0	0	1178	33	60	0	0	1178	33	60
<-22.4	>22.4	0	0	970	10	83	0	0	958	10	95	0	0	1178	33	60	0	0	1178	33	60	0	0	1178	33	60	0	0	1178	33	60
<-22.5	>22.5	0	0	970	10	83	0	0	958	10	95	0	0	1178	33	60	0	0	1178	33	60	0	0	1178	33	60	0	0	1178	33	60
<-22.6	>22.6	0	0	970	10	83	0	0	958	10	95	0	0	1178	33	60	0	0	1178	33	60	0	0	1178	33	60	0	0	1178	33	60
<-22.7	>22.7	0	0	970	10	83	0	0	958	10	95	0	0	1178	33	60	0	0	1178	33	60	0	0	1178	33	60	0	0	1178	33	60
<-22.8	>22.8	0	0	970	10	83	0	0	958	10	95	0	0	1178	33	60	0	0	1178	33	60	0	0	1178	33	60	0	0	1178	33	60
<-22.9	>22.9	0	0	970	10	83	0	0	958	10	95	0	0	1178	33	60	0	0	1178	33	60	0	0	1178	33	60	0	0	1178	33	60
<-23	>23	0	0	970	10	83	0	0	958	10	95	0	0	1178	33	60	0	0	1178	33	60	0	0	1178	33	60	0	0	1178	33	60
<-23.1	>23.1	0	0	970	10	83	0	0	958	10	95	0	0	1178	33	60	0	0	1178	33	60	0	0	1178	33	60	0	0	1178	33	60
<-23.2	>23.2	0	0	970	10	83	0	0	958	10	95	0	0	1178	33	60	0	0	1178	33	60	0	0	1178	33	60	0	0	1178	33	60
<-23.3	>23.3	0	0	970	10	83	0	0	958	10	95	0	0	1178	33	60	0	0	1178	33	60	0	0	1178	33	60	0	0	1178	33	60
<-23.4	>23.4	0	0	970	10	83	0	0	958	10	95	0	0	1178	33	60	0	0	1178	33	60	0	0	1178	33	60	0	0	1178	33	60
<-23.5	>23.5	0	0	970	10	83	0	0	958	10	95	0	0	1178	33	60	0	0	1178	33	60	0	0	1178	33	60	0	0	1178	33	60
<-23.6	>23.6	0	0	970	10	83	0	0	958	10	95	0	0	1178	33	60	0	0	1178	33	60	0	0	1178	33	60	0	0	1178	33	60
<-23.7	>23.7	0	0	970	10	83	0	0	958	10	95	0	0	1178	33	60	0	0	1178	33	60	0	0	1178	33	60	0	0	1178	33	60
<-23.8	>23.8	0	0	970	10	83	0	0	958	10	95	0	0	1178	33	60	0	0	1178	33	60	0	0	1178	33	60	0	0	1178	33	60
<-23.9	>23.9	0	0	970	10	83	0	0	958	10	95	0	0	1178	33	60	0	0	1178	33	60	0	0	1178	33	60	0	0	1178	33	60
<-24	>24	0	0	970	10	83	0	0	958	10	95	0	0	1178	33	60	0	0	1178	33	60	0	0	1178	33	60	0	0	1178	33	60
<-24.1	>24.1	0	0	970	10	83	0	0	958	10	95	0	0	1178	33	60	0	0	1178	33	60	0	0	1178	33	60	0	0	1178	33	60
<-24.2	>24.2	0	0	970	10	83	0	0	958	10	95	0	0	1178	33	60	0	0	1178	33	60	0	0	1178	33	60	0	0	1178	33	60
<-24.3	>24.3	0	0	970	10	83	0	0	958	10	95	0	0	1178	33	60	0	0	1178	33	60	0	0	1178	33	60	0	0	1178	33	60
<-24.4	>24.4	0	0	970	10	83	0	0	958	10	95	0	0	1178	33	60	0	0	1178	33	60	0	0	1178	33	60	0	0	1178	33	60
<-24.5	>24.5	0	0	970	10	83	0	0	958	10	95	0	0	1178	33	60	0	0	1178	33	60	0	0	1178	33	60	0	0	1178	33	60
<-24.6	>24.6	0	0	970	10	83	0	0	958	10	95	0	0	1178	33	60	0	0	1178	33	60	0	0	1178	33	60	0	0	1178	33	60
<-24.7	>24.7	0	0	970	10	83	0	0	958	10	95	0	0	1178	33	60	0	0	1178	33	60	0	0	1178	33	60	0	0	1178	33	60
<-24.8	>24.8	0	0	970	10	83	0	0	958	10	95	0	0	1178	33	60	0	0	1178	33	60	0	0	1178	33	60	0	0	1178	33	60
<-24.9	>24.9	0	0	970	10	83	0	0	958	10	95	0	0	1178	33	60	0	0	1178	33	60	0	0	1178	33	60	0	0	1178	33	60
<-25	>25	0	0	970	10	83	0	0	958	10	95	0	0	1178	33	60	0	0	1178	33	60	0	0	1178	33	60	0	0	1178	33	60

## Sheet: P1-vs-P9
Variation of TPs, TNs, FPs, and FNs as a function of the LR threshold for the P1-vs-P9 comparison, based on the differential analysis results obtained with the main dataset (PXD001819) using the six quantification approaches.
LR threshold		MQ-I					MQ-L					PD-I					PD-nI					PD-A					PD-nA
		TPs	FPs	TNs	FNs	MVs	TPs	FPs	TNs	FNs	MVs	TPs	FPs	TNs	FNs	MVs	TPs	FPs	TNs	FNs	MVs	TPs	FPs	TNs	FNs	MVs	TPs	FPs	TNs	FNs	MVs
<-0	>0	24	70	902	24	43	24	89	872	24	54	31	119	1061	17	43	35	261	919	13	43	38	566	614	10	43	34	331	849	14	43
<-0.1	>0.1	24	70	902	24	43	24	89	872	24	54	31	119	1061	17	43	35	255	925	13	43	38	564	616	10	43	34	319	861	14	43
<-0.2	>0.2	24	70	902	24	43	24	89	872	24	54	31	119	1061	17	43	35	255	925	13	43	38	564	616	10	43	34	319	861	14	43
<-0.3	>0.3	24	69	903	24	43	24	83	878	24	54	31	112	1068	17	43	35	221	959	13	43	38	533	647	10	43	34	246	934	14	43
<-0.4	>0.4	24	65	907	24	43	24	64	897	24	54	31	95	1085	17	43	35	158	1022	13	43	38	418	762	10	43	34	177	1003	14	43
<-0.5	>0.5	24	62	910	24	43	24	56	905	24	54	31	79	1101	17	43	35	120	1060	13	43	38	274	906	10	43	34	119	1061	14	43
<-0.6	>0.6	24	56	916	24	43	24	50	911	24	54	31	63	1117	17	43	35	91	1089	13	43	38	179	1001	10	43	34	87	1093	14	43
<-0.7	>0.7	24	50	922	24	43	24	41	920	24	54	31	54	1126	17	43	35	75	1105	13	43	38	125	1055	10	43	34	65	1115	14	43
<-0.8	>0.8	24	44	928	24	43	24	32	929	24	54	31	50	1130	17	43	35	62	1118	13	43	38	89	1091	10	43	34	51	1129	14	43
<-0.9	>0.9	24	38	934	24	43	24	30	931	24	54	31	38	1142	17	43	35	52	1128	13	43	38	72	1108	10	43	34	40	1140	14	43
<-1	>1	24	36	936	24	43	24	25	936	24	54	31	35	1145	17	43	35	40	1140	13	43	38	55	1125	10	43	34	38	1142	14	43
<-1.1	>1.1	24	35	937	24	43	24	25	936	24	54	31	31	1149	17	43	35	35	1145	13	43	38	48	1132	10	43	34	31	1149	14	43
<-1.2	>1.2	24	32	940	24	43	24	24	937	24	54	31	27	1153	17	43	35	29	1151	13	43	38	42	1138	10	43	33	26	1154	15	43
<-1.3	>1.3	24	31	941	24	43	24	22	939	24	54	31	25	1155	17	43	35	24	1156	13	43	38	35	1145	10	43	33	22	1158	15	43
<-1.4	>1.4	24	29	943	24	43	24	22	939	24	54	31	21	1159	17	43	34	20	1160	14	43	38	33	1147	10	43	33	19	1161	15	43
<-1.5	>1.5	24	25	947	24	43	24	22	939	24	54	31	20	1160	17	43	34	18	1162	14	43	38	30	1150	10	43	33	18	1162	15	43
<-1.6	>1.6	24	25	947	24	43	24	22	939	24	54	30	16	1164	18	43	34	17	1163	14	43	37	27	1153	11	43	33	18	1162	15	43
<-1.7	>1.7	24	23	949	24	43	24	22	939	24	54	30	14	1166	18	43	34	14	1166	14	43	37	22	1158	11	43	33	16	1164	15	43
<-1.8	>1.8	24	21	951	24	43	24	22	939	24	54	30	14	1166	18	43	34	13	1167	14	43	37	20	1160	11	43	33	16	1164	15	43
<-1.9	>1.9	24	21	951	24	43	24	22	939	24	54	30	13	1167	18	43	34	12	1168	14	43	37	19	1161	11	43	33	16	1164	15	43
<-2	>2	24	21	951	24	43	24	22	939	24	54	30	12	1168	18	43	34	12	1168	14	43	37	18	1162	11	43	33	14	1166	15	43
<-2.1	>2.1	24	20	952	24	43	24	22	939	24	54	30	12	1168	18	43	34	12	1168	14	43	37	17	1163	11	43	33	13	1167	15	43
<-2.2	>2.2	24	20	952	24	43	24	22	939	24	54	30	12	1168	18	43	34	12	1168	14	43	37	17	1163	11	43	33	13	1167	15	43
<-2.3	>2.3	24	19	953	24	43	24	22	939	24	54	30	12	1168	18	43	34	12	1168	14	43	37	17	1163	11	43	33	12	1168	15	43
<-2.4	>2.4	24	19	953	24	43	24	22	939	24	54	30	12	1168	18	43	34	12	1168	14	43	37	15	1165	11	43	33	11	1169	15	43
<-2.5	>2.5	24	19	953	24	43	24	22	939	24	54	30	12	1168	18	43	33	12	1168	15	43	37	15	1165	11	43	33	10	1170	15	43
<-2.6	>2.6	24	19	953	24	43	24	22	939	24	54	29	12	1168	19	43	33	12	1168	15	43	37	15	1165	11	43	33	10	1170	15	43
<-2.7	>2.7	24	19	953	24	43	24	22	939	24	54	29	12	1168	19	43	33	12	1168	15	43	37	14	1166	11	43	32	10	1170	16	43
<-2.8	>2.8	24	19	953	24	43	24	22	939	24	54	29	12	1168	19	43	33	12	1168	15	43	37	13	1167	11	43	32	10	1170	16	43
<-2.9	>2.9	24	19	953	24	43	24	22	939	24	54	29	12	1168	19	43	33	12	1168	15	43	37	12	1168	11	43	32	10	1170	16	43
<-3	>3	24	19	953	24	43	24	22	939	24	54	29	12	1168	19	43	33	12	1168	15	43	37	12	1168	11	43	32	10	1170	16	43
<-3.1	>3.1	24	19	953	24	43	24	22	939	24	54	29	12	1168	19	43	33	12	1168	15	43	36	12	1168	12	43	32	10	1170	16	43
<-3.2	>3.2	24	19	953	24	43	24	22	939	24	54	29	12	1168	19	43	32	12	1168	16	43	36	12	1168	12	43	32	10	1170	16	43
<-3.3	>3.3	24	19	953	24	43	24	22	939	24	54	28	11	1169	20	43	32	12	1168	16	43	36	12	1168	12	43	31	10	1170	17	43
<-3.4	>3.4	24	19	953	24	43	24	22	939	24	54	28	11	1169	20	43	32	10	1170	16	43	36	12	1168	12	43	31	8	1172	17	43
<-3.5	>3.5	24	19	953	24	43	24	22	939	24	54	28	10	1170	20	43	32	9	1171	16	43	36	12	1168	12	43	31	8	1172	17	43
<-3.6	>3.6	24	19	953	24	43	24	22	939	24	54	28	9	1171	20	43	32	9	1171	16	43	36	12	1168	12	43	31	8	1172	17	43
<-3.7	>3.7	24	19	953	24	43	24	22	939	24	54	28	9	1171	20	43	32	9	1171	16	43	36	11	1169	12	43	31	8	1172	17	43
<-3.8	>3.8	24	19	953	24	43	24	22	939	24	54	28	9	1171	20	43	32	9	1171	16	43	35	10	1170	13	43	31	8	1172	17	43
<-3.9	>3.9	24	19	953	24	43	24	22	939	24	54	28	9	1171	20	43	32	9	1171	16	43	35	9	1171	13	43	31	8	1172	17	43
<-4	>4	24	19	953	24	43	24	22	939	24	54	28	9	1171	20	43	32	9	1171	16	43	35	9	1171	13	43	30	8	1172	18	43
<-4.1	>4.1	24	19	953	24	43	24	22	939	24	54	28	9	1171	20	43	32	9	1171	16	43	35	9	1171	13	43	30	8	1172	18	43
<-4.2	>4.2	23	19	953	25	43	24	22	939	24	54	28	9	1171	20	43	31	9	1171	17	43	35	9	1171	13	43	30	8	1172	18	43
<-4.3	>4.3	23	19	953	25	43	24	22	939	24	54	27	9	1171	21	43	31	9	1171	17	43	35	9	1171	13	43	30	8	1172	18	43
<-4.4	>4.4	23	19	953	25	43	24	22	939	24	54	27	9	1171	21	43	31	9	1171	17	43	34	9	1171	14	43	30	8	1172	18	43
<-4.5	>4.5	23	19	953	25	43	24	22	939	24	54	27	9	1171	21	43	30	9	1171	18	43	34	9	1171	14	43	30	8	1172	18	43
<-4.6	>4.6	23	19	953	25	43	24	22	939	24	54	26	9	1171	22	43	30	9	1171	18	43	34	9	1171	14	43	30	8	1172	18	43
<-4.7	>4.7	23	19	953	25	43	24	22	939	24	54	26	9	1171	22	43	30	9	1171	18	43	34	9	1171	14	43	30	8	1172	18	43
<-4.8	>4.8	23	19	953	25	43	24	22	939	24	54	26	9	1171	22	43	30	9	1171	18	43	34	9	1171	14	43	30	8	1172	18	43
<-4.9	>4.9	23	19	953	25	43	23	22	939	25	54	26	9	1171	22	43	30	9	1171	18	43	34	9	1171	14	43	30	8	1172	18	43
<-5	>5	23	19	953	25	43	23	22	939	25	54	26	9	1171	22	43	30	9	1171	18	43	34	9	1171	14	43	30	8	1172	18	43
<-5.1	>5.1	23	19	953	25	43	23	22	939	25	54	26	9	1171	22	43	30	9	1171	18	43	34	9	1171	14	43	30	8	1172	18	43
<-5.2	>5.2	23	19	953	25	43	23	22	939	25	54	26	9	1171	22	43	29	9	1171	19	43	34	9	1171	14	43	28	8	1172	20	43
<-5.3	>5.3	22	19	953	26	43	23	22	939	25	54	25	9	1171	23	43	29	9	1171	19	43	34	9	1171	14	43	27	8	1172	21	43
<-5.4	>5.4	22	19	953	26	43	23	22	939	25	54	25	9	1171	23	43	29	9	1171	19	43	34	9	1171	14	43	27	8	1172	21	43
<-5.5	>5.5	22	19	953	26	43	23	22	939	25	54	25	9	1171	23	43	29	9	1171	19	43	34	9	1171	14	43	27	8	1172	21	43
<-5.6	>5.6	22	19	953	26	43	23	22	939	25	54	25	9	1171	23	43	29	9	1171	19	43	33	9	1171	15	43	27	8	1172	21	43
<-5.7	>5.7	22	19	953	26	43	23	22	939	25	54	25	9	1171	23	43	29	9	1171	19	43	32	9	1171	16	43	27	8	1172	21	43
<-5.8	>5.8	22	19	953	26	43	23	22	939	25	54	24	9	1171	24	43	27	9	1171	21	43	31	9	1171	17	43	27	8	1172	21	43
<-5.9	>5.9	22	19	953	26	43	23	22	939	25	54	23	9	1171	25	43	27	9	1171	21	43	31	9	1171	17	43	26	8	1172	22	43
<-6	>6	22	19	953	26	43	23	22	939	25	54	23	9	1171	25	43	26	9	1171	22	43	31	9	1171	17	43	25	8	1172	23	43
<-6.1	>6.1	22	19	953	26	43	23	22	939	25	54	23	9	1171	25	43	25	9	1171	23	43	31	9	1171	17	43	24	8	1172	24	43
<-6.2	>6.2	22	19	953	26	43	23	22	939	25	54	22	9	1171	26	43	25	9	1171	23	43	31	9	1171	17	43	24	8	1172	24	43
<-6.3	>6.3	22	19	953	26	43	23	22	939	25	54	22	9	1171	26	43	23	9	1171	25	43	31	9	1171	17	43	24	8	1172	24	43
<-6.4	>6.4	21	19	953	27	43	23	22	939	25	54	21	9	1171	27	43	21	9	1171	27	43	29	9	1171	19	43	23	8	1172	25	43
<-6.5	>6.5	20	19	953	28	43	22	22	939	26	54	20	9	1171	28	43	21	9	1171	27	43	29	9	1171	19	43	22	8	1172	26	43
<-6.6	>6.6	20	19	953	28	43	22	22	939	26	54	19	9	1171	29	43	21	9	1171	27	43	28	9	1171	20	43	20	8	1172	28	43
<-6.7	>6.7	20	19	953	28	43	22	22	939	26	54	19	9	1171	29	43	21	9	1171	27	43	28	9	1171	20	43	20	8	1172	28	43
<-6.8	>6.8	19	19	953	29	43	22	22	939	26	54	19	9	1171	29	43	20	9	1171	28	43	27	9	1171	21	43	19	8	1172	29	43
<-6.9	>6.9	19	19	953	29	43	22	22	939	26	54	18	8	1172	30	43	20	9	1171	28	43	27	9	1171	21	43	18	8	1172	30	43
<-7	>7	19	19	953	29	43	22	22	939	26	54	18	8	1172	30	43	19	8	1172	29	43	24	9	1171	24	43	18	8	1172	30	43
<-7.1	>7.1	19	19	953	29	43	22	22	939	26	54	17	8	1172	31	43	19	8	1172	29	43	24	9	1171	24	43	18	8	1172	30	43
<-7.2	>7.2	19	19	953	29	43	22	22	939	26	54	17	8	1172	31	43	19	8	1172	29	43	23	9	1171	25	43	18	8	1172	30	43
<-7.3	>7.3	19	19	953	29	43	22	22	939	26	54	17	8	1172	31	43	19	8	1172	29	43	23	9	1171	25	43	17	8	1172	31	43
<-7.4	>7.4	19	19	953	29	43	22	22	939	26	54	17	8	1172	31	43	19	8	1172	29	43	22	9	1171	26	43	17	8	1172	31	43
<-7.5	>7.5	19	19	953	29	43	21	22	939	27	54	17	8	1172	31	43	17	8	1172	31	43	22	9	1171	26	43	17	8	1172	31	43
<-7.6	>7.6	19	19	953	29	43	21	22	939	27	54	16	8	1172	32	43	17	8	1172	31	43	22	9	1171	26	43	17	8	1172	31	43
<-7.7	>7.7	19	19	953	29	43	21	22	939	27	54	15	7	1173	33	43	17	8	1172	31	43	21	9	1171	27	43	16	8	1172	32	43
<-7.8	>7.8	19	19	953	29	43	21	22	939	27	54	15	7	1173	33	43	15	7	1173	33	43	21	9	1171	27	43	16	8	1172	32	43
<-7.9	>7.9	19	19	953	29	43	21	22	939	27	54	13	5	1175	35	43	14	6	1174	34	43	21	9	1171	27	43	16	8	1172	32	43
<-8	>8	19	19	953	29	43	21	22	939	27	54	13	5	1175	35	43	14	5	1175	34	43	20	9	1171	28	43	16	8	1172	32	43
<-8.1	>8.1	19	19	953	29	43	21	22	939	27	54	13	5	1175	35	43	13	5	1175	35	43	20	9	1171	28	43	15	8	1172	33	43
<-8.2	>8.2	19	19	953	29	43	21	22	939	27	54	12	4	1176	36	43	12	4	1176	36	43	19	9	1171	29	43	15	8	1172	33	43
<-8.3	>8.3	18	19	953	30	43	21	22	939	27	54	11	4	1176	37	43	12	4	1176	36	43	19	9	1171	29	43	15	8	1172	33	43
<-8.4	>8.4	18	19	953	30	43	21	22	939	27	54	11	4	1176	37	43	11	4	1176	37	43	19	9	1171	29	43	15	8	1172	33	43
<-8.5	>8.5	18	19	953	30	43	21	22	939	27	54	11	4	1176	37	43	10	4	1176	38	43	19	9	1171	29	43	14	8	1172	34	43
<-8.6	>8.6	18	19	953	30	43	21	22	939	27	54	11	4	1176	37	43	10	4	1176	38	43	18	9	1171	30	43	14	8	1172	34	43
<-8.7	>8.7	18	19	953	30	43	21	22	939	27	54	10	4	1176	38	43	10	4	1176	38	43	18	9	1171	30	43	14	8	1172	34	43
<-8.8	>8.8	18	19	953	30	43	21	22	939	27	54	10	4	1176	38	43	10	4	1176	38	43	18	9	1171	30	43	12	8	1172	36	43
<-8.9	>8.9	18	19	953	30	43	21	22	939	27	54	10	4	1176	38	43	10	4	1176	38	43	17	9	1171	31	43	12	8	1172	36	43
<-9	>9	18	19	953	30	43	21	22	939	27	54	10	4	1176	38	43	10	4	1176	38	43	17	9	1171	31	43	12	8	1172	36	43
<-9.1	>9.1	18	19	953	30	43	21	22	939	27	54	10	4	1176	38	43	10	4	1176	38	43	17	9	1171	31	43	12	8	1172	36	43
<-9.2	>9.2	18	19	953	30	43	21	22	939	27	54	10	4	1176	38	43	10	4	1176	38	43	16	9	1171	32	43	12	8	1172	36	43
<-9.3	>9.3	18	18	954	30	43	21	21	940	27	54	10	4	1176	38	43	10	4	1176	38	43	15	9	1171	33	43	11	8	1172	37	43
<-9.4	>9.4	18	18	954	30	43	21	21	940	27	54	10	4	1176	38	43	10	4	1176	38	43	14	9	1171	34	43	10	8	1172	38	43
<-9.5	>9.5	18	18	954	30	43	21	21	940	27	54	10	3	1177	38	43	9	4	1176	39	43	14	9	1171	34	43	10	8	1172	38	43
<-9.6	>9.6	18	18	954	30	43	21	21	940	27	54	9	3	1177	39	43	9	4	1176	39	43	13	9	1171	35	43	10	8	1172	38	43
<-9.7	>9.7	18	18	954	30	43	21	21	940	27	54	9	3	1177	39	43	9	3	1177	39	43	12	9	1171	36	43	10	8	1172	38	43
<-9.8	>9.8	18	18	954	30	43	21	21	940	27	54	9	2	1178	39	43	9	2	1178	39	43	10	9	1171	38	43	10	8	1172	38	43
<-9.9	>9.9	18	18	954	30	43	21	21	940	27	54	9	2	1178	39	43	9	2	1178	39	43	10	9	1171	38	43	10	8	1172	38	43
<-10	>10	18	18	954	30	43	21	21	940	27	54	9	2	1178	39	43	9	2	1178	39	43	10	9	1171	38	43	10	8	1172	38	43
<-10.1	>10.1	18	18	954	30	43	21	21	940	27	54	9	2	1178	39	43	9	2	1178	39	43	10	9	1171	38	43	10	8	1172	38	43
<-10.2	>10.2	18	18	954	30	43	21	21	940	27	54	9	2	1178	39	43	9	2	1178	39	43	10	9	1171	38	43	10	8	1172	38	43
<-10.3	>10.3	18	18	954	30	43	21	21	940	27	54	9	1	1179	39	43	9	1	1179	39	43	10	9	1171	38	43	10	8	1172	38	43
<-10.4	>10.4	18	18	954	30	43	21	21	940	27	54	9	1	1179	39	43	9	1	1179	39	43	10	9	1171	38	43	10	8	1172	38	43
<-10.5	>10.5	18	18	954	30	43	21	20	941	27	54	9	0	1180	39	43	9	0	1180	39	43	10	9	1171	38	43	10	8	1172	38	43
<-10.6	>10.6	18	17	955	30	43	21	20	941	27	54	9	0	1180	39	43	9	0	1180	39	43	10	9	1171	38	43	10	8	1172	38	43
<-10.7	>10.7	18	16	956	30	43	21	19	942	27	54	9	0	1180	39	43	9	0	1180	39	43	10	9	1171	38	43	10	8	1172	38	43
<-10.8	>10.8	18	16	956	30	43	21	19	942	27	54	9	0	1180	39	43	9	0	1180	39	43	10	9	1171	38	43	10	8	1172	38	43
<-10.9	>10.9	18	16	956	30	43	21	19	942	27	54	9	0	1180	39	43	9	0	1180	39	43	10	9	1171	38	43	10	8	1172	38	43
<-11	>11	18	16	956	30	43	21	19	942	27	54	9	0	1180	39	43	9	0	1180	39	43	10	9	1171	38	43	10	8	1172	38	43
<-11.1	>11.1	18	15	957	30	43	21	18	943	27	54	9	0	1180	39	43	9	0	1180	39	43	10	9	1171	38	43	10	8	1172	38	43
<-11.2	>11.2	18	15	957	30	43	21	18	943	27	54	9	0	1180	39	43	9	0	1180	39	43	10	9	1171	38	43	10	8	1172	38	43
<-11.3	>11.3	18	14	958	30	43	21	18	943	27	54	9	0	1180	39	43	9	0	1180	39	43	10	9	1171	38	43	10	8	1172	38	43
<-11.4	>11.4	18	14	958	30	43	21	18	943	27	54	9	0	1180	39	43	9	0	1180	39	43	10	9	1171	38	43	9	8	1172	39	43
<-11.5	>11.5	18	14	958	30	43	21	16	945	27	54	9	0	1180	39	43	9	0	1180	39	43	10	9	1171	38	43	9	8	1172	39	43
<-11.6	>11.6	18	14	958	30	43	21	14	947	27	54	9	0	1180	39	43	9	0	1180	39	43	10	9	1171	38	43	9	8	1172	39	43
<-11.7	>11.7	18	10	962	30	43	20	14	947	28	54	9	0	1180	39	43	9	0	1180	39	43	10	9	1171	38	43	9	8	1172	39	43
<-11.8	>11.8	18	10	962	30	43	20	11	950	28	54	9	0	1180	39	43	9	0	1180	39	43	9	9	1171	39	43	9	8	1172	39	43
<-11.9	>11.9	18	9	963	30	43	20	10	951	28	54	8	0	1180	40	43	9	0	1180	39	43	9	9	1171	39	43	9	8	1172	39	43
<-12	>12	18	9	963	30	43	20	10	951	28	54	8	0	1180	40	43	8	0	1180	40	43	9	9	1171	39	43	9	8	1172	39	43
<-12.1	>12.1	18	9	963	30	43	20	10	951	28	54	8	0	1180	40	43	8	0	1180	40	43	9	9	1171	39	43	9	8	1172	39	43
<-12.2	>12.2	18	8	964	30	43	20	9	952	28	54	8	0	1180	40	43	8	0	1180	40	43	9	9	1171	39	43	9	8	1172	39	43
<-12.3	>12.3	18	8	964	30	43	20	9	952	28	54	7	0	1180	41	43	7	0	1180	41	43	9	9	1171	39	43	9	8	1172	39	43
<-12.4	>12.4	18	7	965	30	43	20	8	953	28	54	7	0	1180	41	43	7	0	1180	41	43	9	8	1172	39	43	9	8	1172	39	43
<-12.5	>12.5	18	6	966	30	43	20	8	953	28	54	7	0	1180	41	43	7	0	1180	41	43	9	8	1172	39	43	9	8	1172	39	43
<-12.6	>12.6	18	4	968	30	43	20	7	954	28	54	6	0	1180	42	43	6	0	1180	42	43	9	8	1172	39	43	9	8	1172	39	43
<-12.7	>12.7	18	3	969	30	43	20	7	954	28	54	6	0	1180	42	43	6	0	1180	42	43	9	8	1172	39	43	9	8	1172	39	43
<-12.8	>12.8	18	3	969	30	43	20	6	955	28	54	6	0	1180	42	43	6	0	1180	42	43	9	8	1172	39	43	9	8	1172	39	43
<-12.9	>12.9	18	2	970	30	43	20	5	956	28	54	6	0	1180	42	43	6	0	1180	42	43	9	8	1172	39	43	9	7	1173	39	43
<-13	>13	18	2	970	30	43	20	5	956	28	54	6	0	1180	42	43	6	0	1180	42	43	9	7	1173	39	43	9	7	1173	39	43
<-13.1	>13.1	18	2	970	30	43	20	5	956	28	54	6	0	1180	42	43	6	0	1180	42	43	9	7	1173	39	43	9	6	1174	39	43
<-13.2	>13.2	18	2	970	30	43	20	5	956	28	54	6	0	1180	42	43	6	0	1180	42	43	9	5	1175	39	43	9	6	1174	39	43
<-13.3	>13.3	18	2	970	30	43	20	5	956	28	54	6	0	1180	42	43	6	0	1180	42	43	9	5	1175	39	43	9	6	1174	39	43
<-13.4	>13.4	18	2	970	30	43	20	4	957	28	54	5	0	1180	43	43	5	0	1180	43	43	9	5	1175	39	43	9	5	1175	39	43
<-13.5	>13.5	18	2	970	30	43	20	3	958	28	54	5	0	1180	43	43	5	0	1180	43	43	9	5	1175	39	43	9	5	1175	39	43
<-13.6	>13.6	18	2	970	30	43	20	3	958	28	54	5	0	1180	43	43	5	0	1180	43	43	9	5	1175	39	43	9	5	1175	39	43
<-13.7	>13.7	18	1	971	30	43	20	3	958	28	54	5	0	1180	43	43	5	0	1180	43	43	9	5	1175	39	43	9	4	1176	39	43
<-13.8	>13.8	18	1	971	30	43	20	3	958	28	54	5	0	1180	43	43	5	0	1180	43	43	9	4	1176	39	43	9	4	1176	39	43
<-13.9	>13.9	18	1	971	30	43	20	3	958	28	54	5	0	1180	43	43	5	0	1180	43	43	9	4	1176	39	43	9	4	1176	39	43
<-14	>14	18	1	971	30	43	20	3	958	28	54	5	0	1180	43	43	5	0	1180	43	43	9	4	1176	39	43	9	4	1176	39	43
<-14.1	>14.1	18	1	971	30	43	20	3	958	28	54	5	0	1180	43	43	5	0	1180	43	43	9	4	1176	39	43	9	4	1176	39	43
<-14.2	>14.2	18	1	971	30	43	20	3	958	28	54	4	0	1180	44	43	4	0	1180	44	43	9	4	1176	39	43	9	4	1176	39	43
<-14.3	>14.3	18	1	971	30	43	20	2	959	28	54	3	0	1180	45	43	3	0	1180	45	43	9	4	1176	39	43	9	4	1176	39	43
<-14.4	>14.4	18	1	971	30	43	20	2	959	28	54	3	0	1180	45	43	3	0	1180	45	43	9	4	1176	39	43	9	4	1176	39	43
<-14.5	>14.5	18	1	971	30	43	20	2	959	28	54	1	0	1180	47	43	1	0	1180	47	43	9	4	1176	39	43	9	4	1176	39	43
<-14.6	>14.6	18	1	971	30	43	20	2	959	28	54	1	0	1180	47	43	1	0	1180	47	43	9	4	1176	39	43	9	4	1176	39	43
<-14.7	>14.7	18	1	971	30	43	20	2	959	28	54	1	0	1180	47	43	1	0	1180	47	43	9	4	1176	39	43	9	4	1176	39	43
<-14.8	>14.8	18	1	971	30	43	20	2	959	28	54	0	0	1180	48	43	0	0	1180	48	43	9	4	1176	39	43	9	4	1176	39	43
<-14.9	>14.9	18	0	972	30	43	20	0	961	28	54	0	0	1180	48	43	0	0	1180	48	43	9	3	1177	39	43	9	4	1176	39	43
<-15	>15	18	0	972	30	43	20	0	961	28	54	0	0	1180	48	43	0	0	1180	48	43	9	2	1178	39	43	9	4	1176	39	43
<-15.1	>15.1	18	0	972	30	43	20	0	961	28	54	0	0	1180	48	43	0	0	1180	48	43	9	2	1178	39	43	9	3	1177	39	43
<-15.2	>15.2	18	0	972	30	43	20	0	961	28	54	0	0	1180	48	43	0	0	1180	48	43	9	2	1178	39	43	9	3	1177	39	43
<-15.3	>15.3	17	0	972	31	43	19	0	961	29	54	0	0	1180	48	43	0	0	1180	48	43	9	2	1178	39	43	9	3	1177	39	43
<-15.4	>15.4	17	0	972	31	43	19	0	961	29	54	0	0	1180	48	43	0	0	1180	48	43	9	2	1178	39	43	9	2	1178	39	43
<-15.5	>15.5	17	0	972	31	43	19	0	961	29	54	0	0	1180	48	43	0	0	1180	48	43	9	2	1178	39	43	9	2	1178	39	43
<-15.6	>15.6	17	0	972	31	43	19	0	961	29	54	0	0	1180	48	43	0	0	1180	48	43	9	2	1178	39	43	9	2	1178	39	43
<-15.7	>15.7	16	0	972	32	43	19	0	961	29	54	0	0	1180	48	43	0	0	1180	48	43	9	2	1178	39	43	9	2	1178	39	43
<-15.8	>15.8	16	0	972	32	43	18	0	961	30	54	0	0	1180	48	43	0	0	1180	48	43	9	2	1178	39	43	9	2	1178	39	43
<-15.9	>15.9	16	0	972	32	43	18	0	961	30	54	0	0	1180	48	43	0	0	1180	48	43	9	1	1179	39	43	9	2	1178	39	43
<-16	>16	16	0	972	32	43	17	0	961	31	54	0	0	1180	48	43	0	0	1180	48	43	9	1	1179	39	43	9	1	1179	39	43
<-16.1	>16.1	15	0	972	33	43	17	0	961	31	54	0	0	1180	48	43	0	0	1180	48	43	9	1	1179	39	43	9	1	1179	39	43
<-16.2	>16.2	14	0	972	34	43	16	0	961	32	54	0	0	1180	48	43	0	0	1180	48	43	9	1	1179	39	43	9	1	1179	39	43
<-16.3	>16.3	14	0	972	34	43	16	0	961	32	54	0	0	1180	48	43	0	0	1180	48	43	9	1	1179	39	43	9	1	1179	39	43
<-16.4	>16.4	14	0	972	34	43	16	0	961	32	54	0	0	1180	48	43	0	0	1180	48	43	9	1	1179	39	43	9	1	1179	39	43
<-16.5	>16.5	14	0	972	34	43	16	0	961	32	54	0	0	1180	48	43	0	0	1180	48	43	9	1	1179	39	43	9	1	1179	39	43
<-16.6	>16.6	13	0	972	35	43	16	0	961	32	54	0	0	1180	48	43	0	0	1180	48	43	9	1	1179	39	43	9	1	1179	39	43
<-16.7	>16.7	12	0	972	36	43	15	0	961	33	54	0	0	1180	48	43	0	0	1180	48	43	9	1	1179	39	43	9	1	1179	39	43
<-16.8	>16.8	11	0	972	37	43	14	0	961	34	54	0	0	1180	48	43	0	0	1180	48	43	9	1	1179	39	43	9	1	1179	39	43
<-16.9	>16.9	10	0	972	38	43	13	0	961	35	54	0	0	1180	48	43	0	0	1180	48	43	9	1	1179	39	43	9	1	1179	39	43
<-17	>17	10	0	972	38	43	13	0	961	35	54	0	0	1180	48	43	0	0	1180	48	43	9	1	1179	39	43	9	1	1179	39	43
<-17.1	>17.1	10	0	972	38	43	13	0	961	35	54	0	0	1180	48	43	0	0	1180	48	43	9	1	1179	39	43	9	1	1179	39	43
<-17.2	>17.2	10	0	972	38	43	12	0	961	36	54	0	0	1180	48	43	0	0	1180	48	43	9	1	1179	39	43	9	1	1179	39	43
<-17.3	>17.3	9	0	972	39	43	11	0	961	37	54	0	0	1180	48	43	0	0	1180	48	43	9	1	1179	39	43	9	1	1179	39	43
<-17.4	>17.4	9	0	972	39	43	11	0	961	37	54	0	0	1180	48	43	0	0	1180	48	43	9	1	1179	39	43	9	1	1179	39	43
<-17.5	>17.5	9	0	972	39	43	10	0	961	38	54	0	0	1180	48	43	0	0	1180	48	43	9	0	1180	39	43	9	1	1179	39	43
<-17.6	>17.6	9	0	972	39	43	10	0	961	38	54	0	0	1180	48	43	0	0	1180	48	43	9	0	1180	39	43	9	0	1180	39	43
<-17.7	>17.7	9	0	972	39	43	10	0	961	38	54	0	0	1180	48	43	0	0	1180	48	43	9	0	1180	39	43	9	0	1180	39	43
<-17.8	>17.8	9	0	972	39	43	8	0	961	40	54	0	0	1180	48	43	0	0	1180	48	43	8	0	1180	40	43	9	0	1180	39	43
<-17.9	>17.9	6	0	972	42	43	6	0	961	42	54	0	0	1180	48	43	0	0	1180	48	43	7	0	1180	41	43	8	0	1180	40	43
<-18	>18	6	0	972	42	43	6	0	961	42	54	0	0	1180	48	43	0	0	1180	48	43	7	0	1180	41	43	7	0	1180	41	43
<-18.1	>18.1	5	0	972	43	43	4	0	961	44	54	0	0	1180	48	43	0	0	1180	48	43	7	0	1180	41	43	7	0	1180	41	43
<-18.2	>18.2	4	0	972	44	43	4	0	961	44	54	0	0	1180	48	43	0	0	1180	48	43	7	0	1180	41	43	7	0	1180	41	43
<-18.3	>18.3	4	0	972	44	43	4	0	961	44	54	0	0	1180	48	43	0	0	1180	48	43	7	0	1180	41	43	7	0	1180	41	43
<-18.4	>18.4	4	0	972	44	43	4	0	961	44	54	0	0	1180	48	43	0	0	1180	48	43	7	0	1180	41	43	7	0	1180	41	43
<-18.5	>18.5	4	0	972	44	43	4	0	961	44	54	0	0	1180	48	43	0	0	1180	48	43	7	0	1180	41	43	7	0	1180	41	43
<-18.6	>18.6	2	0	972	46	43	2	0	961	46	54	0	0	1180	48	43	0	0	1180	48	43	7	0	1180	41	43	7	0	1180	41	43
<-18.7	>18.7	2	0	972	46	43	2	0	961	46	54	0	0	1180	48	43	0	0	1180	48	43	6	0	1180	42	43	7	0	1180	41	43
<-18.8	>18.8	2	0	972	46	43	2	0	961	46	54	0	0	1180	48	43	0	0	1180	48	43	6	0	1180	42	43	6	0	1180	42	43
<-18.9	>18.9	2	0	972	46	43	2	0	961	46	54	0	0	1180	48	43	0	0	1180	48	43	5	0	1180	43	43	6	0	1180	42	43
<-19	>19	2	0	972	46	43	2	0	961	46	54	0	0	1180	48	43	0	0	1180	48	43	5	0	1180	43	43	5	0	1180	43	43
<-19.1	>19.1	2	0	972	46	43	2	0	961	46	54	0	0	1180	48	43	0	0	1180	48	43	5	0	1180	43	43	5	0	1180	43	43
<-19.2	>19.2	2	0	972	46	43	2	0	961	46	54	0	0	1180	48	43	0	0	1180	48	43	5	0	1180	43	43	5	0	1180	43	43
<-19.3	>19.3	1	0	972	47	43	1	0	961	47	54	0	0	1180	48	43	0	0	1180	48	43	5	0	1180	43	43	5	0	1180	43	43
<-19.4	>19.4	1	0	972	47	43	1	0	961	47	54	0	0	1180	48	43	0	0	1180	48	43	4	0	1180	44	43	5	0	1180	43	43
<-19.5	>19.5	1	0	972	47	43	1	0	961	47	54	0	0	1180	48	43	0	0	1180	48	43	4	0	1180	44	43	4	0	1180	44	43
<-19.6	>19.6	1	0	972	47	43	1	0	961	47	54	0	0	1180	48	43	0	0	1180	48	43	4	0	1180	44	43	4	0	1180	44	43
<-19.7	>19.7	1	0	972	47	43	1	0	961	47	54	0	0	1180	48	43	0	0	1180	48	43	4	0	1180	44	43	4	0	1180	44	43
<-19.8	>19.8	1	0	972	47	43	1	0	961	47	54	0	0	1180	48	43	0	0	1180	48	43	4	0	1180	44	43	4	0	1180	44	43
<-19.9	>19.9	1	0	972	47	43	1	0	961	47	54	0	0	1180	48	43	0	0	1180	48	43	3	0	1180	45	43	4	0	1180	44	43
<-20	>20	1	0	972	47	43	1	0	961	47	54	0	0	1180	48	43	0	0	1180	48	43	2	0	1180	46	43	4	0	1180	44	43
<-20.1	>20.1	0	0	972	48	43	1	0	961	47	54	0	0	1180	48	43	0	0	1180	48	43	2	0	1180	46	43	2	0	1180	46	43
<-20.2	>20.2	0	0	972	48	43	0	0	961	48	54	0	0	1180	48	43	0	0	1180	48	43	1	0	1180	47	43	2	0	1180	46	43
<-20.3	>20.3	0	0	972	48	43	0	0	961	48	54	0	0	1180	48	43	0	0	1180	48	43	1	0	1180	47	43	2	0	1180	46	43
<-20.4	>20.4	0	0	972	48	43	0	0	961	48	54	0	0	1180	48	43	0	0	1180	48	43	1	0	1180	47	43	1	0	1180	47	43
<-20.5	>20.5	0	0	972	48	43	0	0	961	48	54	0	0	1180	48	43	0	0	1180	48	43	1	0	1180	47	43	1	0	1180	47	43
<-20.6	>20.6	0	0	972	48	43	0	0	961	48	54	0	0	1180	48	43	0	0	1180	48	43	1	0	1180	47	43	1	0	1180	47	43
<-20.7	>20.7	0	0	972	48	43	0	0	961	48	54	0	0	1180	48	43	0	0	1180	48	43	1	0	1180	47	43	1	0	1180	47	43
<-20.8	>20.8	0	0	972	48	43	0	0	961	48	54	0	0	1180	48	43	0	0	1180	48	43	0	0	1180	48	43	1	0	1180	47	43
<-20.9	>20.9	0	0	972	48	43	0	0	961	48	54	0	0	1180	48	43	0	0	1180	48	43	0	0	1180	48	43	1	0	1180	47	43
<-21	>21	0	0	972	48	43	0	0	961	48	54	0	0	1180	48	43	0	0	1180	48	43	0	0	1180	48	43	0	0	1180	48	43
<-21.1	>21.1	0	0	972	48	43	0	0	961	48	54	0	0	1180	48	43	0	0	1180	48	43	0	0	1180	48	43	0	0	1180	48	43
<-21.2	>21.2	0	0	972	48	43	0	0	961	48	54	0	0	1180	48	43	0	0	1180	48	43	0	0	1180	48	43	0	0	1180	48	43
<-21.3	>21.3	0	0	972	48	43	0	0	961	48	54	0	0	1180	48	43	0	0	1180	48	43	0	0	1180	48	43	0	0	1180	48	43
<-21.4	>21.4	0	0	972	48	43	0	0	961	48	54	0	0	1180	48	43	0	0	1180	48	43	0	0	1180	48	43	0	0	1180	48	43
<-21.5	>21.5	0	0	972	48	43	0	0	961	48	54	0	0	1180	48	43	0	0	1180	48	43	0	0	1180	48	43	0	0	1180	48	43
<-21.6	>21.6	0	0	972	48	43	0	0	961	48	54	0	0	1180	48	43	0	0	1180	48	43	0	0	1180	48	43	0	0	1180	48	43
<-21.7	>21.7	0	0	972	48	43	0	0	961	48	54	0	0	1180	48	43	0	0	1180	48	43	0	0	1180	48	43	0	0	1180	48	43
<-21.8	>21.8	0	0	972	48	43	0	0	961	48	54	0	0	1180	48	43	0	0	1180	48	43	0	0	1180	48	43	0	0	1180	48	43
<-21.9	>21.9	0	0	972	48	43	0	0	961	48	54	0	0	1180	48	43	0	0	1180	48	43	0	0	1180	48	43	0	0	1180	48	43
<-22	>22	0	0	972	48	43	0	0	961	48	54	0	0	1180	48	43	0	0	1180	48	43	0	0	1180	48	43	0	0	1180	48	43
<-22.1	>22.1	0	0	972	48	43	0	0	961	48	54	0	0	1180	48	43	0	0	1180	48	43	0	0	1180	48	43	0	0	1180	48	43
<-22.2	>22.2	0	0	972	48	43	0	0	961	48	54	0	0	1180	48	43	0	0	1180	48	43	0	0	1180	48	43	0	0	1180	48	43
<-22.3	>22.3	0	0	972	48	43	0	0	961	48	54	0	0	1180	48	43	0	0	1180	48	43	0	0	1180	48	43	0	0	1180	48	43
<-22.4	>22.4	0	0	972	48	43	0	0	961	48	54	0	0	1180	48	43	0	0	1180	48	43	0	0	1180	48	43	0	0	1180	48	43
<-22.5	>22.5	0	0	972	48	43	0	0	961	48	54	0	0	1180	48	43	0	0	1180	48	43	0	0	1180	48	43	0	0	1180	48	43
<-22.6	>22.6	0	0	972	48	43	0	0	961	48	54	0	0	1180	48	43	0	0	1180	48	43	0	0	1180	48	43	0	0	1180	48	43
<-22.7	>22.7	0	0	972	48	43	0	0	961	48	54	0	0	1180	48	43	0	0	1180	48	43	0	0	1180	48	43	0	0	1180	48	43
<-22.8	>22.8	0	0	972	48	43	0	0	961	48	54	0	0	1180	48	43	0	0	1180	48	43	0	0	1180	48	43	0	0	1180	48	43
<-22.9	>22.9	0	0	972	48	43	0	0	961	48	54	0	0	1180	48	43	0	0	1180	48	43	0	0	1180	48	43	0	0	1180	48	43
<-23	>23	0	0	972	48	43	0	0	961	48	54	0	0	1180	48	43	0	0	1180	48	43	0	0	1180	48	43	0	0	1180	48	43
<-23.1	>23.1	0	0	972	48	43	0	0	961	48	54	0	0	1180	48	43	0	0	1180	48	43	0	0	1180	48	43	0	0	1180	48	43
<-23.2	>23.2	0	0	972	48	43	0	0	961	48	54	0	0	1180	48	43	0	0	1180	48	43	0	0	1180	48	43	0	0	1180	48	43
<-23.3	>23.3	0	0	972	48	43	0	0	961	48	54	0	0	1180	48	43	0	0	1180	48	43	0	0	1180	48	43	0	0	1180	48	43
<-23.4	>23.4	0	0	972	48	43	0	0	961	48	54	0	0	1180	48	43	0	0	1180	48	43	0	0	1180	48	43	0	0	1180	48	43
<-23.5	>23.5	0	0	972	48	43	0	0	961	48	54	0	0	1180	48	43	0	0	1180	48	43	0	0	1180	48	43	0	0	1180	48	43
<-23.6	>23.6	0	0	972	48	43	0	0	961	48	54	0	0	1180	48	43	0	0	1180	48	43	0	0	1180	48	43	0	0	1180	48	43
<-23.7	>23.7	0	0	972	48	43	0	0	961	48	54	0	0	1180	48	43	0	0	1180	48	43	0	0	1180	48	43	0	0	1180	48	43
<-23.8	>23.8	0	0	972	48	43	0	0	961	48	54	0	0	1180	48	43	0	0	1180	48	43	0	0	1180	48	43	0	0	1180	48	43
<-23.9	>23.9	0	0	972	48	43	0	0	961	48	54	0	0	1180	48	43	0	0	1180	48	43	0	0	1180	48	43	0	0	1180	48	43
<-24	>24	0	0	972	48	43	0	0	961	48	54	0	0	1180	48	43	0	0	1180	48	43	0	0	1180	48	43	0	0	1180	48	43
<-24.1	>24.1	0	0	972	48	43	0	0	961	48	54	0	0	1180	48	43	0	0	1180	48	43	0	0	1180	48	43	0	0	1180	48	43
<-24.2	>24.2	0	0	972	48	43	0	0	961	48	54	0	0	1180	48	43	0	0	1180	48	43	0	0	1180	48	43	0	0	1180	48	43
<-24.3	>24.3	0	0	972	48	43	0	0	961	48	54	0	0	1180	48	43	0	0	1180	48	43	0	0	1180	48	43	0	0	1180	48	43
<-24.4	>24.4	0	0	972	48	43	0	0	961	48	54	0	0	1180	48	43	0	0	1180	48	43	0	0	1180	48	43	0	0	1180	48	43
<-24.5	>24.5	0	0	972	48	43	0	0	961	48	54	0	0	1180	48	43	0	0	1180	48	43	0	0	1180	48	43	0	0	1180	48	43
<-24.6	>24.6	0	0	972	48	43	0	0	961	48	54	0	0	1180	48	43	0	0	1180	48	43	0	0	1180	48	43	0	0	1180	48	43
<-24.7	>24.7	0	0	972	48	43	0	0	961	48	54	0	0	1180	48	43	0	0	1180	48	43	0	0	1180	48	43	0	0	1180	48	43
<-24.8	>24.8	0	0	972	48	43	0	0	961	48	54	0	0	1180	48	43	0	0	1180	48	43	0	0	1180	48	43	0	0	1180	48	43
<-24.9	>24.9	0	0	972	48	43	0	0	961	48	54	0	0	1180	48	43	0	0	1180	48	43	0	0	1180	48	43	0	0	1180	48	43
<-25	>25	0	0	972	48	43	0	0	961	48	54	0	0	1180	48	43	0	0	1180	48	43	0	0	1180	48	43	0	0	1180	48	43
