# Supplementary material for: Comparative Evaluation of MaxQuant and Proteome Discoverer MS1-Based Protein Quantification Tools
Source: J Proteome Res. 2021 May 26;20(7):3497–507. doi: 10.1021/acs.jproteome.1c00143 (PMC8280745; doi:10.1021/acs.jproteome.1c00143)
Supplement: Supplementary file 12 — pr1c00143_si_012.xlsx [file pr1c00143_si_012.xlsx]

## Sheet: P1-vs-P2
Variation of sensitivity, specificity, accuracy, balanced accuracy, and precision as a function of the LR threshold for the P1-vs-P2 comparison, based on the differential analysis results obtained with the main dataset (PXD001819) using the six quantification approaches.
LR threshold		MQ-I					MQ-L					PD-I					PD-nI					PD-A					PD-nA
		Sens.	Spec.	Acc.	Bal. acc	Prec.	Sens.	Spec.	Acc.	Bal. acc	Prec.	Sens.	Spec.	Acc.	Bal. acc	Prec.	Sens.	Spec.	Acc.	Bal. acc	Prec.	Sens.	Spec.	Acc.	Bal. acc	Prec.	Sens.	Spec.	Acc.	Bal. acc	Prec.
<-0	>0	0.1875	0.992624	0.953862	0.590062	0.5625	0.3125	0.989305	0.956256	0.650902	0.6	0.125	0.994823	0.960232	0.559912	0.5	0.854167	0.968076	0.963546	0.911121	0.525641	0.0208333	0.999137	0.960232	0.509985	0.5	0.833333	0.973253	0.967688	0.903293	0.56338
<-0.1	>0.1	0.1875	0.992624	0.953862	0.590062	0.5625	0.3125	0.990374	0.957274	0.651437	0.625	0.125	0.994823	0.960232	0.559912	0.5	0.854167	0.969802	0.965203	0.911984	0.539474	0.0208333	0.999137	0.960232	0.509985	0.5	0.833333	0.974116	0.968517	0.903724	0.571429
<-0.2	>0.2	0.1875	0.992624	0.953862	0.590062	0.5625	0.3125	0.990374	0.957274	0.651437	0.625	0.125	0.994823	0.960232	0.559912	0.5	0.854167	0.969802	0.965203	0.911984	0.539474	0.0208333	0.999137	0.960232	0.509985	0.5	0.833333	0.974116	0.968517	0.903724	0.571429
<-0.3	>0.3	0.1875	0.992624	0.953862	0.590062	0.5625	0.3125	0.992513	0.959308	0.652507	0.681818	0.125	0.994823	0.960232	0.559912	0.5	0.854167	0.979292	0.974316	0.91673	0.630769	0.0208333	0.999137	0.960232	0.509985	0.5	0.833333	0.981881	0.975973	0.907607	0.655738
<-0.4	>0.4	0.1875	0.992624	0.953862	0.590062	0.5625	0.3125	0.992513	0.959308	0.652507	0.681818	0.125	0.995686	0.96106	0.560343	0.545455	0.854167	0.986195	0.980944	0.920181	0.719298	0.0208333	0.999137	0.960232	0.509985	0.5	0.833333	0.988783	0.982601	0.911058	0.754717
<-0.5	>0.5	0.1875	0.992624	0.953862	0.590062	0.5625	0.3125	0.992513	0.959308	0.652507	0.681818	0.125	0.995686	0.96106	0.560343	0.545455	0.854167	0.987058	0.981773	0.920612	0.732143	0.0208333	0.999137	0.960232	0.509985	0.5	0.833333	0.988783	0.982601	0.911058	0.754717
<-0.6	>0.6	0.1875	0.992624	0.953862	0.590062	0.5625	0.3125	0.992513	0.959308	0.652507	0.681818	0.125	0.995686	0.96106	0.560343	0.545455	0.854167	0.987058	0.981773	0.920612	0.732143	0.0208333	0.999137	0.960232	0.509985	0.5	0.833333	0.990509	0.984258	0.911921	0.784314
<-0.7	>0.7	0.1875	0.992624	0.953862	0.590062	0.5625	0.3125	0.992513	0.959308	0.652507	0.681818	0.125	0.995686	0.96106	0.560343	0.545455	0.833333	0.988783	0.982601	0.911058	0.754717	0.0208333	0.999137	0.960232	0.509985	0.5	0.833333	0.992235	0.985915	0.912784	0.816327
<-0.8	>0.8	0.1875	0.992624	0.953862	0.590062	0.5625	0.3125	0.992513	0.959308	0.652507	0.681818	0.125	0.995686	0.96106	0.560343	0.545455	0.833333	0.990509	0.984258	0.911921	0.784314	0.0208333	0.999137	0.960232	0.509985	0.5	0.833333	0.992235	0.985915	0.912784	0.816327
<-0.9	>0.9	0.1875	0.992624	0.953862	0.590062	0.5625	0.3125	0.992513	0.959308	0.652507	0.681818	0.125	0.995686	0.96106	0.560343	0.545455	0.833333	0.992235	0.985915	0.912784	0.816327	0.0208333	0.999137	0.960232	0.509985	0.5	0.833333	0.993097	0.986744	0.913215	0.833333
<-1	>1	0.1875	0.992624	0.953862	0.590062	0.5625	0.3125	0.992513	0.959308	0.652507	0.681818	0.125	0.995686	0.96106	0.560343	0.545455	0.8125	0.992235	0.985087	0.902367	0.8125	0.0208333	0.999137	0.960232	0.509985	0.5	0.833333	0.99396	0.987572	0.913647	0.851064
<-1.1	>1.1	0.1875	0.992624	0.953862	0.590062	0.5625	0.25	0.992513	0.956256	0.621257	0.631579	0.125	0.995686	0.96106	0.560343	0.545455	0.645833	0.993097	0.979287	0.819465	0.794872	0.0208333	0.999137	0.960232	0.509985	0.5	0.6875	0.994823	0.982601	0.841162	0.846154
<-1.2	>1.2	0.1875	0.992624	0.953862	0.590062	0.5625	0.229167	0.993583	0.956256	0.611375	0.647059	0.104167	0.995686	0.960232	0.549926	0.5	0.25	0.99396	0.964374	0.62198	0.631579	0.0208333	0.999137	0.960232	0.509985	0.5	0.333333	0.995686	0.969345	0.66451	0.761905
<-1.3	>1.3	0.145833	0.992624	0.951856	0.569229	0.5	0.166667	0.993583	0.953204	0.580125	0.571429	0.104167	0.995686	0.960232	0.549926	0.5	0.125	0.99396	0.959403	0.55948	0.461538	0.0208333	0.999137	0.960232	0.509985	0.5	0.1875	0.995686	0.963546	0.591593	0.642857
<-1.4	>1.4	0.125	0.992624	0.950853	0.558812	0.461538	0.0833333	0.993583	0.949135	0.538458	0.4	0.0833333	0.995686	0.959403	0.53951	0.444444	0.0625	0.99396	0.956918	0.52823	0.3	0.0208333	0.999137	0.960232	0.509985	0.5	0.0833333	0.995686	0.959403	0.53951	0.444444
<-1.5	>1.5	0.0833333	0.993678	0.94985	0.538505	0.4	0.0625	0.993583	0.948118	0.528041	0.333333	0.0416667	0.995686	0.957746	0.518676	0.285714	0.0208333	0.99396	0.955261	0.507397	0.125	0	0.999137	0.959403	0.499569	0	0.0416667	0.995686	0.957746	0.518676	0.285714
<-1.6	>1.6	0.0833333	0.993678	0.94985	0.538505	0.4	0.0416667	0.993583	0.947101	0.517625	0.25	0.0208333	0.995686	0.956918	0.50826	0.166667	0.0208333	0.99396	0.955261	0.507397	0.125	0	0.999137	0.959403	0.499569	0	0.0208333	0.995686	0.956918	0.50826	0.166667
<-1.7	>1.7	0.0416667	0.993678	0.947844	0.517672	0.25	0.0208333	0.993583	0.946083	0.507208	0.142857	0	0.995686	0.956089	0.497843	0	0.0208333	0.99396	0.955261	0.507397	0.125	0	0.999137	0.959403	0.499569	0	0	0.995686	0.956089	0.497843	0
<-1.8	>1.8	0.0416667	0.993678	0.947844	0.517672	0.25	0.0208333	0.993583	0.946083	0.507208	0.142857	0	0.995686	0.956089	0.497843	0	0	0.99396	0.954432	0.49698	0	0	0.999137	0.959403	0.499569	0	0	0.995686	0.956089	0.497843	0
<-1.9	>1.9	0.0208333	0.993678	0.946841	0.507255	0.142857	0.0208333	0.993583	0.946083	0.507208	0.142857	0	0.995686	0.956089	0.497843	0	0	0.994823	0.955261	0.497412	0	0	0.999137	0.959403	0.499569	0	0	0.995686	0.956089	0.497843	0
<-2	>2	0	0.993678	0.945838	0.496839	0	0	0.993583	0.945066	0.496791	0	0	0.995686	0.956089	0.497843	0	0	0.994823	0.955261	0.497412	0	0	0.999137	0.959403	0.499569	0	0	0.995686	0.956089	0.497843	0
<-2.1	>2.1	0	0.993678	0.945838	0.496839	0	0	0.993583	0.945066	0.496791	0	0	0.996549	0.956918	0.498274	0	0	0.994823	0.955261	0.497412	0	0	0.999137	0.959403	0.499569	0	0	0.995686	0.956089	0.497843	0
<-2.2	>2.2	0	0.993678	0.945838	0.496839	0	0	0.993583	0.945066	0.496791	0	0	0.996549	0.956918	0.498274	0	0	0.995686	0.956089	0.497843	0	0	0.999137	0.959403	0.499569	0	0	0.995686	0.956089	0.497843	0
<-2.3	>2.3	0	0.993678	0.945838	0.496839	0	0	0.993583	0.945066	0.496791	0	0	0.996549	0.956918	0.498274	0	0	0.995686	0.956089	0.497843	0	0	0.999137	0.959403	0.499569	0	0	0.995686	0.956089	0.497843	0
<-2.4	>2.4	0	0.993678	0.945838	0.496839	0	0	0.993583	0.945066	0.496791	0	0	0.997412	0.957746	0.498706	0	0	0.995686	0.956089	0.497843	0	0	0.999137	0.959403	0.499569	0	0	0.995686	0.956089	0.497843	0
<-2.5	>2.5	0	0.993678	0.945838	0.496839	0	0	0.993583	0.945066	0.496791	0	0	0.997412	0.957746	0.498706	0	0	0.995686	0.956089	0.497843	0	0	0.999137	0.959403	0.499569	0	0	0.995686	0.956089	0.497843	0
<-2.6	>2.6	0	0.993678	0.945838	0.496839	0	0	0.993583	0.945066	0.496791	0	0	0.997412	0.957746	0.498706	0	0	0.995686	0.956089	0.497843	0	0	0.999137	0.959403	0.499569	0	0	0.995686	0.956089	0.497843	0
<-2.7	>2.7	0	0.993678	0.945838	0.496839	0	0	0.993583	0.945066	0.496791	0	0	0.997412	0.957746	0.498706	0	0	0.995686	0.956089	0.497843	0	0	0.999137	0.959403	0.499569	0	0	0.995686	0.956089	0.497843	0
<-2.8	>2.8	0	0.993678	0.945838	0.496839	0	0	0.993583	0.945066	0.496791	0	0	0.997412	0.957746	0.498706	0	0	0.995686	0.956089	0.497843	0	0	0.999137	0.959403	0.499569	0	0	0.995686	0.956089	0.497843	0
<-2.9	>2.9	0	0.993678	0.945838	0.496839	0	0	0.993583	0.945066	0.496791	0	0	0.997412	0.957746	0.498706	0	0	0.995686	0.956089	0.497843	0	0	0.999137	0.959403	0.499569	0	0	0.996549	0.956918	0.498274	0
<-3	>3	0	0.993678	0.945838	0.496839	0	0	0.993583	0.945066	0.496791	0	0	0.997412	0.957746	0.498706	0	0	0.995686	0.956089	0.497843	0	0	0.999137	0.959403	0.499569	0	0	0.996549	0.956918	0.498274	0
<-3.1	>3.1	0	0.993678	0.945838	0.496839	0	0	0.993583	0.945066	0.496791	0	0	0.997412	0.957746	0.498706	0	0	0.995686	0.956089	0.497843	0	0	0.999137	0.959403	0.499569	0	0	0.996549	0.956918	0.498274	0
<-3.2	>3.2	0	0.993678	0.945838	0.496839	0	0	0.993583	0.945066	0.496791	0	0	0.997412	0.957746	0.498706	0	0	0.995686	0.956089	0.497843	0	0	0.999137	0.959403	0.499569	0	0	0.996549	0.956918	0.498274	0
<-3.3	>3.3	0	0.993678	0.945838	0.496839	0	0	0.993583	0.945066	0.496791	0	0	0.997412	0.957746	0.498706	0	0	0.995686	0.956089	0.497843	0	0	0.999137	0.959403	0.499569	0	0	0.996549	0.956918	0.498274	0
<-3.4	>3.4	0	0.993678	0.945838	0.496839	0	0	0.993583	0.945066	0.496791	0	0	0.997412	0.957746	0.498706	0	0	0.995686	0.956089	0.497843	0	0	0.999137	0.959403	0.499569	0	0	0.996549	0.956918	0.498274	0
<-3.5	>3.5	0	0.993678	0.945838	0.496839	0	0	0.993583	0.945066	0.496791	0	0	0.997412	0.957746	0.498706	0	0	0.995686	0.956089	0.497843	0	0	0.999137	0.959403	0.499569	0	0	0.996549	0.956918	0.498274	0
<-3.6	>3.6	0	0.993678	0.945838	0.496839	0	0	0.993583	0.945066	0.496791	0	0	0.997412	0.957746	0.498706	0	0	0.995686	0.956089	0.497843	0	0	0.999137	0.959403	0.499569	0	0	0.996549	0.956918	0.498274	0
<-3.7	>3.7	0	0.993678	0.945838	0.496839	0	0	0.993583	0.945066	0.496791	0	0	0.997412	0.957746	0.498706	0	0	0.995686	0.956089	0.497843	0	0	0.999137	0.959403	0.499569	0	0	0.996549	0.956918	0.498274	0
<-3.8	>3.8	0	0.993678	0.945838	0.496839	0	0	0.993583	0.945066	0.496791	0	0	0.997412	0.957746	0.498706	0	0	0.995686	0.956089	0.497843	0	0	0.999137	0.959403	0.499569	0	0	0.996549	0.956918	0.498274	0
<-3.9	>3.9	0	0.993678	0.945838	0.496839	0	0	0.993583	0.945066	0.496791	0	0	0.997412	0.957746	0.498706	0	0	0.995686	0.956089	0.497843	0	0	0.999137	0.959403	0.499569	0	0	0.996549	0.956918	0.498274	0
<-4	>4	0	0.993678	0.945838	0.496839	0	0	0.993583	0.945066	0.496791	0	0	0.997412	0.957746	0.498706	0	0	0.995686	0.956089	0.497843	0	0	0.999137	0.959403	0.499569	0	0	0.996549	0.956918	0.498274	0
<-4.1	>4.1	0	0.993678	0.945838	0.496839	0	0	0.993583	0.945066	0.496791	0	0	0.997412	0.957746	0.498706	0	0	0.995686	0.956089	0.497843	0	0	0.999137	0.959403	0.499569	0	0	0.996549	0.956918	0.498274	0
<-4.2	>4.2	0	0.993678	0.945838	0.496839	0	0	0.993583	0.945066	0.496791	0	0	0.997412	0.957746	0.498706	0	0	0.995686	0.956089	0.497843	0	0	0.999137	0.959403	0.499569	0	0	0.996549	0.956918	0.498274	0
<-4.3	>4.3	0	0.993678	0.945838	0.496839	0	0	0.993583	0.945066	0.496791	0	0	0.997412	0.957746	0.498706	0	0	0.995686	0.956089	0.497843	0	0	0.999137	0.959403	0.499569	0	0	0.996549	0.956918	0.498274	0
<-4.4	>4.4	0	0.993678	0.945838	0.496839	0	0	0.993583	0.945066	0.496791	0	0	0.997412	0.957746	0.498706	0	0	0.995686	0.956089	0.497843	0	0	0.999137	0.959403	0.499569	0	0	0.996549	0.956918	0.498274	0
<-4.5	>4.5	0	0.993678	0.945838	0.496839	0	0	0.993583	0.945066	0.496791	0	0	0.997412	0.957746	0.498706	0	0	0.995686	0.956089	0.497843	0	0	0.999137	0.959403	0.499569	0	0	0.996549	0.956918	0.498274	0
<-4.6	>4.6	0	0.993678	0.945838	0.496839	0	0	0.993583	0.945066	0.496791	0	0	0.997412	0.957746	0.498706	0	0	0.995686	0.956089	0.497843	0	0	0.999137	0.959403	0.499569	0	0	0.996549	0.956918	0.498274	0
<-4.7	>4.7	0	0.993678	0.945838	0.496839	0	0	0.993583	0.945066	0.496791	0	0	0.997412	0.957746	0.498706	0	0	0.995686	0.956089	0.497843	0	0	0.999137	0.959403	0.499569	0	0	0.996549	0.956918	0.498274	0
<-4.8	>4.8	0	0.993678	0.945838	0.496839	0	0	0.993583	0.945066	0.496791	0	0	0.997412	0.957746	0.498706	0	0	0.995686	0.956089	0.497843	0	0	0.999137	0.959403	0.499569	0	0	0.996549	0.956918	0.498274	0
<-4.9	>4.9	0	0.993678	0.945838	0.496839	0	0	0.993583	0.945066	0.496791	0	0	0.997412	0.957746	0.498706	0	0	0.995686	0.956089	0.497843	0	0	0.999137	0.959403	0.499569	0	0	0.996549	0.956918	0.498274	0
<-5	>5	0	0.993678	0.945838	0.496839	0	0	0.993583	0.945066	0.496791	0	0	0.997412	0.957746	0.498706	0	0	0.995686	0.956089	0.497843	0	0	0.999137	0.959403	0.499569	0	0	0.996549	0.956918	0.498274	0
<-5.1	>5.1	0	0.993678	0.945838	0.496839	0	0	0.993583	0.945066	0.496791	0	0	0.997412	0.957746	0.498706	0	0	0.995686	0.956089	0.497843	0	0	0.999137	0.959403	0.499569	0	0	0.996549	0.956918	0.498274	0
<-5.2	>5.2	0	0.993678	0.945838	0.496839	0	0	0.993583	0.945066	0.496791	0	0	0.997412	0.957746	0.498706	0	0	0.995686	0.956089	0.497843	0	0	0.999137	0.959403	0.499569	0	0	0.996549	0.956918	0.498274	0
<-5.3	>5.3	0	0.993678	0.945838	0.496839	0	0	0.993583	0.945066	0.496791	0	0	0.997412	0.957746	0.498706	0	0	0.995686	0.956089	0.497843	0	0	0.999137	0.959403	0.499569	0	0	0.996549	0.956918	0.498274	0
<-5.4	>5.4	0	0.993678	0.945838	0.496839	0	0	0.993583	0.945066	0.496791	0	0	0.997412	0.957746	0.498706	0	0	0.995686	0.956089	0.497843	0	0	0.999137	0.959403	0.499569	0	0	0.996549	0.956918	0.498274	0
<-5.5	>5.5	0	0.993678	0.945838	0.496839	0	0	0.993583	0.945066	0.496791	0	0	0.997412	0.957746	0.498706	0	0	0.995686	0.956089	0.497843	0	0	0.999137	0.959403	0.499569	0	0	0.996549	0.956918	0.498274	0
<-5.6	>5.6	0	0.993678	0.945838	0.496839	0	0	0.993583	0.945066	0.496791	0	0	0.998274	0.958575	0.499137	0	0	0.996549	0.956918	0.498274	0	0	0.999137	0.959403	0.499569	0	0	0.996549	0.956918	0.498274	0
<-5.7	>5.7	0	0.993678	0.945838	0.496839	0	0	0.993583	0.945066	0.496791	0	0	0.998274	0.958575	0.499137	0	0	0.996549	0.956918	0.498274	0	0	0.999137	0.959403	0.499569	0	0	0.996549	0.956918	0.498274	0
<-5.8	>5.8	0	0.993678	0.945838	0.496839	0	0	0.993583	0.945066	0.496791	0	0	0.998274	0.958575	0.499137	0	0	0.996549	0.956918	0.498274	0	0	0.999137	0.959403	0.499569	0	0	0.996549	0.956918	0.498274	0
<-5.9	>5.9	0	0.993678	0.945838	0.496839	0	0	0.993583	0.945066	0.496791	0	0	0.998274	0.958575	0.499137	0	0	0.996549	0.956918	0.498274	0	0	0.999137	0.959403	0.499569	0	0	0.996549	0.956918	0.498274	0
<-6	>6	0	0.993678	0.945838	0.496839	0	0	0.993583	0.945066	0.496791	0	0	0.998274	0.958575	0.499137	0	0	0.996549	0.956918	0.498274	0	0	0.999137	0.959403	0.499569	0	0	0.996549	0.956918	0.498274	0
<-6.1	>6.1	0	0.993678	0.945838	0.496839	0	0	0.993583	0.945066	0.496791	0	0	0.998274	0.958575	0.499137	0	0	0.996549	0.956918	0.498274	0	0	0.999137	0.959403	0.499569	0	0	0.996549	0.956918	0.498274	0
<-6.2	>6.2	0	0.993678	0.945838	0.496839	0	0	0.993583	0.945066	0.496791	0	0	0.998274	0.958575	0.499137	0	0	0.996549	0.956918	0.498274	0	0	0.999137	0.959403	0.499569	0	0	0.996549	0.956918	0.498274	0
<-6.3	>6.3	0	0.993678	0.945838	0.496839	0	0	0.993583	0.945066	0.496791	0	0	0.998274	0.958575	0.499137	0	0	0.996549	0.956918	0.498274	0	0	0.999137	0.959403	0.499569	0	0	0.996549	0.956918	0.498274	0
<-6.4	>6.4	0	0.993678	0.945838	0.496839	0	0	0.993583	0.945066	0.496791	0	0	0.998274	0.958575	0.499137	0	0	0.996549	0.956918	0.498274	0	0	0.999137	0.959403	0.499569	0	0	0.996549	0.956918	0.498274	0
<-6.5	>6.5	0	0.993678	0.945838	0.496839	0	0	0.993583	0.945066	0.496791	0	0	0.998274	0.958575	0.499137	0	0	0.996549	0.956918	0.498274	0	0	0.999137	0.959403	0.499569	0	0	0.996549	0.956918	0.498274	0
<-6.6	>6.6	0	0.993678	0.945838	0.496839	0	0	0.993583	0.945066	0.496791	0	0	0.998274	0.958575	0.499137	0	0	0.996549	0.956918	0.498274	0	0	0.999137	0.959403	0.499569	0	0	0.996549	0.956918	0.498274	0
<-6.7	>6.7	0	0.993678	0.945838	0.496839	0	0	0.993583	0.945066	0.496791	0	0	0.998274	0.958575	0.499137	0	0	0.996549	0.956918	0.498274	0	0	0.999137	0.959403	0.499569	0	0	0.996549	0.956918	0.498274	0
<-6.8	>6.8	0	0.993678	0.945838	0.496839	0	0	0.993583	0.945066	0.496791	0	0	0.998274	0.958575	0.499137	0	0	0.996549	0.956918	0.498274	0	0	0.999137	0.959403	0.499569	0	0	0.996549	0.956918	0.498274	0
<-6.9	>6.9	0	0.993678	0.945838	0.496839	0	0	0.993583	0.945066	0.496791	0	0	0.998274	0.958575	0.499137	0	0	0.996549	0.956918	0.498274	0	0	0.999137	0.959403	0.499569	0	0	0.996549	0.956918	0.498274	0
<-7	>7	0	0.993678	0.945838	0.496839	0	0	0.993583	0.945066	0.496791	0	0	0.998274	0.958575	0.499137	0	0	0.996549	0.956918	0.498274	0	0	0.999137	0.959403	0.499569	0	0	0.996549	0.956918	0.498274	0
<-7.1	>7.1	0	0.993678	0.945838	0.496839	0	0	0.993583	0.945066	0.496791	0	0	0.999137	0.959403	0.499569	0	0	0.997412	0.957746	0.498706	0	0	0.999137	0.959403	0.499569	0	0	0.996549	0.956918	0.498274	0
<-7.2	>7.2	0	0.993678	0.945838	0.496839	0	0	0.993583	0.945066	0.496791	0	0	0.999137	0.959403	0.499569	0	0	0.997412	0.957746	0.498706	0	0	0.999137	0.959403	0.499569	0	0	0.996549	0.956918	0.498274	0
<-7.3	>7.3	0	0.993678	0.945838	0.496839	0	0	0.993583	0.945066	0.496791	0	0	0.999137	0.959403	0.499569	0	0	0.997412	0.957746	0.498706	0	0	0.999137	0.959403	0.499569	0	0	0.996549	0.956918	0.498274	0
<-7.4	>7.4	0	0.993678	0.945838	0.496839	0	0	0.993583	0.945066	0.496791	0	0	0.999137	0.959403	0.499569	0	0	0.997412	0.957746	0.498706	0	0	0.999137	0.959403	0.499569	0	0	0.996549	0.956918	0.498274	0
<-7.5	>7.5	0	0.993678	0.945838	0.496839	0	0	0.993583	0.945066	0.496791	0	0	0.999137	0.959403	0.499569	0	0	0.997412	0.957746	0.498706	0	0	0.999137	0.959403	0.499569	0	0	0.996549	0.956918	0.498274	0
<-7.6	>7.6	0	0.993678	0.945838	0.496839	0	0	0.993583	0.945066	0.496791	0	0	0.999137	0.959403	0.499569	0	0	0.997412	0.957746	0.498706	0	0	0.999137	0.959403	0.499569	0	0	0.996549	0.956918	0.498274	0
<-7.7	>7.7	0	0.993678	0.945838	0.496839	0	0	0.993583	0.945066	0.496791	0	0	0.999137	0.959403	0.499569	0	0	0.997412	0.957746	0.498706	0	0	0.999137	0.959403	0.499569	0	0	0.996549	0.956918	0.498274	0
<-7.8	>7.8	0	0.993678	0.945838	0.496839	0	0	0.993583	0.945066	0.496791	0	0	0.999137	0.959403	0.499569	0	0	0.997412	0.957746	0.498706	0	0	0.999137	0.959403	0.499569	0	0	0.996549	0.956918	0.498274	0
<-7.9	>7.9	0	0.993678	0.945838	0.496839	0	0	0.993583	0.945066	0.496791	0	0	0.999137	0.959403	0.499569	0	0	0.997412	0.957746	0.498706	0	0	0.999137	0.959403	0.499569	0	0	0.996549	0.956918	0.498274	0
<-8	>8	0	0.993678	0.945838	0.496839	0	0	0.993583	0.945066	0.496791	0	0	0.999137	0.959403	0.499569	0	0	0.997412	0.957746	0.498706	0	0	0.999137	0.959403	0.499569	0	0	0.996549	0.956918	0.498274	0
<-8.1	>8.1	0	0.993678	0.945838	0.496839	0	0	0.993583	0.945066	0.496791	0	0	0.999137	0.959403	0.499569	0	0	0.998274	0.958575	0.499137	0	0	0.999137	0.959403	0.499569	0	0	0.996549	0.956918	0.498274	0
<-8.2	>8.2	0	0.993678	0.945838	0.496839	0	0	0.993583	0.945066	0.496791	0	0	0.999137	0.959403	0.499569	0	0	0.999137	0.959403	0.499569	0	0	0.999137	0.959403	0.499569	0	0	0.996549	0.956918	0.498274	0
<-8.3	>8.3	0	0.993678	0.945838	0.496839	0	0	0.993583	0.945066	0.496791	0	0	0.999137	0.959403	0.499569	0	0	0.999137	0.959403	0.499569	0	0	0.999137	0.959403	0.499569	0	0	0.996549	0.956918	0.498274	0
<-8.4	>8.4	0	0.993678	0.945838	0.496839	0	0	0.993583	0.945066	0.496791	0	0	0.999137	0.959403	0.499569	0	0	0.999137	0.959403	0.499569	0	0	0.999137	0.959403	0.499569	0	0	0.996549	0.956918	0.498274	0
<-8.5	>8.5	0	0.993678	0.945838	0.496839	0	0	0.993583	0.945066	0.496791	0	0	0.999137	0.959403	0.499569	0	0	0.999137	0.959403	0.499569	0	0	0.999137	0.959403	0.499569	0	0	0.996549	0.956918	0.498274	0
<-8.6	>8.6	0	0.993678	0.945838	0.496839	0	0	0.993583	0.945066	0.496791	0	0	0.999137	0.959403	0.499569	0	0	0.999137	0.959403	0.499569	0	0	0.999137	0.959403	0.499569	0	0	0.996549	0.956918	0.498274	0
<-8.7	>8.7	0	0.993678	0.945838	0.496839	0	0	0.993583	0.945066	0.496791	0	0	0.999137	0.959403	0.499569	0	0	0.999137	0.959403	0.499569	0	0	0.999137	0.959403	0.499569	0	0	0.996549	0.956918	0.498274	0
<-8.8	>8.8	0	0.994731	0.946841	0.497366	0	0	0.993583	0.945066	0.496791	0	0	0.999137	0.959403	0.499569	0	0	0.999137	0.959403	0.499569	0	0	0.999137	0.959403	0.499569	0	0	0.996549	0.956918	0.498274	0
<-8.9	>8.9	0	0.994731	0.946841	0.497366	0	0	0.993583	0.945066	0.496791	0	0	0.999137	0.959403	0.499569	0	0	0.999137	0.959403	0.499569	0	0	0.999137	0.959403	0.499569	0	0	0.996549	0.956918	0.498274	0
<-9	>9	0	0.994731	0.946841	0.497366	0	0	0.994652	0.946083	0.497326	0	0	0.999137	0.959403	0.499569	0	0	0.999137	0.959403	0.499569	0	0	0.999137	0.959403	0.499569	0	0	0.996549	0.956918	0.498274	0
<-9.1	>9.1	0	0.994731	0.946841	0.497366	0	0	0.994652	0.946083	0.497326	0	0	0.999137	0.959403	0.499569	0	0	0.999137	0.959403	0.499569	0	0	0.999137	0.959403	0.499569	0	0	0.996549	0.956918	0.498274	0
<-9.2	>9.2	0	0.995785	0.947844	0.497893	0	0	0.994652	0.946083	0.497326	0	0	0.999137	0.959403	0.499569	0	0	0.999137	0.959403	0.499569	0	0	0.999137	0.959403	0.499569	0	0	0.996549	0.956918	0.498274	0
<-9.3	>9.3	0	0.995785	0.947844	0.497893	0	0	0.995722	0.947101	0.497861	0	0	0.999137	0.959403	0.499569	0	0	0.999137	0.959403	0.499569	0	0	0.999137	0.959403	0.499569	0	0	0.996549	0.956918	0.498274	0
<-9.4	>9.4	0	0.995785	0.947844	0.497893	0	0	0.995722	0.947101	0.497861	0	0	0.999137	0.959403	0.499569	0	0	0.999137	0.959403	0.499569	0	0	0.999137	0.959403	0.499569	0	0	0.996549	0.956918	0.498274	0
<-9.5	>9.5	0	0.995785	0.947844	0.497893	0	0	0.995722	0.947101	0.497861	0	0	0.999137	0.959403	0.499569	0	0	0.999137	0.959403	0.499569	0	0	0.999137	0.959403	0.499569	0	0	0.996549	0.956918	0.498274	0
<-9.6	>9.6	0	0.995785	0.947844	0.497893	0	0	0.995722	0.947101	0.497861	0	0	0.999137	0.959403	0.499569	0	0	0.999137	0.959403	0.499569	0	0	0.999137	0.959403	0.499569	0	0	0.996549	0.956918	0.498274	0
<-9.7	>9.7	0	0.995785	0.947844	0.497893	0	0	0.995722	0.947101	0.497861	0	0	0.999137	0.959403	0.499569	0	0	0.999137	0.959403	0.499569	0	0	0.999137	0.959403	0.499569	0	0	0.996549	0.956918	0.498274	0
<-9.8	>9.8	0	0.995785	0.947844	0.497893	0	0	0.995722	0.947101	0.497861	0	0	0.999137	0.959403	0.499569	0	0	0.999137	0.959403	0.499569	0	0	0.999137	0.959403	0.499569	0	0	0.996549	0.956918	0.498274	0
<-9.9	>9.9	0	0.995785	0.947844	0.497893	0	0	0.995722	0.947101	0.497861	0	0	0.999137	0.959403	0.499569	0	0	0.999137	0.959403	0.499569	0	0	0.999137	0.959403	0.499569	0	0	0.996549	0.956918	0.498274	0
<-10	>10	0	0.995785	0.947844	0.497893	0	0	0.995722	0.947101	0.497861	0	0	0.999137	0.959403	0.499569	0	0	0.999137	0.959403	0.499569	0	0	0.999137	0.959403	0.499569	0	0	0.996549	0.956918	0.498274	0
<-10.1	>10.1	0	0.995785	0.947844	0.497893	0	0	0.995722	0.947101	0.497861	0	0	0.999137	0.959403	0.499569	0	0	0.999137	0.959403	0.499569	0	0	0.999137	0.959403	0.499569	0	0	0.996549	0.956918	0.498274	0
<-10.2	>10.2	0	0.995785	0.947844	0.497893	0	0	0.995722	0.947101	0.497861	0	0	0.999137	0.959403	0.499569	0	0	0.999137	0.959403	0.499569	0	0	0.999137	0.959403	0.499569	0	0	0.996549	0.956918	0.498274	0
<-10.3	>10.3	0	0.995785	0.947844	0.497893	0	0	0.995722	0.947101	0.497861	0	0	0.999137	0.959403	0.499569	0	0	0.999137	0.959403	0.499569	0	0	0.999137	0.959403	0.499569	0	0	0.996549	0.956918	0.498274	0
<-10.4	>10.4	0	0.995785	0.947844	0.497893	0	0	0.995722	0.947101	0.497861	0	0	0.999137	0.959403	0.499569	0	0	0.999137	0.959403	0.499569	0	0	0.999137	0.959403	0.499569	0	0	0.996549	0.956918	0.498274	0
<-10.5	>10.5	0	0.995785	0.947844	0.497893	0	0	0.995722	0.947101	0.497861	0	0	1	0.960232	0.5	0	0	1	0.960232	0.5	0	0	0.999137	0.959403	0.499569	0	0	0.996549	0.956918	0.498274	0
<-10.6	>10.6	0	0.995785	0.947844	0.497893	0	0	0.995722	0.947101	0.497861	0	0	1	0.960232	0.5	0	0	1	0.960232	0.5	0	0	0.999137	0.959403	0.499569	0	0	0.996549	0.956918	0.498274	0
<-10.7	>10.7	0	0.995785	0.947844	0.497893	0	0	0.995722	0.947101	0.497861	0	0	1	0.960232	0.5	0	0	1	0.960232	0.5	0	0	0.999137	0.959403	0.499569	0	0	0.996549	0.956918	0.498274	0
<-10.8	>10.8	0	0.995785	0.947844	0.497893	0	0	0.995722	0.947101	0.497861	0	0	1	0.960232	0.5	0	0	1	0.960232	0.5	0	0	0.999137	0.959403	0.499569	0	0	0.996549	0.956918	0.498274	0
<-10.9	>10.9	0	0.995785	0.947844	0.497893	0	0	0.995722	0.947101	0.497861	0	0	1	0.960232	0.5	0	0	1	0.960232	0.5	0	0	0.999137	0.959403	0.499569	0	0	0.996549	0.956918	0.498274	0
<-11	>11	0	0.995785	0.947844	0.497893	0	0	0.995722	0.947101	0.497861	0	0	1	0.960232	0.5	0	0	1	0.960232	0.5	0	0	0.999137	0.959403	0.499569	0	0	0.996549	0.956918	0.498274	0
<-11.1	>11.1	0	0.995785	0.947844	0.497893	0	0	0.995722	0.947101	0.497861	0	0	1	0.960232	0.5	0	0	1	0.960232	0.5	0	0	0.999137	0.959403	0.499569	0	0	0.996549	0.956918	0.498274	0
<-11.2	>11.2	0	0.996839	0.948847	0.498419	0	0	0.996791	0.948118	0.498396	0	0	1	0.960232	0.5	0	0	1	0.960232	0.5	0	0	0.999137	0.959403	0.499569	0	0	0.996549	0.956918	0.498274	0
<-11.3	>11.3	0	0.996839	0.948847	0.498419	0	0	0.996791	0.948118	0.498396	0	0	1	0.960232	0.5	0	0	1	0.960232	0.5	0	0	0.999137	0.959403	0.499569	0	0	0.996549	0.956918	0.498274	0
<-11.4	>11.4	0	0.996839	0.948847	0.498419	0	0	0.996791	0.948118	0.498396	0	0	1	0.960232	0.5	0	0	1	0.960232	0.5	0	0	0.999137	0.959403	0.499569	0	0	0.996549	0.956918	0.498274	0
<-11.5	>11.5	0	0.996839	0.948847	0.498419	0	0	0.996791	0.948118	0.498396	0	0	1	0.960232	0.5	0	0	1	0.960232	0.5	0	0	0.999137	0.959403	0.499569	0	0	0.996549	0.956918	0.498274	0
<-11.6	>11.6	0	0.996839	0.948847	0.498419	0	0	0.996791	0.948118	0.498396	0	0	1	0.960232	0.5	0	0	1	0.960232	0.5	0	0	0.999137	0.959403	0.499569	0	0	0.996549	0.956918	0.498274	0
<-11.7	>11.7	0	0.997893	0.94985	0.498946	0	0	0.996791	0.948118	0.498396	0	0	1	0.960232	0.5	0	0	1	0.960232	0.5	0	0	0.999137	0.959403	0.499569	0	0	0.996549	0.956918	0.498274	0
<-11.8	>11.8	0	0.997893	0.94985	0.498946	0	0	0.997861	0.949135	0.49893	0	0	1	0.960232	0.5	0	0	1	0.960232	0.5	0	0	0.999137	0.959403	0.499569	0	0	0.996549	0.956918	0.498274	0
<-11.9	>11.9	0	0.997893	0.94985	0.498946	0	0	0.997861	0.949135	0.49893	0	0	1	0.960232	0.5	0	0	1	0.960232	0.5	0	0	0.999137	0.959403	0.499569	0	0	0.996549	0.956918	0.498274	0
<-12	>12	0	0.997893	0.94985	0.498946	0	0	0.997861	0.949135	0.49893	0	0	1	0.960232	0.5	0	0	1	0.960232	0.5	0	0	0.999137	0.959403	0.499569	0	0	0.996549	0.956918	0.498274	0
<-12.1	>12.1	0	0.998946	0.950853	0.499473	0	0	0.997861	0.949135	0.49893	0	0	1	0.960232	0.5	0	0	1	0.960232	0.5	0	0	0.999137	0.959403	0.499569	0	0	0.996549	0.956918	0.498274	0
<-12.2	>12.2	0	0.998946	0.950853	0.499473	0	0	0.99893	0.950153	0.499465	0	0	1	0.960232	0.5	0	0	1	0.960232	0.5	0	0	0.999137	0.959403	0.499569	0	0	0.996549	0.956918	0.498274	0
<-12.3	>12.3	0	0.998946	0.950853	0.499473	0	0	0.99893	0.950153	0.499465	0	0	1	0.960232	0.5	0	0	1	0.960232	0.5	0	0	0.999137	0.959403	0.499569	0	0	0.996549	0.956918	0.498274	0
<-12.4	>12.4	0	1	0.951856	0.5	0	0	0.99893	0.950153	0.499465	0	0	1	0.960232	0.5	0	0	1	0.960232	0.5	0	0	0.999137	0.959403	0.499569	0	0	0.996549	0.956918	0.498274	0
<-12.5	>12.5	0	1	0.951856	0.5	0	0	1	0.95117	0.5	0	0	1	0.960232	0.5	0	0	1	0.960232	0.5	0	0	0.999137	0.959403	0.499569	0	0	0.996549	0.956918	0.498274	0
<-12.6	>12.6	0	1	0.951856	0.5	0	0	1	0.95117	0.5	0	0	1	0.960232	0.5	0	0	1	0.960232	0.5	0	0	0.999137	0.959403	0.499569	0	0	0.996549	0.956918	0.498274	0
<-12.7	>12.7	0	1	0.951856	0.5	0	0	1	0.95117	0.5	0	0	1	0.960232	0.5	0	0	1	0.960232	0.5	0	0	0.999137	0.959403	0.499569	0	0	0.996549	0.956918	0.498274	0
<-12.8	>12.8	0	1	0.951856	0.5	0	0	1	0.95117	0.5	0	0	1	0.960232	0.5	0	0	1	0.960232	0.5	0	0	0.999137	0.959403	0.499569	0	0	0.996549	0.956918	0.498274	0
<-12.9	>12.9	0	1	0.951856	0.5	0	0	1	0.95117	0.5	0	0	1	0.960232	0.5	0	0	1	0.960232	0.5	0	0	0.999137	0.959403	0.499569	0	0	0.997412	0.957746	0.498706	0
<-13	>13	0	1	0.951856	0.5	0	0	1	0.95117	0.5	0	0	1	0.960232	0.5	0	0	1	0.960232	0.5	0	0	0.999137	0.959403	0.499569	0	0	0.997412	0.957746	0.498706	0
<-13.1	>13.1	0	1	0.951856	0.5	0	0	1	0.95117	0.5	0	0	1	0.960232	0.5	0	0	1	0.960232	0.5	0	0	0.999137	0.959403	0.499569	0	0	0.997412	0.957746	0.498706	0
<-13.2	>13.2	0	1	0.951856	0.5	0	0	1	0.95117	0.5	0	0	1	0.960232	0.5	0	0	1	0.960232	0.5	0	0	0.999137	0.959403	0.499569	0	0	0.997412	0.957746	0.498706	0
<-13.3	>13.3	0	1	0.951856	0.5	0	0	1	0.95117	0.5	0	0	1	0.960232	0.5	0	0	1	0.960232	0.5	0	0	0.999137	0.959403	0.499569	0	0	0.997412	0.957746	0.498706	0
<-13.4	>13.4	0	1	0.951856	0.5	0	0	1	0.95117	0.5	0	0	1	0.960232	0.5	0	0	1	0.960232	0.5	0	0	0.999137	0.959403	0.499569	0	0	0.997412	0.957746	0.498706	0
<-13.5	>13.5	0	1	0.951856	0.5	0	0	1	0.95117	0.5	0	0	1	0.960232	0.5	0	0	1	0.960232	0.5	0	0	0.999137	0.959403	0.499569	0	0	0.997412	0.957746	0.498706	0
<-13.6	>13.6	0	1	0.951856	0.5	0	0	1	0.95117	0.5	0	0	1	0.960232	0.5	0	0	1	0.960232	0.5	0	0	0.999137	0.959403	0.499569	0	0	0.997412	0.957746	0.498706	0
<-13.7	>13.7	0	1	0.951856	0.5	0	0	1	0.95117	0.5	0	0	1	0.960232	0.5	0	0	1	0.960232	0.5	0	0	0.999137	0.959403	0.499569	0	0	0.997412	0.957746	0.498706	0
<-13.8	>13.8	0	1	0.951856	0.5	0	0	1	0.95117	0.5	0	0	1	0.960232	0.5	0	0	1	0.960232	0.5	0	0	0.999137	0.959403	0.499569	0	0	0.998274	0.958575	0.499137	0
<-13.9	>13.9	0	1	0.951856	0.5	0	0	1	0.95117	0.5	0	0	1	0.960232	0.5	0	0	1	0.960232	0.5	0	0	0.999137	0.959403	0.499569	0	0	0.998274	0.958575	0.499137	0
<-14	>14	0	1	0.951856	0.5	0	0	1	0.95117	0.5	0	0	1	0.960232	0.5	0	0	1	0.960232	0.5	0	0	0.999137	0.959403	0.499569	0	0	0.999137	0.959403	0.499569	0
<-14.1	>14.1	0	1	0.951856	0.5	0	0	1	0.95117	0.5	0	0	1	0.960232	0.5	0	0	1	0.960232	0.5	0	0	0.999137	0.959403	0.499569	0	0	0.999137	0.959403	0.499569	0
<-14.2	>14.2	0	1	0.951856	0.5	0	0	1	0.95117	0.5	0	0	1	0.960232	0.5	0	0	1	0.960232	0.5	0	0	0.999137	0.959403	0.499569	0	0	0.999137	0.959403	0.499569	0
<-14.3	>14.3	0	1	0.951856	0.5	0	0	1	0.95117	0.5	0	0	1	0.960232	0.5	0	0	1	0.960232	0.5	0	0	0.999137	0.959403	0.499569	0	0	0.999137	0.959403	0.499569	0
<-14.4	>14.4	0	1	0.951856	0.5	0	0	1	0.95117	0.5	0	0	1	0.960232	0.5	0	0	1	0.960232	0.5	0	0	0.999137	0.959403	0.499569	0	0	0.999137	0.959403	0.499569	0
<-14.5	>14.5	0	1	0.951856	0.5	0	0	1	0.95117	0.5	0	0	1	0.960232	0.5	0	0	1	0.960232	0.5	0	0	0.999137	0.959403	0.499569	0	0	0.999137	0.959403	0.499569	0
<-14.6	>14.6	0	1	0.951856	0.5	0	0	1	0.95117	0.5	0	0	1	0.960232	0.5	0	0	1	0.960232	0.5	0	0	0.999137	0.959403	0.499569	0	0	0.999137	0.959403	0.499569	0
<-14.7	>14.7	0	1	0.951856	0.5	0	0	1	0.95117	0.5	0	0	1	0.960232	0.5	0	0	1	0.960232	0.5	0	0	0.999137	0.959403	0.499569	0	0	0.999137	0.959403	0.499569	0
<-14.8	>14.8	0	1	0.951856	0.5	0	0	1	0.95117	0.5	0	0	1	0.960232	0.5	0	0	1	0.960232	0.5	0	0	0.999137	0.959403	0.499569	0	0	0.999137	0.959403	0.499569	0
<-14.9	>14.9	0	1	0.951856	0.5	0	0	1	0.95117	0.5	0	0	1	0.960232	0.5	0	0	1	0.960232	0.5	0	0	0.999137	0.959403	0.499569	0	0	0.999137	0.959403	0.499569	0
<-15	>15	0	1	0.951856	0.5	0	0	1	0.95117	0.5	0	0	1	0.960232	0.5	0	0	1	0.960232	0.5	0	0	0.999137	0.959403	0.499569	0	0	0.999137	0.959403	0.499569	0
<-15.1	>15.1	0	1	0.951856	0.5	0	0	1	0.95117	0.5	0	0	1	0.960232	0.5	0	0	1	0.960232	0.5	0	0	0.999137	0.959403	0.499569	0	0	0.999137	0.959403	0.499569	0
<-15.2	>15.2	0	1	0.951856	0.5	0	0	1	0.95117	0.5	0	0	1	0.960232	0.5	0	0	1	0.960232	0.5	0	0	0.999137	0.959403	0.499569	0	0	0.999137	0.959403	0.499569	0
<-15.3	>15.3	0	1	0.951856	0.5	0	0	1	0.95117	0.5	0	0	1	0.960232	0.5	0	0	1	0.960232	0.5	0	0	0.999137	0.959403	0.499569	0	0	0.999137	0.959403	0.499569	0
<-15.4	>15.4	0	1	0.951856	0.5	0	0	1	0.95117	0.5	0	0	1	0.960232	0.5	0	0	1	0.960232	0.5	0	0	0.999137	0.959403	0.499569	0	0	0.999137	0.959403	0.499569	0
<-15.5	>15.5	0	1	0.951856	0.5	0	0	1	0.95117	0.5	0	0	1	0.960232	0.5	0	0	1	0.960232	0.5	0	0	0.999137	0.959403	0.499569	0	0	0.999137	0.959403	0.499569	0
<-15.6	>15.6	0	1	0.951856	0.5	0	0	1	0.95117	0.5	0	0	1	0.960232	0.5	0	0	1	0.960232	0.5	0	0	0.999137	0.959403	0.499569	0	0	0.999137	0.959403	0.499569	0
<-15.7	>15.7	0	1	0.951856	0.5	0	0	1	0.95117	0.5	0	0	1	0.960232	0.5	0	0	1	0.960232	0.5	0	0	0.999137	0.959403	0.499569	0	0	0.999137	0.959403	0.499569	0
<-15.8	>15.8	0	1	0.951856	0.5	0	0	1	0.95117	0.5	0	0	1	0.960232	0.5	0	0	1	0.960232	0.5	0	0	0.999137	0.959403	0.499569	0	0	0.999137	0.959403	0.499569	0
<-15.9	>15.9	0	1	0.951856	0.5	0	0	1	0.95117	0.5	0	0	1	0.960232	0.5	0	0	1	0.960232	0.5	0	0	0.999137	0.959403	0.499569	0	0	0.999137	0.959403	0.499569	0
<-16	>16	0	1	0.951856	0.5	0	0	1	0.95117	0.5	0	0	1	0.960232	0.5	0	0	1	0.960232	0.5	0	0	0.999137	0.959403	0.499569	0	0	0.999137	0.959403	0.499569	0
<-16.1	>16.1	0	1	0.951856	0.5	0	0	1	0.95117	0.5	0	0	1	0.960232	0.5	0	0	1	0.960232	0.5	0	0	0.999137	0.959403	0.499569	0	0	0.999137	0.959403	0.499569	0
<-16.2	>16.2	0	1	0.951856	0.5	0	0	1	0.95117	0.5	0	0	1	0.960232	0.5	0	0	1	0.960232	0.5	0	0	0.999137	0.959403	0.499569	0	0	0.999137	0.959403	0.499569	0
<-16.3	>16.3	0	1	0.951856	0.5	0	0	1	0.95117	0.5	0	0	1	0.960232	0.5	0	0	1	0.960232	0.5	0	0	0.999137	0.959403	0.499569	0	0	0.999137	0.959403	0.499569	0
<-16.4	>16.4	0	1	0.951856	0.5	0	0	1	0.95117	0.5	0	0	1	0.960232	0.5	0	0	1	0.960232	0.5	0	0	0.999137	0.959403	0.499569	0	0	0.999137	0.959403	0.499569	0
<-16.5	>16.5	0	1	0.951856	0.5	0	0	1	0.95117	0.5	0	0	1	0.960232	0.5	0	0	1	0.960232	0.5	0	0	0.999137	0.959403	0.499569	0	0	0.999137	0.959403	0.499569	0
<-16.6	>16.6	0	1	0.951856	0.5	0	0	1	0.95117	0.5	0	0	1	0.960232	0.5	0	0	1	0.960232	0.5	0	0	0.999137	0.959403	0.499569	0	0	0.999137	0.959403	0.499569	0
<-16.7	>16.7	0	1	0.951856	0.5	0	0	1	0.95117	0.5	0	0	1	0.960232	0.5	0	0	1	0.960232	0.5	0	0	0.999137	0.959403	0.499569	0	0	0.999137	0.959403	0.499569	0
<-16.8	>16.8	0	1	0.951856	0.5	0	0	1	0.95117	0.5	0	0	1	0.960232	0.5	0	0	1	0.960232	0.5	0	0	0.999137	0.959403	0.499569	0	0	0.999137	0.959403	0.499569	0
<-16.9	>16.9	0	1	0.951856	0.5	0	0	1	0.95117	0.5	0	0	1	0.960232	0.5	0	0	1	0.960232	0.5	0	0	0.999137	0.959403	0.499569	0	0	0.999137	0.959403	0.499569	0
<-17	>17	0	1	0.951856	0.5	0	0	1	0.95117	0.5	0	0	1	0.960232	0.5	0	0	1	0.960232	0.5	0	0	0.999137	0.959403	0.499569	0	0	0.999137	0.959403	0.499569	0
<-17.1	>17.1	0	1	0.951856	0.5	0	0	1	0.95117	0.5	0	0	1	0.960232	0.5	0	0	1	0.960232	0.5	0	0	0.999137	0.959403	0.499569	0	0	0.999137	0.959403	0.499569	0
<-17.2	>17.2	0	1	0.951856	0.5	0	0	1	0.95117	0.5	0	0	1	0.960232	0.5	0	0	1	0.960232	0.5	0	0	0.999137	0.959403	0.499569	0	0	0.999137	0.959403	0.499569	0
<-17.3	>17.3	0	1	0.951856	0.5	0	0	1	0.95117	0.5	0	0	1	0.960232	0.5	0	0	1	0.960232	0.5	0	0	0.999137	0.959403	0.499569	0	0	0.999137	0.959403	0.499569	0
<-17.4	>17.4	0	1	0.951856	0.5	0	0	1	0.95117	0.5	0	0	1	0.960232	0.5	0	0	1	0.960232	0.5	0	0	0.999137	0.959403	0.499569	0	0	0.999137	0.959403	0.499569	0
<-17.5	>17.5	0	1	0.951856	0.5	0	0	1	0.95117	0.5	0	0	1	0.960232	0.5	0	0	1	0.960232	0.5	0	0	1	0.960232	0.5	0	0	0.999137	0.959403	0.499569	0
<-17.6	>17.6	0	1	0.951856	0.5	0	0	1	0.95117	0.5	0	0	1	0.960232	0.5	0	0	1	0.960232	0.5	0	0	1	0.960232	0.5	0	0	1	0.960232	0.5	0
<-17.7	>17.7	0	1	0.951856	0.5	0	0	1	0.95117	0.5	0	0	1	0.960232	0.5	0	0	1	0.960232	0.5	0	0	1	0.960232	0.5	0	0	1	0.960232	0.5	0
<-17.8	>17.8	0	1	0.951856	0.5	0	0	1	0.95117	0.5	0	0	1	0.960232	0.5	0	0	1	0.960232	0.5	0	0	1	0.960232	0.5	0	0	1	0.960232	0.5	0
<-17.9	>17.9	0	1	0.951856	0.5	0	0	1	0.95117	0.5	0	0	1	0.960232	0.5	0	0	1	0.960232	0.5	0	0	1	0.960232	0.5	0	0	1	0.960232	0.5	0
<-18	>18	0	1	0.951856	0.5	0	0	1	0.95117	0.5	0	0	1	0.960232	0.5	0	0	1	0.960232	0.5	0	0	1	0.960232	0.5	0	0	1	0.960232	0.5	0
<-18.1	>18.1	0	1	0.951856	0.5	0	0	1	0.95117	0.5	0	0	1	0.960232	0.5	0	0	1	0.960232	0.5	0	0	1	0.960232	0.5	0	0	1	0.960232	0.5	0
<-18.2	>18.2	0	1	0.951856	0.5	0	0	1	0.95117	0.5	0	0	1	0.960232	0.5	0	0	1	0.960232	0.5	0	0	1	0.960232	0.5	0	0	1	0.960232	0.5	0
<-18.3	>18.3	0	1	0.951856	0.5	0	0	1	0.95117	0.5	0	0	1	0.960232	0.5	0	0	1	0.960232	0.5	0	0	1	0.960232	0.5	0	0	1	0.960232	0.5	0
<-18.4	>18.4	0	1	0.951856	0.5	0	0	1	0.95117	0.5	0	0	1	0.960232	0.5	0	0	1	0.960232	0.5	0	0	1	0.960232	0.5	0	0	1	0.960232	0.5	0
<-18.5	>18.5	0	1	0.951856	0.5	0	0	1	0.95117	0.5	0	0	1	0.960232	0.5	0	0	1	0.960232	0.5	0	0	1	0.960232	0.5	0	0	1	0.960232	0.5	0
<-18.6	>18.6	0	1	0.951856	0.5	0	0	1	0.95117	0.5	0	0	1	0.960232	0.5	0	0	1	0.960232	0.5	0	0	1	0.960232	0.5	0	0	1	0.960232	0.5	0
<-18.7	>18.7	0	1	0.951856	0.5	0	0	1	0.95117	0.5	0	0	1	0.960232	0.5	0	0	1	0.960232	0.5	0	0	1	0.960232	0.5	0	0	1	0.960232	0.5	0
<-18.8	>18.8	0	1	0.951856	0.5	0	0	1	0.95117	0.5	0	0	1	0.960232	0.5	0	0	1	0.960232	0.5	0	0	1	0.960232	0.5	0	0	1	0.960232	0.5	0
<-18.9	>18.9	0	1	0.951856	0.5	0	0	1	0.95117	0.5	0	0	1	0.960232	0.5	0	0	1	0.960232	0.5	0	0	1	0.960232	0.5	0	0	1	0.960232	0.5	0
<-19	>19	0	1	0.951856	0.5	0	0	1	0.95117	0.5	0	0	1	0.960232	0.5	0	0	1	0.960232	0.5	0	0	1	0.960232	0.5	0	0	1	0.960232	0.5	0
<-19.1	>19.1	0	1	0.951856	0.5	0	0	1	0.95117	0.5	0	0	1	0.960232	0.5	0	0	1	0.960232	0.5	0	0	1	0.960232	0.5	0	0	1	0.960232	0.5	0
<-19.2	>19.2	0	1	0.951856	0.5	0	0	1	0.95117	0.5	0	0	1	0.960232	0.5	0	0	1	0.960232	0.5	0	0	1	0.960232	0.5	0	0	1	0.960232	0.5	0
<-19.3	>19.3	0	1	0.951856	0.5	0	0	1	0.95117	0.5	0	0	1	0.960232	0.5	0	0	1	0.960232	0.5	0	0	1	0.960232	0.5	0	0	1	0.960232	0.5	0
<-19.4	>19.4	0	1	0.951856	0.5	0	0	1	0.95117	0.5	0	0	1	0.960232	0.5	0	0	1	0.960232	0.5	0	0	1	0.960232	0.5	0	0	1	0.960232	0.5	0
<-19.5	>19.5	0	1	0.951856	0.5	0	0	1	0.95117	0.5	0	0	1	0.960232	0.5	0	0	1	0.960232	0.5	0	0	1	0.960232	0.5	0	0	1	0.960232	0.5	0
<-19.6	>19.6	0	1	0.951856	0.5	0	0	1	0.95117	0.5	0	0	1	0.960232	0.5	0	0	1	0.960232	0.5	0	0	1	0.960232	0.5	0	0	1	0.960232	0.5	0
<-19.7	>19.7	0	1	0.951856	0.5	0	0	1	0.95117	0.5	0	0	1	0.960232	0.5	0	0	1	0.960232	0.5	0	0	1	0.960232	0.5	0	0	1	0.960232	0.5	0
<-19.8	>19.8	0	1	0.951856	0.5	0	0	1	0.95117	0.5	0	0	1	0.960232	0.5	0	0	1	0.960232	0.5	0	0	1	0.960232	0.5	0	0	1	0.960232	0.5	0
<-19.9	>19.9	0	1	0.951856	0.5	0	0	1	0.95117	0.5	0	0	1	0.960232	0.5	0	0	1	0.960232	0.5	0	0	1	0.960232	0.5	0	0	1	0.960232	0.5	0
<-20	>20	0	1	0.951856	0.5	0	0	1	0.95117	0.5	0	0	1	0.960232	0.5	0	0	1	0.960232	0.5	0	0	1	0.960232	0.5	0	0	1	0.960232	0.5	0
<-20.1	>20.1	0	1	0.951856	0.5	0	0	1	0.95117	0.5	0	0	1	0.960232	0.5	0	0	1	0.960232	0.5	0	0	1	0.960232	0.5	0	0	1	0.960232	0.5	0
<-20.2	>20.2	0	1	0.951856	0.5	0	0	1	0.95117	0.5	0	0	1	0.960232	0.5	0	0	1	0.960232	0.5	0	0	1	0.960232	0.5	0	0	1	0.960232	0.5	0
<-20.3	>20.3	0	1	0.951856	0.5	0	0	1	0.95117	0.5	0	0	1	0.960232	0.5	0	0	1	0.960232	0.5	0	0	1	0.960232	0.5	0	0	1	0.960232	0.5	0
<-20.4	>20.4	0	1	0.951856	0.5	0	0	1	0.95117	0.5	0	0	1	0.960232	0.5	0	0	1	0.960232	0.5	0	0	1	0.960232	0.5	0	0	1	0.960232	0.5	0
<-20.5	>20.5	0	1	0.951856	0.5	0	0	1	0.95117	0.5	0	0	1	0.960232	0.5	0	0	1	0.960232	0.5	0	0	1	0.960232	0.5	0	0	1	0.960232	0.5	0
<-20.6	>20.6	0	1	0.951856	0.5	0	0	1	0.95117	0.5	0	0	1	0.960232	0.5	0	0	1	0.960232	0.5	0	0	1	0.960232	0.5	0	0	1	0.960232	0.5	0
<-20.7	>20.7	0	1	0.951856	0.5	0	0	1	0.95117	0.5	0	0	1	0.960232	0.5	0	0	1	0.960232	0.5	0	0	1	0.960232	0.5	0	0	1	0.960232	0.5	0
<-20.8	>20.8	0	1	0.951856	0.5	0	0	1	0.95117	0.5	0	0	1	0.960232	0.5	0	0	1	0.960232	0.5	0	0	1	0.960232	0.5	0	0	1	0.960232	0.5	0
<-20.9	>20.9	0	1	0.951856	0.5	0	0	1	0.95117	0.5	0	0	1	0.960232	0.5	0	0	1	0.960232	0.5	0	0	1	0.960232	0.5	0	0	1	0.960232	0.5	0
<-21	>21	0	1	0.951856	0.5	0	0	1	0.95117	0.5	0	0	1	0.960232	0.5	0	0	1	0.960232	0.5	0	0	1	0.960232	0.5	0	0	1	0.960232	0.5	0
<-21.1	>21.1	0	1	0.951856	0.5	0	0	1	0.95117	0.5	0	0	1	0.960232	0.5	0	0	1	0.960232	0.5	0	0	1	0.960232	0.5	0	0	1	0.960232	0.5	0
<-21.2	>21.2	0	1	0.951856	0.5	0	0	1	0.95117	0.5	0	0	1	0.960232	0.5	0	0	1	0.960232	0.5	0	0	1	0.960232	0.5	0	0	1	0.960232	0.5	0
<-21.3	>21.3	0	1	0.951856	0.5	0	0	1	0.95117	0.5	0	0	1	0.960232	0.5	0	0	1	0.960232	0.5	0	0	1	0.960232	0.5	0	0	1	0.960232	0.5	0
<-21.4	>21.4	0	1	0.951856	0.5	0	0	1	0.95117	0.5	0	0	1	0.960232	0.5	0	0	1	0.960232	0.5	0	0	1	0.960232	0.5	0	0	1	0.960232	0.5	0
<-21.5	>21.5	0	1	0.951856	0.5	0	0	1	0.95117	0.5	0	0	1	0.960232	0.5	0	0	1	0.960232	0.5	0	0	1	0.960232	0.5	0	0	1	0.960232	0.5	0
<-21.6	>21.6	0	1	0.951856	0.5	0	0	1	0.95117	0.5	0	0	1	0.960232	0.5	0	0	1	0.960232	0.5	0	0	1	0.960232	0.5	0	0	1	0.960232	0.5	0
<-21.7	>21.7	0	1	0.951856	0.5	0	0	1	0.95117	0.5	0	0	1	0.960232	0.5	0	0	1	0.960232	0.5	0	0	1	0.960232	0.5	0	0	1	0.960232	0.5	0
<-21.8	>21.8	0	1	0.951856	0.5	0	0	1	0.95117	0.5	0	0	1	0.960232	0.5	0	0	1	0.960232	0.5	0	0	1	0.960232	0.5	0	0	1	0.960232	0.5	0
<-21.9	>21.9	0	1	0.951856	0.5	0	0	1	0.95117	0.5	0	0	1	0.960232	0.5	0	0	1	0.960232	0.5	0	0	1	0.960232	0.5	0	0	1	0.960232	0.5	0
<-22	>22	0	1	0.951856	0.5	0	0	1	0.95117	0.5	0	0	1	0.960232	0.5	0	0	1	0.960232	0.5	0	0	1	0.960232	0.5	0	0	1	0.960232	0.5	0
<-22.1	>22.1	0	1	0.951856	0.5	0	0	1	0.95117	0.5	0	0	1	0.960232	0.5	0	0	1	0.960232	0.5	0	0	1	0.960232	0.5	0	0	1	0.960232	0.5	0
<-22.2	>22.2	0	1	0.951856	0.5	0	0	1	0.95117	0.5	0	0	1	0.960232	0.5	0	0	1	0.960232	0.5	0	0	1	0.960232	0.5	0	0	1	0.960232	0.5	0
<-22.3	>22.3	0	1	0.951856	0.5	0	0	1	0.95117	0.5	0	0	1	0.960232	0.5	0	0	1	0.960232	0.5	0	0	1	0.960232	0.5	0	0	1	0.960232	0.5	0
<-22.4	>22.4	0	1	0.951856	0.5	0	0	1	0.95117	0.5	0	0	1	0.960232	0.5	0	0	1	0.960232	0.5	0	0	1	0.960232	0.5	0	0	1	0.960232	0.5	0
<-22.5	>22.5	0	1	0.951856	0.5	0	0	1	0.95117	0.5	0	0	1	0.960232	0.5	0	0	1	0.960232	0.5	0	0	1	0.960232	0.5	0	0	1	0.960232	0.5	0
<-22.6	>22.6	0	1	0.951856	0.5	0	0	1	0.95117	0.5	0	0	1	0.960232	0.5	0	0	1	0.960232	0.5	0	0	1	0.960232	0.5	0	0	1	0.960232	0.5	0
<-22.7	>22.7	0	1	0.951856	0.5	0	0	1	0.95117	0.5	0	0	1	0.960232	0.5	0	0	1	0.960232	0.5	0	0	1	0.960232	0.5	0	0	1	0.960232	0.5	0
<-22.8	>22.8	0	1	0.951856	0.5	0	0	1	0.95117	0.5	0	0	1	0.960232	0.5	0	0	1	0.960232	0.5	0	0	1	0.960232	0.5	0	0	1	0.960232	0.5	0
<-22.9	>22.9	0	1	0.951856	0.5	0	0	1	0.95117	0.5	0	0	1	0.960232	0.5	0	0	1	0.960232	0.5	0	0	1	0.960232	0.5	0	0	1	0.960232	0.5	0
<-23	>23	0	1	0.951856	0.5	0	0	1	0.95117	0.5	0	0	1	0.960232	0.5	0	0	1	0.960232	0.5	0	0	1	0.960232	0.5	0	0	1	0.960232	0.5	0
<-23.1	>23.1	0	1	0.951856	0.5	0	0	1	0.95117	0.5	0	0	1	0.960232	0.5	0	0	1	0.960232	0.5	0	0	1	0.960232	0.5	0	0	1	0.960232	0.5	0
<-23.2	>23.2	0	1	0.951856	0.5	0	0	1	0.95117	0.5	0	0	1	0.960232	0.5	0	0	1	0.960232	0.5	0	0	1	0.960232	0.5	0	0	1	0.960232	0.5	0
<-23.3	>23.3	0	1	0.951856	0.5	0	0	1	0.95117	0.5	0	0	1	0.960232	0.5	0	0	1	0.960232	0.5	0	0	1	0.960232	0.5	0	0	1	0.960232	0.5	0
<-23.4	>23.4	0	1	0.951856	0.5	0	0	1	0.95117	0.5	0	0	1	0.960232	0.5	0	0	1	0.960232	0.5	0	0	1	0.960232	0.5	0	0	1	0.960232	0.5	0
<-23.5	>23.5	0	1	0.951856	0.5	0	0	1	0.95117	0.5	0	0	1	0.960232	0.5	0	0	1	0.960232	0.5	0	0	1	0.960232	0.5	0	0	1	0.960232	0.5	0
<-23.6	>23.6	0	1	0.951856	0.5	0	0	1	0.95117	0.5	0	0	1	0.960232	0.5	0	0	1	0.960232	0.5	0	0	1	0.960232	0.5	0	0	1	0.960232	0.5	0
<-23.7	>23.7	0	1	0.951856	0.5	0	0	1	0.95117	0.5	0	0	1	0.960232	0.5	0	0	1	0.960232	0.5	0	0	1	0.960232	0.5	0	0	1	0.960232	0.5	0
<-23.8	>23.8	0	1	0.951856	0.5	0	0	1	0.95117	0.5	0	0	1	0.960232	0.5	0	0	1	0.960232	0.5	0	0	1	0.960232	0.5	0	0	1	0.960232	0.5	0
<-23.9	>23.9	0	1	0.951856	0.5	0	0	1	0.95117	0.5	0	0	1	0.960232	0.5	0	0	1	0.960232	0.5	0	0	1	0.960232	0.5	0	0	1	0.960232	0.5	0
<-24	>24	0	1	0.951856	0.5	0	0	1	0.95117	0.5	0	0	1	0.960232	0.5	0	0	1	0.960232	0.5	0	0	1	0.960232	0.5	0	0	1	0.960232	0.5	0
<-24.1	>24.1	0	1	0.951856	0.5	0	0	1	0.95117	0.5	0	0	1	0.960232	0.5	0	0	1	0.960232	0.5	0	0	1	0.960232	0.5	0	0	1	0.960232	0.5	0
<-24.2	>24.2	0	1	0.951856	0.5	0	0	1	0.95117	0.5	0	0	1	0.960232	0.5	0	0	1	0.960232	0.5	0	0	1	0.960232	0.5	0	0	1	0.960232	0.5	0
<-24.3	>24.3	0	1	0.951856	0.5	0	0	1	0.95117	0.5	0	0	1	0.960232	0.5	0	0	1	0.960232	0.5	0	0	1	0.960232	0.5	0	0	1	0.960232	0.5	0
<-24.4	>24.4	0	1	0.951856	0.5	0	0	1	0.95117	0.5	0	0	1	0.960232	0.5	0	0	1	0.960232	0.5	0	0	1	0.960232	0.5	0	0	1	0.960232	0.5	0
<-24.5	>24.5	0	1	0.951856	0.5	0	0	1	0.95117	0.5	0	0	1	0.960232	0.5	0	0	1	0.960232	0.5	0	0	1	0.960232	0.5	0	0	1	0.960232	0.5	0
<-24.6	>24.6	0	1	0.951856	0.5	0	0	1	0.95117	0.5	0	0	1	0.960232	0.5	0	0	1	0.960232	0.5	0	0	1	0.960232	0.5	0	0	1	0.960232	0.5	0
<-24.7	>24.7	0	1	0.951856	0.5	0	0	1	0.95117	0.5	0	0	1	0.960232	0.5	0	0	1	0.960232	0.5	0	0	1	0.960232	0.5	0	0	1	0.960232	0.5	0
<-24.8	>24.8	0	1	0.951856	0.5	0	0	1	0.95117	0.5	0	0	1	0.960232	0.5	0	0	1	0.960232	0.5	0	0	1	0.960232	0.5	0	0	1	0.960232	0.5	0
<-24.9	>24.9	0	1	0.951856	0.5	0	0	1	0.95117	0.5	0	0	1	0.960232	0.5	0	0	1	0.960232	0.5	0	0	1	0.960232	0.5	0	0	1	0.960232	0.5	0
<-25	>25	0	1	0.951856	0.5	0	0	1	0.95117	0.5	0	0	1	0.960232	0.5	0	0	1	0.960232	0.5	0	0	1	0.960232	0.5	0	0	1	0.960232	0.5	0

## Sheet: P1-vs-P3
Variation of sensitivity, specificity, accuracy, balanced accuracy, and precision as a function of the LR threshold for the P1-vs-P3 comparison, based on the differential analysis results obtained with the main dataset (PXD001819) using the six quantification approaches.
LR threshold		MQ-I					MQ-L					PD-I					PD-nI					PD-A					PD-nA
		Sens.	Spec.	Acc.	Bal. acc	Prec.	Sens.	Spec.	Acc.	Bal. acc	Prec.	Sens.	Spec.	Acc.	Bal. acc	Prec.	Sens.	Spec.	Acc.	Bal. acc	Prec.	Sens.	Spec.	Acc.	Bal. acc	Prec.	Sens.	Spec.	Acc.	Bal. acc	Prec.
<-0	>0	0.958333	0.882723	0.886341	0.920528	0.291139	0.875	0.954158	0.950304	0.914579	0.494118	1	0.603952	0.619637	0.801976	0.0943026	0.979167	0.905498	0.908416	0.942332	0.299363	0.979167	0.648625	0.661716	0.813896	0.10307	0.958333	0.910653	0.912541	0.934493	0.306667
<-0.1	>0.1	0.958333	0.882723	0.886341	0.920528	0.291139	0.875	0.95629	0.952333	0.915645	0.506024	1	0.60567	0.621287	0.802835	0.0946746	0.979167	0.911512	0.914191	0.945339	0.313333	0.979167	0.649485	0.662541	0.814326	0.103297	0.958333	0.921821	0.923267	0.940077	0.335766
<-0.2	>0.2	0.958333	0.882723	0.886341	0.920528	0.291139	0.875	0.95629	0.952333	0.915645	0.506024	1	0.60567	0.621287	0.802835	0.0946746	0.979167	0.911512	0.914191	0.945339	0.313333	0.979167	0.649485	0.662541	0.814326	0.103297	0.958333	0.921821	0.923267	0.940077	0.335766
<-0.3	>0.3	0.958333	0.897382	0.900299	0.927858	0.319444	0.875	0.966951	0.962475	0.920975	0.575342	1	0.649485	0.663366	0.824742	0.105263	0.979167	0.937285	0.938944	0.958226	0.391667	0.979167	0.695876	0.707096	0.837521	0.117207	0.958333	0.957904	0.957921	0.958119	0.484211
<-0.4	>0.4	0.958333	0.932984	0.934197	0.945659	0.418182	0.875	0.976546	0.971602	0.925773	0.65625	1	0.809278	0.816832	0.904639	0.177778	0.979167	0.967354	0.967822	0.97326	0.552941	0.979167	0.863402	0.867987	0.921284	0.228155	0.9375	0.977663	0.976073	0.957582	0.633803
<-0.5	>0.5	0.958333	0.95288	0.953141	0.955606	0.505495	0.875	0.981876	0.976673	0.928438	0.711864	1	0.901203	0.905116	0.950601	0.294479	0.979167	0.974227	0.974422	0.976697	0.61039	0.979167	0.944158	0.945545	0.961662	0.419643	0.9375	0.981959	0.980198	0.959729	0.681818
<-0.6	>0.6	0.958333	0.966492	0.966102	0.962413	0.589744	0.875	0.982942	0.977688	0.928971	0.724138	1	0.945876	0.94802	0.972938	0.432432	0.979167	0.981959	0.981848	0.980563	0.691176	0.979167	0.964777	0.965347	0.971972	0.534091	0.9375	0.986254	0.984323	0.961877	0.737705
<-0.7	>0.7	0.958333	0.975916	0.975075	0.967125	0.666667	0.875	0.985075	0.979716	0.930037	0.75	0.979167	0.957904	0.958746	0.968535	0.489583	0.979167	0.985395	0.985149	0.982281	0.734375	0.958333	0.973368	0.972772	0.965851	0.597403	0.9375	0.986254	0.984323	0.961877	0.737705
<-0.8	>0.8	0.958333	0.97801	0.977069	0.968172	0.686567	0.875	0.987207	0.981744	0.931103	0.777778	0.979167	0.965636	0.966172	0.972401	0.54023	0.979167	0.986254	0.985974	0.98271	0.746032	0.958333	0.977663	0.976898	0.967998	0.638889	0.9375	0.987113	0.985149	0.962307	0.75
<-0.9	>0.9	0.958333	0.981152	0.98006	0.969743	0.71875	0.875	0.987207	0.981744	0.931103	0.777778	0.979167	0.969931	0.970297	0.974549	0.573171	0.958333	0.987113	0.985974	0.972723	0.754098	0.958333	0.9811	0.980198	0.969716	0.676471	0.9375	0.987973	0.985974	0.962736	0.762712
<-1	>1	0.958333	0.982199	0.981057	0.970266	0.730159	0.875	0.988273	0.982759	0.931636	0.792453	0.979167	0.973368	0.973597	0.976267	0.602564	0.958333	0.987973	0.986799	0.973153	0.766667	0.958333	0.982818	0.981848	0.970576	0.69697	0.9375	0.988832	0.986799	0.963166	0.775862
<-1.1	>1.1	0.958333	0.983246	0.982054	0.97079	0.741935	0.875	0.988273	0.982759	0.931636	0.792453	0.979167	0.978522	0.978548	0.978845	0.652778	0.958333	0.99055	0.989274	0.974442	0.807018	0.958333	0.983677	0.982673	0.971005	0.707692	0.9375	0.99055	0.988449	0.964025	0.803571
<-1.2	>1.2	0.958333	0.984293	0.983051	0.971313	0.754098	0.875	0.989339	0.983773	0.93217	0.807692	0.979167	0.981959	0.981848	0.980563	0.691176	0.958333	0.991409	0.990099	0.974871	0.821429	0.958333	0.984536	0.983498	0.971435	0.71875	0.9375	0.993127	0.990924	0.965314	0.849057
<-1.3	>1.3	0.958333	0.986387	0.985045	0.97236	0.779661	0.875	0.989339	0.983773	0.93217	0.807692	0.958333	0.985395	0.984323	0.971864	0.730159	0.958333	0.992268	0.990924	0.975301	0.836364	0.958333	0.986254	0.985149	0.972294	0.741935	0.9375	0.993127	0.990924	0.965314	0.849057
<-1.4	>1.4	0.958333	0.986387	0.985045	0.97236	0.779661	0.875	0.989339	0.983773	0.93217	0.807692	0.958333	0.989691	0.988449	0.974012	0.793103	0.958333	0.993127	0.991749	0.97573	0.851852	0.9375	0.987973	0.985974	0.962736	0.762712	0.916667	0.993127	0.990099	0.954897	0.846154
<-1.5	>1.5	0.958333	0.987435	0.986042	0.972884	0.793103	0.875	0.990405	0.984787	0.932703	0.823529	0.958333	0.991409	0.990099	0.974871	0.821429	0.916667	0.993986	0.990924	0.955326	0.862745	0.9375	0.991409	0.989274	0.964454	0.818182	0.916667	0.993127	0.990099	0.954897	0.846154
<-1.6	>1.6	0.958333	0.987435	0.986042	0.972884	0.793103	0.875	0.990405	0.984787	0.932703	0.823529	0.958333	0.992268	0.990924	0.975301	0.836364	0.895833	0.993986	0.990099	0.94491	0.86	0.9375	0.992268	0.990099	0.964884	0.833333	0.916667	0.993127	0.990099	0.954897	0.846154
<-1.7	>1.7	0.958333	0.987435	0.986042	0.972884	0.793103	0.875	0.990405	0.984787	0.932703	0.823529	0.958333	0.993127	0.991749	0.97573	0.851852	0.895833	0.993986	0.990099	0.94491	0.86	0.916667	0.992268	0.989274	0.954467	0.830189	0.916667	0.993127	0.990099	0.954897	0.846154
<-1.8	>1.8	0.958333	0.988482	0.987039	0.973408	0.807018	0.854167	0.990405	0.983773	0.922286	0.82	0.958333	0.993986	0.992574	0.97616	0.867925	0.895833	0.993986	0.990099	0.94491	0.86	0.916667	0.992268	0.989274	0.954467	0.830189	0.875	0.995704	0.990924	0.935352	0.893617
<-1.9	>1.9	0.958333	0.989529	0.988036	0.973931	0.821429	0.833333	0.990405	0.982759	0.911869	0.816327	0.895833	0.993986	0.990099	0.94491	0.86	0.854167	0.996564	0.990924	0.925365	0.911111	0.916667	0.992268	0.989274	0.954467	0.830189	0.854167	0.995704	0.990099	0.924936	0.891304
<-2	>2	0.958333	0.990576	0.989033	0.974455	0.836364	0.8125	0.990405	0.981744	0.901453	0.8125	0.895833	0.993986	0.990099	0.94491	0.86	0.729167	0.996564	0.985974	0.862865	0.897436	0.916667	0.992268	0.989274	0.954467	0.830189	0.770833	0.995704	0.986799	0.883269	0.880952
<-2.1	>2.1	0.916667	0.990576	0.987039	0.953621	0.830189	0.791667	0.990405	0.98073	0.891036	0.808511	0.895833	0.993986	0.990099	0.94491	0.86	0.375	0.996564	0.971947	0.685782	0.818182	0.875	0.995704	0.990924	0.935352	0.893617	0.625	0.995704	0.981023	0.810352	0.857143
<-2.2	>2.2	0.833333	0.991623	0.984048	0.912478	0.833333	0.645833	0.990405	0.973631	0.818119	0.775	0.895833	0.994845	0.990924	0.945339	0.877551	0.145833	0.996564	0.962871	0.571198	0.636364	0.854167	0.995704	0.990099	0.924936	0.891304	0.333333	0.995704	0.969472	0.664519	0.761905
<-2.3	>2.3	0.729167	0.991623	0.979063	0.860395	0.813953	0.625	0.990405	0.972617	0.807703	0.769231	0.8125	0.996564	0.989274	0.904532	0.906977	0.125	0.996564	0.962046	0.560782	0.6	0.791667	0.995704	0.987624	0.893686	0.883721	0.25	0.995704	0.966172	0.622852	0.705882
<-2.4	>2.4	0.541667	0.991623	0.97009	0.766645	0.764706	0.5	0.990405	0.966531	0.745203	0.727273	0.5	0.996564	0.976898	0.748282	0.857143	0.0416667	0.996564	0.958746	0.519115	0.333333	0.666667	0.995704	0.982673	0.831186	0.864865	0.125	0.996564	0.962046	0.560782	0.6
<-2.5	>2.5	0.395833	0.991623	0.963111	0.693728	0.703704	0.395833	0.990405	0.96146	0.693119	0.678571	0.229167	0.996564	0.966172	0.612865	0.733333	0.0416667	0.996564	0.958746	0.519115	0.333333	0.4375	0.995704	0.973597	0.716602	0.807692	0.0833333	0.997423	0.961221	0.540378	0.571429
<-2.6	>2.6	0.229167	0.991623	0.955135	0.610395	0.578947	0.333333	0.990405	0.958418	0.661869	0.64	0.125	0.996564	0.962046	0.560782	0.6	0.0208333	0.996564	0.957921	0.508698	0.2	0.25	0.995704	0.966172	0.622852	0.705882	0.0416667	0.997423	0.959571	0.519545	0.4
<-2.7	>2.7	0.208333	0.991623	0.954138	0.599978	0.555556	0.25	0.990405	0.954361	0.620203	0.571429	0.0833333	0.996564	0.960396	0.539948	0.5	0.0208333	0.996564	0.957921	0.508698	0.2	0.125	0.996564	0.962046	0.560782	0.6	0.0416667	0.997423	0.959571	0.519545	0.4
<-2.8	>2.8	0.125	0.991623	0.95015	0.558312	0.428571	0.208333	0.990405	0.952333	0.599369	0.526316	0.0416667	0.996564	0.958746	0.519115	0.333333	0	0.996564	0.957096	0.498282	0	0.0833333	0.997423	0.961221	0.540378	0.571429	0.0208333	0.997423	0.958746	0.509128	0.25
<-2.9	>2.9	0.0833333	0.991623	0.948156	0.537478	0.333333	0.166667	0.990405	0.950304	0.578536	0.470588	0.0208333	0.996564	0.957921	0.508698	0.2	0	0.997423	0.957921	0.498711	0	0.0416667	0.997423	0.959571	0.519545	0.4	0	0.997423	0.957921	0.498711	0
<-3	>3	0.0625	0.991623	0.947159	0.527062	0.272727	0.145833	0.990405	0.94929	0.568119	0.4375	0.0208333	0.996564	0.957921	0.508698	0.2	0	0.997423	0.957921	0.498711	0	0.0416667	0.997423	0.959571	0.519545	0.4	0	0.997423	0.957921	0.498711	0
<-3.1	>3.1	0.0416667	0.991623	0.946162	0.516645	0.2	0.125	0.990405	0.948276	0.557703	0.4	0	0.996564	0.957096	0.498282	0	0	0.997423	0.957921	0.498711	0	0.0208333	0.997423	0.958746	0.509128	0.25	0	0.997423	0.957921	0.498711	0
<-3.2	>3.2	0.0208333	0.991623	0.945165	0.506228	0.111111	0.0833333	0.990405	0.946247	0.536869	0.307692	0	0.996564	0.957096	0.498282	0	0	0.997423	0.957921	0.498711	0	0	0.997423	0.957921	0.498711	0	0	0.997423	0.957921	0.498711	0
<-3.3	>3.3	0	0.991623	0.944167	0.495812	0	0.0833333	0.990405	0.946247	0.536869	0.307692	0	0.997423	0.957921	0.498711	0	0	0.997423	0.957921	0.498711	0	0	0.997423	0.957921	0.498711	0	0	0.997423	0.957921	0.498711	0
<-3.4	>3.4	0	0.991623	0.944167	0.495812	0	0.0833333	0.990405	0.946247	0.536869	0.307692	0	0.997423	0.957921	0.498711	0	0	0.997423	0.957921	0.498711	0	0	0.997423	0.957921	0.498711	0	0	0.997423	0.957921	0.498711	0
<-3.5	>3.5	0	0.991623	0.944167	0.495812	0	0.0416667	0.990405	0.944219	0.516036	0.181818	0	0.997423	0.957921	0.498711	0	0	0.997423	0.957921	0.498711	0	0	0.997423	0.957921	0.498711	0	0	0.997423	0.957921	0.498711	0
<-3.6	>3.6	0	0.991623	0.944167	0.495812	0	0.0416667	0.990405	0.944219	0.516036	0.181818	0	0.997423	0.957921	0.498711	0	0	0.997423	0.957921	0.498711	0	0	0.997423	0.957921	0.498711	0	0	0.997423	0.957921	0.498711	0
<-3.7	>3.7	0	0.991623	0.944167	0.495812	0	0.0208333	0.990405	0.943205	0.505619	0.1	0	0.997423	0.957921	0.498711	0	0	0.997423	0.957921	0.498711	0	0	0.997423	0.957921	0.498711	0	0	0.997423	0.957921	0.498711	0
<-3.8	>3.8	0	0.991623	0.944167	0.495812	0	0.0208333	0.990405	0.943205	0.505619	0.1	0	0.997423	0.957921	0.498711	0	0	0.997423	0.957921	0.498711	0	0	0.997423	0.957921	0.498711	0	0	0.997423	0.957921	0.498711	0
<-3.9	>3.9	0	0.991623	0.944167	0.495812	0	0.0208333	0.990405	0.943205	0.505619	0.1	0	0.997423	0.957921	0.498711	0	0	0.997423	0.957921	0.498711	0	0	0.997423	0.957921	0.498711	0	0	0.997423	0.957921	0.498711	0
<-4	>4	0	0.991623	0.944167	0.495812	0	0.0208333	0.990405	0.943205	0.505619	0.1	0	0.997423	0.957921	0.498711	0	0	0.997423	0.957921	0.498711	0	0	0.997423	0.957921	0.498711	0	0	0.997423	0.957921	0.498711	0
<-4.1	>4.1	0	0.991623	0.944167	0.495812	0	0.0208333	0.990405	0.943205	0.505619	0.1	0	0.997423	0.957921	0.498711	0	0	0.997423	0.957921	0.498711	0	0	0.997423	0.957921	0.498711	0	0	0.997423	0.957921	0.498711	0
<-4.2	>4.2	0	0.991623	0.944167	0.495812	0	0.0208333	0.990405	0.943205	0.505619	0.1	0	0.997423	0.957921	0.498711	0	0	0.997423	0.957921	0.498711	0	0	0.997423	0.957921	0.498711	0	0	0.997423	0.957921	0.498711	0
<-4.3	>4.3	0	0.991623	0.944167	0.495812	0	0	0.990405	0.942191	0.495203	0	0	0.997423	0.957921	0.498711	0	0	0.997423	0.957921	0.498711	0	0	0.997423	0.957921	0.498711	0	0	0.997423	0.957921	0.498711	0
<-4.4	>4.4	0	0.991623	0.944167	0.495812	0	0	0.990405	0.942191	0.495203	0	0	0.997423	0.957921	0.498711	0	0	0.997423	0.957921	0.498711	0	0	0.997423	0.957921	0.498711	0	0	0.997423	0.957921	0.498711	0
<-4.5	>4.5	0	0.991623	0.944167	0.495812	0	0	0.990405	0.942191	0.495203	0	0	0.997423	0.957921	0.498711	0	0	0.997423	0.957921	0.498711	0	0	0.997423	0.957921	0.498711	0	0	0.997423	0.957921	0.498711	0
<-4.6	>4.6	0	0.991623	0.944167	0.495812	0	0	0.990405	0.942191	0.495203	0	0	0.997423	0.957921	0.498711	0	0	0.997423	0.957921	0.498711	0	0	0.997423	0.957921	0.498711	0	0	0.997423	0.957921	0.498711	0
<-4.7	>4.7	0	0.991623	0.944167	0.495812	0	0	0.990405	0.942191	0.495203	0	0	0.997423	0.957921	0.498711	0	0	0.997423	0.957921	0.498711	0	0	0.997423	0.957921	0.498711	0	0	0.997423	0.957921	0.498711	0
<-4.8	>4.8	0	0.991623	0.944167	0.495812	0	0	0.990405	0.942191	0.495203	0	0	0.997423	0.957921	0.498711	0	0	0.997423	0.957921	0.498711	0	0	0.997423	0.957921	0.498711	0	0	0.997423	0.957921	0.498711	0
<-4.9	>4.9	0	0.991623	0.944167	0.495812	0	0	0.990405	0.942191	0.495203	0	0	0.997423	0.957921	0.498711	0	0	0.997423	0.957921	0.498711	0	0	0.997423	0.957921	0.498711	0	0	0.997423	0.957921	0.498711	0
<-5	>5	0	0.991623	0.944167	0.495812	0	0	0.990405	0.942191	0.495203	0	0	0.997423	0.957921	0.498711	0	0	0.997423	0.957921	0.498711	0	0	0.997423	0.957921	0.498711	0	0	0.997423	0.957921	0.498711	0
<-5.1	>5.1	0	0.991623	0.944167	0.495812	0	0	0.990405	0.942191	0.495203	0	0	0.997423	0.957921	0.498711	0	0	0.997423	0.957921	0.498711	0	0	0.997423	0.957921	0.498711	0	0	0.997423	0.957921	0.498711	0
<-5.2	>5.2	0	0.991623	0.944167	0.495812	0	0	0.990405	0.942191	0.495203	0	0	0.997423	0.957921	0.498711	0	0	0.997423	0.957921	0.498711	0	0	0.997423	0.957921	0.498711	0	0	0.997423	0.957921	0.498711	0
<-5.3	>5.3	0	0.991623	0.944167	0.495812	0	0	0.990405	0.942191	0.495203	0	0	0.997423	0.957921	0.498711	0	0	0.997423	0.957921	0.498711	0	0	0.997423	0.957921	0.498711	0	0	0.997423	0.957921	0.498711	0
<-5.4	>5.4	0	0.991623	0.944167	0.495812	0	0	0.990405	0.942191	0.495203	0	0	0.997423	0.957921	0.498711	0	0	0.997423	0.957921	0.498711	0	0	0.997423	0.957921	0.498711	0	0	0.997423	0.957921	0.498711	0
<-5.5	>5.5	0	0.991623	0.944167	0.495812	0	0	0.990405	0.942191	0.495203	0	0	0.997423	0.957921	0.498711	0	0	0.997423	0.957921	0.498711	0	0	0.997423	0.957921	0.498711	0	0	0.997423	0.957921	0.498711	0
<-5.6	>5.6	0	0.991623	0.944167	0.495812	0	0	0.990405	0.942191	0.495203	0	0	0.997423	0.957921	0.498711	0	0	0.997423	0.957921	0.498711	0	0	0.997423	0.957921	0.498711	0	0	0.997423	0.957921	0.498711	0
<-5.7	>5.7	0	0.991623	0.944167	0.495812	0	0	0.990405	0.942191	0.495203	0	0	0.997423	0.957921	0.498711	0	0	0.997423	0.957921	0.498711	0	0	0.997423	0.957921	0.498711	0	0	0.997423	0.957921	0.498711	0
<-5.8	>5.8	0	0.991623	0.944167	0.495812	0	0	0.990405	0.942191	0.495203	0	0	0.997423	0.957921	0.498711	0	0	0.997423	0.957921	0.498711	0	0	0.997423	0.957921	0.498711	0	0	0.997423	0.957921	0.498711	0
<-5.9	>5.9	0	0.991623	0.944167	0.495812	0	0	0.990405	0.942191	0.495203	0	0	0.997423	0.957921	0.498711	0	0	0.997423	0.957921	0.498711	0	0	0.997423	0.957921	0.498711	0	0	0.997423	0.957921	0.498711	0
<-6	>6	0	0.991623	0.944167	0.495812	0	0	0.990405	0.942191	0.495203	0	0	0.997423	0.957921	0.498711	0	0	0.997423	0.957921	0.498711	0	0	0.997423	0.957921	0.498711	0	0	0.997423	0.957921	0.498711	0
<-6.1	>6.1	0	0.991623	0.944167	0.495812	0	0	0.990405	0.942191	0.495203	0	0	0.997423	0.957921	0.498711	0	0	0.997423	0.957921	0.498711	0	0	0.997423	0.957921	0.498711	0	0	0.997423	0.957921	0.498711	0
<-6.2	>6.2	0	0.991623	0.944167	0.495812	0	0	0.990405	0.942191	0.495203	0	0	0.997423	0.957921	0.498711	0	0	0.997423	0.957921	0.498711	0	0	0.997423	0.957921	0.498711	0	0	0.997423	0.957921	0.498711	0
<-6.3	>6.3	0	0.991623	0.944167	0.495812	0	0	0.990405	0.942191	0.495203	0	0	0.997423	0.957921	0.498711	0	0	0.997423	0.957921	0.498711	0	0	0.997423	0.957921	0.498711	0	0	0.997423	0.957921	0.498711	0
<-6.4	>6.4	0	0.991623	0.944167	0.495812	0	0	0.990405	0.942191	0.495203	0	0	0.997423	0.957921	0.498711	0	0	0.997423	0.957921	0.498711	0	0	0.997423	0.957921	0.498711	0	0	0.997423	0.957921	0.498711	0
<-6.5	>6.5	0	0.991623	0.944167	0.495812	0	0	0.990405	0.942191	0.495203	0	0	0.997423	0.957921	0.498711	0	0	0.997423	0.957921	0.498711	0	0	0.997423	0.957921	0.498711	0	0	0.997423	0.957921	0.498711	0
<-6.6	>6.6	0	0.991623	0.944167	0.495812	0	0	0.990405	0.942191	0.495203	0	0	0.997423	0.957921	0.498711	0	0	0.997423	0.957921	0.498711	0	0	0.997423	0.957921	0.498711	0	0	0.997423	0.957921	0.498711	0
<-6.7	>6.7	0	0.991623	0.944167	0.495812	0	0	0.990405	0.942191	0.495203	0	0	0.997423	0.957921	0.498711	0	0	0.997423	0.957921	0.498711	0	0	0.997423	0.957921	0.498711	0	0	0.997423	0.957921	0.498711	0
<-6.8	>6.8	0	0.991623	0.944167	0.495812	0	0	0.990405	0.942191	0.495203	0	0	0.997423	0.957921	0.498711	0	0	0.997423	0.957921	0.498711	0	0	0.997423	0.957921	0.498711	0	0	0.997423	0.957921	0.498711	0
<-6.9	>6.9	0	0.991623	0.944167	0.495812	0	0	0.990405	0.942191	0.495203	0	0	0.997423	0.957921	0.498711	0	0	0.997423	0.957921	0.498711	0	0	0.997423	0.957921	0.498711	0	0	0.997423	0.957921	0.498711	0
<-7	>7	0	0.991623	0.944167	0.495812	0	0	0.990405	0.942191	0.495203	0	0	0.997423	0.957921	0.498711	0	0	0.997423	0.957921	0.498711	0	0	0.997423	0.957921	0.498711	0	0	0.997423	0.957921	0.498711	0
<-7.1	>7.1	0	0.991623	0.944167	0.495812	0	0	0.990405	0.942191	0.495203	0	0	0.997423	0.957921	0.498711	0	0	0.997423	0.957921	0.498711	0	0	0.997423	0.957921	0.498711	0	0	0.997423	0.957921	0.498711	0
<-7.2	>7.2	0	0.991623	0.944167	0.495812	0	0	0.990405	0.942191	0.495203	0	0	0.997423	0.957921	0.498711	0	0	0.997423	0.957921	0.498711	0	0	0.997423	0.957921	0.498711	0	0	0.997423	0.957921	0.498711	0
<-7.3	>7.3	0	0.991623	0.944167	0.495812	0	0	0.990405	0.942191	0.495203	0	0	0.997423	0.957921	0.498711	0	0	0.997423	0.957921	0.498711	0	0	0.997423	0.957921	0.498711	0	0	0.997423	0.957921	0.498711	0
<-7.4	>7.4	0	0.991623	0.944167	0.495812	0	0	0.990405	0.942191	0.495203	0	0	0.997423	0.957921	0.498711	0	0	0.997423	0.957921	0.498711	0	0	0.997423	0.957921	0.498711	0	0	0.997423	0.957921	0.498711	0
<-7.5	>7.5	0	0.991623	0.944167	0.495812	0	0	0.990405	0.942191	0.495203	0	0	0.998282	0.958746	0.499141	0	0	0.997423	0.957921	0.498711	0	0	0.997423	0.957921	0.498711	0	0	0.997423	0.957921	0.498711	0
<-7.6	>7.6	0	0.991623	0.944167	0.495812	0	0	0.990405	0.942191	0.495203	0	0	0.998282	0.958746	0.499141	0	0	0.997423	0.957921	0.498711	0	0	0.997423	0.957921	0.498711	0	0	0.997423	0.957921	0.498711	0
<-7.7	>7.7	0	0.991623	0.944167	0.495812	0	0	0.990405	0.942191	0.495203	0	0	0.998282	0.958746	0.499141	0	0	0.997423	0.957921	0.498711	0	0	0.997423	0.957921	0.498711	0	0	0.997423	0.957921	0.498711	0
<-7.8	>7.8	0	0.991623	0.944167	0.495812	0	0	0.990405	0.942191	0.495203	0	0	0.998282	0.958746	0.499141	0	0	0.997423	0.957921	0.498711	0	0	0.997423	0.957921	0.498711	0	0	0.997423	0.957921	0.498711	0
<-7.9	>7.9	0	0.991623	0.944167	0.495812	0	0	0.990405	0.942191	0.495203	0	0	0.998282	0.958746	0.499141	0	0	0.998282	0.958746	0.499141	0	0	0.997423	0.957921	0.498711	0	0	0.997423	0.957921	0.498711	0
<-8	>8	0	0.991623	0.944167	0.495812	0	0	0.990405	0.942191	0.495203	0	0	0.998282	0.958746	0.499141	0	0	0.998282	0.958746	0.499141	0	0	0.997423	0.957921	0.498711	0	0	0.997423	0.957921	0.498711	0
<-8.1	>8.1	0	0.991623	0.944167	0.495812	0	0	0.990405	0.942191	0.495203	0	0	0.998282	0.958746	0.499141	0	0	0.998282	0.958746	0.499141	0	0	0.997423	0.957921	0.498711	0	0	0.997423	0.957921	0.498711	0
<-8.2	>8.2	0	0.991623	0.944167	0.495812	0	0	0.990405	0.942191	0.495203	0	0	0.998282	0.958746	0.499141	0	0	0.998282	0.958746	0.499141	0	0	0.997423	0.957921	0.498711	0	0	0.997423	0.957921	0.498711	0
<-8.3	>8.3	0	0.991623	0.944167	0.495812	0	0	0.990405	0.942191	0.495203	0	0	0.998282	0.958746	0.499141	0	0	0.998282	0.958746	0.499141	0	0	0.997423	0.957921	0.498711	0	0	0.997423	0.957921	0.498711	0
<-8.4	>8.4	0	0.991623	0.944167	0.495812	0	0	0.990405	0.942191	0.495203	0	0	0.999141	0.959571	0.49957	0	0	0.998282	0.958746	0.499141	0	0	0.997423	0.957921	0.498711	0	0	0.997423	0.957921	0.498711	0
<-8.5	>8.5	0	0.99267	0.945165	0.496335	0	0	0.990405	0.942191	0.495203	0	0	0.999141	0.959571	0.49957	0	0	0.998282	0.958746	0.499141	0	0	0.997423	0.957921	0.498711	0	0	0.997423	0.957921	0.498711	0
<-8.6	>8.6	0	0.99267	0.945165	0.496335	0	0	0.990405	0.942191	0.495203	0	0	0.999141	0.959571	0.49957	0	0	0.998282	0.958746	0.499141	0	0	0.997423	0.957921	0.498711	0	0	0.997423	0.957921	0.498711	0
<-8.7	>8.7	0	0.99267	0.945165	0.496335	0	0	0.990405	0.942191	0.495203	0	0	0.999141	0.959571	0.49957	0	0	0.998282	0.958746	0.499141	0	0	0.997423	0.957921	0.498711	0	0	0.997423	0.957921	0.498711	0
<-8.8	>8.8	0	0.99267	0.945165	0.496335	0	0	0.991471	0.943205	0.495736	0	0	0.999141	0.959571	0.49957	0	0	0.999141	0.959571	0.49957	0	0	0.997423	0.957921	0.498711	0	0	0.997423	0.957921	0.498711	0
<-8.9	>8.9	0	0.99267	0.945165	0.496335	0	0	0.991471	0.943205	0.495736	0	0	0.999141	0.959571	0.49957	0	0	0.999141	0.959571	0.49957	0	0	0.997423	0.957921	0.498711	0	0	0.997423	0.957921	0.498711	0
<-9	>9	0	0.99267	0.945165	0.496335	0	0	0.991471	0.943205	0.495736	0	0	0.999141	0.959571	0.49957	0	0	0.999141	0.959571	0.49957	0	0	0.997423	0.957921	0.498711	0	0	0.997423	0.957921	0.498711	0
<-9.1	>9.1	0	0.99267	0.945165	0.496335	0	0	0.991471	0.943205	0.495736	0	0	1	0.960396	0.5	0	0	0.999141	0.959571	0.49957	0	0	0.997423	0.957921	0.498711	0	0	0.997423	0.957921	0.498711	0
<-9.2	>9.2	0	0.993717	0.946162	0.496859	0	0	0.991471	0.943205	0.495736	0	0	1	0.960396	0.5	0	0	0.999141	0.959571	0.49957	0	0	0.997423	0.957921	0.498711	0	0	0.997423	0.957921	0.498711	0
<-9.3	>9.3	0	0.993717	0.946162	0.496859	0	0	0.992537	0.944219	0.496269	0	0	1	0.960396	0.5	0	0	0.999141	0.959571	0.49957	0	0	0.997423	0.957921	0.498711	0	0	0.997423	0.957921	0.498711	0
<-9.4	>9.4	0	0.993717	0.946162	0.496859	0	0	0.992537	0.944219	0.496269	0	0	1	0.960396	0.5	0	0	1	0.960396	0.5	0	0	0.997423	0.957921	0.498711	0	0	0.997423	0.957921	0.498711	0
<-9.5	>9.5	0	0.993717	0.946162	0.496859	0	0	0.992537	0.944219	0.496269	0	0	1	0.960396	0.5	0	0	1	0.960396	0.5	0	0	0.997423	0.957921	0.498711	0	0	0.997423	0.957921	0.498711	0
<-9.6	>9.6	0	0.993717	0.946162	0.496859	0	0	0.992537	0.944219	0.496269	0	0	1	0.960396	0.5	0	0	1	0.960396	0.5	0	0	0.997423	0.957921	0.498711	0	0	0.997423	0.957921	0.498711	0
<-9.7	>9.7	0	0.993717	0.946162	0.496859	0	0	0.992537	0.944219	0.496269	0	0	1	0.960396	0.5	0	0	1	0.960396	0.5	0	0	0.997423	0.957921	0.498711	0	0	0.997423	0.957921	0.498711	0
<-9.8	>9.8	0	0.993717	0.946162	0.496859	0	0	0.992537	0.944219	0.496269	0	0	1	0.960396	0.5	0	0	1	0.960396	0.5	0	0	0.997423	0.957921	0.498711	0	0	0.997423	0.957921	0.498711	0
<-9.9	>9.9	0	0.993717	0.946162	0.496859	0	0	0.992537	0.944219	0.496269	0	0	1	0.960396	0.5	0	0	1	0.960396	0.5	0	0	0.997423	0.957921	0.498711	0	0	0.997423	0.957921	0.498711	0
<-10	>10	0	0.993717	0.946162	0.496859	0	0	0.992537	0.944219	0.496269	0	0	1	0.960396	0.5	0	0	1	0.960396	0.5	0	0	0.997423	0.957921	0.498711	0	0	0.997423	0.957921	0.498711	0
<-10.1	>10.1	0	0.993717	0.946162	0.496859	0	0	0.992537	0.944219	0.496269	0	0	1	0.960396	0.5	0	0	1	0.960396	0.5	0	0	0.997423	0.957921	0.498711	0	0	0.997423	0.957921	0.498711	0
<-10.2	>10.2	0	0.993717	0.946162	0.496859	0	0	0.992537	0.944219	0.496269	0	0	1	0.960396	0.5	0	0	1	0.960396	0.5	0	0	0.997423	0.957921	0.498711	0	0	0.997423	0.957921	0.498711	0
<-10.3	>10.3	0	0.993717	0.946162	0.496859	0	0	0.992537	0.944219	0.496269	0	0	1	0.960396	0.5	0	0	1	0.960396	0.5	0	0	0.997423	0.957921	0.498711	0	0	0.997423	0.957921	0.498711	0
<-10.4	>10.4	0	0.993717	0.946162	0.496859	0	0	0.992537	0.944219	0.496269	0	0	1	0.960396	0.5	0	0	1	0.960396	0.5	0	0	0.997423	0.957921	0.498711	0	0	0.997423	0.957921	0.498711	0
<-10.5	>10.5	0	0.993717	0.946162	0.496859	0	0	0.992537	0.944219	0.496269	0	0	1	0.960396	0.5	0	0	1	0.960396	0.5	0	0	0.997423	0.957921	0.498711	0	0	0.997423	0.957921	0.498711	0
<-10.6	>10.6	0	0.993717	0.946162	0.496859	0	0	0.992537	0.944219	0.496269	0	0	1	0.960396	0.5	0	0	1	0.960396	0.5	0	0	0.997423	0.957921	0.498711	0	0	0.997423	0.957921	0.498711	0
<-10.7	>10.7	0	0.993717	0.946162	0.496859	0	0	0.992537	0.944219	0.496269	0	0	1	0.960396	0.5	0	0	1	0.960396	0.5	0	0	0.997423	0.957921	0.498711	0	0	0.997423	0.957921	0.498711	0
<-10.8	>10.8	0	0.993717	0.946162	0.496859	0	0	0.992537	0.944219	0.496269	0	0	1	0.960396	0.5	0	0	1	0.960396	0.5	0	0	0.997423	0.957921	0.498711	0	0	0.997423	0.957921	0.498711	0
<-10.9	>10.9	0	0.993717	0.946162	0.496859	0	0	0.992537	0.944219	0.496269	0	0	1	0.960396	0.5	0	0	1	0.960396	0.5	0	0	0.997423	0.957921	0.498711	0	0	0.997423	0.957921	0.498711	0
<-11	>11	0	0.993717	0.946162	0.496859	0	0	0.992537	0.944219	0.496269	0	0	1	0.960396	0.5	0	0	1	0.960396	0.5	0	0	0.997423	0.957921	0.498711	0	0	0.997423	0.957921	0.498711	0
<-11.1	>11.1	0	0.993717	0.946162	0.496859	0	0	0.992537	0.944219	0.496269	0	0	1	0.960396	0.5	0	0	1	0.960396	0.5	0	0	0.997423	0.957921	0.498711	0	0	0.997423	0.957921	0.498711	0
<-11.2	>11.2	0	0.994764	0.947159	0.497382	0	0	0.993603	0.945233	0.496802	0	0	1	0.960396	0.5	0	0	1	0.960396	0.5	0	0	0.997423	0.957921	0.498711	0	0	0.997423	0.957921	0.498711	0
<-11.3	>11.3	0	0.994764	0.947159	0.497382	0	0	0.993603	0.945233	0.496802	0	0	1	0.960396	0.5	0	0	1	0.960396	0.5	0	0	0.997423	0.957921	0.498711	0	0	0.997423	0.957921	0.498711	0
<-11.4	>11.4	0	0.994764	0.947159	0.497382	0	0	0.993603	0.945233	0.496802	0	0	1	0.960396	0.5	0	0	1	0.960396	0.5	0	0	0.997423	0.957921	0.498711	0	0	0.997423	0.957921	0.498711	0
<-11.5	>11.5	0	0.994764	0.947159	0.497382	0	0	0.993603	0.945233	0.496802	0	0	1	0.960396	0.5	0	0	1	0.960396	0.5	0	0	0.997423	0.957921	0.498711	0	0	0.997423	0.957921	0.498711	0
<-11.6	>11.6	0	0.994764	0.947159	0.497382	0	0	0.993603	0.945233	0.496802	0	0	1	0.960396	0.5	0	0	1	0.960396	0.5	0	0	0.997423	0.957921	0.498711	0	0	0.997423	0.957921	0.498711	0
<-11.7	>11.7	0	0.995812	0.948156	0.497906	0	0	0.993603	0.945233	0.496802	0	0	1	0.960396	0.5	0	0	1	0.960396	0.5	0	0	0.997423	0.957921	0.498711	0	0	0.997423	0.957921	0.498711	0
<-11.8	>11.8	0	0.995812	0.948156	0.497906	0	0	0.993603	0.945233	0.496802	0	0	1	0.960396	0.5	0	0	1	0.960396	0.5	0	0	0.997423	0.957921	0.498711	0	0	0.997423	0.957921	0.498711	0
<-11.9	>11.9	0	0.995812	0.948156	0.497906	0	0	0.993603	0.945233	0.496802	0	0	1	0.960396	0.5	0	0	1	0.960396	0.5	0	0	0.997423	0.957921	0.498711	0	0	0.997423	0.957921	0.498711	0
<-12	>12	0	0.996859	0.949153	0.498429	0	0	0.993603	0.945233	0.496802	0	0	1	0.960396	0.5	0	0	1	0.960396	0.5	0	0	0.997423	0.957921	0.498711	0	0	0.997423	0.957921	0.498711	0
<-12.1	>12.1	0	0.996859	0.949153	0.498429	0	0	0.99467	0.946247	0.497335	0	0	1	0.960396	0.5	0	0	1	0.960396	0.5	0	0	0.997423	0.957921	0.498711	0	0	0.997423	0.957921	0.498711	0
<-12.2	>12.2	0	0.996859	0.949153	0.498429	0	0	0.996802	0.948276	0.498401	0	0	1	0.960396	0.5	0	0	1	0.960396	0.5	0	0	0.997423	0.957921	0.498711	0	0	0.997423	0.957921	0.498711	0
<-12.3	>12.3	0	0.997906	0.95015	0.498953	0	0	0.996802	0.948276	0.498401	0	0	1	0.960396	0.5	0	0	1	0.960396	0.5	0	0	0.997423	0.957921	0.498711	0	0	0.997423	0.957921	0.498711	0
<-12.4	>12.4	0	0.997906	0.95015	0.498953	0	0	0.996802	0.948276	0.498401	0	0	1	0.960396	0.5	0	0	1	0.960396	0.5	0	0	0.997423	0.957921	0.498711	0	0	0.997423	0.957921	0.498711	0
<-12.5	>12.5	0	0.998953	0.951147	0.499476	0	0	0.996802	0.948276	0.498401	0	0	1	0.960396	0.5	0	0	1	0.960396	0.5	0	0	0.997423	0.957921	0.498711	0	0	0.997423	0.957921	0.498711	0
<-12.6	>12.6	0	1	0.952144	0.5	0	0	0.997868	0.94929	0.498934	0	0	1	0.960396	0.5	0	0	1	0.960396	0.5	0	0	0.997423	0.957921	0.498711	0	0	0.997423	0.957921	0.498711	0
<-12.7	>12.7	0	1	0.952144	0.5	0	0	0.997868	0.94929	0.498934	0	0	1	0.960396	0.5	0	0	1	0.960396	0.5	0	0	0.997423	0.957921	0.498711	0	0	0.997423	0.957921	0.498711	0
<-12.8	>12.8	0	1	0.952144	0.5	0	0	0.998934	0.950304	0.499467	0	0	1	0.960396	0.5	0	0	1	0.960396	0.5	0	0	0.997423	0.957921	0.498711	0	0	0.997423	0.957921	0.498711	0
<-12.9	>12.9	0	1	0.952144	0.5	0	0	1	0.951318	0.5	0	0	1	0.960396	0.5	0	0	1	0.960396	0.5	0	0	0.997423	0.957921	0.498711	0	0	0.997423	0.957921	0.498711	0
<-13	>13	0	1	0.952144	0.5	0	0	1	0.951318	0.5	0	0	1	0.960396	0.5	0	0	1	0.960396	0.5	0	0	0.998282	0.958746	0.499141	0	0	0.997423	0.957921	0.498711	0
<-13.1	>13.1	0	1	0.952144	0.5	0	0	1	0.951318	0.5	0	0	1	0.960396	0.5	0	0	1	0.960396	0.5	0	0	0.998282	0.958746	0.499141	0	0	0.997423	0.957921	0.498711	0
<-13.2	>13.2	0	1	0.952144	0.5	0	0	1	0.951318	0.5	0	0	1	0.960396	0.5	0	0	1	0.960396	0.5	0	0	0.998282	0.958746	0.499141	0	0	0.997423	0.957921	0.498711	0
<-13.3	>13.3	0	1	0.952144	0.5	0	0	1	0.951318	0.5	0	0	1	0.960396	0.5	0	0	1	0.960396	0.5	0	0	0.998282	0.958746	0.499141	0	0	0.997423	0.957921	0.498711	0
<-13.4	>13.4	0	1	0.952144	0.5	0	0	1	0.951318	0.5	0	0	1	0.960396	0.5	0	0	1	0.960396	0.5	0	0	0.998282	0.958746	0.499141	0	0	0.998282	0.958746	0.499141	0
<-13.5	>13.5	0	1	0.952144	0.5	0	0	1	0.951318	0.5	0	0	1	0.960396	0.5	0	0	1	0.960396	0.5	0	0	0.998282	0.958746	0.499141	0	0	0.998282	0.958746	0.499141	0
<-13.6	>13.6	0	1	0.952144	0.5	0	0	1	0.951318	0.5	0	0	1	0.960396	0.5	0	0	1	0.960396	0.5	0	0	0.998282	0.958746	0.499141	0	0	0.998282	0.958746	0.499141	0
<-13.7	>13.7	0	1	0.952144	0.5	0	0	1	0.951318	0.5	0	0	1	0.960396	0.5	0	0	1	0.960396	0.5	0	0	0.998282	0.958746	0.499141	0	0	0.998282	0.958746	0.499141	0
<-13.8	>13.8	0	1	0.952144	0.5	0	0	1	0.951318	0.5	0	0	1	0.960396	0.5	0	0	1	0.960396	0.5	0	0	0.998282	0.958746	0.499141	0	0	0.998282	0.958746	0.499141	0
<-13.9	>13.9	0	1	0.952144	0.5	0	0	1	0.951318	0.5	0	0	1	0.960396	0.5	0	0	1	0.960396	0.5	0	0	0.998282	0.958746	0.499141	0	0	0.998282	0.958746	0.499141	0
<-14	>14	0	1	0.952144	0.5	0	0	1	0.951318	0.5	0	0	1	0.960396	0.5	0	0	1	0.960396	0.5	0	0	0.998282	0.958746	0.499141	0	0	0.998282	0.958746	0.499141	0
<-14.1	>14.1	0	1	0.952144	0.5	0	0	1	0.951318	0.5	0	0	1	0.960396	0.5	0	0	1	0.960396	0.5	0	0	0.998282	0.958746	0.499141	0	0	0.998282	0.958746	0.499141	0
<-14.2	>14.2	0	1	0.952144	0.5	0	0	1	0.951318	0.5	0	0	1	0.960396	0.5	0	0	1	0.960396	0.5	0	0	0.998282	0.958746	0.499141	0	0	0.998282	0.958746	0.499141	0
<-14.3	>14.3	0	1	0.952144	0.5	0	0	1	0.951318	0.5	0	0	1	0.960396	0.5	0	0	1	0.960396	0.5	0	0	0.998282	0.958746	0.499141	0	0	0.998282	0.958746	0.499141	0
<-14.4	>14.4	0	1	0.952144	0.5	0	0	1	0.951318	0.5	0	0	1	0.960396	0.5	0	0	1	0.960396	0.5	0	0	0.999141	0.959571	0.49957	0	0	0.998282	0.958746	0.499141	0
<-14.5	>14.5	0	1	0.952144	0.5	0	0	1	0.951318	0.5	0	0	1	0.960396	0.5	0	0	1	0.960396	0.5	0	0	0.999141	0.959571	0.49957	0	0	0.998282	0.958746	0.499141	0
<-14.6	>14.6	0	1	0.952144	0.5	0	0	1	0.951318	0.5	0	0	1	0.960396	0.5	0	0	1	0.960396	0.5	0	0	0.999141	0.959571	0.49957	0	0	0.998282	0.958746	0.499141	0
<-14.7	>14.7	0	1	0.952144	0.5	0	0	1	0.951318	0.5	0	0	1	0.960396	0.5	0	0	1	0.960396	0.5	0	0	0.999141	0.959571	0.49957	0	0	0.998282	0.958746	0.499141	0
<-14.8	>14.8	0	1	0.952144	0.5	0	0	1	0.951318	0.5	0	0	1	0.960396	0.5	0	0	1	0.960396	0.5	0	0	0.999141	0.959571	0.49957	0	0	0.998282	0.958746	0.499141	0
<-14.9	>14.9	0	1	0.952144	0.5	0	0	1	0.951318	0.5	0	0	1	0.960396	0.5	0	0	1	0.960396	0.5	0	0	0.999141	0.959571	0.49957	0	0	0.999141	0.959571	0.49957	0
<-15	>15	0	1	0.952144	0.5	0	0	1	0.951318	0.5	0	0	1	0.960396	0.5	0	0	1	0.960396	0.5	0	0	0.999141	0.959571	0.49957	0	0	0.999141	0.959571	0.49957	0
<-15.1	>15.1	0	1	0.952144	0.5	0	0	1	0.951318	0.5	0	0	1	0.960396	0.5	0	0	1	0.960396	0.5	0	0	0.999141	0.959571	0.49957	0	0	0.999141	0.959571	0.49957	0
<-15.2	>15.2	0	1	0.952144	0.5	0	0	1	0.951318	0.5	0	0	1	0.960396	0.5	0	0	1	0.960396	0.5	0	0	0.999141	0.959571	0.49957	0	0	0.999141	0.959571	0.49957	0
<-15.3	>15.3	0	1	0.952144	0.5	0	0	1	0.951318	0.5	0	0	1	0.960396	0.5	0	0	1	0.960396	0.5	0	0	1	0.960396	0.5	0	0	0.999141	0.959571	0.49957	0
<-15.4	>15.4	0	1	0.952144	0.5	0	0	1	0.951318	0.5	0	0	1	0.960396	0.5	0	0	1	0.960396	0.5	0	0	1	0.960396	0.5	0	0	0.999141	0.959571	0.49957	0
<-15.5	>15.5	0	1	0.952144	0.5	0	0	1	0.951318	0.5	0	0	1	0.960396	0.5	0	0	1	0.960396	0.5	0	0	1	0.960396	0.5	0	0	0.999141	0.959571	0.49957	0
<-15.6	>15.6	0	1	0.952144	0.5	0	0	1	0.951318	0.5	0	0	1	0.960396	0.5	0	0	1	0.960396	0.5	0	0	1	0.960396	0.5	0	0	0.999141	0.959571	0.49957	0
<-15.7	>15.7	0	1	0.952144	0.5	0	0	1	0.951318	0.5	0	0	1	0.960396	0.5	0	0	1	0.960396	0.5	0	0	1	0.960396	0.5	0	0	1	0.960396	0.5	0
<-15.8	>15.8	0	1	0.952144	0.5	0	0	1	0.951318	0.5	0	0	1	0.960396	0.5	0	0	1	0.960396	0.5	0	0	1	0.960396	0.5	0	0	1	0.960396	0.5	0
<-15.9	>15.9	0	1	0.952144	0.5	0	0	1	0.951318	0.5	0	0	1	0.960396	0.5	0	0	1	0.960396	0.5	0	0	1	0.960396	0.5	0	0	1	0.960396	0.5	0
<-16	>16	0	1	0.952144	0.5	0	0	1	0.951318	0.5	0	0	1	0.960396	0.5	0	0	1	0.960396	0.5	0	0	1	0.960396	0.5	0	0	1	0.960396	0.5	0
<-16.1	>16.1	0	1	0.952144	0.5	0	0	1	0.951318	0.5	0	0	1	0.960396	0.5	0	0	1	0.960396	0.5	0	0	1	0.960396	0.5	0	0	1	0.960396	0.5	0
<-16.2	>16.2	0	1	0.952144	0.5	0	0	1	0.951318	0.5	0	0	1	0.960396	0.5	0	0	1	0.960396	0.5	0	0	1	0.960396	0.5	0	0	1	0.960396	0.5	0
<-16.3	>16.3	0	1	0.952144	0.5	0	0	1	0.951318	0.5	0	0	1	0.960396	0.5	0	0	1	0.960396	0.5	0	0	1	0.960396	0.5	0	0	1	0.960396	0.5	0
<-16.4	>16.4	0	1	0.952144	0.5	0	0	1	0.951318	0.5	0	0	1	0.960396	0.5	0	0	1	0.960396	0.5	0	0	1	0.960396	0.5	0	0	1	0.960396	0.5	0
<-16.5	>16.5	0	1	0.952144	0.5	0	0	1	0.951318	0.5	0	0	1	0.960396	0.5	0	0	1	0.960396	0.5	0	0	1	0.960396	0.5	0	0	1	0.960396	0.5	0
<-16.6	>16.6	0	1	0.952144	0.5	0	0	1	0.951318	0.5	0	0	1	0.960396	0.5	0	0	1	0.960396	0.5	0	0	1	0.960396	0.5	0	0	1	0.960396	0.5	0
<-16.7	>16.7	0	1	0.952144	0.5	0	0	1	0.951318	0.5	0	0	1	0.960396	0.5	0	0	1	0.960396	0.5	0	0	1	0.960396	0.5	0	0	1	0.960396	0.5	0
<-16.8	>16.8	0	1	0.952144	0.5	0	0	1	0.951318	0.5	0	0	1	0.960396	0.5	0	0	1	0.960396	0.5	0	0	1	0.960396	0.5	0	0	1	0.960396	0.5	0
<-16.9	>16.9	0	1	0.952144	0.5	0	0	1	0.951318	0.5	0	0	1	0.960396	0.5	0	0	1	0.960396	0.5	0	0	1	0.960396	0.5	0	0	1	0.960396	0.5	0
<-17	>17	0	1	0.952144	0.5	0	0	1	0.951318	0.5	0	0	1	0.960396	0.5	0	0	1	0.960396	0.5	0	0	1	0.960396	0.5	0	0	1	0.960396	0.5	0
<-17.1	>17.1	0	1	0.952144	0.5	0	0	1	0.951318	0.5	0	0	1	0.960396	0.5	0	0	1	0.960396	0.5	0	0	1	0.960396	0.5	0	0	1	0.960396	0.5	0
<-17.2	>17.2	0	1	0.952144	0.5	0	0	1	0.951318	0.5	0	0	1	0.960396	0.5	0	0	1	0.960396	0.5	0	0	1	0.960396	0.5	0	0	1	0.960396	0.5	0
<-17.3	>17.3	0	1	0.952144	0.5	0	0	1	0.951318	0.5	0	0	1	0.960396	0.5	0	0	1	0.960396	0.5	0	0	1	0.960396	0.5	0	0	1	0.960396	0.5	0
<-17.4	>17.4	0	1	0.952144	0.5	0	0	1	0.951318	0.5	0	0	1	0.960396	0.5	0	0	1	0.960396	0.5	0	0	1	0.960396	0.5	0	0	1	0.960396	0.5	0
<-17.5	>17.5	0	1	0.952144	0.5	0	0	1	0.951318	0.5	0	0	1	0.960396	0.5	0	0	1	0.960396	0.5	0	0	1	0.960396	0.5	0	0	1	0.960396	0.5	0
<-17.6	>17.6	0	1	0.952144	0.5	0	0	1	0.951318	0.5	0	0	1	0.960396	0.5	0	0	1	0.960396	0.5	0	0	1	0.960396	0.5	0	0	1	0.960396	0.5	0
<-17.7	>17.7	0	1	0.952144	0.5	0	0	1	0.951318	0.5	0	0	1	0.960396	0.5	0	0	1	0.960396	0.5	0	0	1	0.960396	0.5	0	0	1	0.960396	0.5	0
<-17.8	>17.8	0	1	0.952144	0.5	0	0	1	0.951318	0.5	0	0	1	0.960396	0.5	0	0	1	0.960396	0.5	0	0	1	0.960396	0.5	0	0	1	0.960396	0.5	0
<-17.9	>17.9	0	1	0.952144	0.5	0	0	1	0.951318	0.5	0	0	1	0.960396	0.5	0	0	1	0.960396	0.5	0	0	1	0.960396	0.5	0	0	1	0.960396	0.5	0
<-18	>18	0	1	0.952144	0.5	0	0	1	0.951318	0.5	0	0	1	0.960396	0.5	0	0	1	0.960396	0.5	0	0	1	0.960396	0.5	0	0	1	0.960396	0.5	0
<-18.1	>18.1	0	1	0.952144	0.5	0	0	1	0.951318	0.5	0	0	1	0.960396	0.5	0	0	1	0.960396	0.5	0	0	1	0.960396	0.5	0	0	1	0.960396	0.5	0
<-18.2	>18.2	0	1	0.952144	0.5	0	0	1	0.951318	0.5	0	0	1	0.960396	0.5	0	0	1	0.960396	0.5	0	0	1	0.960396	0.5	0	0	1	0.960396	0.5	0
<-18.3	>18.3	0	1	0.952144	0.5	0	0	1	0.951318	0.5	0	0	1	0.960396	0.5	0	0	1	0.960396	0.5	0	0	1	0.960396	0.5	0	0	1	0.960396	0.5	0
<-18.4	>18.4	0	1	0.952144	0.5	0	0	1	0.951318	0.5	0	0	1	0.960396	0.5	0	0	1	0.960396	0.5	0	0	1	0.960396	0.5	0	0	1	0.960396	0.5	0
<-18.5	>18.5	0	1	0.952144	0.5	0	0	1	0.951318	0.5	0	0	1	0.960396	0.5	0	0	1	0.960396	0.5	0	0	1	0.960396	0.5	0	0	1	0.960396	0.5	0
<-18.6	>18.6	0	1	0.952144	0.5	0	0	1	0.951318	0.5	0	0	1	0.960396	0.5	0	0	1	0.960396	0.5	0	0	1	0.960396	0.5	0	0	1	0.960396	0.5	0
<-18.7	>18.7	0	1	0.952144	0.5	0	0	1	0.951318	0.5	0	0	1	0.960396	0.5	0	0	1	0.960396	0.5	0	0	1	0.960396	0.5	0	0	1	0.960396	0.5	0
<-18.8	>18.8	0	1	0.952144	0.5	0	0	1	0.951318	0.5	0	0	1	0.960396	0.5	0	0	1	0.960396	0.5	0	0	1	0.960396	0.5	0	0	1	0.960396	0.5	0
<-18.9	>18.9	0	1	0.952144	0.5	0	0	1	0.951318	0.5	0	0	1	0.960396	0.5	0	0	1	0.960396	0.5	0	0	1	0.960396	0.5	0	0	1	0.960396	0.5	0
<-19	>19	0	1	0.952144	0.5	0	0	1	0.951318	0.5	0	0	1	0.960396	0.5	0	0	1	0.960396	0.5	0	0	1	0.960396	0.5	0	0	1	0.960396	0.5	0
<-19.1	>19.1	0	1	0.952144	0.5	0	0	1	0.951318	0.5	0	0	1	0.960396	0.5	0	0	1	0.960396	0.5	0	0	1	0.960396	0.5	0	0	1	0.960396	0.5	0
<-19.2	>19.2	0	1	0.952144	0.5	0	0	1	0.951318	0.5	0	0	1	0.960396	0.5	0	0	1	0.960396	0.5	0	0	1	0.960396	0.5	0	0	1	0.960396	0.5	0
<-19.3	>19.3	0	1	0.952144	0.5	0	0	1	0.951318	0.5	0	0	1	0.960396	0.5	0	0	1	0.960396	0.5	0	0	1	0.960396	0.5	0	0	1	0.960396	0.5	0
<-19.4	>19.4	0	1	0.952144	0.5	0	0	1	0.951318	0.5	0	0	1	0.960396	0.5	0	0	1	0.960396	0.5	0	0	1	0.960396	0.5	0	0	1	0.960396	0.5	0
<-19.5	>19.5	0	1	0.952144	0.5	0	0	1	0.951318	0.5	0	0	1	0.960396	0.5	0	0	1	0.960396	0.5	0	0	1	0.960396	0.5	0	0	1	0.960396	0.5	0
<-19.6	>19.6	0	1	0.952144	0.5	0	0	1	0.951318	0.5	0	0	1	0.960396	0.5	0	0	1	0.960396	0.5	0	0	1	0.960396	0.5	0	0	1	0.960396	0.5	0
<-19.7	>19.7	0	1	0.952144	0.5	0	0	1	0.951318	0.5	0	0	1	0.960396	0.5	0	0	1	0.960396	0.5	0	0	1	0.960396	0.5	0	0	1	0.960396	0.5	0
<-19.8	>19.8	0	1	0.952144	0.5	0	0	1	0.951318	0.5	0	0	1	0.960396	0.5	0	0	1	0.960396	0.5	0	0	1	0.960396	0.5	0	0	1	0.960396	0.5	0
<-19.9	>19.9	0	1	0.952144	0.5	0	0	1	0.951318	0.5	0	0	1	0.960396	0.5	0	0	1	0.960396	0.5	0	0	1	0.960396	0.5	0	0	1	0.960396	0.5	0
<-20	>20	0	1	0.952144	0.5	0	0	1	0.951318	0.5	0	0	1	0.960396	0.5	0	0	1	0.960396	0.5	0	0	1	0.960396	0.5	0	0	1	0.960396	0.5	0
<-20.1	>20.1	0	1	0.952144	0.5	0	0	1	0.951318	0.5	0	0	1	0.960396	0.5	0	0	1	0.960396	0.5	0	0	1	0.960396	0.5	0	0	1	0.960396	0.5	0
<-20.2	>20.2	0	1	0.952144	0.5	0	0	1	0.951318	0.5	0	0	1	0.960396	0.5	0	0	1	0.960396	0.5	0	0	1	0.960396	0.5	0	0	1	0.960396	0.5	0
<-20.3	>20.3	0	1	0.952144	0.5	0	0	1	0.951318	0.5	0	0	1	0.960396	0.5	0	0	1	0.960396	0.5	0	0	1	0.960396	0.5	0	0	1	0.960396	0.5	0
<-20.4	>20.4	0	1	0.952144	0.5	0	0	1	0.951318	0.5	0	0	1	0.960396	0.5	0	0	1	0.960396	0.5	0	0	1	0.960396	0.5	0	0	1	0.960396	0.5	0
<-20.5	>20.5	0	1	0.952144	0.5	0	0	1	0.951318	0.5	0	0	1	0.960396	0.5	0	0	1	0.960396	0.5	0	0	1	0.960396	0.5	0	0	1	0.960396	0.5	0
<-20.6	>20.6	0	1	0.952144	0.5	0	0	1	0.951318	0.5	0	0	1	0.960396	0.5	0	0	1	0.960396	0.5	0	0	1	0.960396	0.5	0	0	1	0.960396	0.5	0
<-20.7	>20.7	0	1	0.952144	0.5	0	0	1	0.951318	0.5	0	0	1	0.960396	0.5	0	0	1	0.960396	0.5	0	0	1	0.960396	0.5	0	0	1	0.960396	0.5	0
<-20.8	>20.8	0	1	0.952144	0.5	0	0	1	0.951318	0.5	0	0	1	0.960396	0.5	0	0	1	0.960396	0.5	0	0	1	0.960396	0.5	0	0	1	0.960396	0.5	0
<-20.9	>20.9	0	1	0.952144	0.5	0	0	1	0.951318	0.5	0	0	1	0.960396	0.5	0	0	1	0.960396	0.5	0	0	1	0.960396	0.5	0	0	1	0.960396	0.5	0
<-21	>21	0	1	0.952144	0.5	0	0	1	0.951318	0.5	0	0	1	0.960396	0.5	0	0	1	0.960396	0.5	0	0	1	0.960396	0.5	0	0	1	0.960396	0.5	0
<-21.1	>21.1	0	1	0.952144	0.5	0	0	1	0.951318	0.5	0	0	1	0.960396	0.5	0	0	1	0.960396	0.5	0	0	1	0.960396	0.5	0	0	1	0.960396	0.5	0
<-21.2	>21.2	0	1	0.952144	0.5	0	0	1	0.951318	0.5	0	0	1	0.960396	0.5	0	0	1	0.960396	0.5	0	0	1	0.960396	0.5	0	0	1	0.960396	0.5	0
<-21.3	>21.3	0	1	0.952144	0.5	0	0	1	0.951318	0.5	0	0	1	0.960396	0.5	0	0	1	0.960396	0.5	0	0	1	0.960396	0.5	0	0	1	0.960396	0.5	0
<-21.4	>21.4	0	1	0.952144	0.5	0	0	1	0.951318	0.5	0	0	1	0.960396	0.5	0	0	1	0.960396	0.5	0	0	1	0.960396	0.5	0	0	1	0.960396	0.5	0
<-21.5	>21.5	0	1	0.952144	0.5	0	0	1	0.951318	0.5	0	0	1	0.960396	0.5	0	0	1	0.960396	0.5	0	0	1	0.960396	0.5	0	0	1	0.960396	0.5	0
<-21.6	>21.6	0	1	0.952144	0.5	0	0	1	0.951318	0.5	0	0	1	0.960396	0.5	0	0	1	0.960396	0.5	0	0	1	0.960396	0.5	0	0	1	0.960396	0.5	0
<-21.7	>21.7	0	1	0.952144	0.5	0	0	1	0.951318	0.5	0	0	1	0.960396	0.5	0	0	1	0.960396	0.5	0	0	1	0.960396	0.5	0	0	1	0.960396	0.5	0
<-21.8	>21.8	0	1	0.952144	0.5	0	0	1	0.951318	0.5	0	0	1	0.960396	0.5	0	0	1	0.960396	0.5	0	0	1	0.960396	0.5	0	0	1	0.960396	0.5	0
<-21.9	>21.9	0	1	0.952144	0.5	0	0	1	0.951318	0.5	0	0	1	0.960396	0.5	0	0	1	0.960396	0.5	0	0	1	0.960396	0.5	0	0	1	0.960396	0.5	0
<-22	>22	0	1	0.952144	0.5	0	0	1	0.951318	0.5	0	0	1	0.960396	0.5	0	0	1	0.960396	0.5	0	0	1	0.960396	0.5	0	0	1	0.960396	0.5	0
<-22.1	>22.1	0	1	0.952144	0.5	0	0	1	0.951318	0.5	0	0	1	0.960396	0.5	0	0	1	0.960396	0.5	0	0	1	0.960396	0.5	0	0	1	0.960396	0.5	0
<-22.2	>22.2	0	1	0.952144	0.5	0	0	1	0.951318	0.5	0	0	1	0.960396	0.5	0	0	1	0.960396	0.5	0	0	1	0.960396	0.5	0	0	1	0.960396	0.5	0
<-22.3	>22.3	0	1	0.952144	0.5	0	0	1	0.951318	0.5	0	0	1	0.960396	0.5	0	0	1	0.960396	0.5	0	0	1	0.960396	0.5	0	0	1	0.960396	0.5	0
<-22.4	>22.4	0	1	0.952144	0.5	0	0	1	0.951318	0.5	0	0	1	0.960396	0.5	0	0	1	0.960396	0.5	0	0	1	0.960396	0.5	0	0	1	0.960396	0.5	0
<-22.5	>22.5	0	1	0.952144	0.5	0	0	1	0.951318	0.5	0	0	1	0.960396	0.5	0	0	1	0.960396	0.5	0	0	1	0.960396	0.5	0	0	1	0.960396	0.5	0
<-22.6	>22.6	0	1	0.952144	0.5	0	0	1	0.951318	0.5	0	0	1	0.960396	0.5	0	0	1	0.960396	0.5	0	0	1	0.960396	0.5	0	0	1	0.960396	0.5	0
<-22.7	>22.7	0	1	0.952144	0.5	0	0	1	0.951318	0.5	0	0	1	0.960396	0.5	0	0	1	0.960396	0.5	0	0	1	0.960396	0.5	0	0	1	0.960396	0.5	0
<-22.8	>22.8	0	1	0.952144	0.5	0	0	1	0.951318	0.5	0	0	1	0.960396	0.5	0	0	1	0.960396	0.5	0	0	1	0.960396	0.5	0	0	1	0.960396	0.5	0
<-22.9	>22.9	0	1	0.952144	0.5	0	0	1	0.951318	0.5	0	0	1	0.960396	0.5	0	0	1	0.960396	0.5	0	0	1	0.960396	0.5	0	0	1	0.960396	0.5	0
<-23	>23	0	1	0.952144	0.5	0	0	1	0.951318	0.5	0	0	1	0.960396	0.5	0	0	1	0.960396	0.5	0	0	1	0.960396	0.5	0	0	1	0.960396	0.5	0
<-23.1	>23.1	0	1	0.952144	0.5	0	0	1	0.951318	0.5	0	0	1	0.960396	0.5	0	0	1	0.960396	0.5	0	0	1	0.960396	0.5	0	0	1	0.960396	0.5	0
<-23.2	>23.2	0	1	0.952144	0.5	0	0	1	0.951318	0.5	0	0	1	0.960396	0.5	0	0	1	0.960396	0.5	0	0	1	0.960396	0.5	0	0	1	0.960396	0.5	0
<-23.3	>23.3	0	1	0.952144	0.5	0	0	1	0.951318	0.5	0	0	1	0.960396	0.5	0	0	1	0.960396	0.5	0	0	1	0.960396	0.5	0	0	1	0.960396	0.5	0
<-23.4	>23.4	0	1	0.952144	0.5	0	0	1	0.951318	0.5	0	0	1	0.960396	0.5	0	0	1	0.960396	0.5	0	0	1	0.960396	0.5	0	0	1	0.960396	0.5	0
<-23.5	>23.5	0	1	0.952144	0.5	0	0	1	0.951318	0.5	0	0	1	0.960396	0.5	0	0	1	0.960396	0.5	0	0	1	0.960396	0.5	0	0	1	0.960396	0.5	0
<-23.6	>23.6	0	1	0.952144	0.5	0	0	1	0.951318	0.5	0	0	1	0.960396	0.5	0	0	1	0.960396	0.5	0	0	1	0.960396	0.5	0	0	1	0.960396	0.5	0
<-23.7	>23.7	0	1	0.952144	0.5	0	0	1	0.951318	0.5	0	0	1	0.960396	0.5	0	0	1	0.960396	0.5	0	0	1	0.960396	0.5	0	0	1	0.960396	0.5	0
<-23.8	>23.8	0	1	0.952144	0.5	0	0	1	0.951318	0.5	0	0	1	0.960396	0.5	0	0	1	0.960396	0.5	0	0	1	0.960396	0.5	0	0	1	0.960396	0.5	0
<-23.9	>23.9	0	1	0.952144	0.5	0	0	1	0.951318	0.5	0	0	1	0.960396	0.5	0	0	1	0.960396	0.5	0	0	1	0.960396	0.5	0	0	1	0.960396	0.5	0
<-24	>24	0	1	0.952144	0.5	0	0	1	0.951318	0.5	0	0	1	0.960396	0.5	0	0	1	0.960396	0.5	0	0	1	0.960396	0.5	0	0	1	0.960396	0.5	0
<-24.1	>24.1	0	1	0.952144	0.5	0	0	1	0.951318	0.5	0	0	1	0.960396	0.5	0	0	1	0.960396	0.5	0	0	1	0.960396	0.5	0	0	1	0.960396	0.5	0
<-24.2	>24.2	0	1	0.952144	0.5	0	0	1	0.951318	0.5	0	0	1	0.960396	0.5	0	0	1	0.960396	0.5	0	0	1	0.960396	0.5	0	0	1	0.960396	0.5	0
<-24.3	>24.3	0	1	0.952144	0.5	0	0	1	0.951318	0.5	0	0	1	0.960396	0.5	0	0	1	0.960396	0.5	0	0	1	0.960396	0.5	0	0	1	0.960396	0.5	0
<-24.4	>24.4	0	1	0.952144	0.5	0	0	1	0.951318	0.5	0	0	1	0.960396	0.5	0	0	1	0.960396	0.5	0	0	1	0.960396	0.5	0	0	1	0.960396	0.5	0
<-24.5	>24.5	0	1	0.952144	0.5	0	0	1	0.951318	0.5	0	0	1	0.960396	0.5	0	0	1	0.960396	0.5	0	0	1	0.960396	0.5	0	0	1	0.960396	0.5	0
<-24.6	>24.6	0	1	0.952144	0.5	0	0	1	0.951318	0.5	0	0	1	0.960396	0.5	0	0	1	0.960396	0.5	0	0	1	0.960396	0.5	0	0	1	0.960396	0.5	0
<-24.7	>24.7	0	1	0.952144	0.5	0	0	1	0.951318	0.5	0	0	1	0.960396	0.5	0	0	1	0.960396	0.5	0	0	1	0.960396	0.5	0	0	1	0.960396	0.5	0
<-24.8	>24.8	0	1	0.952144	0.5	0	0	1	0.951318	0.5	0	0	1	0.960396	0.5	0	0	1	0.960396	0.5	0	0	1	0.960396	0.5	0	0	1	0.960396	0.5	0
<-24.9	>24.9	0	1	0.952144	0.5	0	0	1	0.951318	0.5	0	0	1	0.960396	0.5	0	0	1	0.960396	0.5	0	0	1	0.960396	0.5	0	0	1	0.960396	0.5	0
<-25	>25	0	1	0.952144	0.5	0	0	1	0.951318	0.5	0	0	1	0.960396	0.5	0	0	1	0.960396	0.5	0	0	1	0.960396	0.5	0	0	1	0.960396	0.5	0

## Sheet: P1-vs-P4
Variation of sensitivity, specificity, accuracy, balanced accuracy, and precision as a function of the LR threshold for the P1-vs-P4 comparison, based on the differential analysis results obtained with the main dataset (PXD001819) using the six quantification approaches.
LR threshold		MQ-I					MQ-L					PD-I					PD-nI					PD-A					PD-nA
		Sens.	Spec.	Acc.	Bal. acc	Prec.	Sens.	Spec.	Acc.	Bal. acc	Prec.	Sens.	Spec.	Acc.	Bal. acc	Prec.	Sens.	Spec.	Acc.	Bal. acc	Prec.	Sens.	Spec.	Acc.	Bal. acc	Prec.	Sens.	Spec.	Acc.	Bal. acc	Prec.
<-0	>0	0.8125	0.879958	0.87674	0.846229	0.253247	0.833333	0.920467	0.916246	0.8769	0.347826	1	0.591959	0.608053	0.795979	0.0914286	1	0.760479	0.769926	0.88024	0.146341	1	0.739949	0.750205	0.869974	0.136364	0.958333	0.818648	0.824158	0.888491	0.178295
<-0.1	>0.1	0.8125	0.879958	0.87674	0.846229	0.253247	0.833333	0.923648	0.919273	0.878491	0.357143	1	0.591959	0.608053	0.795979	0.0914286	0.979167	0.775877	0.783895	0.877522	0.152104	1	0.74166	0.751849	0.87083	0.137143	0.958333	0.828914	0.834018	0.893623	0.186992
<-0.2	>0.2	0.8125	0.879958	0.87674	0.846229	0.253247	0.833333	0.923648	0.919273	0.878491	0.357143	1	0.591959	0.608053	0.795979	0.0914286	0.979167	0.775877	0.783895	0.877522	0.152104	1	0.74166	0.751849	0.87083	0.137143	0.958333	0.828914	0.834018	0.893623	0.186992
<-0.3	>0.3	0.8125	0.897704	0.893638	0.855102	0.284672	0.833333	0.946978	0.941473	0.890156	0.444444	1	0.638152	0.652424	0.819076	0.101911	0.979167	0.848589	0.853739	0.913878	0.209821	1	0.802395	0.810189	0.901198	0.172043	0.958333	0.911035	0.912901	0.934684	0.306667
<-0.4	>0.4	0.8125	0.9238	0.918489	0.86815	0.348214	0.833333	0.961824	0.9556	0.897579	0.526316	1	0.779299	0.788003	0.889649	0.156863	0.979167	0.912746	0.915366	0.945956	0.315436	1	0.89136	0.895645	0.94568	0.274286	0.958333	0.945252	0.945768	0.951793	0.418182
<-0.5	>0.5	0.8125	0.939457	0.9334	0.875979	0.402062	0.833333	0.971368	0.964682	0.902351	0.597015	1	0.87083	0.875924	0.935415	0.241206	0.979167	0.944397	0.945768	0.961782	0.419643	1	0.937553	0.940016	0.968777	0.396694	0.958333	0.958939	0.958915	0.958636	0.489362
<-0.6	>0.6	0.8125	0.955115	0.94831	0.883807	0.47561	0.833333	0.97667	0.969728	0.905002	0.645161	0.979167	0.917023	0.919474	0.948095	0.326389	0.979167	0.957228	0.958094	0.968198	0.484536	0.979167	0.961506	0.962202	0.970336	0.51087	0.958333	0.970915	0.970419	0.964624	0.575
<-0.7	>0.7	0.8125	0.964509	0.957256	0.888505	0.534247	0.833333	0.981972	0.974773	0.907653	0.701754	0.979167	0.942686	0.944125	0.960926	0.412281	0.979167	0.968349	0.968776	0.973758	0.559524	0.979167	0.966638	0.967132	0.972902	0.546512	0.958333	0.973482	0.972884	0.965907	0.597403
<-0.8	>0.8	0.8125	0.968685	0.961233	0.890592	0.565217	0.833333	0.983033	0.975782	0.908183	0.714286	0.979167	0.955518	0.95645	0.967342	0.474747	0.979167	0.971771	0.972062	0.975469	0.5875	0.979167	0.972626	0.972884	0.975896	0.594937	0.958333	0.975192	0.974528	0.966763	0.613333
<-0.9	>0.9	0.8125	0.971816	0.964215	0.892158	0.590909	0.833333	0.985154	0.9778	0.909244	0.740741	0.979167	0.962361	0.963024	0.970764	0.516484	0.979167	0.976048	0.976171	0.977607	0.626667	0.979167	0.975192	0.975349	0.97718	0.618421	0.958333	0.977759	0.976993	0.968046	0.638889
<-1	>1	0.8125	0.975992	0.968191	0.894246	0.629032	0.833333	0.986214	0.978809	0.909774	0.754717	0.979167	0.965783	0.966311	0.972475	0.54023	0.979167	0.978614	0.978636	0.97889	0.652778	0.979167	0.976903	0.976993	0.978035	0.635135	0.958333	0.980325	0.979458	0.969329	0.666667
<-1.1	>1.1	0.8125	0.980167	0.972167	0.896334	0.672414	0.833333	0.986214	0.978809	0.909774	0.754717	0.979167	0.968349	0.968776	0.973758	0.559524	0.958333	0.98118	0.980279	0.969757	0.676471	0.979167	0.978614	0.978636	0.97889	0.652778	0.958333	0.982036	0.981101	0.970185	0.686567
<-1.2	>1.2	0.8125	0.981211	0.973161	0.896855	0.684211	0.833333	0.986214	0.978809	0.909774	0.754717	0.979167	0.973482	0.973706	0.976324	0.602564	0.958333	0.984602	0.983566	0.971468	0.71875	0.979167	0.978614	0.978636	0.97889	0.652778	0.958333	0.982036	0.981101	0.970185	0.686567
<-1.3	>1.3	0.8125	0.982255	0.974155	0.897377	0.696429	0.833333	0.987275	0.979818	0.910304	0.769231	0.979167	0.976903	0.976993	0.978035	0.635135	0.958333	0.985458	0.984388	0.971895	0.730159	0.979167	0.980325	0.980279	0.979746	0.671429	0.9375	0.983747	0.981923	0.960623	0.703125
<-1.4	>1.4	0.8125	0.983299	0.975149	0.897899	0.709091	0.833333	0.987275	0.979818	0.910304	0.769231	0.979167	0.97947	0.979458	0.979318	0.661972	0.958333	0.986313	0.98521	0.972323	0.741935	0.979167	0.98118	0.981101	0.980174	0.681159	0.9375	0.984602	0.982744	0.961051	0.714286
<-1.5	>1.5	0.8125	0.983299	0.975149	0.897899	0.709091	0.833333	0.987275	0.979818	0.910304	0.769231	0.958333	0.982891	0.981923	0.970612	0.69697	0.958333	0.987169	0.986031	0.972751	0.754098	0.979167	0.982036	0.981923	0.980601	0.691176	0.9375	0.985458	0.983566	0.961479	0.725806
<-1.6	>1.6	0.8125	0.985386	0.977137	0.898943	0.735849	0.833333	0.987275	0.979818	0.910304	0.769231	0.958333	0.983747	0.982744	0.97104	0.707692	0.958333	0.988024	0.986853	0.973179	0.766667	0.958333	0.983747	0.982744	0.97104	0.707692	0.9375	0.985458	0.983566	0.961479	0.725806
<-1.7	>1.7	0.8125	0.98643	0.978131	0.899465	0.75	0.833333	0.987275	0.979818	0.910304	0.769231	0.958333	0.984602	0.983566	0.971468	0.71875	0.958333	0.988879	0.987675	0.973606	0.779661	0.958333	0.983747	0.982744	0.97104	0.707692	0.9375	0.985458	0.983566	0.961479	0.725806
<-1.8	>1.8	0.8125	0.98643	0.978131	0.899465	0.75	0.833333	0.987275	0.979818	0.910304	0.769231	0.958333	0.985458	0.984388	0.971895	0.730159	0.958333	0.988879	0.987675	0.973606	0.779661	0.958333	0.984602	0.983566	0.971468	0.71875	0.9375	0.986313	0.984388	0.961907	0.737705
<-1.9	>1.9	0.8125	0.98643	0.978131	0.899465	0.75	0.833333	0.987275	0.979818	0.910304	0.769231	0.958333	0.986313	0.98521	0.972323	0.741935	0.958333	0.988879	0.987675	0.973606	0.779661	0.958333	0.984602	0.983566	0.971468	0.71875	0.916667	0.986313	0.983566	0.95149	0.733333
<-2	>2	0.8125	0.98643	0.978131	0.899465	0.75	0.833333	0.987275	0.979818	0.910304	0.769231	0.958333	0.987169	0.986031	0.972751	0.754098	0.9375	0.989735	0.987675	0.963617	0.789474	0.958333	0.985458	0.984388	0.971895	0.730159	0.916667	0.988024	0.98521	0.952345	0.758621
<-2.1	>2.1	0.8125	0.98643	0.978131	0.899465	0.75	0.833333	0.987275	0.979818	0.910304	0.769231	0.958333	0.987169	0.986031	0.972751	0.754098	0.895833	0.989735	0.986031	0.942784	0.781818	0.9375	0.986313	0.984388	0.961907	0.737705	0.916667	0.988024	0.98521	0.952345	0.758621
<-2.2	>2.2	0.8125	0.98643	0.978131	0.899465	0.75	0.833333	0.987275	0.979818	0.910304	0.769231	0.958333	0.988024	0.986853	0.973179	0.766667	0.895833	0.989735	0.986031	0.942784	0.781818	0.916667	0.986313	0.983566	0.95149	0.733333	0.916667	0.988024	0.98521	0.952345	0.758621
<-2.3	>2.3	0.8125	0.987474	0.979125	0.899987	0.764706	0.833333	0.987275	0.979818	0.910304	0.769231	0.958333	0.988024	0.986853	0.973179	0.766667	0.895833	0.989735	0.986031	0.942784	0.781818	0.916667	0.988024	0.98521	0.952345	0.758621	0.916667	0.988024	0.98521	0.952345	0.758621
<-2.4	>2.4	0.8125	0.987474	0.979125	0.899987	0.764706	0.833333	0.987275	0.979818	0.910304	0.769231	0.916667	0.988879	0.986031	0.952773	0.77193	0.895833	0.989735	0.986031	0.942784	0.781818	0.916667	0.988024	0.98521	0.952345	0.758621	0.916667	0.988024	0.98521	0.952345	0.758621
<-2.5	>2.5	0.8125	0.987474	0.979125	0.899987	0.764706	0.833333	0.987275	0.979818	0.910304	0.769231	0.895833	0.988879	0.98521	0.942356	0.767857	0.875	0.989735	0.98521	0.932367	0.777778	0.916667	0.988024	0.98521	0.952345	0.758621	0.895833	0.988879	0.98521	0.942356	0.767857
<-2.6	>2.6	0.8125	0.987474	0.979125	0.899987	0.764706	0.833333	0.987275	0.979818	0.910304	0.769231	0.895833	0.988879	0.98521	0.942356	0.767857	0.875	0.989735	0.98521	0.932367	0.777778	0.916667	0.988024	0.98521	0.952345	0.758621	0.875	0.988879	0.984388	0.93194	0.763636
<-2.7	>2.7	0.8125	0.987474	0.979125	0.899987	0.764706	0.833333	0.987275	0.979818	0.910304	0.769231	0.895833	0.989735	0.986031	0.942784	0.781818	0.875	0.99059	0.986031	0.932795	0.792453	0.916667	0.988024	0.98521	0.952345	0.758621	0.875	0.99059	0.986031	0.932795	0.792453
<-2.8	>2.8	0.8125	0.987474	0.979125	0.899987	0.764706	0.833333	0.987275	0.979818	0.910304	0.769231	0.895833	0.989735	0.986031	0.942784	0.781818	0.854167	0.991446	0.986031	0.922806	0.803922	0.895833	0.988879	0.98521	0.942356	0.767857	0.875	0.99059	0.986031	0.932795	0.792453
<-2.9	>2.9	0.8125	0.987474	0.979125	0.899987	0.764706	0.833333	0.987275	0.979818	0.910304	0.769231	0.875	0.989735	0.98521	0.932367	0.777778	0.854167	0.991446	0.986031	0.922806	0.803922	0.875	0.989735	0.98521	0.932367	0.777778	0.854167	0.99059	0.98521	0.922378	0.788462
<-3	>3	0.8125	0.987474	0.979125	0.899987	0.764706	0.833333	0.987275	0.979818	0.910304	0.769231	0.875	0.99059	0.986031	0.932795	0.792453	0.854167	0.991446	0.986031	0.922806	0.803922	0.875	0.99059	0.986031	0.932795	0.792453	0.833333	0.99059	0.984388	0.911962	0.784314
<-3.1	>3.1	0.8125	0.987474	0.979125	0.899987	0.764706	0.8125	0.987275	0.978809	0.899887	0.764706	0.875	0.991446	0.986853	0.933223	0.807692	0.8125	0.991446	0.984388	0.901973	0.795918	0.875	0.99059	0.986031	0.932795	0.792453	0.8125	0.99059	0.983566	0.901545	0.78
<-3.2	>3.2	0.8125	0.987474	0.979125	0.899987	0.764706	0.8125	0.987275	0.978809	0.899887	0.764706	0.854167	0.992301	0.986853	0.923234	0.82	0.770833	0.991446	0.982744	0.88114	0.787234	0.854167	0.99059	0.98521	0.922378	0.788462	0.791667	0.99059	0.982744	0.891128	0.77551
<-3.3	>3.3	0.8125	0.987474	0.979125	0.899987	0.764706	0.8125	0.987275	0.978809	0.899887	0.764706	0.854167	0.992301	0.986853	0.923234	0.82	0.6875	0.991446	0.979458	0.839473	0.767442	0.833333	0.991446	0.98521	0.91239	0.8	0.75	0.99059	0.981101	0.870295	0.765957
<-3.4	>3.4	0.770833	0.987474	0.977137	0.879154	0.755102	0.791667	0.987275	0.9778	0.889471	0.76	0.854167	0.992301	0.986853	0.923234	0.82	0.541667	0.991446	0.973706	0.766556	0.722222	0.8125	0.991446	0.984388	0.901973	0.795918	0.729167	0.99059	0.980279	0.859878	0.76087
<-3.5	>3.5	0.770833	0.987474	0.977137	0.879154	0.755102	0.770833	0.987275	0.976791	0.879054	0.755102	0.770833	0.992301	0.983566	0.881567	0.804348	0.3125	0.992301	0.965489	0.652401	0.625	0.791667	0.991446	0.983566	0.891556	0.791667	0.625	0.99059	0.976171	0.807795	0.731707
<-3.6	>3.6	0.770833	0.987474	0.977137	0.879154	0.755102	0.75	0.987275	0.975782	0.868637	0.75	0.75	0.992301	0.982744	0.871151	0.8	0.208333	0.992301	0.96138	0.600317	0.526316	0.75	0.991446	0.981923	0.870723	0.782609	0.541667	0.991446	0.973706	0.766556	0.722222
<-3.7	>3.7	0.75	0.987474	0.976143	0.868737	0.75	0.708333	0.987275	0.973764	0.847804	0.73913	0.625	0.992301	0.977814	0.808651	0.769231	0.1875	0.992301	0.960559	0.589901	0.5	0.6875	0.991446	0.979458	0.839473	0.767442	0.3125	0.991446	0.964667	0.651973	0.6
<-3.8	>3.8	0.666667	0.988518	0.973161	0.827592	0.744186	0.666667	0.987275	0.971746	0.826971	0.727273	0.541667	0.992301	0.974528	0.766984	0.742857	0.145833	0.992301	0.958915	0.569067	0.4375	0.625	0.991446	0.976993	0.808223	0.75	0.229167	0.991446	0.96138	0.610306	0.52381
<-3.9	>3.9	0.520833	0.988518	0.966203	0.754676	0.694444	0.604167	0.987275	0.968718	0.795721	0.707317	0.25	0.992301	0.963024	0.621151	0.571429	0.0833333	0.992301	0.95645	0.537817	0.307692	0.5	0.991446	0.972062	0.745723	0.705882	0.125	0.992301	0.958094	0.558651	0.4
<-4	>4	0.395833	0.988518	0.960239	0.692176	0.633333	0.541667	0.987275	0.965691	0.764471	0.684211	0.1875	0.992301	0.960559	0.589901	0.5	0.0416667	0.992301	0.954807	0.516984	0.181818	0.3125	0.991446	0.964667	0.651973	0.6	0.125	0.992301	0.958094	0.558651	0.4
<-4.1	>4.1	0.3125	0.988518	0.956262	0.650509	0.576923	0.458333	0.987275	0.961655	0.722804	0.647059	0.1875	0.992301	0.960559	0.589901	0.5	0.0208333	0.992301	0.953985	0.506567	0.1	0.208333	0.991446	0.960559	0.59989	0.5	0.104167	0.993157	0.958094	0.548662	0.384615
<-4.2	>4.2	0.208333	0.988518	0.951292	0.598426	0.47619	0.395833	0.987275	0.958628	0.691554	0.612903	0.125	0.992301	0.958094	0.558651	0.4	0	0.992301	0.953164	0.496151	0	0.125	0.992301	0.958094	0.558651	0.4	0.0625	0.993157	0.95645	0.527828	0.272727
<-4.3	>4.3	0.145833	0.988518	0.94831	0.567176	0.388889	0.354167	0.987275	0.956609	0.670721	0.586207	0.0416667	0.992301	0.954807	0.516984	0.181818	0	0.992301	0.953164	0.496151	0	0.125	0.992301	0.958094	0.558651	0.4	0.0416667	0.993157	0.955629	0.517412	0.2
<-4.4	>4.4	0.104167	0.988518	0.946322	0.546342	0.3125	0.333333	0.987275	0.9556	0.660304	0.571429	0.0208333	0.992301	0.953985	0.506567	0.1	0	0.993157	0.953985	0.496578	0	0.104167	0.993157	0.958094	0.548662	0.384615	0.0416667	0.993157	0.955629	0.517412	0.2
<-4.5	>4.5	0.104167	0.988518	0.946322	0.546342	0.3125	0.333333	0.987275	0.9556	0.660304	0.571429	0.0208333	0.992301	0.953985	0.506567	0.1	0	0.993157	0.953985	0.496578	0	0.0625	0.993157	0.95645	0.527828	0.272727	0.0208333	0.993157	0.954807	0.506995	0.111111
<-4.6	>4.6	0.0833333	0.988518	0.945328	0.535926	0.266667	0.25	0.987275	0.951564	0.618637	0.5	0	0.992301	0.953164	0.496151	0	0	0.993157	0.953985	0.496578	0	0.0416667	0.993157	0.955629	0.517412	0.2	0	0.993157	0.953985	0.496578	0
<-4.7	>4.7	0.0625	0.988518	0.944334	0.525509	0.214286	0.208333	0.987275	0.949546	0.597804	0.454545	0	0.992301	0.953164	0.496151	0	0	0.993157	0.953985	0.496578	0	0.0416667	0.993157	0.955629	0.517412	0.2	0	0.993157	0.953985	0.496578	0
<-4.8	>4.8	0.0625	0.988518	0.944334	0.525509	0.214286	0.208333	0.988335	0.950555	0.598334	0.47619	0	0.993157	0.953985	0.496578	0	0	0.993157	0.953985	0.496578	0	0.0208333	0.993157	0.954807	0.506995	0.111111	0	0.993157	0.953985	0.496578	0
<-4.9	>4.9	0	0.988518	0.941352	0.494259	0	0.125	0.988335	0.946519	0.556668	0.352941	0	0.993157	0.953985	0.496578	0	0	0.993157	0.953985	0.496578	0	0	0.993157	0.953985	0.496578	0	0	0.993157	0.953985	0.496578	0
<-5	>5	0	0.988518	0.941352	0.494259	0	0.125	0.988335	0.946519	0.556668	0.352941	0	0.993157	0.953985	0.496578	0	0	0.993157	0.953985	0.496578	0	0	0.993157	0.953985	0.496578	0	0	0.993157	0.953985	0.496578	0
<-5.1	>5.1	0	0.988518	0.941352	0.494259	0	0.104167	0.988335	0.94551	0.546251	0.3125	0	0.993157	0.953985	0.496578	0	0	0.993157	0.953985	0.496578	0	0	0.993157	0.953985	0.496578	0	0	0.993157	0.953985	0.496578	0
<-5.2	>5.2	0	0.988518	0.941352	0.494259	0	0.104167	0.988335	0.94551	0.546251	0.3125	0	0.993157	0.953985	0.496578	0	0	0.993157	0.953985	0.496578	0	0	0.993157	0.953985	0.496578	0	0	0.993157	0.953985	0.496578	0
<-5.3	>5.3	0	0.988518	0.941352	0.494259	0	0.0833333	0.988335	0.944501	0.535834	0.266667	0	0.993157	0.953985	0.496578	0	0	0.993157	0.953985	0.496578	0	0	0.993157	0.953985	0.496578	0	0	0.993157	0.953985	0.496578	0
<-5.4	>5.4	0	0.988518	0.941352	0.494259	0	0.0625	0.988335	0.943491	0.525418	0.214286	0	0.994012	0.954807	0.497006	0	0	0.993157	0.953985	0.496578	0	0	0.993157	0.953985	0.496578	0	0	0.993157	0.953985	0.496578	0
<-5.5	>5.5	0	0.988518	0.941352	0.494259	0	0.0416667	0.988335	0.942482	0.515001	0.153846	0	0.994012	0.954807	0.497006	0	0	0.993157	0.953985	0.496578	0	0	0.993157	0.953985	0.496578	0	0	0.993157	0.953985	0.496578	0
<-5.6	>5.6	0	0.988518	0.941352	0.494259	0	0.0416667	0.988335	0.942482	0.515001	0.153846	0	0.994012	0.954807	0.497006	0	0	0.993157	0.953985	0.496578	0	0	0.993157	0.953985	0.496578	0	0	0.993157	0.953985	0.496578	0
<-5.7	>5.7	0	0.988518	0.941352	0.494259	0	0.0416667	0.988335	0.942482	0.515001	0.153846	0	0.994012	0.954807	0.497006	0	0	0.993157	0.953985	0.496578	0	0	0.993157	0.953985	0.496578	0	0	0.993157	0.953985	0.496578	0
<-5.8	>5.8	0	0.988518	0.941352	0.494259	0	0.0416667	0.988335	0.942482	0.515001	0.153846	0	0.994012	0.954807	0.497006	0	0	0.994012	0.954807	0.497006	0	0	0.993157	0.953985	0.496578	0	0	0.993157	0.953985	0.496578	0
<-5.9	>5.9	0	0.988518	0.941352	0.494259	0	0.0416667	0.988335	0.942482	0.515001	0.153846	0	0.994012	0.954807	0.497006	0	0	0.994012	0.954807	0.497006	0	0	0.993157	0.953985	0.496578	0	0	0.993157	0.953985	0.496578	0
<-6	>6	0	0.988518	0.941352	0.494259	0	0.0416667	0.988335	0.942482	0.515001	0.153846	0	0.994012	0.954807	0.497006	0	0	0.994012	0.954807	0.497006	0	0	0.993157	0.953985	0.496578	0	0	0.993157	0.953985	0.496578	0
<-6.1	>6.1	0	0.988518	0.941352	0.494259	0	0.0208333	0.988335	0.941473	0.504584	0.0833333	0	0.994012	0.954807	0.497006	0	0	0.994012	0.954807	0.497006	0	0	0.993157	0.953985	0.496578	0	0	0.993157	0.953985	0.496578	0
<-6.2	>6.2	0	0.988518	0.941352	0.494259	0	0.0208333	0.988335	0.941473	0.504584	0.0833333	0	0.994012	0.954807	0.497006	0	0	0.994012	0.954807	0.497006	0	0	0.993157	0.953985	0.496578	0	0	0.993157	0.953985	0.496578	0
<-6.3	>6.3	0	0.988518	0.941352	0.494259	0	0.0208333	0.988335	0.941473	0.504584	0.0833333	0	0.994012	0.954807	0.497006	0	0	0.994012	0.954807	0.497006	0	0	0.993157	0.953985	0.496578	0	0	0.993157	0.953985	0.496578	0
<-6.4	>6.4	0	0.988518	0.941352	0.494259	0	0.0208333	0.988335	0.941473	0.504584	0.0833333	0	0.994012	0.954807	0.497006	0	0	0.994012	0.954807	0.497006	0	0	0.993157	0.953985	0.496578	0	0	0.993157	0.953985	0.496578	0
<-6.5	>6.5	0	0.988518	0.941352	0.494259	0	0.0208333	0.988335	0.941473	0.504584	0.0833333	0	0.994012	0.954807	0.497006	0	0	0.994012	0.954807	0.497006	0	0	0.993157	0.953985	0.496578	0	0	0.993157	0.953985	0.496578	0
<-6.6	>6.6	0	0.988518	0.941352	0.494259	0	0	0.988335	0.940464	0.494168	0	0	0.994012	0.954807	0.497006	0	0	0.994012	0.954807	0.497006	0	0	0.993157	0.953985	0.496578	0	0	0.993157	0.953985	0.496578	0
<-6.7	>6.7	0	0.988518	0.941352	0.494259	0	0	0.988335	0.940464	0.494168	0	0	0.994012	0.954807	0.497006	0	0	0.994012	0.954807	0.497006	0	0	0.993157	0.953985	0.496578	0	0	0.993157	0.953985	0.496578	0
<-6.8	>6.8	0	0.988518	0.941352	0.494259	0	0	0.988335	0.940464	0.494168	0	0	0.994012	0.954807	0.497006	0	0	0.994012	0.954807	0.497006	0	0	0.993157	0.953985	0.496578	0	0	0.993157	0.953985	0.496578	0
<-6.9	>6.9	0	0.988518	0.941352	0.494259	0	0	0.988335	0.940464	0.494168	0	0	0.994867	0.955629	0.497434	0	0	0.994012	0.954807	0.497006	0	0	0.993157	0.953985	0.496578	0	0	0.993157	0.953985	0.496578	0
<-7	>7	0	0.988518	0.941352	0.494259	0	0	0.988335	0.940464	0.494168	0	0	0.994867	0.955629	0.497434	0	0	0.994012	0.954807	0.497006	0	0	0.993157	0.953985	0.496578	0	0	0.993157	0.953985	0.496578	0
<-7.1	>7.1	0	0.988518	0.941352	0.494259	0	0	0.988335	0.940464	0.494168	0	0	0.994867	0.955629	0.497434	0	0	0.994012	0.954807	0.497006	0	0	0.993157	0.953985	0.496578	0	0	0.993157	0.953985	0.496578	0
<-7.2	>7.2	0	0.988518	0.941352	0.494259	0	0	0.988335	0.940464	0.494168	0	0	0.994867	0.955629	0.497434	0	0	0.994012	0.954807	0.497006	0	0	0.993157	0.953985	0.496578	0	0	0.993157	0.953985	0.496578	0
<-7.3	>7.3	0	0.988518	0.941352	0.494259	0	0	0.988335	0.940464	0.494168	0	0	0.994867	0.955629	0.497434	0	0	0.994867	0.955629	0.497434	0	0	0.993157	0.953985	0.496578	0	0	0.993157	0.953985	0.496578	0
<-7.4	>7.4	0	0.988518	0.941352	0.494259	0	0	0.988335	0.940464	0.494168	0	0	0.994867	0.955629	0.497434	0	0	0.994867	0.955629	0.497434	0	0	0.993157	0.953985	0.496578	0	0	0.993157	0.953985	0.496578	0
<-7.5	>7.5	0	0.988518	0.941352	0.494259	0	0	0.988335	0.940464	0.494168	0	0	0.995723	0.95645	0.497861	0	0	0.994867	0.955629	0.497434	0	0	0.993157	0.953985	0.496578	0	0	0.993157	0.953985	0.496578	0
<-7.6	>7.6	0	0.988518	0.941352	0.494259	0	0	0.988335	0.940464	0.494168	0	0	0.995723	0.95645	0.497861	0	0	0.994867	0.955629	0.497434	0	0	0.993157	0.953985	0.496578	0	0	0.993157	0.953985	0.496578	0
<-7.7	>7.7	0	0.988518	0.941352	0.494259	0	0	0.988335	0.940464	0.494168	0	0	0.995723	0.95645	0.497861	0	0	0.994867	0.955629	0.497434	0	0	0.993157	0.953985	0.496578	0	0	0.993157	0.953985	0.496578	0
<-7.8	>7.8	0	0.988518	0.941352	0.494259	0	0	0.988335	0.940464	0.494168	0	0	0.995723	0.95645	0.497861	0	0	0.994867	0.955629	0.497434	0	0	0.993157	0.953985	0.496578	0	0	0.993157	0.953985	0.496578	0
<-7.9	>7.9	0	0.988518	0.941352	0.494259	0	0	0.988335	0.940464	0.494168	0	0	0.995723	0.95645	0.497861	0	0	0.995723	0.95645	0.497861	0	0	0.993157	0.953985	0.496578	0	0	0.993157	0.953985	0.496578	0
<-8	>8	0	0.988518	0.941352	0.494259	0	0	0.988335	0.940464	0.494168	0	0	0.995723	0.95645	0.497861	0	0	0.995723	0.95645	0.497861	0	0	0.993157	0.953985	0.496578	0	0	0.993157	0.953985	0.496578	0
<-8.1	>8.1	0	0.988518	0.941352	0.494259	0	0	0.988335	0.940464	0.494168	0	0	0.995723	0.95645	0.497861	0	0	0.995723	0.95645	0.497861	0	0	0.993157	0.953985	0.496578	0	0	0.993157	0.953985	0.496578	0
<-8.2	>8.2	0	0.988518	0.941352	0.494259	0	0	0.988335	0.940464	0.494168	0	0	0.995723	0.95645	0.497861	0	0	0.995723	0.95645	0.497861	0	0	0.993157	0.953985	0.496578	0	0	0.993157	0.953985	0.496578	0
<-8.3	>8.3	0	0.988518	0.941352	0.494259	0	0	0.988335	0.940464	0.494168	0	0	0.995723	0.95645	0.497861	0	0	0.995723	0.95645	0.497861	0	0	0.993157	0.953985	0.496578	0	0	0.993157	0.953985	0.496578	0
<-8.4	>8.4	0	0.988518	0.941352	0.494259	0	0	0.988335	0.940464	0.494168	0	0	0.995723	0.95645	0.497861	0	0	0.995723	0.95645	0.497861	0	0	0.993157	0.953985	0.496578	0	0	0.993157	0.953985	0.496578	0
<-8.5	>8.5	0	0.988518	0.941352	0.494259	0	0	0.988335	0.940464	0.494168	0	0	0.996578	0.957272	0.498289	0	0	0.995723	0.95645	0.497861	0	0	0.993157	0.953985	0.496578	0	0	0.993157	0.953985	0.496578	0
<-8.6	>8.6	0	0.988518	0.941352	0.494259	0	0	0.988335	0.940464	0.494168	0	0	0.996578	0.957272	0.498289	0	0	0.995723	0.95645	0.497861	0	0	0.993157	0.953985	0.496578	0	0	0.993157	0.953985	0.496578	0
<-8.7	>8.7	0	0.988518	0.941352	0.494259	0	0	0.988335	0.940464	0.494168	0	0	0.997434	0.958094	0.498717	0	0	0.996578	0.957272	0.498289	0	0	0.993157	0.953985	0.496578	0	0	0.993157	0.953985	0.496578	0
<-8.8	>8.8	0	0.988518	0.941352	0.494259	0	0	0.988335	0.940464	0.494168	0	0	0.997434	0.958094	0.498717	0	0	0.997434	0.958094	0.498717	0	0	0.993157	0.953985	0.496578	0	0	0.993157	0.953985	0.496578	0
<-8.9	>8.9	0	0.989562	0.942346	0.494781	0	0	0.989396	0.941473	0.494698	0	0	0.997434	0.958094	0.498717	0	0	0.997434	0.958094	0.498717	0	0	0.993157	0.953985	0.496578	0	0	0.993157	0.953985	0.496578	0
<-9	>9	0	0.989562	0.942346	0.494781	0	0	0.990456	0.942482	0.495228	0	0	0.998289	0.958915	0.499145	0	0	0.997434	0.958094	0.498717	0	0	0.993157	0.953985	0.496578	0	0	0.993157	0.953985	0.496578	0
<-9.1	>9.1	0	0.989562	0.942346	0.494781	0	0	0.990456	0.942482	0.495228	0	0	0.998289	0.958915	0.499145	0	0	0.997434	0.958094	0.498717	0	0	0.993157	0.953985	0.496578	0	0	0.993157	0.953985	0.496578	0
<-9.2	>9.2	0	0.990605	0.94334	0.495303	0	0	0.990456	0.942482	0.495228	0	0	0.998289	0.958915	0.499145	0	0	0.997434	0.958094	0.498717	0	0	0.993157	0.953985	0.496578	0	0	0.993157	0.953985	0.496578	0
<-9.3	>9.3	0	0.990605	0.94334	0.495303	0	0	0.990456	0.942482	0.495228	0	0	0.998289	0.958915	0.499145	0	0	0.997434	0.958094	0.498717	0	0	0.993157	0.953985	0.496578	0	0	0.993157	0.953985	0.496578	0
<-9.4	>9.4	0	0.990605	0.94334	0.495303	0	0	0.990456	0.942482	0.495228	0	0	0.998289	0.958915	0.499145	0	0	0.998289	0.958915	0.499145	0	0	0.994012	0.954807	0.497006	0	0	0.993157	0.953985	0.496578	0
<-9.5	>9.5	0	0.990605	0.94334	0.495303	0	0	0.990456	0.942482	0.495228	0	0	0.998289	0.958915	0.499145	0	0	0.998289	0.958915	0.499145	0	0	0.994012	0.954807	0.497006	0	0	0.993157	0.953985	0.496578	0
<-9.6	>9.6	0	0.990605	0.94334	0.495303	0	0	0.990456	0.942482	0.495228	0	0	0.998289	0.958915	0.499145	0	0	0.998289	0.958915	0.499145	0	0	0.994012	0.954807	0.497006	0	0	0.993157	0.953985	0.496578	0
<-9.7	>9.7	0	0.990605	0.94334	0.495303	0	0	0.990456	0.942482	0.495228	0	0	0.998289	0.958915	0.499145	0	0	0.998289	0.958915	0.499145	0	0	0.994012	0.954807	0.497006	0	0	0.993157	0.953985	0.496578	0
<-9.8	>9.8	0	0.990605	0.94334	0.495303	0	0	0.990456	0.942482	0.495228	0	0	0.998289	0.958915	0.499145	0	0	0.998289	0.958915	0.499145	0	0	0.994012	0.954807	0.497006	0	0	0.994012	0.954807	0.497006	0
<-9.9	>9.9	0	0.990605	0.94334	0.495303	0	0	0.990456	0.942482	0.495228	0	0	0.998289	0.958915	0.499145	0	0	0.998289	0.958915	0.499145	0	0	0.994012	0.954807	0.497006	0	0	0.994012	0.954807	0.497006	0
<-10	>10	0	0.990605	0.94334	0.495303	0	0	0.990456	0.942482	0.495228	0	0	0.998289	0.958915	0.499145	0	0	0.998289	0.958915	0.499145	0	0	0.994012	0.954807	0.497006	0	0	0.994012	0.954807	0.497006	0
<-10.1	>10.1	0	0.990605	0.94334	0.495303	0	0	0.990456	0.942482	0.495228	0	0	0.998289	0.958915	0.499145	0	0	0.998289	0.958915	0.499145	0	0	0.994012	0.954807	0.497006	0	0	0.994012	0.954807	0.497006	0
<-10.2	>10.2	0	0.990605	0.94334	0.495303	0	0	0.990456	0.942482	0.495228	0	0	0.998289	0.958915	0.499145	0	0	0.998289	0.958915	0.499145	0	0	0.994012	0.954807	0.497006	0	0	0.994012	0.954807	0.497006	0
<-10.3	>10.3	0	0.990605	0.94334	0.495303	0	0	0.990456	0.942482	0.495228	0	0	0.998289	0.958915	0.499145	0	0	0.998289	0.958915	0.499145	0	0	0.994012	0.954807	0.497006	0	0	0.994012	0.954807	0.497006	0
<-10.4	>10.4	0	0.990605	0.94334	0.495303	0	0	0.990456	0.942482	0.495228	0	0	0.998289	0.958915	0.499145	0	0	0.998289	0.958915	0.499145	0	0	0.994012	0.954807	0.497006	0	0	0.994012	0.954807	0.497006	0
<-10.5	>10.5	0	0.990605	0.94334	0.495303	0	0	0.990456	0.942482	0.495228	0	0	0.999145	0.959737	0.499572	0	0	0.999145	0.959737	0.499572	0	0	0.994012	0.954807	0.497006	0	0	0.994012	0.954807	0.497006	0
<-10.6	>10.6	0	0.990605	0.94334	0.495303	0	0	0.990456	0.942482	0.495228	0	0	0.999145	0.959737	0.499572	0	0	0.999145	0.959737	0.499572	0	0	0.994012	0.954807	0.497006	0	0	0.994012	0.954807	0.497006	0
<-10.7	>10.7	0	0.990605	0.94334	0.495303	0	0	0.990456	0.942482	0.495228	0	0	0.999145	0.959737	0.499572	0	0	0.999145	0.959737	0.499572	0	0	0.994012	0.954807	0.497006	0	0	0.994012	0.954807	0.497006	0
<-10.8	>10.8	0	0.990605	0.94334	0.495303	0	0	0.990456	0.942482	0.495228	0	0	0.999145	0.959737	0.499572	0	0	0.999145	0.959737	0.499572	0	0	0.994012	0.954807	0.497006	0	0	0.994012	0.954807	0.497006	0
<-10.9	>10.9	0	0.990605	0.94334	0.495303	0	0	0.990456	0.942482	0.495228	0	0	0.999145	0.959737	0.499572	0	0	0.999145	0.959737	0.499572	0	0	0.994012	0.954807	0.497006	0	0	0.994012	0.954807	0.497006	0
<-11	>11	0	0.990605	0.94334	0.495303	0	0	0.990456	0.942482	0.495228	0	0	0.999145	0.959737	0.499572	0	0	0.999145	0.959737	0.499572	0	0	0.994012	0.954807	0.497006	0	0	0.994012	0.954807	0.497006	0
<-11.1	>11.1	0	0.990605	0.94334	0.495303	0	0	0.990456	0.942482	0.495228	0	0	0.999145	0.959737	0.499572	0	0	0.999145	0.959737	0.499572	0	0	0.994012	0.954807	0.497006	0	0	0.994012	0.954807	0.497006	0
<-11.2	>11.2	0	0.991649	0.944334	0.495825	0	0	0.991516	0.943491	0.495758	0	0	0.999145	0.959737	0.499572	0	0	0.999145	0.959737	0.499572	0	0	0.994012	0.954807	0.497006	0	0	0.994012	0.954807	0.497006	0
<-11.3	>11.3	0	0.991649	0.944334	0.495825	0	0	0.991516	0.943491	0.495758	0	0	0.999145	0.959737	0.499572	0	0	0.999145	0.959737	0.499572	0	0	0.994012	0.954807	0.497006	0	0	0.994012	0.954807	0.497006	0
<-11.4	>11.4	0	0.992693	0.945328	0.496347	0	0	0.991516	0.943491	0.495758	0	0	0.999145	0.959737	0.499572	0	0	0.999145	0.959737	0.499572	0	0	0.994012	0.954807	0.497006	0	0	0.994012	0.954807	0.497006	0
<-11.5	>11.5	0	0.993737	0.946322	0.496868	0	0	0.991516	0.943491	0.495758	0	0	0.999145	0.959737	0.499572	0	0	0.999145	0.959737	0.499572	0	0	0.994012	0.954807	0.497006	0	0	0.994012	0.954807	0.497006	0
<-11.6	>11.6	0	0.993737	0.946322	0.496868	0	0	0.991516	0.943491	0.495758	0	0	0.999145	0.959737	0.499572	0	0	0.999145	0.959737	0.499572	0	0	0.994012	0.954807	0.497006	0	0	0.994012	0.954807	0.497006	0
<-11.7	>11.7	0	0.993737	0.946322	0.496868	0	0	0.991516	0.943491	0.495758	0	0	0.999145	0.959737	0.499572	0	0	0.999145	0.959737	0.499572	0	0	0.994012	0.954807	0.497006	0	0	0.994012	0.954807	0.497006	0
<-11.8	>11.8	0	0.994781	0.947316	0.49739	0	0	0.993637	0.94551	0.496819	0	0	0.999145	0.959737	0.499572	0	0	0.999145	0.959737	0.499572	0	0	0.994012	0.954807	0.497006	0	0	0.994012	0.954807	0.497006	0
<-11.9	>11.9	0	0.994781	0.947316	0.49739	0	0	0.993637	0.94551	0.496819	0	0	0.999145	0.959737	0.499572	0	0	0.999145	0.959737	0.499572	0	0	0.994012	0.954807	0.497006	0	0	0.994012	0.954807	0.497006	0
<-12	>12	0	0.995825	0.94831	0.497912	0	0	0.993637	0.94551	0.496819	0	0	0.999145	0.959737	0.499572	0	0	0.999145	0.959737	0.499572	0	0	0.994012	0.954807	0.497006	0	0	0.994012	0.954807	0.497006	0
<-12.1	>12.1	0	0.995825	0.94831	0.497912	0	0	0.993637	0.94551	0.496819	0	0	1	0.960559	0.5	0	0	0.999145	0.959737	0.499572	0	0	0.994012	0.954807	0.497006	0	0	0.994012	0.954807	0.497006	0
<-12.2	>12.2	0	0.997912	0.950298	0.498956	0	0	0.994698	0.946519	0.497349	0	0	1	0.960559	0.5	0	0	1	0.960559	0.5	0	0	0.994012	0.954807	0.497006	0	0	0.994012	0.954807	0.497006	0
<-12.3	>12.3	0	0.997912	0.950298	0.498956	0	0	0.994698	0.946519	0.497349	0	0	1	0.960559	0.5	0	0	1	0.960559	0.5	0	0	0.994012	0.954807	0.497006	0	0	0.994012	0.954807	0.497006	0
<-12.4	>12.4	0	0.997912	0.950298	0.498956	0	0	0.994698	0.946519	0.497349	0	0	1	0.960559	0.5	0	0	1	0.960559	0.5	0	0	0.994867	0.955629	0.497434	0	0	0.994012	0.954807	0.497006	0
<-12.5	>12.5	0	0.997912	0.950298	0.498956	0	0	0.995758	0.947528	0.497879	0	0	1	0.960559	0.5	0	0	1	0.960559	0.5	0	0	0.994867	0.955629	0.497434	0	0	0.994012	0.954807	0.497006	0
<-12.6	>12.6	0	0.998956	0.951292	0.499478	0	0	0.996819	0.948537	0.498409	0	0	1	0.960559	0.5	0	0	1	0.960559	0.5	0	0	0.994867	0.955629	0.497434	0	0	0.994012	0.954807	0.497006	0
<-12.7	>12.7	0	0.998956	0.951292	0.499478	0	0	0.996819	0.948537	0.498409	0	0	1	0.960559	0.5	0	0	1	0.960559	0.5	0	0	0.994867	0.955629	0.497434	0	0	0.994012	0.954807	0.497006	0
<-12.8	>12.8	0	0.998956	0.951292	0.499478	0	0	0.997879	0.949546	0.49894	0	0	1	0.960559	0.5	0	0	1	0.960559	0.5	0	0	0.994867	0.955629	0.497434	0	0	0.994012	0.954807	0.497006	0
<-12.9	>12.9	0	0.998956	0.951292	0.499478	0	0	0.99894	0.950555	0.49947	0	0	1	0.960559	0.5	0	0	1	0.960559	0.5	0	0	0.995723	0.95645	0.497861	0	0	0.994867	0.955629	0.497434	0
<-13	>13	0	0.998956	0.951292	0.499478	0	0	0.99894	0.950555	0.49947	0	0	1	0.960559	0.5	0	0	1	0.960559	0.5	0	0	0.995723	0.95645	0.497861	0	0	0.994867	0.955629	0.497434	0
<-13.1	>13.1	0	0.998956	0.951292	0.499478	0	0	0.99894	0.950555	0.49947	0	0	1	0.960559	0.5	0	0	1	0.960559	0.5	0	0	0.995723	0.95645	0.497861	0	0	0.994867	0.955629	0.497434	0
<-13.2	>13.2	0	0.998956	0.951292	0.499478	0	0	0.99894	0.950555	0.49947	0	0	1	0.960559	0.5	0	0	1	0.960559	0.5	0	0	0.995723	0.95645	0.497861	0	0	0.994867	0.955629	0.497434	0
<-13.3	>13.3	0	0.998956	0.951292	0.499478	0	0	0.99894	0.950555	0.49947	0	0	1	0.960559	0.5	0	0	1	0.960559	0.5	0	0	0.995723	0.95645	0.497861	0	0	0.994867	0.955629	0.497434	0
<-13.4	>13.4	0	0.998956	0.951292	0.499478	0	0	0.99894	0.950555	0.49947	0	0	1	0.960559	0.5	0	0	1	0.960559	0.5	0	0	0.995723	0.95645	0.497861	0	0	0.995723	0.95645	0.497861	0
<-13.5	>13.5	0	0.998956	0.951292	0.499478	0	0	0.99894	0.950555	0.49947	0	0	1	0.960559	0.5	0	0	1	0.960559	0.5	0	0	0.995723	0.95645	0.497861	0	0	0.995723	0.95645	0.497861	0
<-13.6	>13.6	0	0.998956	0.951292	0.499478	0	0	0.99894	0.950555	0.49947	0	0	1	0.960559	0.5	0	0	1	0.960559	0.5	0	0	0.995723	0.95645	0.497861	0	0	0.995723	0.95645	0.497861	0
<-13.7	>13.7	0	0.998956	0.951292	0.499478	0	0	0.99894	0.950555	0.49947	0	0	1	0.960559	0.5	0	0	1	0.960559	0.5	0	0	0.995723	0.95645	0.497861	0	0	0.995723	0.95645	0.497861	0
<-13.8	>13.8	0	1	0.952286	0.5	0	0	0.99894	0.950555	0.49947	0	0	1	0.960559	0.5	0	0	1	0.960559	0.5	0	0	0.995723	0.95645	0.497861	0	0	0.995723	0.95645	0.497861	0
<-13.9	>13.9	0	1	0.952286	0.5	0	0	0.99894	0.950555	0.49947	0	0	1	0.960559	0.5	0	0	1	0.960559	0.5	0	0	0.995723	0.95645	0.497861	0	0	0.995723	0.95645	0.497861	0
<-14	>14	0	1	0.952286	0.5	0	0	0.99894	0.950555	0.49947	0	0	1	0.960559	0.5	0	0	1	0.960559	0.5	0	0	0.995723	0.95645	0.497861	0	0	0.995723	0.95645	0.497861	0
<-14.1	>14.1	0	1	0.952286	0.5	0	0	1	0.951564	0.5	0	0	1	0.960559	0.5	0	0	1	0.960559	0.5	0	0	0.995723	0.95645	0.497861	0	0	0.995723	0.95645	0.497861	0
<-14.2	>14.2	0	1	0.952286	0.5	0	0	1	0.951564	0.5	0	0	1	0.960559	0.5	0	0	1	0.960559	0.5	0	0	0.995723	0.95645	0.497861	0	0	0.995723	0.95645	0.497861	0
<-14.3	>14.3	0	1	0.952286	0.5	0	0	1	0.951564	0.5	0	0	1	0.960559	0.5	0	0	1	0.960559	0.5	0	0	0.995723	0.95645	0.497861	0	0	0.995723	0.95645	0.497861	0
<-14.4	>14.4	0	1	0.952286	0.5	0	0	1	0.951564	0.5	0	0	1	0.960559	0.5	0	0	1	0.960559	0.5	0	0	0.995723	0.95645	0.497861	0	0	0.995723	0.95645	0.497861	0
<-14.5	>14.5	0	1	0.952286	0.5	0	0	1	0.951564	0.5	0	0	1	0.960559	0.5	0	0	1	0.960559	0.5	0	0	0.995723	0.95645	0.497861	0	0	0.995723	0.95645	0.497861	0
<-14.6	>14.6	0	1	0.952286	0.5	0	0	1	0.951564	0.5	0	0	1	0.960559	0.5	0	0	1	0.960559	0.5	0	0	0.996578	0.957272	0.498289	0	0	0.995723	0.95645	0.497861	0
<-14.7	>14.7	0	1	0.952286	0.5	0	0	1	0.951564	0.5	0	0	1	0.960559	0.5	0	0	1	0.960559	0.5	0	0	0.996578	0.957272	0.498289	0	0	0.995723	0.95645	0.497861	0
<-14.8	>14.8	0	1	0.952286	0.5	0	0	1	0.951564	0.5	0	0	1	0.960559	0.5	0	0	1	0.960559	0.5	0	0	0.996578	0.957272	0.498289	0	0	0.995723	0.95645	0.497861	0
<-14.9	>14.9	0	1	0.952286	0.5	0	0	1	0.951564	0.5	0	0	1	0.960559	0.5	0	0	1	0.960559	0.5	0	0	0.997434	0.958094	0.498717	0	0	0.995723	0.95645	0.497861	0
<-15	>15	0	1	0.952286	0.5	0	0	1	0.951564	0.5	0	0	1	0.960559	0.5	0	0	1	0.960559	0.5	0	0	0.997434	0.958094	0.498717	0	0	0.996578	0.957272	0.498289	0
<-15.1	>15.1	0	1	0.952286	0.5	0	0	1	0.951564	0.5	0	0	1	0.960559	0.5	0	0	1	0.960559	0.5	0	0	0.997434	0.958094	0.498717	0	0	0.997434	0.958094	0.498717	0
<-15.2	>15.2	0	1	0.952286	0.5	0	0	1	0.951564	0.5	0	0	1	0.960559	0.5	0	0	1	0.960559	0.5	0	0	0.998289	0.958915	0.499145	0	0	0.997434	0.958094	0.498717	0
<-15.3	>15.3	0	1	0.952286	0.5	0	0	1	0.951564	0.5	0	0	1	0.960559	0.5	0	0	1	0.960559	0.5	0	0	0.998289	0.958915	0.499145	0	0	0.997434	0.958094	0.498717	0
<-15.4	>15.4	0	1	0.952286	0.5	0	0	1	0.951564	0.5	0	0	1	0.960559	0.5	0	0	1	0.960559	0.5	0	0	0.998289	0.958915	0.499145	0	0	0.997434	0.958094	0.498717	0
<-15.5	>15.5	0	1	0.952286	0.5	0	0	1	0.951564	0.5	0	0	1	0.960559	0.5	0	0	1	0.960559	0.5	0	0	0.998289	0.958915	0.499145	0	0	0.997434	0.958094	0.498717	0
<-15.6	>15.6	0	1	0.952286	0.5	0	0	1	0.951564	0.5	0	0	1	0.960559	0.5	0	0	1	0.960559	0.5	0	0	0.998289	0.958915	0.499145	0	0	0.998289	0.958915	0.499145	0
<-15.7	>15.7	0	1	0.952286	0.5	0	0	1	0.951564	0.5	0	0	1	0.960559	0.5	0	0	1	0.960559	0.5	0	0	0.998289	0.958915	0.499145	0	0	0.998289	0.958915	0.499145	0
<-15.8	>15.8	0	1	0.952286	0.5	0	0	1	0.951564	0.5	0	0	1	0.960559	0.5	0	0	1	0.960559	0.5	0	0	0.998289	0.958915	0.499145	0	0	0.998289	0.958915	0.499145	0
<-15.9	>15.9	0	1	0.952286	0.5	0	0	1	0.951564	0.5	0	0	1	0.960559	0.5	0	0	1	0.960559	0.5	0	0	0.998289	0.958915	0.499145	0	0	0.998289	0.958915	0.499145	0
<-16	>16	0	1	0.952286	0.5	0	0	1	0.951564	0.5	0	0	1	0.960559	0.5	0	0	1	0.960559	0.5	0	0	0.998289	0.958915	0.499145	0	0	0.998289	0.958915	0.499145	0
<-16.1	>16.1	0	1	0.952286	0.5	0	0	1	0.951564	0.5	0	0	1	0.960559	0.5	0	0	1	0.960559	0.5	0	0	0.998289	0.958915	0.499145	0	0	0.998289	0.958915	0.499145	0
<-16.2	>16.2	0	1	0.952286	0.5	0	0	1	0.951564	0.5	0	0	1	0.960559	0.5	0	0	1	0.960559	0.5	0	0	0.998289	0.958915	0.499145	0	0	0.998289	0.958915	0.499145	0
<-16.3	>16.3	0	1	0.952286	0.5	0	0	1	0.951564	0.5	0	0	1	0.960559	0.5	0	0	1	0.960559	0.5	0	0	0.998289	0.958915	0.499145	0	0	0.998289	0.958915	0.499145	0
<-16.4	>16.4	0	1	0.952286	0.5	0	0	1	0.951564	0.5	0	0	1	0.960559	0.5	0	0	1	0.960559	0.5	0	0	0.998289	0.958915	0.499145	0	0	0.998289	0.958915	0.499145	0
<-16.5	>16.5	0	1	0.952286	0.5	0	0	1	0.951564	0.5	0	0	1	0.960559	0.5	0	0	1	0.960559	0.5	0	0	0.998289	0.958915	0.499145	0	0	0.998289	0.958915	0.499145	0
<-16.6	>16.6	0	1	0.952286	0.5	0	0	1	0.951564	0.5	0	0	1	0.960559	0.5	0	0	1	0.960559	0.5	0	0	0.998289	0.958915	0.499145	0	0	0.998289	0.958915	0.499145	0
<-16.7	>16.7	0	1	0.952286	0.5	0	0	1	0.951564	0.5	0	0	1	0.960559	0.5	0	0	1	0.960559	0.5	0	0	0.998289	0.958915	0.499145	0	0	0.998289	0.958915	0.499145	0
<-16.8	>16.8	0	1	0.952286	0.5	0	0	1	0.951564	0.5	0	0	1	0.960559	0.5	0	0	1	0.960559	0.5	0	0	0.998289	0.958915	0.499145	0	0	0.998289	0.958915	0.499145	0
<-16.9	>16.9	0	1	0.952286	0.5	0	0	1	0.951564	0.5	0	0	1	0.960559	0.5	0	0	1	0.960559	0.5	0	0	0.998289	0.958915	0.499145	0	0	0.998289	0.958915	0.499145	0
<-17	>17	0	1	0.952286	0.5	0	0	1	0.951564	0.5	0	0	1	0.960559	0.5	0	0	1	0.960559	0.5	0	0	0.998289	0.958915	0.499145	0	0	0.998289	0.958915	0.499145	0
<-17.1	>17.1	0	1	0.952286	0.5	0	0	1	0.951564	0.5	0	0	1	0.960559	0.5	0	0	1	0.960559	0.5	0	0	0.998289	0.958915	0.499145	0	0	0.998289	0.958915	0.499145	0
<-17.2	>17.2	0	1	0.952286	0.5	0	0	1	0.951564	0.5	0	0	1	0.960559	0.5	0	0	1	0.960559	0.5	0	0	0.998289	0.958915	0.499145	0	0	0.998289	0.958915	0.499145	0
<-17.3	>17.3	0	1	0.952286	0.5	0	0	1	0.951564	0.5	0	0	1	0.960559	0.5	0	0	1	0.960559	0.5	0	0	0.998289	0.958915	0.499145	0	0	0.998289	0.958915	0.499145	0
<-17.4	>17.4	0	1	0.952286	0.5	0	0	1	0.951564	0.5	0	0	1	0.960559	0.5	0	0	1	0.960559	0.5	0	0	0.998289	0.958915	0.499145	0	0	0.998289	0.958915	0.499145	0
<-17.5	>17.5	0	1	0.952286	0.5	0	0	1	0.951564	0.5	0	0	1	0.960559	0.5	0	0	1	0.960559	0.5	0	0	0.999145	0.959737	0.499572	0	0	0.998289	0.958915	0.499145	0
<-17.6	>17.6	0	1	0.952286	0.5	0	0	1	0.951564	0.5	0	0	1	0.960559	0.5	0	0	1	0.960559	0.5	0	0	0.999145	0.959737	0.499572	0	0	0.999145	0.959737	0.499572	0
<-17.7	>17.7	0	1	0.952286	0.5	0	0	1	0.951564	0.5	0	0	1	0.960559	0.5	0	0	1	0.960559	0.5	0	0	0.999145	0.959737	0.499572	0	0	0.999145	0.959737	0.499572	0
<-17.8	>17.8	0	1	0.952286	0.5	0	0	1	0.951564	0.5	0	0	1	0.960559	0.5	0	0	1	0.960559	0.5	0	0	0.999145	0.959737	0.499572	0	0	0.999145	0.959737	0.499572	0
<-17.9	>17.9	0	1	0.952286	0.5	0	0	1	0.951564	0.5	0	0	1	0.960559	0.5	0	0	1	0.960559	0.5	0	0	0.999145	0.959737	0.499572	0	0	0.999145	0.959737	0.499572	0
<-18	>18	0	1	0.952286	0.5	0	0	1	0.951564	0.5	0	0	1	0.960559	0.5	0	0	1	0.960559	0.5	0	0	0.999145	0.959737	0.499572	0	0	0.999145	0.959737	0.499572	0
<-18.1	>18.1	0	1	0.952286	0.5	0	0	1	0.951564	0.5	0	0	1	0.960559	0.5	0	0	1	0.960559	0.5	0	0	0.999145	0.959737	0.499572	0	0	0.999145	0.959737	0.499572	0
<-18.2	>18.2	0	1	0.952286	0.5	0	0	1	0.951564	0.5	0	0	1	0.960559	0.5	0	0	1	0.960559	0.5	0	0	0.999145	0.959737	0.499572	0	0	0.999145	0.959737	0.499572	0
<-18.3	>18.3	0	1	0.952286	0.5	0	0	1	0.951564	0.5	0	0	1	0.960559	0.5	0	0	1	0.960559	0.5	0	0	0.999145	0.959737	0.499572	0	0	0.999145	0.959737	0.499572	0
<-18.4	>18.4	0	1	0.952286	0.5	0	0	1	0.951564	0.5	0	0	1	0.960559	0.5	0	0	1	0.960559	0.5	0	0	0.999145	0.959737	0.499572	0	0	0.999145	0.959737	0.499572	0
<-18.5	>18.5	0	1	0.952286	0.5	0	0	1	0.951564	0.5	0	0	1	0.960559	0.5	0	0	1	0.960559	0.5	0	0	0.999145	0.959737	0.499572	0	0	0.999145	0.959737	0.499572	0
<-18.6	>18.6	0	1	0.952286	0.5	0	0	1	0.951564	0.5	0	0	1	0.960559	0.5	0	0	1	0.960559	0.5	0	0	0.999145	0.959737	0.499572	0	0	0.999145	0.959737	0.499572	0
<-18.7	>18.7	0	1	0.952286	0.5	0	0	1	0.951564	0.5	0	0	1	0.960559	0.5	0	0	1	0.960559	0.5	0	0	0.999145	0.959737	0.499572	0	0	0.999145	0.959737	0.499572	0
<-18.8	>18.8	0	1	0.952286	0.5	0	0	1	0.951564	0.5	0	0	1	0.960559	0.5	0	0	1	0.960559	0.5	0	0	0.999145	0.959737	0.499572	0	0	0.999145	0.959737	0.499572	0
<-18.9	>18.9	0	1	0.952286	0.5	0	0	1	0.951564	0.5	0	0	1	0.960559	0.5	0	0	1	0.960559	0.5	0	0	1	0.960559	0.5	0	0	0.999145	0.959737	0.499572	0
<-19	>19	0	1	0.952286	0.5	0	0	1	0.951564	0.5	0	0	1	0.960559	0.5	0	0	1	0.960559	0.5	0	0	1	0.960559	0.5	0	0	1	0.960559	0.5	0
<-19.1	>19.1	0	1	0.952286	0.5	0	0	1	0.951564	0.5	0	0	1	0.960559	0.5	0	0	1	0.960559	0.5	0	0	1	0.960559	0.5	0	0	1	0.960559	0.5	0
<-19.2	>19.2	0	1	0.952286	0.5	0	0	1	0.951564	0.5	0	0	1	0.960559	0.5	0	0	1	0.960559	0.5	0	0	1	0.960559	0.5	0	0	1	0.960559	0.5	0
<-19.3	>19.3	0	1	0.952286	0.5	0	0	1	0.951564	0.5	0	0	1	0.960559	0.5	0	0	1	0.960559	0.5	0	0	1	0.960559	0.5	0	0	1	0.960559	0.5	0
<-19.4	>19.4	0	1	0.952286	0.5	0	0	1	0.951564	0.5	0	0	1	0.960559	0.5	0	0	1	0.960559	0.5	0	0	1	0.960559	0.5	0	0	1	0.960559	0.5	0
<-19.5	>19.5	0	1	0.952286	0.5	0	0	1	0.951564	0.5	0	0	1	0.960559	0.5	0	0	1	0.960559	0.5	0	0	1	0.960559	0.5	0	0	1	0.960559	0.5	0
<-19.6	>19.6	0	1	0.952286	0.5	0	0	1	0.951564	0.5	0	0	1	0.960559	0.5	0	0	1	0.960559	0.5	0	0	1	0.960559	0.5	0	0	1	0.960559	0.5	0
<-19.7	>19.7	0	1	0.952286	0.5	0	0	1	0.951564	0.5	0	0	1	0.960559	0.5	0	0	1	0.960559	0.5	0	0	1	0.960559	0.5	0	0	1	0.960559	0.5	0
<-19.8	>19.8	0	1	0.952286	0.5	0	0	1	0.951564	0.5	0	0	1	0.960559	0.5	0	0	1	0.960559	0.5	0	0	1	0.960559	0.5	0	0	1	0.960559	0.5	0
<-19.9	>19.9	0	1	0.952286	0.5	0	0	1	0.951564	0.5	0	0	1	0.960559	0.5	0	0	1	0.960559	0.5	0	0	1	0.960559	0.5	0	0	1	0.960559	0.5	0
<-20	>20	0	1	0.952286	0.5	0	0	1	0.951564	0.5	0	0	1	0.960559	0.5	0	0	1	0.960559	0.5	0	0	1	0.960559	0.5	0	0	1	0.960559	0.5	0
<-20.1	>20.1	0	1	0.952286	0.5	0	0	1	0.951564	0.5	0	0	1	0.960559	0.5	0	0	1	0.960559	0.5	0	0	1	0.960559	0.5	0	0	1	0.960559	0.5	0
<-20.2	>20.2	0	1	0.952286	0.5	0	0	1	0.951564	0.5	0	0	1	0.960559	0.5	0	0	1	0.960559	0.5	0	0	1	0.960559	0.5	0	0	1	0.960559	0.5	0
<-20.3	>20.3	0	1	0.952286	0.5	0	0	1	0.951564	0.5	0	0	1	0.960559	0.5	0	0	1	0.960559	0.5	0	0	1	0.960559	0.5	0	0	1	0.960559	0.5	0
<-20.4	>20.4	0	1	0.952286	0.5	0	0	1	0.951564	0.5	0	0	1	0.960559	0.5	0	0	1	0.960559	0.5	0	0	1	0.960559	0.5	0	0	1	0.960559	0.5	0
<-20.5	>20.5	0	1	0.952286	0.5	0	0	1	0.951564	0.5	0	0	1	0.960559	0.5	0	0	1	0.960559	0.5	0	0	1	0.960559	0.5	0	0	1	0.960559	0.5	0
<-20.6	>20.6	0	1	0.952286	0.5	0	0	1	0.951564	0.5	0	0	1	0.960559	0.5	0	0	1	0.960559	0.5	0	0	1	0.960559	0.5	0	0	1	0.960559	0.5	0
<-20.7	>20.7	0	1	0.952286	0.5	0	0	1	0.951564	0.5	0	0	1	0.960559	0.5	0	0	1	0.960559	0.5	0	0	1	0.960559	0.5	0	0	1	0.960559	0.5	0
<-20.8	>20.8	0	1	0.952286	0.5	0	0	1	0.951564	0.5	0	0	1	0.960559	0.5	0	0	1	0.960559	0.5	0	0	1	0.960559	0.5	0	0	1	0.960559	0.5	0
<-20.9	>20.9	0	1	0.952286	0.5	0	0	1	0.951564	0.5	0	0	1	0.960559	0.5	0	0	1	0.960559	0.5	0	0	1	0.960559	0.5	0	0	1	0.960559	0.5	0
<-21	>21	0	1	0.952286	0.5	0	0	1	0.951564	0.5	0	0	1	0.960559	0.5	0	0	1	0.960559	0.5	0	0	1	0.960559	0.5	0	0	1	0.960559	0.5	0
<-21.1	>21.1	0	1	0.952286	0.5	0	0	1	0.951564	0.5	0	0	1	0.960559	0.5	0	0	1	0.960559	0.5	0	0	1	0.960559	0.5	0	0	1	0.960559	0.5	0
<-21.2	>21.2	0	1	0.952286	0.5	0	0	1	0.951564	0.5	0	0	1	0.960559	0.5	0	0	1	0.960559	0.5	0	0	1	0.960559	0.5	0	0	1	0.960559	0.5	0
<-21.3	>21.3	0	1	0.952286	0.5	0	0	1	0.951564	0.5	0	0	1	0.960559	0.5	0	0	1	0.960559	0.5	0	0	1	0.960559	0.5	0	0	1	0.960559	0.5	0
<-21.4	>21.4	0	1	0.952286	0.5	0	0	1	0.951564	0.5	0	0	1	0.960559	0.5	0	0	1	0.960559	0.5	0	0	1	0.960559	0.5	0	0	1	0.960559	0.5	0
<-21.5	>21.5	0	1	0.952286	0.5	0	0	1	0.951564	0.5	0	0	1	0.960559	0.5	0	0	1	0.960559	0.5	0	0	1	0.960559	0.5	0	0	1	0.960559	0.5	0
<-21.6	>21.6	0	1	0.952286	0.5	0	0	1	0.951564	0.5	0	0	1	0.960559	0.5	0	0	1	0.960559	0.5	0	0	1	0.960559	0.5	0	0	1	0.960559	0.5	0
<-21.7	>21.7	0	1	0.952286	0.5	0	0	1	0.951564	0.5	0	0	1	0.960559	0.5	0	0	1	0.960559	0.5	0	0	1	0.960559	0.5	0	0	1	0.960559	0.5	0
<-21.8	>21.8	0	1	0.952286	0.5	0	0	1	0.951564	0.5	0	0	1	0.960559	0.5	0	0	1	0.960559	0.5	0	0	1	0.960559	0.5	0	0	1	0.960559	0.5	0
<-21.9	>21.9	0	1	0.952286	0.5	0	0	1	0.951564	0.5	0	0	1	0.960559	0.5	0	0	1	0.960559	0.5	0	0	1	0.960559	0.5	0	0	1	0.960559	0.5	0
<-22	>22	0	1	0.952286	0.5	0	0	1	0.951564	0.5	0	0	1	0.960559	0.5	0	0	1	0.960559	0.5	0	0	1	0.960559	0.5	0	0	1	0.960559	0.5	0
<-22.1	>22.1	0	1	0.952286	0.5	0	0	1	0.951564	0.5	0	0	1	0.960559	0.5	0	0	1	0.960559	0.5	0	0	1	0.960559	0.5	0	0	1	0.960559	0.5	0
<-22.2	>22.2	0	1	0.952286	0.5	0	0	1	0.951564	0.5	0	0	1	0.960559	0.5	0	0	1	0.960559	0.5	0	0	1	0.960559	0.5	0	0	1	0.960559	0.5	0
<-22.3	>22.3	0	1	0.952286	0.5	0	0	1	0.951564	0.5	0	0	1	0.960559	0.5	0	0	1	0.960559	0.5	0	0	1	0.960559	0.5	0	0	1	0.960559	0.5	0
<-22.4	>22.4	0	1	0.952286	0.5	0	0	1	0.951564	0.5	0	0	1	0.960559	0.5	0	0	1	0.960559	0.5	0	0	1	0.960559	0.5	0	0	1	0.960559	0.5	0
<-22.5	>22.5	0	1	0.952286	0.5	0	0	1	0.951564	0.5	0	0	1	0.960559	0.5	0	0	1	0.960559	0.5	0	0	1	0.960559	0.5	0	0	1	0.960559	0.5	0
<-22.6	>22.6	0	1	0.952286	0.5	0	0	1	0.951564	0.5	0	0	1	0.960559	0.5	0	0	1	0.960559	0.5	0	0	1	0.960559	0.5	0	0	1	0.960559	0.5	0
<-22.7	>22.7	0	1	0.952286	0.5	0	0	1	0.951564	0.5	0	0	1	0.960559	0.5	0	0	1	0.960559	0.5	0	0	1	0.960559	0.5	0	0	1	0.960559	0.5	0
<-22.8	>22.8	0	1	0.952286	0.5	0	0	1	0.951564	0.5	0	0	1	0.960559	0.5	0	0	1	0.960559	0.5	0	0	1	0.960559	0.5	0	0	1	0.960559	0.5	0
<-22.9	>22.9	0	1	0.952286	0.5	0	0	1	0.951564	0.5	0	0	1	0.960559	0.5	0	0	1	0.960559	0.5	0	0	1	0.960559	0.5	0	0	1	0.960559	0.5	0
<-23	>23	0	1	0.952286	0.5	0	0	1	0.951564	0.5	0	0	1	0.960559	0.5	0	0	1	0.960559	0.5	0	0	1	0.960559	0.5	0	0	1	0.960559	0.5	0
<-23.1	>23.1	0	1	0.952286	0.5	0	0	1	0.951564	0.5	0	0	1	0.960559	0.5	0	0	1	0.960559	0.5	0	0	1	0.960559	0.5	0	0	1	0.960559	0.5	0
<-23.2	>23.2	0	1	0.952286	0.5	0	0	1	0.951564	0.5	0	0	1	0.960559	0.5	0	0	1	0.960559	0.5	0	0	1	0.960559	0.5	0	0	1	0.960559	0.5	0
<-23.3	>23.3	0	1	0.952286	0.5	0	0	1	0.951564	0.5	0	0	1	0.960559	0.5	0	0	1	0.960559	0.5	0	0	1	0.960559	0.5	0	0	1	0.960559	0.5	0
<-23.4	>23.4	0	1	0.952286	0.5	0	0	1	0.951564	0.5	0	0	1	0.960559	0.5	0	0	1	0.960559	0.5	0	0	1	0.960559	0.5	0	0	1	0.960559	0.5	0
<-23.5	>23.5	0	1	0.952286	0.5	0	0	1	0.951564	0.5	0	0	1	0.960559	0.5	0	0	1	0.960559	0.5	0	0	1	0.960559	0.5	0	0	1	0.960559	0.5	0
<-23.6	>23.6	0	1	0.952286	0.5	0	0	1	0.951564	0.5	0	0	1	0.960559	0.5	0	0	1	0.960559	0.5	0	0	1	0.960559	0.5	0	0	1	0.960559	0.5	0
<-23.7	>23.7	0	1	0.952286	0.5	0	0	1	0.951564	0.5	0	0	1	0.960559	0.5	0	0	1	0.960559	0.5	0	0	1	0.960559	0.5	0	0	1	0.960559	0.5	0
<-23.8	>23.8	0	1	0.952286	0.5	0	0	1	0.951564	0.5	0	0	1	0.960559	0.5	0	0	1	0.960559	0.5	0	0	1	0.960559	0.5	0	0	1	0.960559	0.5	0
<-23.9	>23.9	0	1	0.952286	0.5	0	0	1	0.951564	0.5	0	0	1	0.960559	0.5	0	0	1	0.960559	0.5	0	0	1	0.960559	0.5	0	0	1	0.960559	0.5	0
<-24	>24	0	1	0.952286	0.5	0	0	1	0.951564	0.5	0	0	1	0.960559	0.5	0	0	1	0.960559	0.5	0	0	1	0.960559	0.5	0	0	1	0.960559	0.5	0
<-24.1	>24.1	0	1	0.952286	0.5	0	0	1	0.951564	0.5	0	0	1	0.960559	0.5	0	0	1	0.960559	0.5	0	0	1	0.960559	0.5	0	0	1	0.960559	0.5	0
<-24.2	>24.2	0	1	0.952286	0.5	0	0	1	0.951564	0.5	0	0	1	0.960559	0.5	0	0	1	0.960559	0.5	0	0	1	0.960559	0.5	0	0	1	0.960559	0.5	0
<-24.3	>24.3	0	1	0.952286	0.5	0	0	1	0.951564	0.5	0	0	1	0.960559	0.5	0	0	1	0.960559	0.5	0	0	1	0.960559	0.5	0	0	1	0.960559	0.5	0
<-24.4	>24.4	0	1	0.952286	0.5	0	0	1	0.951564	0.5	0	0	1	0.960559	0.5	0	0	1	0.960559	0.5	0	0	1	0.960559	0.5	0	0	1	0.960559	0.5	0
<-24.5	>24.5	0	1	0.952286	0.5	0	0	1	0.951564	0.5	0	0	1	0.960559	0.5	0	0	1	0.960559	0.5	0	0	1	0.960559	0.5	0	0	1	0.960559	0.5	0
<-24.6	>24.6	0	1	0.952286	0.5	0	0	1	0.951564	0.5	0	0	1	0.960559	0.5	0	0	1	0.960559	0.5	0	0	1	0.960559	0.5	0	0	1	0.960559	0.5	0
<-24.7	>24.7	0	1	0.952286	0.5	0	0	1	0.951564	0.5	0	0	1	0.960559	0.5	0	0	1	0.960559	0.5	0	0	1	0.960559	0.5	0	0	1	0.960559	0.5	0
<-24.8	>24.8	0	1	0.952286	0.5	0	0	1	0.951564	0.5	0	0	1	0.960559	0.5	0	0	1	0.960559	0.5	0	0	1	0.960559	0.5	0	0	1	0.960559	0.5	0
<-24.9	>24.9	0	1	0.952286	0.5	0	0	1	0.951564	0.5	0	0	1	0.960559	0.5	0	0	1	0.960559	0.5	0	0	1	0.960559	0.5	0	0	1	0.960559	0.5	0
<-25	>25	0	1	0.952286	0.5	0	0	1	0.951564	0.5	0	0	1	0.960559	0.5	0	0	1	0.960559	0.5	0	0	1	0.960559	0.5	0	0	1	0.960559	0.5	0

## Sheet: P4-vs-P6
Variation of sensitivity, specificity, accuracy, balanced accuracy, and precision as a function of the LR threshold for the P4-vs-P6 comparison, based on the differential analysis results obtained with the main dataset (PXD001819) using the six quantification approaches.
LR threshold		MQ-I					MQ-L					PD-I					PD-nI					PD-A					PD-nA
		Sens.	Spec.	Acc.	Bal. acc	Prec.	Sens.	Spec.	Acc.	Bal. acc	Prec.	Sens.	Spec.	Acc.	Bal. acc	Prec.	Sens.	Spec.	Acc.	Bal. acc	Prec.	Sens.	Spec.	Acc.	Bal. acc	Prec.	Sens.	Spec.	Acc.	Bal. acc	Prec.
<-0	>0	0.295455	0.992678	0.962	0.644066	0.65	0.372093	0.987315	0.960566	0.679704	0.571429	0.541667	0.820755	0.80972	0.681211	0.110638	0.354167	0.972556	0.948105	0.663361	0.346939	0.416667	0.942539	0.921746	0.679603	0.229885	0.354167	0.966552	0.942339	0.660359	0.303571
<-0.1	>0.1	0.295455	0.992678	0.962	0.644066	0.65	0.372093	0.989429	0.962588	0.680761	0.615385	0.541667	0.825043	0.813839	0.683355	0.113043	0.354167	0.974271	0.949753	0.664219	0.361702	0.416667	0.945969	0.925041	0.681318	0.240964	0.354167	0.968268	0.943987	0.661217	0.314815
<-0.2	>0.2	0.295455	0.992678	0.962	0.644066	0.65	0.372093	0.989429	0.962588	0.680761	0.615385	0.541667	0.825043	0.813839	0.683355	0.113043	0.354167	0.974271	0.949753	0.664219	0.361702	0.416667	0.945969	0.925041	0.681318	0.240964	0.354167	0.968268	0.943987	0.661217	0.314815
<-0.3	>0.3	0.295455	0.992678	0.962	0.644066	0.65	0.372093	0.991543	0.964611	0.681818	0.666667	0.541667	0.906518	0.892092	0.724092	0.192593	0.354167	0.98199	0.957166	0.668078	0.447368	0.416667	0.969983	0.948105	0.693325	0.363636	0.354167	0.971698	0.947282	0.662932	0.34
<-0.4	>0.4	0.295455	0.99477	0.964	0.645112	0.722222	0.372093	0.993658	0.966633	0.682875	0.727273	0.541667	0.95283	0.936573	0.747248	0.320988	0.354167	0.984563	0.959638	0.669365	0.485714	0.395833	0.975986	0.953048	0.68591	0.404255	0.354167	0.977702	0.953048	0.665934	0.395349
<-0.5	>0.5	0.295455	0.995816	0.965	0.645635	0.764706	0.372093	0.993658	0.966633	0.682875	0.727273	0.541667	0.965695	0.948929	0.753681	0.393939	0.354167	0.986278	0.961285	0.670222	0.515152	0.395833	0.980274	0.957166	0.688054	0.452381	0.354167	0.979417	0.954695	0.666792	0.414634
<-0.6	>0.6	0.295455	0.995816	0.965	0.645635	0.764706	0.372093	0.993658	0.966633	0.682875	0.727273	0.541667	0.972556	0.955519	0.757111	0.448276	0.354167	0.987993	0.962932	0.67108	0.548387	0.395833	0.983705	0.960461	0.689769	0.5	0.354167	0.984563	0.959638	0.669365	0.485714
<-0.7	>0.7	0.295455	0.995816	0.965	0.645635	0.764706	0.372093	0.993658	0.966633	0.682875	0.727273	0.541667	0.978559	0.961285	0.760113	0.509804	0.354167	0.990566	0.965404	0.672366	0.607143	0.395833	0.986278	0.962932	0.691056	0.542857	0.354167	0.987136	0.962109	0.670651	0.53125
<-0.8	>0.8	0.295455	0.995816	0.965	0.645635	0.764706	0.372093	0.994715	0.967644	0.683404	0.761905	0.520833	0.987136	0.968699	0.753984	0.625	0.354167	0.992281	0.967051	0.673224	0.653846	0.375	0.990566	0.966227	0.682783	0.62069	0.354167	0.990566	0.965404	0.672366	0.607143
<-0.9	>0.9	0.295455	0.995816	0.965	0.645635	0.764706	0.372093	0.995772	0.968655	0.683932	0.8	0.5	0.987136	0.967875	0.743568	0.615385	0.333333	0.992281	0.966227	0.662807	0.64	0.375	0.991424	0.967051	0.683212	0.642857	0.333333	0.992281	0.966227	0.662807	0.64
<-1	>1	0.295455	0.996862	0.966	0.646158	0.8125	0.372093	0.995772	0.968655	0.683932	0.8	0.5	0.989708	0.970346	0.744854	0.666667	0.333333	0.992281	0.966227	0.662807	0.64	0.354167	0.993139	0.967875	0.673653	0.68	0.333333	0.993139	0.967051	0.663236	0.666667
<-1.1	>1.1	0.295455	0.996862	0.966	0.646158	0.8125	0.372093	0.995772	0.968655	0.683932	0.8	0.5	0.989708	0.970346	0.744854	0.666667	0.333333	0.993997	0.967875	0.663665	0.695652	0.354167	0.993997	0.968699	0.674082	0.708333	0.3125	0.994854	0.967875	0.653677	0.714286
<-1.2	>1.2	0.295455	0.996862	0.966	0.646158	0.8125	0.372093	0.995772	0.968655	0.683932	0.8	0.5	0.992281	0.972817	0.746141	0.727273	0.333333	0.994854	0.968699	0.664094	0.727273	0.354167	0.993997	0.968699	0.674082	0.708333	0.3125	0.994854	0.967875	0.653677	0.714286
<-1.3	>1.3	0.295455	0.996862	0.966	0.646158	0.8125	0.372093	0.995772	0.968655	0.683932	0.8	0.5	0.993997	0.974465	0.746998	0.774194	0.333333	0.994854	0.968699	0.664094	0.727273	0.333333	0.994854	0.968699	0.664094	0.727273	0.3125	0.995712	0.968699	0.654106	0.75
<-1.4	>1.4	0.295455	0.996862	0.966	0.646158	0.8125	0.372093	0.995772	0.968655	0.683932	0.8	0.5	0.993997	0.974465	0.746998	0.774194	0.333333	0.995712	0.969522	0.664523	0.761905	0.333333	0.994854	0.968699	0.664094	0.727273	0.291667	0.995712	0.967875	0.643689	0.736842
<-1.5	>1.5	0.295455	0.996862	0.966	0.646158	0.8125	0.372093	0.995772	0.968655	0.683932	0.8	0.5	0.994854	0.975288	0.747427	0.8	0.333333	0.995712	0.969522	0.664523	0.761905	0.333333	0.994854	0.968699	0.664094	0.727273	0.291667	0.995712	0.967875	0.643689	0.736842
<-1.6	>1.6	0.295455	0.996862	0.966	0.646158	0.8125	0.348837	0.995772	0.967644	0.672304	0.789474	0.479167	0.994854	0.974465	0.73701	0.793103	0.333333	0.995712	0.969522	0.664523	0.761905	0.333333	0.994854	0.968699	0.664094	0.727273	0.291667	0.995712	0.967875	0.643689	0.736842
<-1.7	>1.7	0.295455	0.996862	0.966	0.646158	0.8125	0.348837	0.995772	0.967644	0.672304	0.789474	0.479167	0.994854	0.974465	0.73701	0.793103	0.333333	0.995712	0.969522	0.664523	0.761905	0.3125	0.994854	0.967875	0.653677	0.714286	0.291667	0.996569	0.968699	0.644118	0.777778
<-1.8	>1.8	0.295455	0.996862	0.966	0.646158	0.8125	0.348837	0.995772	0.967644	0.672304	0.789474	0.458333	0.994854	0.973641	0.726594	0.785714	0.333333	0.995712	0.969522	0.664523	0.761905	0.3125	0.995712	0.968699	0.654106	0.75	0.270833	0.996569	0.967875	0.633701	0.764706
<-1.9	>1.9	0.295455	0.996862	0.966	0.646158	0.8125	0.348837	0.995772	0.967644	0.672304	0.789474	0.458333	0.994854	0.973641	0.726594	0.785714	0.3125	0.995712	0.968699	0.654106	0.75	0.3125	0.995712	0.968699	0.654106	0.75	0.270833	0.996569	0.967875	0.633701	0.764706
<-2	>2	0.295455	0.996862	0.966	0.646158	0.8125	0.348837	0.995772	0.967644	0.672304	0.789474	0.416667	0.994854	0.971993	0.70576	0.769231	0.3125	0.995712	0.968699	0.654106	0.75	0.3125	0.995712	0.968699	0.654106	0.75	0.270833	0.996569	0.967875	0.633701	0.764706
<-2.1	>2.1	0.295455	0.997908	0.967	0.646681	0.866667	0.348837	0.995772	0.967644	0.672304	0.789474	0.416667	0.994854	0.971993	0.70576	0.769231	0.291667	0.995712	0.967875	0.643689	0.736842	0.270833	0.995712	0.967051	0.633273	0.722222	0.270833	0.996569	0.967875	0.633701	0.764706
<-2.2	>2.2	0.295455	0.997908	0.967	0.646681	0.866667	0.348837	0.995772	0.967644	0.672304	0.789474	0.395833	0.994854	0.97117	0.695344	0.76	0.270833	0.995712	0.967051	0.633273	0.722222	0.229167	0.995712	0.965404	0.612439	0.6875	0.25	0.996569	0.967051	0.623285	0.75
<-2.3	>2.3	0.295455	0.997908	0.967	0.646681	0.866667	0.348837	0.995772	0.967644	0.672304	0.789474	0.375	0.994854	0.970346	0.684927	0.75	0.270833	0.995712	0.967051	0.633273	0.722222	0.229167	0.995712	0.965404	0.612439	0.6875	0.208333	0.996569	0.965404	0.602451	0.714286
<-2.4	>2.4	0.295455	0.997908	0.967	0.646681	0.866667	0.348837	0.995772	0.967644	0.672304	0.789474	0.375	0.994854	0.970346	0.684927	0.75	0.25	0.995712	0.966227	0.622856	0.705882	0.229167	0.995712	0.965404	0.612439	0.6875	0.208333	0.996569	0.965404	0.602451	0.714286
<-2.5	>2.5	0.295455	0.997908	0.967	0.646681	0.866667	0.348837	0.995772	0.967644	0.672304	0.789474	0.354167	0.994854	0.969522	0.67451	0.73913	0.25	0.995712	0.966227	0.622856	0.705882	0.229167	0.995712	0.965404	0.612439	0.6875	0.208333	0.996569	0.965404	0.602451	0.714286
<-2.6	>2.6	0.295455	0.997908	0.967	0.646681	0.866667	0.348837	0.995772	0.967644	0.672304	0.789474	0.333333	0.994854	0.968699	0.664094	0.727273	0.25	0.995712	0.966227	0.622856	0.705882	0.229167	0.995712	0.965404	0.612439	0.6875	0.208333	0.996569	0.965404	0.602451	0.714286
<-2.7	>2.7	0.295455	0.997908	0.967	0.646681	0.866667	0.348837	0.995772	0.967644	0.672304	0.789474	0.291667	0.994854	0.967051	0.64326	0.7	0.25	0.995712	0.966227	0.622856	0.705882	0.229167	0.995712	0.965404	0.612439	0.6875	0.208333	0.996569	0.965404	0.602451	0.714286
<-2.8	>2.8	0.295455	0.997908	0.967	0.646681	0.866667	0.348837	0.995772	0.967644	0.672304	0.789474	0.270833	0.994854	0.966227	0.632844	0.684211	0.229167	0.995712	0.965404	0.612439	0.6875	0.229167	0.995712	0.965404	0.612439	0.6875	0.208333	0.996569	0.965404	0.602451	0.714286
<-2.9	>2.9	0.295455	0.997908	0.967	0.646681	0.866667	0.348837	0.995772	0.967644	0.672304	0.789474	0.25	0.994854	0.965404	0.622427	0.666667	0.208333	0.995712	0.96458	0.602023	0.666667	0.229167	0.995712	0.965404	0.612439	0.6875	0.208333	0.996569	0.965404	0.602451	0.714286
<-3	>3	0.295455	0.997908	0.967	0.646681	0.866667	0.348837	0.995772	0.967644	0.672304	0.789474	0.25	0.994854	0.965404	0.622427	0.666667	0.1875	0.995712	0.963756	0.591606	0.642857	0.1875	0.995712	0.963756	0.591606	0.642857	0.208333	0.996569	0.965404	0.602451	0.714286
<-3.1	>3.1	0.295455	0.997908	0.967	0.646681	0.866667	0.348837	0.995772	0.967644	0.672304	0.789474	0.25	0.994854	0.965404	0.622427	0.666667	0.1875	0.995712	0.963756	0.591606	0.642857	0.1875	0.995712	0.963756	0.591606	0.642857	0.1875	0.996569	0.96458	0.592035	0.692308
<-3.2	>3.2	0.295455	0.997908	0.967	0.646681	0.866667	0.348837	0.995772	0.967644	0.672304	0.789474	0.25	0.994854	0.965404	0.622427	0.666667	0.1875	0.995712	0.963756	0.591606	0.642857	0.1875	0.995712	0.963756	0.591606	0.642857	0.1875	0.996569	0.96458	0.592035	0.692308
<-3.3	>3.3	0.295455	0.997908	0.967	0.646681	0.866667	0.348837	0.995772	0.967644	0.672304	0.789474	0.229167	0.994854	0.96458	0.61201	0.647059	0.1875	0.995712	0.963756	0.591606	0.642857	0.1875	0.995712	0.963756	0.591606	0.642857	0.1875	0.996569	0.96458	0.592035	0.692308
<-3.4	>3.4	0.295455	0.997908	0.967	0.646681	0.866667	0.348837	0.995772	0.967644	0.672304	0.789474	0.229167	0.994854	0.96458	0.61201	0.647059	0.1875	0.995712	0.963756	0.591606	0.642857	0.1875	0.995712	0.963756	0.591606	0.642857	0.1875	0.996569	0.96458	0.592035	0.692308
<-3.5	>3.5	0.295455	0.997908	0.967	0.646681	0.866667	0.348837	0.995772	0.967644	0.672304	0.789474	0.229167	0.994854	0.96458	0.61201	0.647059	0.1875	0.995712	0.963756	0.591606	0.642857	0.1875	0.995712	0.963756	0.591606	0.642857	0.1875	0.996569	0.96458	0.592035	0.692308
<-3.6	>3.6	0.295455	0.997908	0.967	0.646681	0.866667	0.348837	0.995772	0.967644	0.672304	0.789474	0.229167	0.994854	0.96458	0.61201	0.647059	0.1875	0.995712	0.963756	0.591606	0.642857	0.1875	0.995712	0.963756	0.591606	0.642857	0.1875	0.996569	0.96458	0.592035	0.692308
<-3.7	>3.7	0.295455	0.997908	0.967	0.646681	0.866667	0.348837	0.995772	0.967644	0.672304	0.789474	0.229167	0.995712	0.965404	0.612439	0.6875	0.1875	0.995712	0.963756	0.591606	0.642857	0.1875	0.995712	0.963756	0.591606	0.642857	0.1875	0.996569	0.96458	0.592035	0.692308
<-3.8	>3.8	0.295455	0.997908	0.967	0.646681	0.866667	0.348837	0.995772	0.967644	0.672304	0.789474	0.208333	0.995712	0.96458	0.602023	0.666667	0.1875	0.996569	0.96458	0.592035	0.692308	0.1875	0.995712	0.963756	0.591606	0.642857	0.1875	0.996569	0.96458	0.592035	0.692308
<-3.9	>3.9	0.295455	0.997908	0.967	0.646681	0.866667	0.348837	0.995772	0.967644	0.672304	0.789474	0.208333	0.995712	0.96458	0.602023	0.666667	0.166667	0.996569	0.963756	0.581618	0.666667	0.1875	0.996569	0.96458	0.592035	0.692308	0.1875	0.996569	0.96458	0.592035	0.692308
<-4	>4	0.295455	0.997908	0.967	0.646681	0.866667	0.348837	0.995772	0.967644	0.672304	0.789474	0.166667	0.995712	0.962932	0.581189	0.615385	0.166667	0.996569	0.963756	0.581618	0.666667	0.1875	0.996569	0.96458	0.592035	0.692308	0.1875	0.997427	0.965404	0.592464	0.75
<-4.1	>4.1	0.295455	0.997908	0.967	0.646681	0.866667	0.348837	0.995772	0.967644	0.672304	0.789474	0.145833	0.995712	0.962109	0.570773	0.583333	0.145833	0.996569	0.962932	0.571201	0.636364	0.1875	0.996569	0.96458	0.592035	0.692308	0.1875	0.997427	0.965404	0.592464	0.75
<-4.2	>4.2	0.295455	0.997908	0.967	0.646681	0.866667	0.348837	0.995772	0.967644	0.672304	0.789474	0.125	0.995712	0.961285	0.560356	0.545455	0.125	0.996569	0.962109	0.560785	0.6	0.1875	0.996569	0.96458	0.592035	0.692308	0.1875	0.997427	0.965404	0.592464	0.75
<-4.3	>4.3	0.295455	0.997908	0.967	0.646681	0.866667	0.348837	0.995772	0.967644	0.672304	0.789474	0.104167	0.995712	0.960461	0.549939	0.5	0.125	0.996569	0.962109	0.560785	0.6	0.166667	0.996569	0.963756	0.581618	0.666667	0.1875	0.997427	0.965404	0.592464	0.75
<-4.4	>4.4	0.295455	0.997908	0.967	0.646681	0.866667	0.348837	0.995772	0.967644	0.672304	0.789474	0.104167	0.995712	0.960461	0.549939	0.5	0.125	0.996569	0.962109	0.560785	0.6	0.145833	0.996569	0.962932	0.571201	0.636364	0.145833	0.997427	0.963756	0.57163	0.7
<-4.5	>4.5	0.295455	0.997908	0.967	0.646681	0.866667	0.348837	0.995772	0.967644	0.672304	0.789474	0.104167	0.995712	0.960461	0.549939	0.5	0.104167	0.996569	0.961285	0.550368	0.555556	0.145833	0.996569	0.962932	0.571201	0.636364	0.145833	0.997427	0.963756	0.57163	0.7
<-4.6	>4.6	0.295455	0.997908	0.967	0.646681	0.866667	0.348837	0.995772	0.967644	0.672304	0.789474	0.104167	0.995712	0.960461	0.549939	0.5	0.104167	0.996569	0.961285	0.550368	0.555556	0.145833	0.996569	0.962932	0.571201	0.636364	0.145833	0.997427	0.963756	0.57163	0.7
<-4.7	>4.7	0.295455	0.997908	0.967	0.646681	0.866667	0.348837	0.995772	0.967644	0.672304	0.789474	0.104167	0.995712	0.960461	0.549939	0.5	0.104167	0.996569	0.961285	0.550368	0.555556	0.145833	0.996569	0.962932	0.571201	0.636364	0.145833	0.997427	0.963756	0.57163	0.7
<-4.8	>4.8	0.295455	0.997908	0.967	0.646681	0.866667	0.348837	0.995772	0.967644	0.672304	0.789474	0.0833333	0.995712	0.959638	0.539523	0.444444	0.104167	0.996569	0.961285	0.550368	0.555556	0.125	0.996569	0.962109	0.560785	0.6	0.145833	0.997427	0.963756	0.57163	0.7
<-4.9	>4.9	0.295455	0.997908	0.967	0.646681	0.866667	0.348837	0.995772	0.967644	0.672304	0.789474	0.0833333	0.995712	0.959638	0.539523	0.444444	0.0833333	0.996569	0.960461	0.539951	0.5	0.104167	0.996569	0.961285	0.550368	0.555556	0.125	0.997427	0.962932	0.561214	0.666667
<-5	>5	0.295455	0.997908	0.967	0.646681	0.866667	0.348837	0.995772	0.967644	0.672304	0.789474	0.0833333	0.995712	0.959638	0.539523	0.444444	0.0833333	0.996569	0.960461	0.539951	0.5	0.0833333	0.996569	0.960461	0.539951	0.5	0.104167	0.997427	0.962109	0.550797	0.625
<-5.1	>5.1	0.295455	0.997908	0.967	0.646681	0.866667	0.348837	0.995772	0.967644	0.672304	0.789474	0.0833333	0.995712	0.959638	0.539523	0.444444	0.0833333	0.996569	0.960461	0.539951	0.5	0.0833333	0.996569	0.960461	0.539951	0.5	0.0833333	0.997427	0.961285	0.54038	0.571429
<-5.2	>5.2	0.295455	0.997908	0.967	0.646681	0.866667	0.348837	0.995772	0.967644	0.672304	0.789474	0.0833333	0.995712	0.959638	0.539523	0.444444	0.0833333	0.996569	0.960461	0.539951	0.5	0.0833333	0.996569	0.960461	0.539951	0.5	0.0833333	0.997427	0.961285	0.54038	0.571429
<-5.3	>5.3	0.295455	0.997908	0.967	0.646681	0.866667	0.348837	0.995772	0.967644	0.672304	0.789474	0.0833333	0.995712	0.959638	0.539523	0.444444	0.0833333	0.996569	0.960461	0.539951	0.5	0.0833333	0.996569	0.960461	0.539951	0.5	0.0833333	0.997427	0.961285	0.54038	0.571429
<-5.4	>5.4	0.295455	0.997908	0.967	0.646681	0.866667	0.348837	0.995772	0.967644	0.672304	0.789474	0.0833333	0.995712	0.959638	0.539523	0.444444	0.0833333	0.996569	0.960461	0.539951	0.5	0.0833333	0.996569	0.960461	0.539951	0.5	0.0833333	0.997427	0.961285	0.54038	0.571429
<-5.5	>5.5	0.272727	0.997908	0.966	0.635318	0.857143	0.348837	0.995772	0.967644	0.672304	0.789474	0.0833333	0.995712	0.959638	0.539523	0.444444	0.0833333	0.996569	0.960461	0.539951	0.5	0.0833333	0.996569	0.960461	0.539951	0.5	0.0833333	0.997427	0.961285	0.54038	0.571429
<-5.6	>5.6	0.272727	0.997908	0.966	0.635318	0.857143	0.348837	0.995772	0.967644	0.672304	0.789474	0.0833333	0.995712	0.959638	0.539523	0.444444	0.0833333	0.996569	0.960461	0.539951	0.5	0.0833333	0.996569	0.960461	0.539951	0.5	0.0833333	0.997427	0.961285	0.54038	0.571429
<-5.7	>5.7	0.272727	0.997908	0.966	0.635318	0.857143	0.348837	0.995772	0.967644	0.672304	0.789474	0.0833333	0.995712	0.959638	0.539523	0.444444	0.0833333	0.996569	0.960461	0.539951	0.5	0.0833333	0.996569	0.960461	0.539951	0.5	0.0833333	0.997427	0.961285	0.54038	0.571429
<-5.8	>5.8	0.272727	0.997908	0.966	0.635318	0.857143	0.348837	0.995772	0.967644	0.672304	0.789474	0.0833333	0.995712	0.959638	0.539523	0.444444	0.0833333	0.996569	0.960461	0.539951	0.5	0.0833333	0.996569	0.960461	0.539951	0.5	0.0833333	0.997427	0.961285	0.54038	0.571429
<-5.9	>5.9	0.272727	0.997908	0.966	0.635318	0.857143	0.348837	0.995772	0.967644	0.672304	0.789474	0.0833333	0.995712	0.959638	0.539523	0.444444	0.0833333	0.996569	0.960461	0.539951	0.5	0.0833333	0.996569	0.960461	0.539951	0.5	0.0833333	0.997427	0.961285	0.54038	0.571429
<-6	>6	0.272727	0.997908	0.966	0.635318	0.857143	0.348837	0.995772	0.967644	0.672304	0.789474	0.0833333	0.995712	0.959638	0.539523	0.444444	0.0833333	0.996569	0.960461	0.539951	0.5	0.0833333	0.996569	0.960461	0.539951	0.5	0.0833333	0.997427	0.961285	0.54038	0.571429
<-6.1	>6.1	0.272727	0.997908	0.966	0.635318	0.857143	0.348837	0.995772	0.967644	0.672304	0.789474	0.0833333	0.995712	0.959638	0.539523	0.444444	0.0833333	0.996569	0.960461	0.539951	0.5	0.0833333	0.996569	0.960461	0.539951	0.5	0.0833333	0.997427	0.961285	0.54038	0.571429
<-6.2	>6.2	0.272727	0.997908	0.966	0.635318	0.857143	0.348837	0.995772	0.967644	0.672304	0.789474	0.0833333	0.995712	0.959638	0.539523	0.444444	0.0833333	0.996569	0.960461	0.539951	0.5	0.0833333	0.996569	0.960461	0.539951	0.5	0.0833333	0.997427	0.961285	0.54038	0.571429
<-6.3	>6.3	0.272727	0.997908	0.966	0.635318	0.857143	0.348837	0.995772	0.967644	0.672304	0.789474	0.0833333	0.995712	0.959638	0.539523	0.444444	0.0833333	0.996569	0.960461	0.539951	0.5	0.0833333	0.996569	0.960461	0.539951	0.5	0.0833333	0.997427	0.961285	0.54038	0.571429
<-6.4	>6.4	0.272727	0.997908	0.966	0.635318	0.857143	0.348837	0.995772	0.967644	0.672304	0.789474	0.0833333	0.995712	0.959638	0.539523	0.444444	0.0833333	0.996569	0.960461	0.539951	0.5	0.0833333	0.996569	0.960461	0.539951	0.5	0.0833333	0.997427	0.961285	0.54038	0.571429
<-6.5	>6.5	0.272727	0.997908	0.966	0.635318	0.857143	0.348837	0.995772	0.967644	0.672304	0.789474	0.0833333	0.995712	0.959638	0.539523	0.444444	0.0833333	0.996569	0.960461	0.539951	0.5	0.0833333	0.996569	0.960461	0.539951	0.5	0.0833333	0.997427	0.961285	0.54038	0.571429
<-6.6	>6.6	0.272727	0.997908	0.966	0.635318	0.857143	0.348837	0.995772	0.967644	0.672304	0.789474	0.0833333	0.996569	0.960461	0.539951	0.5	0.0833333	0.996569	0.960461	0.539951	0.5	0.0833333	0.996569	0.960461	0.539951	0.5	0.0833333	0.997427	0.961285	0.54038	0.571429
<-6.7	>6.7	0.272727	0.997908	0.966	0.635318	0.857143	0.348837	0.995772	0.967644	0.672304	0.789474	0.0833333	0.996569	0.960461	0.539951	0.5	0.0833333	0.996569	0.960461	0.539951	0.5	0.0833333	0.996569	0.960461	0.539951	0.5	0.0833333	0.997427	0.961285	0.54038	0.571429
<-6.8	>6.8	0.272727	0.997908	0.966	0.635318	0.857143	0.348837	0.995772	0.967644	0.672304	0.789474	0.0833333	0.996569	0.960461	0.539951	0.5	0.0833333	0.996569	0.960461	0.539951	0.5	0.0833333	0.996569	0.960461	0.539951	0.5	0.0833333	0.997427	0.961285	0.54038	0.571429
<-6.9	>6.9	0.272727	0.997908	0.966	0.635318	0.857143	0.348837	0.995772	0.967644	0.672304	0.789474	0.0833333	0.996569	0.960461	0.539951	0.5	0.0833333	0.996569	0.960461	0.539951	0.5	0.0833333	0.996569	0.960461	0.539951	0.5	0.0833333	0.997427	0.961285	0.54038	0.571429
<-7	>7	0.272727	0.997908	0.966	0.635318	0.857143	0.348837	0.995772	0.967644	0.672304	0.789474	0.0833333	0.996569	0.960461	0.539951	0.5	0.0833333	0.997427	0.961285	0.54038	0.571429	0.0833333	0.996569	0.960461	0.539951	0.5	0.0833333	0.997427	0.961285	0.54038	0.571429
<-7.1	>7.1	0.272727	0.997908	0.966	0.635318	0.857143	0.348837	0.995772	0.967644	0.672304	0.789474	0.0833333	0.996569	0.960461	0.539951	0.5	0.0833333	0.997427	0.961285	0.54038	0.571429	0.0833333	0.996569	0.960461	0.539951	0.5	0.0833333	0.997427	0.961285	0.54038	0.571429
<-7.2	>7.2	0.272727	0.997908	0.966	0.635318	0.857143	0.348837	0.995772	0.967644	0.672304	0.789474	0.0833333	0.996569	0.960461	0.539951	0.5	0.0833333	0.997427	0.961285	0.54038	0.571429	0.0833333	0.996569	0.960461	0.539951	0.5	0.0833333	0.997427	0.961285	0.54038	0.571429
<-7.3	>7.3	0.272727	0.997908	0.966	0.635318	0.857143	0.348837	0.995772	0.967644	0.672304	0.789474	0.0833333	0.996569	0.960461	0.539951	0.5	0.0833333	0.997427	0.961285	0.54038	0.571429	0.0833333	0.996569	0.960461	0.539951	0.5	0.0833333	0.997427	0.961285	0.54038	0.571429
<-7.4	>7.4	0.272727	0.997908	0.966	0.635318	0.857143	0.348837	0.995772	0.967644	0.672304	0.789474	0.0833333	0.996569	0.960461	0.539951	0.5	0.0833333	0.997427	0.961285	0.54038	0.571429	0.0833333	0.996569	0.960461	0.539951	0.5	0.0833333	0.997427	0.961285	0.54038	0.571429
<-7.5	>7.5	0.272727	0.997908	0.966	0.635318	0.857143	0.348837	0.995772	0.967644	0.672304	0.789474	0.0833333	0.996569	0.960461	0.539951	0.5	0.0833333	0.997427	0.961285	0.54038	0.571429	0.0833333	0.996569	0.960461	0.539951	0.5	0.0833333	0.997427	0.961285	0.54038	0.571429
<-7.6	>7.6	0.272727	0.997908	0.966	0.635318	0.857143	0.348837	0.995772	0.967644	0.672304	0.789474	0.0833333	0.997427	0.961285	0.54038	0.571429	0.0833333	0.997427	0.961285	0.54038	0.571429	0.0833333	0.996569	0.960461	0.539951	0.5	0.0833333	0.997427	0.961285	0.54038	0.571429
<-7.7	>7.7	0.272727	0.997908	0.966	0.635318	0.857143	0.348837	0.995772	0.967644	0.672304	0.789474	0.0833333	0.997427	0.961285	0.54038	0.571429	0.0833333	0.997427	0.961285	0.54038	0.571429	0.0833333	0.996569	0.960461	0.539951	0.5	0.0833333	0.997427	0.961285	0.54038	0.571429
<-7.8	>7.8	0.272727	0.997908	0.966	0.635318	0.857143	0.348837	0.995772	0.967644	0.672304	0.789474	0.0833333	0.998285	0.962109	0.540809	0.666667	0.0833333	0.997427	0.961285	0.54038	0.571429	0.0833333	0.996569	0.960461	0.539951	0.5	0.0833333	0.997427	0.961285	0.54038	0.571429
<-7.9	>7.9	0.272727	0.997908	0.966	0.635318	0.857143	0.348837	0.995772	0.967644	0.672304	0.789474	0.0833333	0.998285	0.962109	0.540809	0.666667	0.0833333	0.998285	0.962109	0.540809	0.666667	0.0833333	0.996569	0.960461	0.539951	0.5	0.0833333	0.997427	0.961285	0.54038	0.571429
<-8	>8	0.272727	0.997908	0.966	0.635318	0.857143	0.348837	0.995772	0.967644	0.672304	0.789474	0.0833333	0.998285	0.962109	0.540809	0.666667	0.0833333	0.998285	0.962109	0.540809	0.666667	0.0833333	0.996569	0.960461	0.539951	0.5	0.0833333	0.997427	0.961285	0.54038	0.571429
<-8.1	>8.1	0.272727	0.997908	0.966	0.635318	0.857143	0.348837	0.995772	0.967644	0.672304	0.789474	0.0833333	0.998285	0.962109	0.540809	0.666667	0.0833333	0.999142	0.962932	0.541238	0.8	0.0833333	0.996569	0.960461	0.539951	0.5	0.0833333	0.997427	0.961285	0.54038	0.571429
<-8.2	>8.2	0.272727	0.997908	0.966	0.635318	0.857143	0.348837	0.995772	0.967644	0.672304	0.789474	0.0833333	0.998285	0.962109	0.540809	0.666667	0.0833333	0.999142	0.962932	0.541238	0.8	0.0833333	0.996569	0.960461	0.539951	0.5	0.0833333	0.997427	0.961285	0.54038	0.571429
<-8.3	>8.3	0.272727	0.997908	0.966	0.635318	0.857143	0.348837	0.995772	0.967644	0.672304	0.789474	0.0833333	0.998285	0.962109	0.540809	0.666667	0.0833333	0.999142	0.962932	0.541238	0.8	0.0833333	0.996569	0.960461	0.539951	0.5	0.0833333	0.997427	0.961285	0.54038	0.571429
<-8.4	>8.4	0.272727	0.997908	0.966	0.635318	0.857143	0.348837	0.995772	0.967644	0.672304	0.789474	0.0625	0.999142	0.962109	0.530821	0.75	0.0833333	0.999142	0.962932	0.541238	0.8	0.0833333	0.996569	0.960461	0.539951	0.5	0.0833333	0.997427	0.961285	0.54038	0.571429
<-8.5	>8.5	0.272727	0.997908	0.966	0.635318	0.857143	0.348837	0.995772	0.967644	0.672304	0.789474	0.0625	0.999142	0.962109	0.530821	0.75	0.0833333	0.999142	0.962932	0.541238	0.8	0.0833333	0.996569	0.960461	0.539951	0.5	0.0833333	0.997427	0.961285	0.54038	0.571429
<-8.6	>8.6	0.272727	0.997908	0.966	0.635318	0.857143	0.348837	0.995772	0.967644	0.672304	0.789474	0.0416667	0.999142	0.961285	0.520405	0.666667	0.0833333	0.999142	0.962932	0.541238	0.8	0.0833333	0.996569	0.960461	0.539951	0.5	0.0833333	0.997427	0.961285	0.54038	0.571429
<-8.7	>8.7	0.272727	0.997908	0.966	0.635318	0.857143	0.348837	0.995772	0.967644	0.672304	0.789474	0.0416667	0.999142	0.961285	0.520405	0.666667	0.0833333	0.999142	0.962932	0.541238	0.8	0.0833333	0.996569	0.960461	0.539951	0.5	0.0833333	0.997427	0.961285	0.54038	0.571429
<-8.8	>8.8	0.272727	0.997908	0.966	0.635318	0.857143	0.348837	0.995772	0.967644	0.672304	0.789474	0.0416667	0.999142	0.961285	0.520405	0.666667	0.0625	0.999142	0.962109	0.530821	0.75	0.0833333	0.996569	0.960461	0.539951	0.5	0.0833333	0.997427	0.961285	0.54038	0.571429
<-8.9	>8.9	0.272727	0.997908	0.966	0.635318	0.857143	0.348837	0.995772	0.967644	0.672304	0.789474	0.0416667	0.999142	0.961285	0.520405	0.666667	0.0625	0.999142	0.962109	0.530821	0.75	0.0833333	0.996569	0.960461	0.539951	0.5	0.0833333	0.997427	0.961285	0.54038	0.571429
<-9	>9	0.272727	0.997908	0.966	0.635318	0.857143	0.348837	0.995772	0.967644	0.672304	0.789474	0.0416667	0.999142	0.961285	0.520405	0.666667	0.0416667	0.999142	0.961285	0.520405	0.666667	0.0833333	0.996569	0.960461	0.539951	0.5	0.0833333	0.997427	0.961285	0.54038	0.571429
<-9.1	>9.1	0.272727	0.997908	0.966	0.635318	0.857143	0.348837	0.995772	0.967644	0.672304	0.789474	0.0416667	0.999142	0.961285	0.520405	0.666667	0.0416667	0.999142	0.961285	0.520405	0.666667	0.0833333	0.996569	0.960461	0.539951	0.5	0.0833333	0.997427	0.961285	0.54038	0.571429
<-9.2	>9.2	0.272727	0.997908	0.966	0.635318	0.857143	0.348837	0.995772	0.967644	0.672304	0.789474	0.0208333	0.999142	0.960461	0.509988	0.5	0.0416667	0.999142	0.961285	0.520405	0.666667	0.0833333	0.996569	0.960461	0.539951	0.5	0.0833333	0.997427	0.961285	0.54038	0.571429
<-9.3	>9.3	0.272727	0.997908	0.966	0.635318	0.857143	0.348837	0.995772	0.967644	0.672304	0.789474	0.0208333	0.999142	0.960461	0.509988	0.5	0.0416667	0.999142	0.961285	0.520405	0.666667	0.0833333	0.996569	0.960461	0.539951	0.5	0.0833333	0.997427	0.961285	0.54038	0.571429
<-9.4	>9.4	0.272727	0.997908	0.966	0.635318	0.857143	0.348837	0.995772	0.967644	0.672304	0.789474	0.0208333	0.999142	0.960461	0.509988	0.5	0.0416667	0.999142	0.961285	0.520405	0.666667	0.0833333	0.996569	0.960461	0.539951	0.5	0.0833333	0.997427	0.961285	0.54038	0.571429
<-9.5	>9.5	0.272727	0.997908	0.966	0.635318	0.857143	0.348837	0.995772	0.967644	0.672304	0.789474	0.0208333	0.999142	0.960461	0.509988	0.5	0.0416667	0.999142	0.961285	0.520405	0.666667	0.0833333	0.996569	0.960461	0.539951	0.5	0.0833333	0.997427	0.961285	0.54038	0.571429
<-9.6	>9.6	0.272727	0.997908	0.966	0.635318	0.857143	0.348837	0.995772	0.967644	0.672304	0.789474	0.0208333	0.999142	0.960461	0.509988	0.5	0.0208333	0.999142	0.960461	0.509988	0.5	0.0833333	0.996569	0.960461	0.539951	0.5	0.0833333	0.997427	0.961285	0.54038	0.571429
<-9.7	>9.7	0.272727	0.997908	0.966	0.635318	0.857143	0.348837	0.995772	0.967644	0.672304	0.789474	0.0208333	0.999142	0.960461	0.509988	0.5	0.0208333	0.999142	0.960461	0.509988	0.5	0.0833333	0.996569	0.960461	0.539951	0.5	0.0833333	0.997427	0.961285	0.54038	0.571429
<-9.8	>9.8	0.272727	0.997908	0.966	0.635318	0.857143	0.348837	0.995772	0.967644	0.672304	0.789474	0.0208333	0.999142	0.960461	0.509988	0.5	0.0208333	0.999142	0.960461	0.509988	0.5	0.0833333	0.996569	0.960461	0.539951	0.5	0.0833333	0.997427	0.961285	0.54038	0.571429
<-9.9	>9.9	0.272727	0.997908	0.966	0.635318	0.857143	0.348837	0.995772	0.967644	0.672304	0.789474	0	0.999142	0.959638	0.499571	0	0.0208333	0.999142	0.960461	0.509988	0.5	0.0833333	0.996569	0.960461	0.539951	0.5	0.0833333	0.997427	0.961285	0.54038	0.571429
<-10	>10	0.272727	0.997908	0.966	0.635318	0.857143	0.348837	0.995772	0.967644	0.672304	0.789474	0	0.999142	0.959638	0.499571	0	0.0208333	0.999142	0.960461	0.509988	0.5	0.0833333	0.996569	0.960461	0.539951	0.5	0.0833333	0.997427	0.961285	0.54038	0.571429
<-10.1	>10.1	0.272727	0.997908	0.966	0.635318	0.857143	0.348837	0.995772	0.967644	0.672304	0.789474	0	1	0.960461	0.5	0	0.0208333	0.999142	0.960461	0.509988	0.5	0.0833333	0.996569	0.960461	0.539951	0.5	0.0833333	0.997427	0.961285	0.54038	0.571429
<-10.2	>10.2	0.272727	0.997908	0.966	0.635318	0.857143	0.348837	0.995772	0.967644	0.672304	0.789474	0	1	0.960461	0.5	0	0	0.999142	0.959638	0.499571	0	0.0833333	0.996569	0.960461	0.539951	0.5	0.0833333	0.997427	0.961285	0.54038	0.571429
<-10.3	>10.3	0.272727	0.997908	0.966	0.635318	0.857143	0.348837	0.995772	0.967644	0.672304	0.789474	0	1	0.960461	0.5	0	0	0.999142	0.959638	0.499571	0	0.0833333	0.996569	0.960461	0.539951	0.5	0.0833333	0.997427	0.961285	0.54038	0.571429
<-10.4	>10.4	0.272727	0.997908	0.966	0.635318	0.857143	0.348837	0.995772	0.967644	0.672304	0.789474	0	1	0.960461	0.5	0	0	1	0.960461	0.5	0	0.0833333	0.996569	0.960461	0.539951	0.5	0.0833333	0.997427	0.961285	0.54038	0.571429
<-10.5	>10.5	0.272727	0.997908	0.966	0.635318	0.857143	0.348837	0.995772	0.967644	0.672304	0.789474	0	1	0.960461	0.5	0	0	1	0.960461	0.5	0	0.0833333	0.996569	0.960461	0.539951	0.5	0.0833333	0.997427	0.961285	0.54038	0.571429
<-10.6	>10.6	0.272727	0.997908	0.966	0.635318	0.857143	0.348837	0.995772	0.967644	0.672304	0.789474	0	1	0.960461	0.5	0	0	1	0.960461	0.5	0	0.0833333	0.996569	0.960461	0.539951	0.5	0.0833333	0.997427	0.961285	0.54038	0.571429
<-10.7	>10.7	0.272727	0.997908	0.966	0.635318	0.857143	0.348837	0.995772	0.967644	0.672304	0.789474	0	1	0.960461	0.5	0	0	1	0.960461	0.5	0	0.0833333	0.996569	0.960461	0.539951	0.5	0.0833333	0.997427	0.961285	0.54038	0.571429
<-10.8	>10.8	0.272727	0.997908	0.966	0.635318	0.857143	0.348837	0.995772	0.967644	0.672304	0.789474	0	1	0.960461	0.5	0	0	1	0.960461	0.5	0	0.0833333	0.996569	0.960461	0.539951	0.5	0.0833333	0.997427	0.961285	0.54038	0.571429
<-10.9	>10.9	0.272727	0.997908	0.966	0.635318	0.857143	0.348837	0.995772	0.967644	0.672304	0.789474	0	1	0.960461	0.5	0	0	1	0.960461	0.5	0	0.0833333	0.996569	0.960461	0.539951	0.5	0.0833333	0.997427	0.961285	0.54038	0.571429
<-11	>11	0.272727	0.997908	0.966	0.635318	0.857143	0.348837	0.995772	0.967644	0.672304	0.789474	0	1	0.960461	0.5	0	0	1	0.960461	0.5	0	0.0833333	0.996569	0.960461	0.539951	0.5	0.0833333	0.997427	0.961285	0.54038	0.571429
<-11.1	>11.1	0.272727	0.997908	0.966	0.635318	0.857143	0.348837	0.995772	0.967644	0.672304	0.789474	0	1	0.960461	0.5	0	0	1	0.960461	0.5	0	0.0833333	0.996569	0.960461	0.539951	0.5	0.0833333	0.997427	0.961285	0.54038	0.571429
<-11.2	>11.2	0.272727	0.997908	0.966	0.635318	0.857143	0.348837	0.995772	0.967644	0.672304	0.789474	0	1	0.960461	0.5	0	0	1	0.960461	0.5	0	0.0833333	0.996569	0.960461	0.539951	0.5	0.0833333	0.997427	0.961285	0.54038	0.571429
<-11.3	>11.3	0.272727	0.997908	0.966	0.635318	0.857143	0.348837	0.995772	0.967644	0.672304	0.789474	0	1	0.960461	0.5	0	0	1	0.960461	0.5	0	0.0833333	0.996569	0.960461	0.539951	0.5	0.0833333	0.997427	0.961285	0.54038	0.571429
<-11.4	>11.4	0.272727	0.997908	0.966	0.635318	0.857143	0.348837	0.995772	0.967644	0.672304	0.789474	0	1	0.960461	0.5	0	0	1	0.960461	0.5	0	0.0833333	0.996569	0.960461	0.539951	0.5	0.0833333	0.997427	0.961285	0.54038	0.571429
<-11.5	>11.5	0.272727	0.997908	0.966	0.635318	0.857143	0.348837	0.995772	0.967644	0.672304	0.789474	0	1	0.960461	0.5	0	0	1	0.960461	0.5	0	0.0833333	0.996569	0.960461	0.539951	0.5	0.0833333	0.997427	0.961285	0.54038	0.571429
<-11.6	>11.6	0.272727	0.997908	0.966	0.635318	0.857143	0.348837	0.995772	0.967644	0.672304	0.789474	0	1	0.960461	0.5	0	0	1	0.960461	0.5	0	0.0833333	0.996569	0.960461	0.539951	0.5	0.0833333	0.997427	0.961285	0.54038	0.571429
<-11.7	>11.7	0.272727	0.997908	0.966	0.635318	0.857143	0.348837	0.995772	0.967644	0.672304	0.789474	0	1	0.960461	0.5	0	0	1	0.960461	0.5	0	0.0833333	0.996569	0.960461	0.539951	0.5	0.0833333	0.997427	0.961285	0.54038	0.571429
<-11.8	>11.8	0.272727	0.997908	0.966	0.635318	0.857143	0.348837	0.995772	0.967644	0.672304	0.789474	0	1	0.960461	0.5	0	0	1	0.960461	0.5	0	0.0833333	0.996569	0.960461	0.539951	0.5	0.0833333	0.997427	0.961285	0.54038	0.571429
<-11.9	>11.9	0.272727	0.997908	0.966	0.635318	0.857143	0.348837	0.995772	0.967644	0.672304	0.789474	0	1	0.960461	0.5	0	0	1	0.960461	0.5	0	0.0833333	0.997427	0.961285	0.54038	0.571429	0.0833333	0.997427	0.961285	0.54038	0.571429
<-12	>12	0.25	0.997908	0.965	0.623954	0.846154	0.348837	0.995772	0.967644	0.672304	0.789474	0	1	0.960461	0.5	0	0	1	0.960461	0.5	0	0.0833333	0.997427	0.961285	0.54038	0.571429	0.0833333	0.997427	0.961285	0.54038	0.571429
<-12.1	>12.1	0.25	0.997908	0.965	0.623954	0.846154	0.348837	0.995772	0.967644	0.672304	0.789474	0	1	0.960461	0.5	0	0	1	0.960461	0.5	0	0.0833333	0.997427	0.961285	0.54038	0.571429	0.0833333	0.997427	0.961285	0.54038	0.571429
<-12.2	>12.2	0.25	0.997908	0.965	0.623954	0.846154	0.348837	0.995772	0.967644	0.672304	0.789474	0	1	0.960461	0.5	0	0	1	0.960461	0.5	0	0.0833333	0.997427	0.961285	0.54038	0.571429	0.0833333	0.997427	0.961285	0.54038	0.571429
<-12.3	>12.3	0.25	0.997908	0.965	0.623954	0.846154	0.348837	0.995772	0.967644	0.672304	0.789474	0	1	0.960461	0.5	0	0	1	0.960461	0.5	0	0.0833333	0.997427	0.961285	0.54038	0.571429	0.0833333	0.997427	0.961285	0.54038	0.571429
<-12.4	>12.4	0.25	0.997908	0.965	0.623954	0.846154	0.348837	0.995772	0.967644	0.672304	0.789474	0	1	0.960461	0.5	0	0	1	0.960461	0.5	0	0.0833333	0.997427	0.961285	0.54038	0.571429	0.0833333	0.998285	0.962109	0.540809	0.666667
<-12.5	>12.5	0.227273	0.997908	0.964	0.61259	0.833333	0.348837	0.995772	0.967644	0.672304	0.789474	0	1	0.960461	0.5	0	0	1	0.960461	0.5	0	0.0833333	0.997427	0.961285	0.54038	0.571429	0.0833333	0.998285	0.962109	0.540809	0.666667
<-12.6	>12.6	0.204545	0.998954	0.964	0.60175	0.9	0.348837	0.995772	0.967644	0.672304	0.789474	0	1	0.960461	0.5	0	0	1	0.960461	0.5	0	0.0833333	0.997427	0.961285	0.54038	0.571429	0.0833333	0.998285	0.962109	0.540809	0.666667
<-12.7	>12.7	0.204545	0.998954	0.964	0.60175	0.9	0.325581	0.995772	0.966633	0.660677	0.777778	0	1	0.960461	0.5	0	0	1	0.960461	0.5	0	0.0833333	0.997427	0.961285	0.54038	0.571429	0.0833333	0.998285	0.962109	0.540809	0.666667
<-12.8	>12.8	0.204545	0.998954	0.964	0.60175	0.9	0.255814	0.995772	0.9636	0.625793	0.733333	0	1	0.960461	0.5	0	0	1	0.960461	0.5	0	0.0833333	0.997427	0.961285	0.54038	0.571429	0.0833333	0.998285	0.962109	0.540809	0.666667
<-12.9	>12.9	0.181818	0.998954	0.963	0.590386	0.888889	0.232558	0.996829	0.9636	0.614693	0.769231	0	1	0.960461	0.5	0	0	1	0.960461	0.5	0	0.0833333	0.998285	0.962109	0.540809	0.666667	0.0833333	0.998285	0.962109	0.540809	0.666667
<-13	>13	0.159091	0.998954	0.962	0.579022	0.875	0.232558	0.996829	0.9636	0.614693	0.769231	0	1	0.960461	0.5	0	0	1	0.960461	0.5	0	0.0833333	0.998285	0.962109	0.540809	0.666667	0.0833333	0.998285	0.962109	0.540809	0.666667
<-13.1	>13.1	0.159091	0.998954	0.962	0.579022	0.875	0.232558	0.997886	0.964611	0.615222	0.833333	0	1	0.960461	0.5	0	0	1	0.960461	0.5	0	0.0833333	0.998285	0.962109	0.540809	0.666667	0.0833333	0.998285	0.962109	0.540809	0.666667
<-13.2	>13.2	0.136364	0.998954	0.961	0.567659	0.857143	0.209302	0.997886	0.9636	0.603594	0.818182	0	1	0.960461	0.5	0	0	1	0.960461	0.5	0	0.0833333	0.998285	0.962109	0.540809	0.666667	0.0833333	0.998285	0.962109	0.540809	0.666667
<-13.3	>13.3	0.136364	0.998954	0.961	0.567659	0.857143	0.186047	0.997886	0.962588	0.591966	0.8	0	1	0.960461	0.5	0	0	1	0.960461	0.5	0	0.0833333	0.998285	0.962109	0.540809	0.666667	0.0833333	0.999142	0.962932	0.541238	0.8
<-13.4	>13.4	0.136364	0.998954	0.961	0.567659	0.857143	0.139535	0.997886	0.960566	0.56871	0.75	0	1	0.960461	0.5	0	0	1	0.960461	0.5	0	0.0833333	0.998285	0.962109	0.540809	0.666667	0.0833333	0.999142	0.962932	0.541238	0.8
<-13.5	>13.5	0.136364	0.998954	0.961	0.567659	0.857143	0.139535	0.997886	0.960566	0.56871	0.75	0	1	0.960461	0.5	0	0	1	0.960461	0.5	0	0.0833333	0.998285	0.962109	0.540809	0.666667	0.0833333	0.999142	0.962932	0.541238	0.8
<-13.6	>13.6	0.136364	0.998954	0.961	0.567659	0.857143	0.139535	0.998943	0.961577	0.569239	0.857143	0	1	0.960461	0.5	0	0	1	0.960461	0.5	0	0.0833333	0.998285	0.962109	0.540809	0.666667	0.0833333	0.999142	0.962932	0.541238	0.8
<-13.7	>13.7	0.113636	0.998954	0.96	0.556295	0.833333	0.139535	0.998943	0.961577	0.569239	0.857143	0	1	0.960461	0.5	0	0	1	0.960461	0.5	0	0.0833333	0.998285	0.962109	0.540809	0.666667	0.0833333	0.999142	0.962932	0.541238	0.8
<-13.8	>13.8	0.0909091	1	0.96	0.545455	1	0.0930233	0.998943	0.959555	0.545983	0.8	0	1	0.960461	0.5	0	0	1	0.960461	0.5	0	0.0833333	0.998285	0.962109	0.540809	0.666667	0.0833333	0.999142	0.962932	0.541238	0.8
<-13.9	>13.9	0.0909091	1	0.96	0.545455	1	0.0930233	0.998943	0.959555	0.545983	0.8	0	1	0.960461	0.5	0	0	1	0.960461	0.5	0	0.0833333	0.999142	0.962932	0.541238	0.8	0.0833333	0.999142	0.962932	0.541238	0.8
<-14	>14	0.0681818	1	0.959	0.534091	1	0.0930233	0.998943	0.959555	0.545983	0.8	0	1	0.960461	0.5	0	0	1	0.960461	0.5	0	0.0625	0.999142	0.962109	0.530821	0.75	0.0833333	0.999142	0.962932	0.541238	0.8
<-14.1	>14.1	0.0681818	1	0.959	0.534091	1	0.0930233	1	0.960566	0.546512	1	0	1	0.960461	0.5	0	0	1	0.960461	0.5	0	0.0416667	0.999142	0.961285	0.520405	0.666667	0.0833333	0.999142	0.962932	0.541238	0.8
<-14.2	>14.2	0.0454545	1	0.958	0.522727	1	0.0930233	1	0.960566	0.546512	1	0	1	0.960461	0.5	0	0	1	0.960461	0.5	0	0.0416667	0.999142	0.961285	0.520405	0.666667	0.0833333	0.999142	0.962932	0.541238	0.8
<-14.3	>14.3	0.0227273	1	0.957	0.511364	1	0.0697674	1	0.959555	0.534884	1	0	1	0.960461	0.5	0	0	1	0.960461	0.5	0	0.0416667	0.999142	0.961285	0.520405	0.666667	0.0833333	0.999142	0.962932	0.541238	0.8
<-14.4	>14.4	0	1	0.956	0.5	0	0.0697674	1	0.959555	0.534884	1	0	1	0.960461	0.5	0	0	1	0.960461	0.5	0	0.0416667	0.999142	0.961285	0.520405	0.666667	0.0625	0.999142	0.962109	0.530821	0.75
<-14.5	>14.5	0	1	0.956	0.5	0	0.0465116	1	0.958544	0.523256	1	0	1	0.960461	0.5	0	0	1	0.960461	0.5	0	0.0416667	0.999142	0.961285	0.520405	0.666667	0.0416667	0.999142	0.961285	0.520405	0.666667
<-14.6	>14.6	0	1	0.956	0.5	0	0.0465116	1	0.958544	0.523256	1	0	1	0.960461	0.5	0	0	1	0.960461	0.5	0	0.0416667	0.999142	0.961285	0.520405	0.666667	0.0416667	0.999142	0.961285	0.520405	0.666667
<-14.7	>14.7	0	1	0.956	0.5	0	0.0465116	1	0.958544	0.523256	1	0	1	0.960461	0.5	0	0	1	0.960461	0.5	0	0.0416667	0.999142	0.961285	0.520405	0.666667	0.0416667	0.999142	0.961285	0.520405	0.666667
<-14.8	>14.8	0	1	0.956	0.5	0	0.0232558	1	0.957533	0.511628	1	0	1	0.960461	0.5	0	0	1	0.960461	0.5	0	0.0416667	0.999142	0.961285	0.520405	0.666667	0.0416667	0.999142	0.961285	0.520405	0.666667
<-14.9	>14.9	0	1	0.956	0.5	0	0	1	0.956522	0.5	0	0	1	0.960461	0.5	0	0	1	0.960461	0.5	0	0.0208333	0.999142	0.960461	0.509988	0.5	0.0416667	0.999142	0.961285	0.520405	0.666667
<-15	>15	0	1	0.956	0.5	0	0	1	0.956522	0.5	0	0	1	0.960461	0.5	0	0	1	0.960461	0.5	0	0.0208333	0.999142	0.960461	0.509988	0.5	0.0416667	0.999142	0.961285	0.520405	0.666667
<-15.1	>15.1	0	1	0.956	0.5	0	0	1	0.956522	0.5	0	0	1	0.960461	0.5	0	0	1	0.960461	0.5	0	0.0208333	0.999142	0.960461	0.509988	0.5	0.0416667	0.999142	0.961285	0.520405	0.666667
<-15.2	>15.2	0	1	0.956	0.5	0	0	1	0.956522	0.5	0	0	1	0.960461	0.5	0	0	1	0.960461	0.5	0	0.0208333	0.999142	0.960461	0.509988	0.5	0.0416667	0.999142	0.961285	0.520405	0.666667
<-15.3	>15.3	0	1	0.956	0.5	0	0	1	0.956522	0.5	0	0	1	0.960461	0.5	0	0	1	0.960461	0.5	0	0.0208333	0.999142	0.960461	0.509988	0.5	0.0208333	0.999142	0.960461	0.509988	0.5
<-15.4	>15.4	0	1	0.956	0.5	0	0	1	0.956522	0.5	0	0	1	0.960461	0.5	0	0	1	0.960461	0.5	0	0	0.999142	0.959638	0.499571	0	0.0208333	0.999142	0.960461	0.509988	0.5
<-15.5	>15.5	0	1	0.956	0.5	0	0	1	0.956522	0.5	0	0	1	0.960461	0.5	0	0	1	0.960461	0.5	0	0	0.999142	0.959638	0.499571	0	0.0208333	0.999142	0.960461	0.509988	0.5
<-15.6	>15.6	0	1	0.956	0.5	0	0	1	0.956522	0.5	0	0	1	0.960461	0.5	0	0	1	0.960461	0.5	0	0	0.999142	0.959638	0.499571	0	0.0208333	0.999142	0.960461	0.509988	0.5
<-15.7	>15.7	0	1	0.956	0.5	0	0	1	0.956522	0.5	0	0	1	0.960461	0.5	0	0	1	0.960461	0.5	0	0	0.999142	0.959638	0.499571	0	0.0208333	0.999142	0.960461	0.509988	0.5
<-15.8	>15.8	0	1	0.956	0.5	0	0	1	0.956522	0.5	0	0	1	0.960461	0.5	0	0	1	0.960461	0.5	0	0	0.999142	0.959638	0.499571	0	0	0.999142	0.959638	0.499571	0
<-15.9	>15.9	0	1	0.956	0.5	0	0	1	0.956522	0.5	0	0	1	0.960461	0.5	0	0	1	0.960461	0.5	0	0	0.999142	0.959638	0.499571	0	0	0.999142	0.959638	0.499571	0
<-16	>16	0	1	0.956	0.5	0	0	1	0.956522	0.5	0	0	1	0.960461	0.5	0	0	1	0.960461	0.5	0	0	0.999142	0.959638	0.499571	0	0	0.999142	0.959638	0.499571	0
<-16.1	>16.1	0	1	0.956	0.5	0	0	1	0.956522	0.5	0	0	1	0.960461	0.5	0	0	1	0.960461	0.5	0	0	0.999142	0.959638	0.499571	0	0	0.999142	0.959638	0.499571	0
<-16.2	>16.2	0	1	0.956	0.5	0	0	1	0.956522	0.5	0	0	1	0.960461	0.5	0	0	1	0.960461	0.5	0	0	0.999142	0.959638	0.499571	0	0	0.999142	0.959638	0.499571	0
<-16.3	>16.3	0	1	0.956	0.5	0	0	1	0.956522	0.5	0	0	1	0.960461	0.5	0	0	1	0.960461	0.5	0	0	0.999142	0.959638	0.499571	0	0	0.999142	0.959638	0.499571	0
<-16.4	>16.4	0	1	0.956	0.5	0	0	1	0.956522	0.5	0	0	1	0.960461	0.5	0	0	1	0.960461	0.5	0	0	0.999142	0.959638	0.499571	0	0	0.999142	0.959638	0.499571	0
<-16.5	>16.5	0	1	0.956	0.5	0	0	1	0.956522	0.5	0	0	1	0.960461	0.5	0	0	1	0.960461	0.5	0	0	0.999142	0.959638	0.499571	0	0	0.999142	0.959638	0.499571	0
<-16.6	>16.6	0	1	0.956	0.5	0	0	1	0.956522	0.5	0	0	1	0.960461	0.5	0	0	1	0.960461	0.5	0	0	0.999142	0.959638	0.499571	0	0	0.999142	0.959638	0.499571	0
<-16.7	>16.7	0	1	0.956	0.5	0	0	1	0.956522	0.5	0	0	1	0.960461	0.5	0	0	1	0.960461	0.5	0	0	0.999142	0.959638	0.499571	0	0	0.999142	0.959638	0.499571	0
<-16.8	>16.8	0	1	0.956	0.5	0	0	1	0.956522	0.5	0	0	1	0.960461	0.5	0	0	1	0.960461	0.5	0	0	1	0.960461	0.5	0	0	0.999142	0.959638	0.499571	0
<-16.9	>16.9	0	1	0.956	0.5	0	0	1	0.956522	0.5	0	0	1	0.960461	0.5	0	0	1	0.960461	0.5	0	0	1	0.960461	0.5	0	0	0.999142	0.959638	0.499571	0
<-17	>17	0	1	0.956	0.5	0	0	1	0.956522	0.5	0	0	1	0.960461	0.5	0	0	1	0.960461	0.5	0	0	1	0.960461	0.5	0	0	0.999142	0.959638	0.499571	0
<-17.1	>17.1	0	1	0.956	0.5	0	0	1	0.956522	0.5	0	0	1	0.960461	0.5	0	0	1	0.960461	0.5	0	0	1	0.960461	0.5	0	0	1	0.960461	0.5	0
<-17.2	>17.2	0	1	0.956	0.5	0	0	1	0.956522	0.5	0	0	1	0.960461	0.5	0	0	1	0.960461	0.5	0	0	1	0.960461	0.5	0	0	1	0.960461	0.5	0
<-17.3	>17.3	0	1	0.956	0.5	0	0	1	0.956522	0.5	0	0	1	0.960461	0.5	0	0	1	0.960461	0.5	0	0	1	0.960461	0.5	0	0	1	0.960461	0.5	0
<-17.4	>17.4	0	1	0.956	0.5	0	0	1	0.956522	0.5	0	0	1	0.960461	0.5	0	0	1	0.960461	0.5	0	0	1	0.960461	0.5	0	0	1	0.960461	0.5	0
<-17.5	>17.5	0	1	0.956	0.5	0	0	1	0.956522	0.5	0	0	1	0.960461	0.5	0	0	1	0.960461	0.5	0	0	1	0.960461	0.5	0	0	1	0.960461	0.5	0
<-17.6	>17.6	0	1	0.956	0.5	0	0	1	0.956522	0.5	0	0	1	0.960461	0.5	0	0	1	0.960461	0.5	0	0	1	0.960461	0.5	0	0	1	0.960461	0.5	0
<-17.7	>17.7	0	1	0.956	0.5	0	0	1	0.956522	0.5	0	0	1	0.960461	0.5	0	0	1	0.960461	0.5	0	0	1	0.960461	0.5	0	0	1	0.960461	0.5	0
<-17.8	>17.8	0	1	0.956	0.5	0	0	1	0.956522	0.5	0	0	1	0.960461	0.5	0	0	1	0.960461	0.5	0	0	1	0.960461	0.5	0	0	1	0.960461	0.5	0
<-17.9	>17.9	0	1	0.956	0.5	0	0	1	0.956522	0.5	0	0	1	0.960461	0.5	0	0	1	0.960461	0.5	0	0	1	0.960461	0.5	0	0	1	0.960461	0.5	0
<-18	>18	0	1	0.956	0.5	0	0	1	0.956522	0.5	0	0	1	0.960461	0.5	0	0	1	0.960461	0.5	0	0	1	0.960461	0.5	0	0	1	0.960461	0.5	0
<-18.1	>18.1	0	1	0.956	0.5	0	0	1	0.956522	0.5	0	0	1	0.960461	0.5	0	0	1	0.960461	0.5	0	0	1	0.960461	0.5	0	0	1	0.960461	0.5	0
<-18.2	>18.2	0	1	0.956	0.5	0	0	1	0.956522	0.5	0	0	1	0.960461	0.5	0	0	1	0.960461	0.5	0	0	1	0.960461	0.5	0	0	1	0.960461	0.5	0
<-18.3	>18.3	0	1	0.956	0.5	0	0	1	0.956522	0.5	0	0	1	0.960461	0.5	0	0	1	0.960461	0.5	0	0	1	0.960461	0.5	0	0	1	0.960461	0.5	0
<-18.4	>18.4	0	1	0.956	0.5	0	0	1	0.956522	0.5	0	0	1	0.960461	0.5	0	0	1	0.960461	0.5	0	0	1	0.960461	0.5	0	0	1	0.960461	0.5	0
<-18.5	>18.5	0	1	0.956	0.5	0	0	1	0.956522	0.5	0	0	1	0.960461	0.5	0	0	1	0.960461	0.5	0	0	1	0.960461	0.5	0	0	1	0.960461	0.5	0
<-18.6	>18.6	0	1	0.956	0.5	0	0	1	0.956522	0.5	0	0	1	0.960461	0.5	0	0	1	0.960461	0.5	0	0	1	0.960461	0.5	0	0	1	0.960461	0.5	0
<-18.7	>18.7	0	1	0.956	0.5	0	0	1	0.956522	0.5	0	0	1	0.960461	0.5	0	0	1	0.960461	0.5	0	0	1	0.960461	0.5	0	0	1	0.960461	0.5	0
<-18.8	>18.8	0	1	0.956	0.5	0	0	1	0.956522	0.5	0	0	1	0.960461	0.5	0	0	1	0.960461	0.5	0	0	1	0.960461	0.5	0	0	1	0.960461	0.5	0
<-18.9	>18.9	0	1	0.956	0.5	0	0	1	0.956522	0.5	0	0	1	0.960461	0.5	0	0	1	0.960461	0.5	0	0	1	0.960461	0.5	0	0	1	0.960461	0.5	0
<-19	>19	0	1	0.956	0.5	0	0	1	0.956522	0.5	0	0	1	0.960461	0.5	0	0	1	0.960461	0.5	0	0	1	0.960461	0.5	0	0	1	0.960461	0.5	0
<-19.1	>19.1	0	1	0.956	0.5	0	0	1	0.956522	0.5	0	0	1	0.960461	0.5	0	0	1	0.960461	0.5	0	0	1	0.960461	0.5	0	0	1	0.960461	0.5	0
<-19.2	>19.2	0	1	0.956	0.5	0	0	1	0.956522	0.5	0	0	1	0.960461	0.5	0	0	1	0.960461	0.5	0	0	1	0.960461	0.5	0	0	1	0.960461	0.5	0
<-19.3	>19.3	0	1	0.956	0.5	0	0	1	0.956522	0.5	0	0	1	0.960461	0.5	0	0	1	0.960461	0.5	0	0	1	0.960461	0.5	0	0	1	0.960461	0.5	0
<-19.4	>19.4	0	1	0.956	0.5	0	0	1	0.956522	0.5	0	0	1	0.960461	0.5	0	0	1	0.960461	0.5	0	0	1	0.960461	0.5	0	0	1	0.960461	0.5	0
<-19.5	>19.5	0	1	0.956	0.5	0	0	1	0.956522	0.5	0	0	1	0.960461	0.5	0	0	1	0.960461	0.5	0	0	1	0.960461	0.5	0	0	1	0.960461	0.5	0
<-19.6	>19.6	0	1	0.956	0.5	0	0	1	0.956522	0.5	0	0	1	0.960461	0.5	0	0	1	0.960461	0.5	0	0	1	0.960461	0.5	0	0	1	0.960461	0.5	0
<-19.7	>19.7	0	1	0.956	0.5	0	0	1	0.956522	0.5	0	0	1	0.960461	0.5	0	0	1	0.960461	0.5	0	0	1	0.960461	0.5	0	0	1	0.960461	0.5	0
<-19.8	>19.8	0	1	0.956	0.5	0	0	1	0.956522	0.5	0	0	1	0.960461	0.5	0	0	1	0.960461	0.5	0	0	1	0.960461	0.5	0	0	1	0.960461	0.5	0
<-19.9	>19.9	0	1	0.956	0.5	0	0	1	0.956522	0.5	0	0	1	0.960461	0.5	0	0	1	0.960461	0.5	0	0	1	0.960461	0.5	0	0	1	0.960461	0.5	0
<-20	>20	0	1	0.956	0.5	0	0	1	0.956522	0.5	0	0	1	0.960461	0.5	0	0	1	0.960461	0.5	0	0	1	0.960461	0.5	0	0	1	0.960461	0.5	0
<-20.1	>20.1	0	1	0.956	0.5	0	0	1	0.956522	0.5	0	0	1	0.960461	0.5	0	0	1	0.960461	0.5	0	0	1	0.960461	0.5	0	0	1	0.960461	0.5	0
<-20.2	>20.2	0	1	0.956	0.5	0	0	1	0.956522	0.5	0	0	1	0.960461	0.5	0	0	1	0.960461	0.5	0	0	1	0.960461	0.5	0	0	1	0.960461	0.5	0
<-20.3	>20.3	0	1	0.956	0.5	0	0	1	0.956522	0.5	0	0	1	0.960461	0.5	0	0	1	0.960461	0.5	0	0	1	0.960461	0.5	0	0	1	0.960461	0.5	0
<-20.4	>20.4	0	1	0.956	0.5	0	0	1	0.956522	0.5	0	0	1	0.960461	0.5	0	0	1	0.960461	0.5	0	0	1	0.960461	0.5	0	0	1	0.960461	0.5	0
<-20.5	>20.5	0	1	0.956	0.5	0	0	1	0.956522	0.5	0	0	1	0.960461	0.5	0	0	1	0.960461	0.5	0	0	1	0.960461	0.5	0	0	1	0.960461	0.5	0
<-20.6	>20.6	0	1	0.956	0.5	0	0	1	0.956522	0.5	0	0	1	0.960461	0.5	0	0	1	0.960461	0.5	0	0	1	0.960461	0.5	0	0	1	0.960461	0.5	0
<-20.7	>20.7	0	1	0.956	0.5	0	0	1	0.956522	0.5	0	0	1	0.960461	0.5	0	0	1	0.960461	0.5	0	0	1	0.960461	0.5	0	0	1	0.960461	0.5	0
<-20.8	>20.8	0	1	0.956	0.5	0	0	1	0.956522	0.5	0	0	1	0.960461	0.5	0	0	1	0.960461	0.5	0	0	1	0.960461	0.5	0	0	1	0.960461	0.5	0
<-20.9	>20.9	0	1	0.956	0.5	0	0	1	0.956522	0.5	0	0	1	0.960461	0.5	0	0	1	0.960461	0.5	0	0	1	0.960461	0.5	0	0	1	0.960461	0.5	0
<-21	>21	0	1	0.956	0.5	0	0	1	0.956522	0.5	0	0	1	0.960461	0.5	0	0	1	0.960461	0.5	0	0	1	0.960461	0.5	0	0	1	0.960461	0.5	0
<-21.1	>21.1	0	1	0.956	0.5	0	0	1	0.956522	0.5	0	0	1	0.960461	0.5	0	0	1	0.960461	0.5	0	0	1	0.960461	0.5	0	0	1	0.960461	0.5	0
<-21.2	>21.2	0	1	0.956	0.5	0	0	1	0.956522	0.5	0	0	1	0.960461	0.5	0	0	1	0.960461	0.5	0	0	1	0.960461	0.5	0	0	1	0.960461	0.5	0
<-21.3	>21.3	0	1	0.956	0.5	0	0	1	0.956522	0.5	0	0	1	0.960461	0.5	0	0	1	0.960461	0.5	0	0	1	0.960461	0.5	0	0	1	0.960461	0.5	0
<-21.4	>21.4	0	1	0.956	0.5	0	0	1	0.956522	0.5	0	0	1	0.960461	0.5	0	0	1	0.960461	0.5	0	0	1	0.960461	0.5	0	0	1	0.960461	0.5	0
<-21.5	>21.5	0	1	0.956	0.5	0	0	1	0.956522	0.5	0	0	1	0.960461	0.5	0	0	1	0.960461	0.5	0	0	1	0.960461	0.5	0	0	1	0.960461	0.5	0
<-21.6	>21.6	0	1	0.956	0.5	0	0	1	0.956522	0.5	0	0	1	0.960461	0.5	0	0	1	0.960461	0.5	0	0	1	0.960461	0.5	0	0	1	0.960461	0.5	0
<-21.7	>21.7	0	1	0.956	0.5	0	0	1	0.956522	0.5	0	0	1	0.960461	0.5	0	0	1	0.960461	0.5	0	0	1	0.960461	0.5	0	0	1	0.960461	0.5	0
<-21.8	>21.8	0	1	0.956	0.5	0	0	1	0.956522	0.5	0	0	1	0.960461	0.5	0	0	1	0.960461	0.5	0	0	1	0.960461	0.5	0	0	1	0.960461	0.5	0
<-21.9	>21.9	0	1	0.956	0.5	0	0	1	0.956522	0.5	0	0	1	0.960461	0.5	0	0	1	0.960461	0.5	0	0	1	0.960461	0.5	0	0	1	0.960461	0.5	0
<-22	>22	0	1	0.956	0.5	0	0	1	0.956522	0.5	0	0	1	0.960461	0.5	0	0	1	0.960461	0.5	0	0	1	0.960461	0.5	0	0	1	0.960461	0.5	0
<-22.1	>22.1	0	1	0.956	0.5	0	0	1	0.956522	0.5	0	0	1	0.960461	0.5	0	0	1	0.960461	0.5	0	0	1	0.960461	0.5	0	0	1	0.960461	0.5	0
<-22.2	>22.2	0	1	0.956	0.5	0	0	1	0.956522	0.5	0	0	1	0.960461	0.5	0	0	1	0.960461	0.5	0	0	1	0.960461	0.5	0	0	1	0.960461	0.5	0
<-22.3	>22.3	0	1	0.956	0.5	0	0	1	0.956522	0.5	0	0	1	0.960461	0.5	0	0	1	0.960461	0.5	0	0	1	0.960461	0.5	0	0	1	0.960461	0.5	0
<-22.4	>22.4	0	1	0.956	0.5	0	0	1	0.956522	0.5	0	0	1	0.960461	0.5	0	0	1	0.960461	0.5	0	0	1	0.960461	0.5	0	0	1	0.960461	0.5	0
<-22.5	>22.5	0	1	0.956	0.5	0	0	1	0.956522	0.5	0	0	1	0.960461	0.5	0	0	1	0.960461	0.5	0	0	1	0.960461	0.5	0	0	1	0.960461	0.5	0
<-22.6	>22.6	0	1	0.956	0.5	0	0	1	0.956522	0.5	0	0	1	0.960461	0.5	0	0	1	0.960461	0.5	0	0	1	0.960461	0.5	0	0	1	0.960461	0.5	0
<-22.7	>22.7	0	1	0.956	0.5	0	0	1	0.956522	0.5	0	0	1	0.960461	0.5	0	0	1	0.960461	0.5	0	0	1	0.960461	0.5	0	0	1	0.960461	0.5	0
<-22.8	>22.8	0	1	0.956	0.5	0	0	1	0.956522	0.5	0	0	1	0.960461	0.5	0	0	1	0.960461	0.5	0	0	1	0.960461	0.5	0	0	1	0.960461	0.5	0
<-22.9	>22.9	0	1	0.956	0.5	0	0	1	0.956522	0.5	0	0	1	0.960461	0.5	0	0	1	0.960461	0.5	0	0	1	0.960461	0.5	0	0	1	0.960461	0.5	0
<-23	>23	0	1	0.956	0.5	0	0	1	0.956522	0.5	0	0	1	0.960461	0.5	0	0	1	0.960461	0.5	0	0	1	0.960461	0.5	0	0	1	0.960461	0.5	0
<-23.1	>23.1	0	1	0.956	0.5	0	0	1	0.956522	0.5	0	0	1	0.960461	0.5	0	0	1	0.960461	0.5	0	0	1	0.960461	0.5	0	0	1	0.960461	0.5	0
<-23.2	>23.2	0	1	0.956	0.5	0	0	1	0.956522	0.5	0	0	1	0.960461	0.5	0	0	1	0.960461	0.5	0	0	1	0.960461	0.5	0	0	1	0.960461	0.5	0
<-23.3	>23.3	0	1	0.956	0.5	0	0	1	0.956522	0.5	0	0	1	0.960461	0.5	0	0	1	0.960461	0.5	0	0	1	0.960461	0.5	0	0	1	0.960461	0.5	0
<-23.4	>23.4	0	1	0.956	0.5	0	0	1	0.956522	0.5	0	0	1	0.960461	0.5	0	0	1	0.960461	0.5	0	0	1	0.960461	0.5	0	0	1	0.960461	0.5	0
<-23.5	>23.5	0	1	0.956	0.5	0	0	1	0.956522	0.5	0	0	1	0.960461	0.5	0	0	1	0.960461	0.5	0	0	1	0.960461	0.5	0	0	1	0.960461	0.5	0
<-23.6	>23.6	0	1	0.956	0.5	0	0	1	0.956522	0.5	0	0	1	0.960461	0.5	0	0	1	0.960461	0.5	0	0	1	0.960461	0.5	0	0	1	0.960461	0.5	0
<-23.7	>23.7	0	1	0.956	0.5	0	0	1	0.956522	0.5	0	0	1	0.960461	0.5	0	0	1	0.960461	0.5	0	0	1	0.960461	0.5	0	0	1	0.960461	0.5	0
<-23.8	>23.8	0	1	0.956	0.5	0	0	1	0.956522	0.5	0	0	1	0.960461	0.5	0	0	1	0.960461	0.5	0	0	1	0.960461	0.5	0	0	1	0.960461	0.5	0
<-23.9	>23.9	0	1	0.956	0.5	0	0	1	0.956522	0.5	0	0	1	0.960461	0.5	0	0	1	0.960461	0.5	0	0	1	0.960461	0.5	0	0	1	0.960461	0.5	0
<-24	>24	0	1	0.956	0.5	0	0	1	0.956522	0.5	0	0	1	0.960461	0.5	0	0	1	0.960461	0.5	0	0	1	0.960461	0.5	0	0	1	0.960461	0.5	0
<-24.1	>24.1	0	1	0.956	0.5	0	0	1	0.956522	0.5	0	0	1	0.960461	0.5	0	0	1	0.960461	0.5	0	0	1	0.960461	0.5	0	0	1	0.960461	0.5	0
<-24.2	>24.2	0	1	0.956	0.5	0	0	1	0.956522	0.5	0	0	1	0.960461	0.5	0	0	1	0.960461	0.5	0	0	1	0.960461	0.5	0	0	1	0.960461	0.5	0
<-24.3	>24.3	0	1	0.956	0.5	0	0	1	0.956522	0.5	0	0	1	0.960461	0.5	0	0	1	0.960461	0.5	0	0	1	0.960461	0.5	0	0	1	0.960461	0.5	0
<-24.4	>24.4	0	1	0.956	0.5	0	0	1	0.956522	0.5	0	0	1	0.960461	0.5	0	0	1	0.960461	0.5	0	0	1	0.960461	0.5	0	0	1	0.960461	0.5	0
<-24.5	>24.5	0	1	0.956	0.5	0	0	1	0.956522	0.5	0	0	1	0.960461	0.5	0	0	1	0.960461	0.5	0	0	1	0.960461	0.5	0	0	1	0.960461	0.5	0
<-24.6	>24.6	0	1	0.956	0.5	0	0	1	0.956522	0.5	0	0	1	0.960461	0.5	0	0	1	0.960461	0.5	0	0	1	0.960461	0.5	0	0	1	0.960461	0.5	0
<-24.7	>24.7	0	1	0.956	0.5	0	0	1	0.956522	0.5	0	0	1	0.960461	0.5	0	0	1	0.960461	0.5	0	0	1	0.960461	0.5	0	0	1	0.960461	0.5	0
<-24.8	>24.8	0	1	0.956	0.5	0	0	1	0.956522	0.5	0	0	1	0.960461	0.5	0	0	1	0.960461	0.5	0	0	1	0.960461	0.5	0	0	1	0.960461	0.5	0
<-24.9	>24.9	0	1	0.956	0.5	0	0	1	0.956522	0.5	0	0	1	0.960461	0.5	0	0	1	0.960461	0.5	0	0	1	0.960461	0.5	0	0	1	0.960461	0.5	0
<-25	>25	0	1	0.956	0.5	0	0	1	0.956522	0.5	0	0	1	0.960461	0.5	0	0	1	0.960461	0.5	0	0	1	0.960461	0.5	0	0	1	0.960461	0.5	0

## Sheet: P6-vs-P9
Variation of sensitivity, specificity, accuracy, balanced accuracy, and precision as a function of the LR threshold for the P6-vs-P9 comparison, based on the differential analysis results obtained with the main dataset (PXD001819) using the six quantification approaches.
LR threshold		MQ-I					MQ-L					PD-I					PD-nI					PD-A					PD-nA
		Sens.	Spec.	Acc.	Bal. acc	Prec.	Sens.	Spec.	Acc.	Bal. acc	Prec.	Sens.	Spec.	Acc.	Bal. acc	Prec.	Sens.	Spec.	Acc.	Bal. acc	Prec.	Sens.	Spec.	Acc.	Bal. acc	Prec.	Sens.	Spec.	Acc.	Bal. acc	Prec.
<-0	>0	0	0.987654	0.979592	0.493827	0	0	0.954167	0.946281	0.477083	0	0.030303	0.962649	0.937242	0.496476	0.0222222	0.030303	0.952462	0.927333	0.491382	0.0175439	0.121212	0.656197	0.641618	0.388705	0.00977995	0.0909091	0.953311	0.92981	0.52211	0.0517241
<-0.1	>0.1	0	0.987654	0.979592	0.493827	0	0	0.95625	0.948347	0.478125	0	0.030303	0.962649	0.937242	0.496476	0.0222222	0.030303	0.95416	0.928984	0.492231	0.0181818	0.121212	0.660441	0.645747	0.390827	0.00990099	0.0909091	0.958404	0.934765	0.524657	0.0576923
<-0.2	>0.2	0	0.987654	0.979592	0.493827	0	0	0.95625	0.948347	0.478125	0	0.030303	0.962649	0.937242	0.496476	0.0222222	0.030303	0.95416	0.928984	0.492231	0.0181818	0.121212	0.660441	0.645747	0.390827	0.00990099	0.0909091	0.958404	0.934765	0.524657	0.0576923
<-0.3	>0.3	0	0.987654	0.979592	0.493827	0	0	0.964583	0.956612	0.482292	0	0.030303	0.966893	0.941371	0.498598	0.025	0.030303	0.964346	0.938893	0.497325	0.0232558	0.121212	0.734295	0.717589	0.427754	0.0126183	0.0909091	0.967742	0.943848	0.529326	0.0731707
<-0.4	>0.4	0	0.987654	0.979592	0.493827	0	0	0.971875	0.963843	0.485938	0	0.030303	0.972835	0.947151	0.501569	0.030303	0.030303	0.973684	0.947977	0.501994	0.03125	0.0909091	0.862479	0.841453	0.476694	0.0181818	0.0909091	0.971986	0.947977	0.531448	0.0833333
<-0.5	>0.5	0	0.987654	0.979592	0.493827	0	0	0.973958	0.965909	0.486979	0	0.030303	0.976231	0.950454	0.503267	0.0344828	0.030303	0.974533	0.948803	0.502418	0.0322581	0.0909091	0.928693	0.905863	0.509801	0.0344828	0.0909091	0.97708	0.952931	0.533994	0.1
<-0.6	>0.6	0	0.987654	0.979592	0.493827	0	0	0.979167	0.971074	0.489583	0	0.030303	0.979626	0.953757	0.504965	0.04	0.030303	0.978778	0.952931	0.50454	0.0384615	0.0909091	0.952462	0.928984	0.521685	0.0508475	0.0909091	0.980475	0.956235	0.535692	0.115385
<-0.7	>0.7	0	0.988683	0.980612	0.494342	0	0	0.98125	0.97314	0.490625	0	0.030303	0.983022	0.95706	0.506663	0.047619	0.030303	0.983022	0.95706	0.506663	0.047619	0.0909091	0.9618	0.938068	0.526354	0.0625	0.0909091	0.981324	0.95706	0.536117	0.12
<-0.8	>0.8	0	0.989712	0.981633	0.494856	0	0	0.982292	0.974174	0.491146	0	0.030303	0.987267	0.961189	0.508785	0.0625	0.030303	0.985569	0.959538	0.507936	0.0555556	0.0909091	0.970289	0.946325	0.530599	0.0789474	0.0909091	0.981324	0.95706	0.536117	0.12
<-0.9	>0.9	0	0.990741	0.982653	0.49537	0	0	0.983333	0.975207	0.491667	0	0.030303	0.988115	0.962015	0.509209	0.0666667	0.030303	0.986418	0.960363	0.50836	0.0588235	0.0909091	0.971986	0.947977	0.531448	0.0833333	0.0909091	0.983022	0.958712	0.536966	0.130435
<-1	>1	0	0.99177	0.983673	0.495885	0	0	0.985417	0.977273	0.492708	0	0.030303	0.990662	0.964492	0.510483	0.0833333	0.030303	0.987267	0.961189	0.508785	0.0625	0.0909091	0.974533	0.950454	0.532721	0.0909091	0.0909091	0.985569	0.961189	0.538239	0.15
<-1.1	>1.1	0	0.99177	0.983673	0.495885	0	0	0.985417	0.977273	0.492708	0	0.030303	0.990662	0.964492	0.510483	0.0833333	0.030303	0.988964	0.962841	0.509634	0.0714286	0.0909091	0.977929	0.953757	0.534419	0.103448	0.0909091	0.986418	0.962015	0.538663	0.157895
<-1.2	>1.2	0	0.99177	0.983673	0.495885	0	0	0.985417	0.977273	0.492708	0	0.030303	0.990662	0.964492	0.510483	0.0833333	0.030303	0.989813	0.963666	0.510058	0.0769231	0.0909091	0.981324	0.95706	0.536117	0.12	0.0909091	0.986418	0.962015	0.538663	0.157895
<-1.3	>1.3	0	0.99177	0.983673	0.495885	0	0	0.986458	0.978306	0.493229	0	0.030303	0.990662	0.964492	0.510483	0.0833333	0.030303	0.989813	0.963666	0.510058	0.0769231	0.0909091	0.982173	0.957886	0.536541	0.125	0.0909091	0.987267	0.962841	0.539088	0.166667
<-1.4	>1.4	0	0.99177	0.983673	0.495885	0	0	0.986458	0.978306	0.493229	0	0.030303	0.991511	0.965318	0.510907	0.0909091	0.030303	0.989813	0.963666	0.510058	0.0769231	0.0909091	0.983871	0.959538	0.53739	0.136364	0.0909091	0.987267	0.962841	0.539088	0.166667
<-1.5	>1.5	0	0.99177	0.983673	0.495885	0	0	0.986458	0.978306	0.493229	0	0.030303	0.991511	0.965318	0.510907	0.0909091	0.030303	0.989813	0.963666	0.510058	0.0769231	0.0909091	0.985569	0.961189	0.538239	0.15	0.0909091	0.987267	0.962841	0.539088	0.166667
<-1.6	>1.6	0	0.99177	0.983673	0.495885	0	0	0.986458	0.978306	0.493229	0	0.030303	0.991511	0.965318	0.510907	0.0909091	0.030303	0.990662	0.964492	0.510483	0.0833333	0.0909091	0.987267	0.962841	0.539088	0.166667	0.0909091	0.988115	0.963666	0.539512	0.176471
<-1.7	>1.7	0	0.99177	0.983673	0.495885	0	0	0.986458	0.978306	0.493229	0	0.030303	0.991511	0.965318	0.510907	0.0909091	0.030303	0.991511	0.965318	0.510907	0.0909091	0.0909091	0.987267	0.962841	0.539088	0.166667	0.0909091	0.988115	0.963666	0.539512	0.176471
<-1.8	>1.8	0	0.99177	0.983673	0.495885	0	0	0.986458	0.978306	0.493229	0	0.030303	0.99236	0.966144	0.511331	0.1	0.030303	0.991511	0.965318	0.510907	0.0909091	0.0909091	0.987267	0.962841	0.539088	0.166667	0.0909091	0.988115	0.963666	0.539512	0.176471
<-1.9	>1.9	0	0.99177	0.983673	0.495885	0	0	0.986458	0.978306	0.493229	0	0.030303	0.99236	0.966144	0.511331	0.1	0.030303	0.991511	0.965318	0.510907	0.0909091	0.0909091	0.987267	0.962841	0.539088	0.166667	0.0909091	0.988115	0.963666	0.539512	0.176471
<-2	>2	0	0.99177	0.983673	0.495885	0	0	0.986458	0.978306	0.493229	0	0.030303	0.99236	0.966144	0.511331	0.1	0.030303	0.991511	0.965318	0.510907	0.0909091	0.0909091	0.987267	0.962841	0.539088	0.166667	0.0909091	0.988115	0.963666	0.539512	0.176471
<-2.1	>2.1	0	0.99177	0.983673	0.495885	0	0	0.986458	0.978306	0.493229	0	0.030303	0.99236	0.966144	0.511331	0.1	0.030303	0.991511	0.965318	0.510907	0.0909091	0.0909091	0.987267	0.962841	0.539088	0.166667	0.0909091	0.988964	0.964492	0.539937	0.1875
<-2.2	>2.2	0	0.99177	0.983673	0.495885	0	0	0.986458	0.978306	0.493229	0	0.030303	0.99236	0.966144	0.511331	0.1	0.030303	0.991511	0.965318	0.510907	0.0909091	0.0909091	0.988115	0.963666	0.539512	0.176471	0.0909091	0.988964	0.964492	0.539937	0.1875
<-2.3	>2.3	0	0.99177	0.983673	0.495885	0	0	0.986458	0.978306	0.493229	0	0.030303	0.99236	0.966144	0.511331	0.1	0.030303	0.991511	0.965318	0.510907	0.0909091	0.0909091	0.988115	0.963666	0.539512	0.176471	0.0909091	0.989813	0.965318	0.540361	0.2
<-2.4	>2.4	0	0.99177	0.983673	0.495885	0	0	0.986458	0.978306	0.493229	0	0.030303	0.99236	0.966144	0.511331	0.1	0.030303	0.991511	0.965318	0.510907	0.0909091	0.0909091	0.988964	0.964492	0.539937	0.1875	0.0909091	0.989813	0.965318	0.540361	0.2
<-2.5	>2.5	0	0.99177	0.983673	0.495885	0	0	0.986458	0.978306	0.493229	0	0.030303	0.99236	0.966144	0.511331	0.1	0.030303	0.99236	0.966144	0.511331	0.1	0.0909091	0.989813	0.965318	0.540361	0.2	0.0606061	0.989813	0.964492	0.52521	0.142857
<-2.6	>2.6	0	0.99177	0.983673	0.495885	0	0	0.986458	0.978306	0.493229	0	0.030303	0.99236	0.966144	0.511331	0.1	0.030303	0.99236	0.966144	0.511331	0.1	0.0909091	0.989813	0.965318	0.540361	0.2	0.0606061	0.989813	0.964492	0.52521	0.142857
<-2.7	>2.7	0	0.99177	0.983673	0.495885	0	0	0.986458	0.978306	0.493229	0	0.030303	0.993209	0.966969	0.511756	0.111111	0.030303	0.99236	0.966144	0.511331	0.1	0.0606061	0.989813	0.964492	0.52521	0.142857	0.0606061	0.989813	0.964492	0.52521	0.142857
<-2.8	>2.8	0	0.99177	0.983673	0.495885	0	0	0.986458	0.978306	0.493229	0	0.030303	0.993209	0.966969	0.511756	0.111111	0.030303	0.99236	0.966144	0.511331	0.1	0.0606061	0.989813	0.964492	0.52521	0.142857	0.0606061	0.989813	0.964492	0.52521	0.142857
<-2.9	>2.9	0	0.99177	0.983673	0.495885	0	0	0.986458	0.978306	0.493229	0	0.030303	0.993209	0.966969	0.511756	0.111111	0.030303	0.99236	0.966144	0.511331	0.1	0.0606061	0.989813	0.964492	0.52521	0.142857	0.0606061	0.989813	0.964492	0.52521	0.142857
<-3	>3	0	0.99177	0.983673	0.495885	0	0	0.986458	0.978306	0.493229	0	0.030303	0.993209	0.966969	0.511756	0.111111	0.030303	0.99236	0.966144	0.511331	0.1	0.0606061	0.989813	0.964492	0.52521	0.142857	0.0606061	0.989813	0.964492	0.52521	0.142857
<-3.1	>3.1	0	0.99177	0.983673	0.495885	0	0	0.986458	0.978306	0.493229	0	0.030303	0.993209	0.966969	0.511756	0.111111	0.030303	0.99236	0.966144	0.511331	0.1	0.0606061	0.989813	0.964492	0.52521	0.142857	0.0606061	0.989813	0.964492	0.52521	0.142857
<-3.2	>3.2	0	0.99177	0.983673	0.495885	0	0	0.986458	0.978306	0.493229	0	0.030303	0.993209	0.966969	0.511756	0.111111	0.030303	0.99236	0.966144	0.511331	0.1	0.0606061	0.989813	0.964492	0.52521	0.142857	0.0606061	0.989813	0.964492	0.52521	0.142857
<-3.3	>3.3	0	0.99177	0.983673	0.495885	0	0	0.986458	0.978306	0.493229	0	0.030303	0.993209	0.966969	0.511756	0.111111	0.030303	0.99236	0.966144	0.511331	0.1	0.0606061	0.990662	0.965318	0.525634	0.153846	0.0606061	0.989813	0.964492	0.52521	0.142857
<-3.4	>3.4	0	0.99177	0.983673	0.495885	0	0	0.986458	0.978306	0.493229	0	0.030303	0.993209	0.966969	0.511756	0.111111	0.030303	0.99236	0.966144	0.511331	0.1	0.0606061	0.990662	0.965318	0.525634	0.153846	0.0606061	0.989813	0.964492	0.52521	0.142857
<-3.5	>3.5	0	0.99177	0.983673	0.495885	0	0	0.986458	0.978306	0.493229	0	0.030303	0.993209	0.966969	0.511756	0.111111	0.030303	0.99236	0.966144	0.511331	0.1	0.0606061	0.990662	0.965318	0.525634	0.153846	0.0606061	0.990662	0.965318	0.525634	0.153846
<-3.6	>3.6	0	0.99177	0.983673	0.495885	0	0	0.986458	0.978306	0.493229	0	0.030303	0.993209	0.966969	0.511756	0.111111	0.030303	0.99236	0.966144	0.511331	0.1	0.0606061	0.990662	0.965318	0.525634	0.153846	0.0606061	0.990662	0.965318	0.525634	0.153846
<-3.7	>3.7	0	0.99177	0.983673	0.495885	0	0	0.986458	0.978306	0.493229	0	0.030303	0.993209	0.966969	0.511756	0.111111	0.030303	0.99236	0.966144	0.511331	0.1	0.0606061	0.990662	0.965318	0.525634	0.153846	0.0606061	0.990662	0.965318	0.525634	0.153846
<-3.8	>3.8	0	0.99177	0.983673	0.495885	0	0	0.986458	0.978306	0.493229	0	0.030303	0.993209	0.966969	0.511756	0.111111	0.030303	0.99236	0.966144	0.511331	0.1	0.0606061	0.990662	0.965318	0.525634	0.153846	0.0606061	0.990662	0.965318	0.525634	0.153846
<-3.9	>3.9	0	0.99177	0.983673	0.495885	0	0	0.986458	0.978306	0.493229	0	0.030303	0.993209	0.966969	0.511756	0.111111	0.030303	0.99236	0.966144	0.511331	0.1	0.0606061	0.990662	0.965318	0.525634	0.153846	0.0606061	0.990662	0.965318	0.525634	0.153846
<-4	>4	0	0.99177	0.983673	0.495885	0	0	0.986458	0.978306	0.493229	0	0.030303	0.993209	0.966969	0.511756	0.111111	0.030303	0.99236	0.966144	0.511331	0.1	0.0606061	0.990662	0.965318	0.525634	0.153846	0.0606061	0.990662	0.965318	0.525634	0.153846
<-4.1	>4.1	0	0.99177	0.983673	0.495885	0	0	0.986458	0.978306	0.493229	0	0.030303	0.993209	0.966969	0.511756	0.111111	0.030303	0.99236	0.966144	0.511331	0.1	0.0606061	0.990662	0.965318	0.525634	0.153846	0.0606061	0.990662	0.965318	0.525634	0.153846
<-4.2	>4.2	0	0.99177	0.983673	0.495885	0	0	0.986458	0.978306	0.493229	0	0.030303	0.993209	0.966969	0.511756	0.111111	0.030303	0.99236	0.966144	0.511331	0.1	0.0606061	0.990662	0.965318	0.525634	0.153846	0.0606061	0.990662	0.965318	0.525634	0.153846
<-4.3	>4.3	0	0.99177	0.983673	0.495885	0	0	0.986458	0.978306	0.493229	0	0.030303	0.993209	0.966969	0.511756	0.111111	0.030303	0.99236	0.966144	0.511331	0.1	0.0606061	0.990662	0.965318	0.525634	0.153846	0.0606061	0.990662	0.965318	0.525634	0.153846
<-4.4	>4.4	0	0.99177	0.983673	0.495885	0	0	0.986458	0.978306	0.493229	0	0.030303	0.993209	0.966969	0.511756	0.111111	0.030303	0.99236	0.966144	0.511331	0.1	0.0606061	0.990662	0.965318	0.525634	0.153846	0.0606061	0.990662	0.965318	0.525634	0.153846
<-4.5	>4.5	0	0.99177	0.983673	0.495885	0	0	0.986458	0.978306	0.493229	0	0.030303	0.993209	0.966969	0.511756	0.111111	0.030303	0.99236	0.966144	0.511331	0.1	0.0606061	0.990662	0.965318	0.525634	0.153846	0.0606061	0.990662	0.965318	0.525634	0.153846
<-4.6	>4.6	0	0.99177	0.983673	0.495885	0	0	0.986458	0.978306	0.493229	0	0.030303	0.993209	0.966969	0.511756	0.111111	0.030303	0.99236	0.966144	0.511331	0.1	0.0606061	0.990662	0.965318	0.525634	0.153846	0.0606061	0.990662	0.965318	0.525634	0.153846
<-4.7	>4.7	0	0.99177	0.983673	0.495885	0	0	0.986458	0.978306	0.493229	0	0.030303	0.993209	0.966969	0.511756	0.111111	0.030303	0.99236	0.966144	0.511331	0.1	0.0606061	0.990662	0.965318	0.525634	0.153846	0.0606061	0.990662	0.965318	0.525634	0.153846
<-4.8	>4.8	0	0.99177	0.983673	0.495885	0	0	0.986458	0.978306	0.493229	0	0.030303	0.993209	0.966969	0.511756	0.111111	0.030303	0.99236	0.966144	0.511331	0.1	0.0606061	0.990662	0.965318	0.525634	0.153846	0.0606061	0.990662	0.965318	0.525634	0.153846
<-4.9	>4.9	0	0.99177	0.983673	0.495885	0	0	0.986458	0.978306	0.493229	0	0.030303	0.993209	0.966969	0.511756	0.111111	0.030303	0.99236	0.966144	0.511331	0.1	0.0606061	0.990662	0.965318	0.525634	0.153846	0.0606061	0.990662	0.965318	0.525634	0.153846
<-5	>5	0	0.99177	0.983673	0.495885	0	0	0.986458	0.978306	0.493229	0	0.030303	0.993209	0.966969	0.511756	0.111111	0.030303	0.99236	0.966144	0.511331	0.1	0.0606061	0.990662	0.965318	0.525634	0.153846	0.0606061	0.990662	0.965318	0.525634	0.153846
<-5.1	>5.1	0	0.99177	0.983673	0.495885	0	0	0.986458	0.978306	0.493229	0	0.030303	0.993209	0.966969	0.511756	0.111111	0.030303	0.99236	0.966144	0.511331	0.1	0.0606061	0.990662	0.965318	0.525634	0.153846	0.0606061	0.990662	0.965318	0.525634	0.153846
<-5.2	>5.2	0	0.99177	0.983673	0.495885	0	0	0.986458	0.978306	0.493229	0	0.030303	0.993209	0.966969	0.511756	0.111111	0.030303	0.99236	0.966144	0.511331	0.1	0.0606061	0.990662	0.965318	0.525634	0.153846	0.0606061	0.990662	0.965318	0.525634	0.153846
<-5.3	>5.3	0	0.99177	0.983673	0.495885	0	0	0.986458	0.978306	0.493229	0	0.030303	0.993209	0.966969	0.511756	0.111111	0.030303	0.993209	0.966969	0.511756	0.111111	0.0606061	0.990662	0.965318	0.525634	0.153846	0.0606061	0.990662	0.965318	0.525634	0.153846
<-5.4	>5.4	0	0.99177	0.983673	0.495885	0	0	0.986458	0.978306	0.493229	0	0.030303	0.993209	0.966969	0.511756	0.111111	0.030303	0.993209	0.966969	0.511756	0.111111	0.0606061	0.990662	0.965318	0.525634	0.153846	0.0606061	0.990662	0.965318	0.525634	0.153846
<-5.5	>5.5	0	0.99177	0.983673	0.495885	0	0	0.9875	0.979339	0.49375	0	0.030303	0.993209	0.966969	0.511756	0.111111	0.030303	0.993209	0.966969	0.511756	0.111111	0.0606061	0.990662	0.965318	0.525634	0.153846	0.0606061	0.990662	0.965318	0.525634	0.153846
<-5.6	>5.6	0	0.99177	0.983673	0.495885	0	0	0.9875	0.979339	0.49375	0	0.030303	0.993209	0.966969	0.511756	0.111111	0.030303	0.993209	0.966969	0.511756	0.111111	0.0606061	0.990662	0.965318	0.525634	0.153846	0.0606061	0.990662	0.965318	0.525634	0.153846
<-5.7	>5.7	0	0.99177	0.983673	0.495885	0	0	0.9875	0.979339	0.49375	0	0.030303	0.993209	0.966969	0.511756	0.111111	0.030303	0.993209	0.966969	0.511756	0.111111	0.0606061	0.990662	0.965318	0.525634	0.153846	0.0606061	0.990662	0.965318	0.525634	0.153846
<-5.8	>5.8	0	0.99177	0.983673	0.495885	0	0	0.9875	0.979339	0.49375	0	0.030303	0.993209	0.966969	0.511756	0.111111	0.030303	0.993209	0.966969	0.511756	0.111111	0.0606061	0.990662	0.965318	0.525634	0.153846	0.0606061	0.990662	0.965318	0.525634	0.153846
<-5.9	>5.9	0	0.99177	0.983673	0.495885	0	0	0.9875	0.979339	0.49375	0	0.030303	0.993209	0.966969	0.511756	0.111111	0.030303	0.993209	0.966969	0.511756	0.111111	0.0606061	0.990662	0.965318	0.525634	0.153846	0.0606061	0.990662	0.965318	0.525634	0.153846
<-6	>6	0	0.99177	0.983673	0.495885	0	0	0.9875	0.979339	0.49375	0	0.030303	0.993209	0.966969	0.511756	0.111111	0.030303	0.993209	0.966969	0.511756	0.111111	0.0606061	0.990662	0.965318	0.525634	0.153846	0.0606061	0.990662	0.965318	0.525634	0.153846
<-6.1	>6.1	0	0.99177	0.983673	0.495885	0	0	0.9875	0.979339	0.49375	0	0.030303	0.993209	0.966969	0.511756	0.111111	0.030303	0.993209	0.966969	0.511756	0.111111	0.0606061	0.990662	0.965318	0.525634	0.153846	0.0606061	0.990662	0.965318	0.525634	0.153846
<-6.2	>6.2	0	0.99177	0.983673	0.495885	0	0	0.9875	0.979339	0.49375	0	0.030303	0.993209	0.966969	0.511756	0.111111	0.030303	0.993209	0.966969	0.511756	0.111111	0.0606061	0.990662	0.965318	0.525634	0.153846	0.0606061	0.990662	0.965318	0.525634	0.153846
<-6.3	>6.3	0	0.99177	0.983673	0.495885	0	0	0.9875	0.979339	0.49375	0	0.030303	0.993209	0.966969	0.511756	0.111111	0.030303	0.993209	0.966969	0.511756	0.111111	0.0606061	0.990662	0.965318	0.525634	0.153846	0.0606061	0.990662	0.965318	0.525634	0.153846
<-6.4	>6.4	0	0.99177	0.983673	0.495885	0	0	0.9875	0.979339	0.49375	0	0.030303	0.993209	0.966969	0.511756	0.111111	0.030303	0.993209	0.966969	0.511756	0.111111	0.0606061	0.990662	0.965318	0.525634	0.153846	0.0606061	0.990662	0.965318	0.525634	0.153846
<-6.5	>6.5	0	0.99177	0.983673	0.495885	0	0	0.9875	0.979339	0.49375	0	0.030303	0.993209	0.966969	0.511756	0.111111	0.030303	0.993209	0.966969	0.511756	0.111111	0.0606061	0.990662	0.965318	0.525634	0.153846	0.0606061	0.990662	0.965318	0.525634	0.153846
<-6.6	>6.6	0	0.99177	0.983673	0.495885	0	0	0.9875	0.979339	0.49375	0	0.030303	0.993209	0.966969	0.511756	0.111111	0.030303	0.993209	0.966969	0.511756	0.111111	0.0606061	0.990662	0.965318	0.525634	0.153846	0.0606061	0.990662	0.965318	0.525634	0.153846
<-6.7	>6.7	0	0.99177	0.983673	0.495885	0	0	0.9875	0.979339	0.49375	0	0.030303	0.993209	0.966969	0.511756	0.111111	0.030303	0.993209	0.966969	0.511756	0.111111	0.0606061	0.990662	0.965318	0.525634	0.153846	0.0606061	0.990662	0.965318	0.525634	0.153846
<-6.8	>6.8	0	0.99177	0.983673	0.495885	0	0	0.9875	0.979339	0.49375	0	0.030303	0.993209	0.966969	0.511756	0.111111	0.030303	0.993209	0.966969	0.511756	0.111111	0.0606061	0.990662	0.965318	0.525634	0.153846	0.0606061	0.990662	0.965318	0.525634	0.153846
<-6.9	>6.9	0	0.99177	0.983673	0.495885	0	0	0.9875	0.979339	0.49375	0	0.030303	0.993209	0.966969	0.511756	0.111111	0.030303	0.993209	0.966969	0.511756	0.111111	0.0606061	0.990662	0.965318	0.525634	0.153846	0.0606061	0.990662	0.965318	0.525634	0.153846
<-7	>7	0	0.99177	0.983673	0.495885	0	0	0.9875	0.979339	0.49375	0	0.030303	0.993209	0.966969	0.511756	0.111111	0.030303	0.993209	0.966969	0.511756	0.111111	0.0606061	0.990662	0.965318	0.525634	0.153846	0.0606061	0.990662	0.965318	0.525634	0.153846
<-7.1	>7.1	0	0.99177	0.983673	0.495885	0	0	0.9875	0.979339	0.49375	0	0.030303	0.993209	0.966969	0.511756	0.111111	0.030303	0.993209	0.966969	0.511756	0.111111	0.0606061	0.990662	0.965318	0.525634	0.153846	0.0606061	0.990662	0.965318	0.525634	0.153846
<-7.2	>7.2	0	0.99177	0.983673	0.495885	0	0	0.9875	0.979339	0.49375	0	0	0.993209	0.966144	0.496604	0	0.030303	0.993209	0.966969	0.511756	0.111111	0.0606061	0.990662	0.965318	0.525634	0.153846	0.0606061	0.990662	0.965318	0.525634	0.153846
<-7.3	>7.3	0	0.99177	0.983673	0.495885	0	0	0.9875	0.979339	0.49375	0	0	0.994058	0.966969	0.497029	0	0.030303	0.993209	0.966969	0.511756	0.111111	0.0606061	0.990662	0.965318	0.525634	0.153846	0.0606061	0.990662	0.965318	0.525634	0.153846
<-7.4	>7.4	0	0.99177	0.983673	0.495885	0	0	0.9875	0.979339	0.49375	0	0	0.994058	0.966969	0.497029	0	0	0.993209	0.966144	0.496604	0	0.0606061	0.990662	0.965318	0.525634	0.153846	0.0606061	0.990662	0.965318	0.525634	0.153846
<-7.5	>7.5	0	0.99177	0.983673	0.495885	0	0	0.9875	0.979339	0.49375	0	0	0.994058	0.966969	0.497029	0	0	0.993209	0.966144	0.496604	0	0.0606061	0.990662	0.965318	0.525634	0.153846	0.0606061	0.990662	0.965318	0.525634	0.153846
<-7.6	>7.6	0	0.99177	0.983673	0.495885	0	0	0.9875	0.979339	0.49375	0	0	0.994058	0.966969	0.497029	0	0	0.994058	0.966969	0.497029	0	0.0606061	0.990662	0.965318	0.525634	0.153846	0.0606061	0.990662	0.965318	0.525634	0.153846
<-7.7	>7.7	0	0.99177	0.983673	0.495885	0	0	0.9875	0.979339	0.49375	0	0	0.994907	0.967795	0.497453	0	0	0.994058	0.966969	0.497029	0	0.0606061	0.990662	0.965318	0.525634	0.153846	0.0606061	0.990662	0.965318	0.525634	0.153846
<-7.8	>7.8	0	0.99177	0.983673	0.495885	0	0	0.9875	0.979339	0.49375	0	0	0.995756	0.968621	0.497878	0	0	0.994058	0.966969	0.497029	0	0.0606061	0.990662	0.965318	0.525634	0.153846	0.0606061	0.990662	0.965318	0.525634	0.153846
<-7.9	>7.9	0	0.99177	0.983673	0.495885	0	0	0.9875	0.979339	0.49375	0	0	0.995756	0.968621	0.497878	0	0	0.994058	0.966969	0.497029	0	0.0606061	0.990662	0.965318	0.525634	0.153846	0.0606061	0.990662	0.965318	0.525634	0.153846
<-8	>8	0	0.99177	0.983673	0.495885	0	0	0.9875	0.979339	0.49375	0	0	0.996604	0.969447	0.498302	0	0	0.995756	0.968621	0.497878	0	0.0606061	0.990662	0.965318	0.525634	0.153846	0.030303	0.990662	0.964492	0.510483	0.0833333
<-8.1	>8.1	0	0.99177	0.983673	0.495885	0	0	0.9875	0.979339	0.49375	0	0	0.996604	0.969447	0.498302	0	0	0.995756	0.968621	0.497878	0	0.0606061	0.990662	0.965318	0.525634	0.153846	0.030303	0.990662	0.964492	0.510483	0.0833333
<-8.2	>8.2	0	0.99177	0.983673	0.495885	0	0	0.9875	0.979339	0.49375	0	0	0.996604	0.969447	0.498302	0	0	0.996604	0.969447	0.498302	0	0.030303	0.990662	0.964492	0.510483	0.0833333	0.030303	0.990662	0.964492	0.510483	0.0833333
<-8.3	>8.3	0	0.99177	0.983673	0.495885	0	0	0.9875	0.979339	0.49375	0	0	0.996604	0.969447	0.498302	0	0	0.996604	0.969447	0.498302	0	0.030303	0.990662	0.964492	0.510483	0.0833333	0.030303	0.990662	0.964492	0.510483	0.0833333
<-8.4	>8.4	0	0.99177	0.983673	0.495885	0	0	0.9875	0.979339	0.49375	0	0	0.996604	0.969447	0.498302	0	0	0.996604	0.969447	0.498302	0	0.030303	0.990662	0.964492	0.510483	0.0833333	0.030303	0.990662	0.964492	0.510483	0.0833333
<-8.5	>8.5	0	0.99177	0.983673	0.495885	0	0	0.9875	0.979339	0.49375	0	0	0.996604	0.969447	0.498302	0	0	0.996604	0.969447	0.498302	0	0.030303	0.990662	0.964492	0.510483	0.0833333	0.030303	0.990662	0.964492	0.510483	0.0833333
<-8.6	>8.6	0	0.99177	0.983673	0.495885	0	0	0.9875	0.979339	0.49375	0	0	0.997453	0.970273	0.498727	0	0	0.996604	0.969447	0.498302	0	0.030303	0.990662	0.964492	0.510483	0.0833333	0.030303	0.990662	0.964492	0.510483	0.0833333
<-8.7	>8.7	0	0.99177	0.983673	0.495885	0	0	0.988542	0.980372	0.494271	0	0	0.997453	0.970273	0.498727	0	0	0.996604	0.969447	0.498302	0	0.030303	0.990662	0.964492	0.510483	0.0833333	0.030303	0.990662	0.964492	0.510483	0.0833333
<-8.8	>8.8	0	0.99177	0.983673	0.495885	0	0	0.988542	0.980372	0.494271	0	0	0.997453	0.970273	0.498727	0	0	0.996604	0.969447	0.498302	0	0.030303	0.990662	0.964492	0.510483	0.0833333	0.030303	0.990662	0.964492	0.510483	0.0833333
<-8.9	>8.9	0	0.99177	0.983673	0.495885	0	0	0.988542	0.980372	0.494271	0	0	0.998302	0.971098	0.499151	0	0	0.997453	0.970273	0.498727	0	0.030303	0.991511	0.965318	0.510907	0.0909091	0.030303	0.990662	0.964492	0.510483	0.0833333
<-9	>9	0	0.99177	0.983673	0.495885	0	0	0.988542	0.980372	0.494271	0	0	0.999151	0.971924	0.499576	0	0	0.997453	0.970273	0.498727	0	0.030303	0.991511	0.965318	0.510907	0.0909091	0.030303	0.990662	0.964492	0.510483	0.0833333
<-9.1	>9.1	0	0.99177	0.983673	0.495885	0	0	0.988542	0.980372	0.494271	0	0	0.999151	0.971924	0.499576	0	0	0.998302	0.971098	0.499151	0	0.030303	0.991511	0.965318	0.510907	0.0909091	0.030303	0.990662	0.964492	0.510483	0.0833333
<-9.2	>9.2	0	0.99177	0.983673	0.495885	0	0	0.988542	0.980372	0.494271	0	0	0.999151	0.971924	0.499576	0	0	0.999151	0.971924	0.499576	0	0.030303	0.991511	0.965318	0.510907	0.0909091	0.030303	0.990662	0.964492	0.510483	0.0833333
<-9.3	>9.3	0	0.99177	0.983673	0.495885	0	0	0.988542	0.980372	0.494271	0	0	0.999151	0.971924	0.499576	0	0	0.999151	0.971924	0.499576	0	0.030303	0.991511	0.965318	0.510907	0.0909091	0.030303	0.991511	0.965318	0.510907	0.0909091
<-9.4	>9.4	0	0.99177	0.983673	0.495885	0	0	0.988542	0.980372	0.494271	0	0	0.999151	0.971924	0.499576	0	0	0.999151	0.971924	0.499576	0	0.030303	0.991511	0.965318	0.510907	0.0909091	0.030303	0.991511	0.965318	0.510907	0.0909091
<-9.5	>9.5	0	0.99177	0.983673	0.495885	0	0	0.988542	0.980372	0.494271	0	0	0.999151	0.971924	0.499576	0	0	0.999151	0.971924	0.499576	0	0.030303	0.991511	0.965318	0.510907	0.0909091	0.030303	0.991511	0.965318	0.510907	0.0909091
<-9.6	>9.6	0	0.99177	0.983673	0.495885	0	0	0.988542	0.980372	0.494271	0	0	0.999151	0.971924	0.499576	0	0	0.999151	0.971924	0.499576	0	0.030303	0.991511	0.965318	0.510907	0.0909091	0.030303	0.991511	0.965318	0.510907	0.0909091
<-9.7	>9.7	0	0.99177	0.983673	0.495885	0	0	0.988542	0.980372	0.494271	0	0	0.999151	0.971924	0.499576	0	0	0.999151	0.971924	0.499576	0	0.030303	0.991511	0.965318	0.510907	0.0909091	0.030303	0.991511	0.965318	0.510907	0.0909091
<-9.8	>9.8	0	0.99177	0.983673	0.495885	0	0	0.988542	0.980372	0.494271	0	0	0.999151	0.971924	0.499576	0	0	0.999151	0.971924	0.499576	0	0.030303	0.991511	0.965318	0.510907	0.0909091	0.030303	0.991511	0.965318	0.510907	0.0909091
<-9.9	>9.9	0	0.99177	0.983673	0.495885	0	0	0.988542	0.980372	0.494271	0	0	0.999151	0.971924	0.499576	0	0	0.999151	0.971924	0.499576	0	0.030303	0.991511	0.965318	0.510907	0.0909091	0.030303	0.991511	0.965318	0.510907	0.0909091
<-10	>10	0	0.99177	0.983673	0.495885	0	0	0.988542	0.980372	0.494271	0	0	0.999151	0.971924	0.499576	0	0	0.999151	0.971924	0.499576	0	0.030303	0.991511	0.965318	0.510907	0.0909091	0.030303	0.991511	0.965318	0.510907	0.0909091
<-10.1	>10.1	0	0.99177	0.983673	0.495885	0	0	0.988542	0.980372	0.494271	0	0	1	0.97275	0.5	0	0	0.999151	0.971924	0.499576	0	0.030303	0.991511	0.965318	0.510907	0.0909091	0.030303	0.991511	0.965318	0.510907	0.0909091
<-10.2	>10.2	0	0.99177	0.983673	0.495885	0	0	0.988542	0.980372	0.494271	0	0	1	0.97275	0.5	0	0	0.999151	0.971924	0.499576	0	0.030303	0.991511	0.965318	0.510907	0.0909091	0.030303	0.991511	0.965318	0.510907	0.0909091
<-10.3	>10.3	0	0.99177	0.983673	0.495885	0	0	0.988542	0.980372	0.494271	0	0	1	0.97275	0.5	0	0	0.999151	0.971924	0.499576	0	0.030303	0.991511	0.965318	0.510907	0.0909091	0.030303	0.991511	0.965318	0.510907	0.0909091
<-10.4	>10.4	0	0.99177	0.983673	0.495885	0	0	0.988542	0.980372	0.494271	0	0	1	0.97275	0.5	0	0	1	0.97275	0.5	0	0.030303	0.991511	0.965318	0.510907	0.0909091	0.030303	0.991511	0.965318	0.510907	0.0909091
<-10.5	>10.5	0	0.99177	0.983673	0.495885	0	0	0.988542	0.980372	0.494271	0	0	1	0.97275	0.5	0	0	1	0.97275	0.5	0	0.030303	0.991511	0.965318	0.510907	0.0909091	0.030303	0.991511	0.965318	0.510907	0.0909091
<-10.6	>10.6	0	0.99177	0.983673	0.495885	0	0	0.988542	0.980372	0.494271	0	0	1	0.97275	0.5	0	0	1	0.97275	0.5	0	0.030303	0.991511	0.965318	0.510907	0.0909091	0.030303	0.991511	0.965318	0.510907	0.0909091
<-10.7	>10.7	0	0.99177	0.983673	0.495885	0	0	0.988542	0.980372	0.494271	0	0	1	0.97275	0.5	0	0	1	0.97275	0.5	0	0.030303	0.991511	0.965318	0.510907	0.0909091	0.030303	0.991511	0.965318	0.510907	0.0909091
<-10.8	>10.8	0	0.99177	0.983673	0.495885	0	0	0.988542	0.980372	0.494271	0	0	1	0.97275	0.5	0	0	1	0.97275	0.5	0	0.030303	0.991511	0.965318	0.510907	0.0909091	0.030303	0.991511	0.965318	0.510907	0.0909091
<-10.9	>10.9	0	0.99177	0.983673	0.495885	0	0	0.988542	0.980372	0.494271	0	0	1	0.97275	0.5	0	0	1	0.97275	0.5	0	0.030303	0.991511	0.965318	0.510907	0.0909091	0.030303	0.991511	0.965318	0.510907	0.0909091
<-11	>11	0	0.99177	0.983673	0.495885	0	0	0.988542	0.980372	0.494271	0	0	1	0.97275	0.5	0	0	1	0.97275	0.5	0	0.030303	0.991511	0.965318	0.510907	0.0909091	0.030303	0.991511	0.965318	0.510907	0.0909091
<-11.1	>11.1	0	0.99177	0.983673	0.495885	0	0	0.988542	0.980372	0.494271	0	0	1	0.97275	0.5	0	0	1	0.97275	0.5	0	0.030303	0.991511	0.965318	0.510907	0.0909091	0.030303	0.991511	0.965318	0.510907	0.0909091
<-11.2	>11.2	0	0.992791	0.983673	0.496395	0	0	0.988542	0.980372	0.494271	0	0	1	0.97275	0.5	0	0	1	0.97275	0.5	0	0.030303	0.991511	0.965318	0.510907	0.0909091	0.030303	0.991511	0.965318	0.510907	0.0909091
<-11.3	>11.3	0	0.992791	0.983673	0.496395	0	0	0.988542	0.980372	0.494271	0	0	1	0.97275	0.5	0	0	1	0.97275	0.5	0	0.030303	0.991511	0.965318	0.510907	0.0909091	0.030303	0.991511	0.965318	0.510907	0.0909091
<-11.4	>11.4	0	0.993821	0.984694	0.49691	0	0	0.989583	0.981405	0.494792	0	0	1	0.97275	0.5	0	0	1	0.97275	0.5	0	0.030303	0.991511	0.965318	0.510907	0.0909091	0.030303	0.991511	0.965318	0.510907	0.0909091
<-11.5	>11.5	0	0.993821	0.984694	0.49691	0	0	0.991658	0.982438	0.495829	0	0	1	0.97275	0.5	0	0	1	0.97275	0.5	0	0.030303	0.991511	0.965318	0.510907	0.0909091	0.030303	0.991511	0.965318	0.510907	0.0909091
<-11.6	>11.6	0	0.993821	0.984694	0.49691	0	0	0.992701	0.983471	0.49635	0	0	1	0.97275	0.5	0	0	1	0.97275	0.5	0	0.030303	0.991511	0.965318	0.510907	0.0909091	0.030303	0.991511	0.965318	0.510907	0.0909091
<-11.7	>11.7	0	0.993821	0.984694	0.49691	0	0	0.992701	0.983471	0.49635	0	0	1	0.97275	0.5	0	0	1	0.97275	0.5	0	0.030303	0.99236	0.966144	0.511331	0.1	0.030303	0.991511	0.965318	0.510907	0.0909091
<-11.8	>11.8	0	0.993821	0.984694	0.49691	0	0	0.994781	0.984504	0.49739	0	0	1	0.97275	0.5	0	0	1	0.97275	0.5	0	0.030303	0.99236	0.966144	0.511331	0.1	0.030303	0.991511	0.965318	0.510907	0.0909091
<-11.9	>11.9	0	0.993821	0.984694	0.49691	0	0	0.994781	0.984504	0.49739	0	0	1	0.97275	0.5	0	0	1	0.97275	0.5	0	0.030303	0.99236	0.966144	0.511331	0.1	0.030303	0.991511	0.965318	0.510907	0.0909091
<-12	>12	0	0.993821	0.984694	0.49691	0	0	0.994781	0.984504	0.49739	0	0	1	0.97275	0.5	0	0	1	0.97275	0.5	0	0	0.99236	0.965318	0.49618	0	0.030303	0.991511	0.965318	0.510907	0.0909091
<-12.1	>12.1	0	0.994851	0.985714	0.497425	0	0	0.994781	0.984504	0.49739	0	0	1	0.97275	0.5	0	0	1	0.97275	0.5	0	0	0.99236	0.965318	0.49618	0	0.030303	0.991511	0.965318	0.510907	0.0909091
<-12.2	>12.2	0	0.994851	0.985714	0.497425	0	0	0.994781	0.984504	0.49739	0	0	1	0.97275	0.5	0	0	1	0.97275	0.5	0	0	0.99236	0.965318	0.49618	0	0.030303	0.991511	0.965318	0.510907	0.0909091
<-12.3	>12.3	0	0.994851	0.985714	0.497425	0	0	0.994781	0.984504	0.49739	0	0	1	0.97275	0.5	0	0	1	0.97275	0.5	0	0	0.993209	0.966144	0.496604	0	0.030303	0.99236	0.966144	0.511331	0.1
<-12.4	>12.4	0	0.995881	0.986735	0.49794	0	0	0.995825	0.985537	0.497912	0	0	1	0.97275	0.5	0	0	1	0.97275	0.5	0	0	0.994058	0.966969	0.497029	0	0	0.99236	0.965318	0.49618	0
<-12.5	>12.5	0	0.996907	0.986735	0.498454	0	0	0.995825	0.985537	0.497912	0	0	1	0.97275	0.5	0	0	1	0.97275	0.5	0	0	0.994058	0.966969	0.497029	0	0	0.99236	0.965318	0.49618	0
<-12.6	>12.6	0	0.997938	0.987755	0.498969	0	0	0.995825	0.985537	0.497912	0	0	1	0.97275	0.5	0	0	1	0.97275	0.5	0	0	0.994907	0.967795	0.497453	0	0	0.99236	0.965318	0.49618	0
<-12.7	>12.7	0	0.998969	0.988776	0.499485	0	0	0.996868	0.98657	0.498434	0	0	1	0.97275	0.5	0	0	1	0.97275	0.5	0	0	0.994907	0.967795	0.497453	0	0	0.993209	0.966144	0.496604	0
<-12.8	>12.8	0	0.998969	0.988776	0.499485	0	0	0.996868	0.98657	0.498434	0	0	1	0.97275	0.5	0	0	1	0.97275	0.5	0	0	0.994907	0.967795	0.497453	0	0	0.993209	0.966144	0.496604	0
<-12.9	>12.9	0	0.998969	0.988776	0.499485	0	0	0.996868	0.98657	0.498434	0	0	1	0.97275	0.5	0	0	1	0.97275	0.5	0	0	0.995756	0.968621	0.497878	0	0	0.994058	0.966969	0.497029	0
<-13	>13	0	0.998969	0.988776	0.499485	0	0	0.997912	0.987603	0.498956	0	0	1	0.97275	0.5	0	0	1	0.97275	0.5	0	0	0.996604	0.969447	0.498302	0	0	0.994058	0.966969	0.497029	0
<-13.1	>13.1	0	0.998969	0.988776	0.499485	0	0	0.997912	0.987603	0.498956	0	0	1	0.97275	0.5	0	0	1	0.97275	0.5	0	0	0.996604	0.969447	0.498302	0	0	0.994907	0.967795	0.497453	0
<-13.2	>13.2	0	0.998969	0.988776	0.499485	0	0	0.997912	0.987603	0.498956	0	0	1	0.97275	0.5	0	0	1	0.97275	0.5	0	0	0.997453	0.970273	0.498727	0	0	0.995756	0.968621	0.497878	0
<-13.3	>13.3	0	0.998969	0.988776	0.499485	0	0	0.997912	0.987603	0.498956	0	0	1	0.97275	0.5	0	0	1	0.97275	0.5	0	0	0.997453	0.970273	0.498727	0	0	0.996604	0.969447	0.498302	0
<-13.4	>13.4	0	0.998969	0.988776	0.499485	0	0	0.997912	0.987603	0.498956	0	0	1	0.97275	0.5	0	0	1	0.97275	0.5	0	0	0.997453	0.970273	0.498727	0	0	0.996604	0.969447	0.498302	0
<-13.5	>13.5	0	0.998969	0.988776	0.499485	0	0	0.997912	0.987603	0.498956	0	0	1	0.97275	0.5	0	0	1	0.97275	0.5	0	0	0.997453	0.970273	0.498727	0	0	0.996604	0.969447	0.498302	0
<-13.6	>13.6	0	0.998969	0.988776	0.499485	0	0	0.997912	0.987603	0.498956	0	0	1	0.97275	0.5	0	0	1	0.97275	0.5	0	0	0.997453	0.970273	0.498727	0	0	0.996604	0.969447	0.498302	0
<-13.7	>13.7	0	0.998969	0.988776	0.499485	0	0	0.997912	0.987603	0.498956	0	0	1	0.97275	0.5	0	0	1	0.97275	0.5	0	0	0.997453	0.970273	0.498727	0	0	0.997453	0.970273	0.498727	0
<-13.8	>13.8	0	0.998969	0.988776	0.499485	0	0	0.997912	0.987603	0.498956	0	0	1	0.97275	0.5	0	0	1	0.97275	0.5	0	0	0.997453	0.970273	0.498727	0	0	0.997453	0.970273	0.498727	0
<-13.9	>13.9	0	0.998969	0.988776	0.499485	0	0	0.997912	0.987603	0.498956	0	0	1	0.97275	0.5	0	0	1	0.97275	0.5	0	0	0.997453	0.970273	0.498727	0	0	0.997453	0.970273	0.498727	0
<-14	>14	0	0.998969	0.988776	0.499485	0	0	0.997912	0.987603	0.498956	0	0	1	0.97275	0.5	0	0	1	0.97275	0.5	0	0	0.998302	0.971098	0.499151	0	0	0.997453	0.970273	0.498727	0
<-14.1	>14.1	0	0.998969	0.988776	0.499485	0	0	0.997912	0.987603	0.498956	0	0	1	0.97275	0.5	0	0	1	0.97275	0.5	0	0	0.998302	0.971098	0.499151	0	0	0.997453	0.970273	0.498727	0
<-14.2	>14.2	0	0.998969	0.988776	0.499485	0	0	0.997912	0.987603	0.498956	0	0	1	0.97275	0.5	0	0	1	0.97275	0.5	0	0	0.998302	0.971098	0.499151	0	0	0.997453	0.970273	0.498727	0
<-14.3	>14.3	0	0.998969	0.988776	0.499485	0	0	0.997912	0.987603	0.498956	0	0	1	0.97275	0.5	0	0	1	0.97275	0.5	0	0	0.998302	0.971098	0.499151	0	0	0.997453	0.970273	0.498727	0
<-14.4	>14.4	0	0.998969	0.988776	0.499485	0	0	0.998956	0.988636	0.499478	0	0	1	0.97275	0.5	0	0	1	0.97275	0.5	0	0	0.998302	0.971098	0.499151	0	0	0.997453	0.970273	0.498727	0
<-14.5	>14.5	0	0.998969	0.988776	0.499485	0	0	0.998956	0.988636	0.499478	0	0	1	0.97275	0.5	0	0	1	0.97275	0.5	0	0	0.998302	0.971098	0.499151	0	0	0.998302	0.971098	0.499151	0
<-14.6	>14.6	0	0.998969	0.988776	0.499485	0	0	0.998956	0.988636	0.499478	0	0	1	0.97275	0.5	0	0	1	0.97275	0.5	0	0	0.998302	0.971098	0.499151	0	0	0.998302	0.971098	0.499151	0
<-14.7	>14.7	0	0.998969	0.988776	0.499485	0	0	0.998956	0.988636	0.499478	0	0	1	0.97275	0.5	0	0	1	0.97275	0.5	0	0	0.998302	0.971098	0.499151	0	0	0.998302	0.971098	0.499151	0
<-14.8	>14.8	0	0.998969	0.988776	0.499485	0	0	0.998956	0.988636	0.499478	0	0	1	0.97275	0.5	0	0	1	0.97275	0.5	0	0	0.998302	0.971098	0.499151	0	0	0.998302	0.971098	0.499151	0
<-14.9	>14.9	0	1	0.989796	0.5	0	0	1	0.989669	0.5	0	0	1	0.97275	0.5	0	0	1	0.97275	0.5	0	0	0.999151	0.971924	0.499576	0	0	0.998302	0.971098	0.499151	0
<-15	>15	0	1	0.989796	0.5	0	0	1	0.989669	0.5	0	0	1	0.97275	0.5	0	0	1	0.97275	0.5	0	0	0.999151	0.971924	0.499576	0	0	0.998302	0.971098	0.499151	0
<-15.1	>15.1	0	1	0.989796	0.5	0	0	1	0.989669	0.5	0	0	1	0.97275	0.5	0	0	1	0.97275	0.5	0	0	0.999151	0.971924	0.499576	0	0	0.998302	0.971098	0.499151	0
<-15.2	>15.2	0	1	0.989796	0.5	0	0	1	0.989669	0.5	0	0	1	0.97275	0.5	0	0	1	0.97275	0.5	0	0	0.999151	0.971924	0.499576	0	0	0.998302	0.971098	0.499151	0
<-15.3	>15.3	0	1	0.989796	0.5	0	0	1	0.989669	0.5	0	0	1	0.97275	0.5	0	0	1	0.97275	0.5	0	0	0.999151	0.971924	0.499576	0	0	0.999151	0.971924	0.499576	0
<-15.4	>15.4	0	1	0.989796	0.5	0	0	1	0.989669	0.5	0	0	1	0.97275	0.5	0	0	1	0.97275	0.5	0	0	0.999151	0.971924	0.499576	0	0	0.999151	0.971924	0.499576	0
<-15.5	>15.5	0	1	0.989796	0.5	0	0	1	0.989669	0.5	0	0	1	0.97275	0.5	0	0	1	0.97275	0.5	0	0	0.999151	0.971924	0.499576	0	0	0.999151	0.971924	0.499576	0
<-15.6	>15.6	0	1	0.989796	0.5	0	0	1	0.989669	0.5	0	0	1	0.97275	0.5	0	0	1	0.97275	0.5	0	0	0.999151	0.971924	0.499576	0	0	0.999151	0.971924	0.499576	0
<-15.7	>15.7	0	1	0.989796	0.5	0	0	1	0.989669	0.5	0	0	1	0.97275	0.5	0	0	1	0.97275	0.5	0	0	0.999151	0.971924	0.499576	0	0	0.999151	0.971924	0.499576	0
<-15.8	>15.8	0	1	0.989796	0.5	0	0	1	0.989669	0.5	0	0	1	0.97275	0.5	0	0	1	0.97275	0.5	0	0	0.999151	0.971924	0.499576	0	0	0.999151	0.971924	0.499576	0
<-15.9	>15.9	0	1	0.989796	0.5	0	0	1	0.989669	0.5	0	0	1	0.97275	0.5	0	0	1	0.97275	0.5	0	0	0.999151	0.971924	0.499576	0	0	0.999151	0.971924	0.499576	0
<-16	>16	0	1	0.989796	0.5	0	0	1	0.989669	0.5	0	0	1	0.97275	0.5	0	0	1	0.97275	0.5	0	0	0.999151	0.971924	0.499576	0	0	0.999151	0.971924	0.499576	0
<-16.1	>16.1	0	1	0.989796	0.5	0	0	1	0.989669	0.5	0	0	1	0.97275	0.5	0	0	1	0.97275	0.5	0	0	0.999151	0.971924	0.499576	0	0	0.999151	0.971924	0.499576	0
<-16.2	>16.2	0	1	0.989796	0.5	0	0	1	0.989669	0.5	0	0	1	0.97275	0.5	0	0	1	0.97275	0.5	0	0	0.999151	0.971924	0.499576	0	0	0.999151	0.971924	0.499576	0
<-16.3	>16.3	0	1	0.989796	0.5	0	0	1	0.989669	0.5	0	0	1	0.97275	0.5	0	0	1	0.97275	0.5	0	0	0.999151	0.971924	0.499576	0	0	0.999151	0.971924	0.499576	0
<-16.4	>16.4	0	1	0.989796	0.5	0	0	1	0.989669	0.5	0	0	1	0.97275	0.5	0	0	1	0.97275	0.5	0	0	0.999151	0.971924	0.499576	0	0	0.999151	0.971924	0.499576	0
<-16.5	>16.5	0	1	0.989796	0.5	0	0	1	0.989669	0.5	0	0	1	0.97275	0.5	0	0	1	0.97275	0.5	0	0	0.999151	0.971924	0.499576	0	0	0.999151	0.971924	0.499576	0
<-16.6	>16.6	0	1	0.989796	0.5	0	0	1	0.989669	0.5	0	0	1	0.97275	0.5	0	0	1	0.97275	0.5	0	0	0.999151	0.971924	0.499576	0	0	0.999151	0.971924	0.499576	0
<-16.7	>16.7	0	1	0.989796	0.5	0	0	1	0.989669	0.5	0	0	1	0.97275	0.5	0	0	1	0.97275	0.5	0	0	0.999151	0.971924	0.499576	0	0	0.999151	0.971924	0.499576	0
<-16.8	>16.8	0	1	0.989796	0.5	0	0	1	0.989669	0.5	0	0	1	0.97275	0.5	0	0	1	0.97275	0.5	0	0	1	0.97275	0.5	0	0	0.999151	0.971924	0.499576	0
<-16.9	>16.9	0	1	0.989796	0.5	0	0	1	0.989669	0.5	0	0	1	0.97275	0.5	0	0	1	0.97275	0.5	0	0	1	0.97275	0.5	0	0	0.999151	0.971924	0.499576	0
<-17	>17	0	1	0.989796	0.5	0	0	1	0.989669	0.5	0	0	1	0.97275	0.5	0	0	1	0.97275	0.5	0	0	1	0.97275	0.5	0	0	0.999151	0.971924	0.499576	0
<-17.1	>17.1	0	1	0.989796	0.5	0	0	1	0.989669	0.5	0	0	1	0.97275	0.5	0	0	1	0.97275	0.5	0	0	1	0.97275	0.5	0	0	1	0.97275	0.5	0
<-17.2	>17.2	0	1	0.989796	0.5	0	0	1	0.989669	0.5	0	0	1	0.97275	0.5	0	0	1	0.97275	0.5	0	0	1	0.97275	0.5	0	0	1	0.97275	0.5	0
<-17.3	>17.3	0	1	0.989796	0.5	0	0	1	0.989669	0.5	0	0	1	0.97275	0.5	0	0	1	0.97275	0.5	0	0	1	0.97275	0.5	0	0	1	0.97275	0.5	0
<-17.4	>17.4	0	1	0.989796	0.5	0	0	1	0.989669	0.5	0	0	1	0.97275	0.5	0	0	1	0.97275	0.5	0	0	1	0.97275	0.5	0	0	1	0.97275	0.5	0
<-17.5	>17.5	0	1	0.989796	0.5	0	0	1	0.989669	0.5	0	0	1	0.97275	0.5	0	0	1	0.97275	0.5	0	0	1	0.97275	0.5	0	0	1	0.97275	0.5	0
<-17.6	>17.6	0	1	0.989796	0.5	0	0	1	0.989669	0.5	0	0	1	0.97275	0.5	0	0	1	0.97275	0.5	0	0	1	0.97275	0.5	0	0	1	0.97275	0.5	0
<-17.7	>17.7	0	1	0.989796	0.5	0	0	1	0.989669	0.5	0	0	1	0.97275	0.5	0	0	1	0.97275	0.5	0	0	1	0.97275	0.5	0	0	1	0.97275	0.5	0
<-17.8	>17.8	0	1	0.989796	0.5	0	0	1	0.989669	0.5	0	0	1	0.97275	0.5	0	0	1	0.97275	0.5	0	0	1	0.97275	0.5	0	0	1	0.97275	0.5	0
<-17.9	>17.9	0	1	0.989796	0.5	0	0	1	0.989669	0.5	0	0	1	0.97275	0.5	0	0	1	0.97275	0.5	0	0	1	0.97275	0.5	0	0	1	0.97275	0.5	0
<-18	>18	0	1	0.989796	0.5	0	0	1	0.989669	0.5	0	0	1	0.97275	0.5	0	0	1	0.97275	0.5	0	0	1	0.97275	0.5	0	0	1	0.97275	0.5	0
<-18.1	>18.1	0	1	0.989796	0.5	0	0	1	0.989669	0.5	0	0	1	0.97275	0.5	0	0	1	0.97275	0.5	0	0	1	0.97275	0.5	0	0	1	0.97275	0.5	0
<-18.2	>18.2	0	1	0.989796	0.5	0	0	1	0.989669	0.5	0	0	1	0.97275	0.5	0	0	1	0.97275	0.5	0	0	1	0.97275	0.5	0	0	1	0.97275	0.5	0
<-18.3	>18.3	0	1	0.989796	0.5	0	0	1	0.989669	0.5	0	0	1	0.97275	0.5	0	0	1	0.97275	0.5	0	0	1	0.97275	0.5	0	0	1	0.97275	0.5	0
<-18.4	>18.4	0	1	0.989796	0.5	0	0	1	0.989669	0.5	0	0	1	0.97275	0.5	0	0	1	0.97275	0.5	0	0	1	0.97275	0.5	0	0	1	0.97275	0.5	0
<-18.5	>18.5	0	1	0.989796	0.5	0	0	1	0.989669	0.5	0	0	1	0.97275	0.5	0	0	1	0.97275	0.5	0	0	1	0.97275	0.5	0	0	1	0.97275	0.5	0
<-18.6	>18.6	0	1	0.989796	0.5	0	0	1	0.989669	0.5	0	0	1	0.97275	0.5	0	0	1	0.97275	0.5	0	0	1	0.97275	0.5	0	0	1	0.97275	0.5	0
<-18.7	>18.7	0	1	0.989796	0.5	0	0	1	0.989669	0.5	0	0	1	0.97275	0.5	0	0	1	0.97275	0.5	0	0	1	0.97275	0.5	0	0	1	0.97275	0.5	0
<-18.8	>18.8	0	1	0.989796	0.5	0	0	1	0.989669	0.5	0	0	1	0.97275	0.5	0	0	1	0.97275	0.5	0	0	1	0.97275	0.5	0	0	1	0.97275	0.5	0
<-18.9	>18.9	0	1	0.989796	0.5	0	0	1	0.989669	0.5	0	0	1	0.97275	0.5	0	0	1	0.97275	0.5	0	0	1	0.97275	0.5	0	0	1	0.97275	0.5	0
<-19	>19	0	1	0.989796	0.5	0	0	1	0.989669	0.5	0	0	1	0.97275	0.5	0	0	1	0.97275	0.5	0	0	1	0.97275	0.5	0	0	1	0.97275	0.5	0
<-19.1	>19.1	0	1	0.989796	0.5	0	0	1	0.989669	0.5	0	0	1	0.97275	0.5	0	0	1	0.97275	0.5	0	0	1	0.97275	0.5	0	0	1	0.97275	0.5	0
<-19.2	>19.2	0	1	0.989796	0.5	0	0	1	0.989669	0.5	0	0	1	0.97275	0.5	0	0	1	0.97275	0.5	0	0	1	0.97275	0.5	0	0	1	0.97275	0.5	0
<-19.3	>19.3	0	1	0.989796	0.5	0	0	1	0.989669	0.5	0	0	1	0.97275	0.5	0	0	1	0.97275	0.5	0	0	1	0.97275	0.5	0	0	1	0.97275	0.5	0
<-19.4	>19.4	0	1	0.989796	0.5	0	0	1	0.989669	0.5	0	0	1	0.97275	0.5	0	0	1	0.97275	0.5	0	0	1	0.97275	0.5	0	0	1	0.97275	0.5	0
<-19.5	>19.5	0	1	0.989796	0.5	0	0	1	0.989669	0.5	0	0	1	0.97275	0.5	0	0	1	0.97275	0.5	0	0	1	0.97275	0.5	0	0	1	0.97275	0.5	0
<-19.6	>19.6	0	1	0.989796	0.5	0	0	1	0.989669	0.5	0	0	1	0.97275	0.5	0	0	1	0.97275	0.5	0	0	1	0.97275	0.5	0	0	1	0.97275	0.5	0
<-19.7	>19.7	0	1	0.989796	0.5	0	0	1	0.989669	0.5	0	0	1	0.97275	0.5	0	0	1	0.97275	0.5	0	0	1	0.97275	0.5	0	0	1	0.97275	0.5	0
<-19.8	>19.8	0	1	0.989796	0.5	0	0	1	0.989669	0.5	0	0	1	0.97275	0.5	0	0	1	0.97275	0.5	0	0	1	0.97275	0.5	0	0	1	0.97275	0.5	0
<-19.9	>19.9	0	1	0.989796	0.5	0	0	1	0.989669	0.5	0	0	1	0.97275	0.5	0	0	1	0.97275	0.5	0	0	1	0.97275	0.5	0	0	1	0.97275	0.5	0
<-20	>20	0	1	0.989796	0.5	0	0	1	0.989669	0.5	0	0	1	0.97275	0.5	0	0	1	0.97275	0.5	0	0	1	0.97275	0.5	0	0	1	0.97275	0.5	0
<-20.1	>20.1	0	1	0.989796	0.5	0	0	1	0.989669	0.5	0	0	1	0.97275	0.5	0	0	1	0.97275	0.5	0	0	1	0.97275	0.5	0	0	1	0.97275	0.5	0
<-20.2	>20.2	0	1	0.989796	0.5	0	0	1	0.989669	0.5	0	0	1	0.97275	0.5	0	0	1	0.97275	0.5	0	0	1	0.97275	0.5	0	0	1	0.97275	0.5	0
<-20.3	>20.3	0	1	0.989796	0.5	0	0	1	0.989669	0.5	0	0	1	0.97275	0.5	0	0	1	0.97275	0.5	0	0	1	0.97275	0.5	0	0	1	0.97275	0.5	0
<-20.4	>20.4	0	1	0.989796	0.5	0	0	1	0.989669	0.5	0	0	1	0.97275	0.5	0	0	1	0.97275	0.5	0	0	1	0.97275	0.5	0	0	1	0.97275	0.5	0
<-20.5	>20.5	0	1	0.989796	0.5	0	0	1	0.989669	0.5	0	0	1	0.97275	0.5	0	0	1	0.97275	0.5	0	0	1	0.97275	0.5	0	0	1	0.97275	0.5	0
<-20.6	>20.6	0	1	0.989796	0.5	0	0	1	0.989669	0.5	0	0	1	0.97275	0.5	0	0	1	0.97275	0.5	0	0	1	0.97275	0.5	0	0	1	0.97275	0.5	0
<-20.7	>20.7	0	1	0.989796	0.5	0	0	1	0.989669	0.5	0	0	1	0.97275	0.5	0	0	1	0.97275	0.5	0	0	1	0.97275	0.5	0	0	1	0.97275	0.5	0
<-20.8	>20.8	0	1	0.989796	0.5	0	0	1	0.989669	0.5	0	0	1	0.97275	0.5	0	0	1	0.97275	0.5	0	0	1	0.97275	0.5	0	0	1	0.97275	0.5	0
<-20.9	>20.9	0	1	0.989796	0.5	0	0	1	0.989669	0.5	0	0	1	0.97275	0.5	0	0	1	0.97275	0.5	0	0	1	0.97275	0.5	0	0	1	0.97275	0.5	0
<-21	>21	0	1	0.989796	0.5	0	0	1	0.989669	0.5	0	0	1	0.97275	0.5	0	0	1	0.97275	0.5	0	0	1	0.97275	0.5	0	0	1	0.97275	0.5	0
<-21.1	>21.1	0	1	0.989796	0.5	0	0	1	0.989669	0.5	0	0	1	0.97275	0.5	0	0	1	0.97275	0.5	0	0	1	0.97275	0.5	0	0	1	0.97275	0.5	0
<-21.2	>21.2	0	1	0.989796	0.5	0	0	1	0.989669	0.5	0	0	1	0.97275	0.5	0	0	1	0.97275	0.5	0	0	1	0.97275	0.5	0	0	1	0.97275	0.5	0
<-21.3	>21.3	0	1	0.989796	0.5	0	0	1	0.989669	0.5	0	0	1	0.97275	0.5	0	0	1	0.97275	0.5	0	0	1	0.97275	0.5	0	0	1	0.97275	0.5	0
<-21.4	>21.4	0	1	0.989796	0.5	0	0	1	0.989669	0.5	0	0	1	0.97275	0.5	0	0	1	0.97275	0.5	0	0	1	0.97275	0.5	0	0	1	0.97275	0.5	0
<-21.5	>21.5	0	1	0.989796	0.5	0	0	1	0.989669	0.5	0	0	1	0.97275	0.5	0	0	1	0.97275	0.5	0	0	1	0.97275	0.5	0	0	1	0.97275	0.5	0
<-21.6	>21.6	0	1	0.989796	0.5	0	0	1	0.989669	0.5	0	0	1	0.97275	0.5	0	0	1	0.97275	0.5	0	0	1	0.97275	0.5	0	0	1	0.97275	0.5	0
<-21.7	>21.7	0	1	0.989796	0.5	0	0	1	0.989669	0.5	0	0	1	0.97275	0.5	0	0	1	0.97275	0.5	0	0	1	0.97275	0.5	0	0	1	0.97275	0.5	0
<-21.8	>21.8	0	1	0.989796	0.5	0	0	1	0.989669	0.5	0	0	1	0.97275	0.5	0	0	1	0.97275	0.5	0	0	1	0.97275	0.5	0	0	1	0.97275	0.5	0
<-21.9	>21.9	0	1	0.989796	0.5	0	0	1	0.989669	0.5	0	0	1	0.97275	0.5	0	0	1	0.97275	0.5	0	0	1	0.97275	0.5	0	0	1	0.97275	0.5	0
<-22	>22	0	1	0.989796	0.5	0	0	1	0.989669	0.5	0	0	1	0.97275	0.5	0	0	1	0.97275	0.5	0	0	1	0.97275	0.5	0	0	1	0.97275	0.5	0
<-22.1	>22.1	0	1	0.989796	0.5	0	0	1	0.989669	0.5	0	0	1	0.97275	0.5	0	0	1	0.97275	0.5	0	0	1	0.97275	0.5	0	0	1	0.97275	0.5	0
<-22.2	>22.2	0	1	0.989796	0.5	0	0	1	0.989669	0.5	0	0	1	0.97275	0.5	0	0	1	0.97275	0.5	0	0	1	0.97275	0.5	0	0	1	0.97275	0.5	0
<-22.3	>22.3	0	1	0.989796	0.5	0	0	1	0.989669	0.5	0	0	1	0.97275	0.5	0	0	1	0.97275	0.5	0	0	1	0.97275	0.5	0	0	1	0.97275	0.5	0
<-22.4	>22.4	0	1	0.989796	0.5	0	0	1	0.989669	0.5	0	0	1	0.97275	0.5	0	0	1	0.97275	0.5	0	0	1	0.97275	0.5	0	0	1	0.97275	0.5	0
<-22.5	>22.5	0	1	0.989796	0.5	0	0	1	0.989669	0.5	0	0	1	0.97275	0.5	0	0	1	0.97275	0.5	0	0	1	0.97275	0.5	0	0	1	0.97275	0.5	0
<-22.6	>22.6	0	1	0.989796	0.5	0	0	1	0.989669	0.5	0	0	1	0.97275	0.5	0	0	1	0.97275	0.5	0	0	1	0.97275	0.5	0	0	1	0.97275	0.5	0
<-22.7	>22.7	0	1	0.989796	0.5	0	0	1	0.989669	0.5	0	0	1	0.97275	0.5	0	0	1	0.97275	0.5	0	0	1	0.97275	0.5	0	0	1	0.97275	0.5	0
<-22.8	>22.8	0	1	0.989796	0.5	0	0	1	0.989669	0.5	0	0	1	0.97275	0.5	0	0	1	0.97275	0.5	0	0	1	0.97275	0.5	0	0	1	0.97275	0.5	0
<-22.9	>22.9	0	1	0.989796	0.5	0	0	1	0.989669	0.5	0	0	1	0.97275	0.5	0	0	1	0.97275	0.5	0	0	1	0.97275	0.5	0	0	1	0.97275	0.5	0
<-23	>23	0	1	0.989796	0.5	0	0	1	0.989669	0.5	0	0	1	0.97275	0.5	0	0	1	0.97275	0.5	0	0	1	0.97275	0.5	0	0	1	0.97275	0.5	0
<-23.1	>23.1	0	1	0.989796	0.5	0	0	1	0.989669	0.5	0	0	1	0.97275	0.5	0	0	1	0.97275	0.5	0	0	1	0.97275	0.5	0	0	1	0.97275	0.5	0
<-23.2	>23.2	0	1	0.989796	0.5	0	0	1	0.989669	0.5	0	0	1	0.97275	0.5	0	0	1	0.97275	0.5	0	0	1	0.97275	0.5	0	0	1	0.97275	0.5	0
<-23.3	>23.3	0	1	0.989796	0.5	0	0	1	0.989669	0.5	0	0	1	0.97275	0.5	0	0	1	0.97275	0.5	0	0	1	0.97275	0.5	0	0	1	0.97275	0.5	0
<-23.4	>23.4	0	1	0.989796	0.5	0	0	1	0.989669	0.5	0	0	1	0.97275	0.5	0	0	1	0.97275	0.5	0	0	1	0.97275	0.5	0	0	1	0.97275	0.5	0
<-23.5	>23.5	0	1	0.989796	0.5	0	0	1	0.989669	0.5	0	0	1	0.97275	0.5	0	0	1	0.97275	0.5	0	0	1	0.97275	0.5	0	0	1	0.97275	0.5	0
<-23.6	>23.6	0	1	0.989796	0.5	0	0	1	0.989669	0.5	0	0	1	0.97275	0.5	0	0	1	0.97275	0.5	0	0	1	0.97275	0.5	0	0	1	0.97275	0.5	0
<-23.7	>23.7	0	1	0.989796	0.5	0	0	1	0.989669	0.5	0	0	1	0.97275	0.5	0	0	1	0.97275	0.5	0	0	1	0.97275	0.5	0	0	1	0.97275	0.5	0
<-23.8	>23.8	0	1	0.989796	0.5	0	0	1	0.989669	0.5	0	0	1	0.97275	0.5	0	0	1	0.97275	0.5	0	0	1	0.97275	0.5	0	0	1	0.97275	0.5	0
<-23.9	>23.9	0	1	0.989796	0.5	0	0	1	0.989669	0.5	0	0	1	0.97275	0.5	0	0	1	0.97275	0.5	0	0	1	0.97275	0.5	0	0	1	0.97275	0.5	0
<-24	>24	0	1	0.989796	0.5	0	0	1	0.989669	0.5	0	0	1	0.97275	0.5	0	0	1	0.97275	0.5	0	0	1	0.97275	0.5	0	0	1	0.97275	0.5	0
<-24.1	>24.1	0	1	0.989796	0.5	0	0	1	0.989669	0.5	0	0	1	0.97275	0.5	0	0	1	0.97275	0.5	0	0	1	0.97275	0.5	0	0	1	0.97275	0.5	0
<-24.2	>24.2	0	1	0.989796	0.5	0	0	1	0.989669	0.5	0	0	1	0.97275	0.5	0	0	1	0.97275	0.5	0	0	1	0.97275	0.5	0	0	1	0.97275	0.5	0
<-24.3	>24.3	0	1	0.989796	0.5	0	0	1	0.989669	0.5	0	0	1	0.97275	0.5	0	0	1	0.97275	0.5	0	0	1	0.97275	0.5	0	0	1	0.97275	0.5	0
<-24.4	>24.4	0	1	0.989796	0.5	0	0	1	0.989669	0.5	0	0	1	0.97275	0.5	0	0	1	0.97275	0.5	0	0	1	0.97275	0.5	0	0	1	0.97275	0.5	0
<-24.5	>24.5	0	1	0.989796	0.5	0	0	1	0.989669	0.5	0	0	1	0.97275	0.5	0	0	1	0.97275	0.5	0	0	1	0.97275	0.5	0	0	1	0.97275	0.5	0
<-24.6	>24.6	0	1	0.989796	0.5	0	0	1	0.989669	0.5	0	0	1	0.97275	0.5	0	0	1	0.97275	0.5	0	0	1	0.97275	0.5	0	0	1	0.97275	0.5	0
<-24.7	>24.7	0	1	0.989796	0.5	0	0	1	0.989669	0.5	0	0	1	0.97275	0.5	0	0	1	0.97275	0.5	0	0	1	0.97275	0.5	0	0	1	0.97275	0.5	0
<-24.8	>24.8	0	1	0.989796	0.5	0	0	1	0.989669	0.5	0	0	1	0.97275	0.5	0	0	1	0.97275	0.5	0	0	1	0.97275	0.5	0	0	1	0.97275	0.5	0
<-24.9	>24.9	0	1	0.989796	0.5	0	0	1	0.989669	0.5	0	0	1	0.97275	0.5	0	0	1	0.97275	0.5	0	0	1	0.97275	0.5	0	0	1	0.97275	0.5	0
<-25	>25	0	1	0.989796	0.5	0	0	1	0.989669	0.5	0	0	1	0.97275	0.5	0	0	1	0.97275	0.5	0	0	1	0.97275	0.5	0	0	1	0.97275	0.5	0

## Sheet: P1-vs-P9
Variation of sensitivity, specificity, accuracy, balanced accuracy, and precision as a function of the LR threshold for the P1-vs-P9 comparison, based on the differential analysis results obtained with the main dataset (PXD001819) using the six quantification approaches.
LR threshold		MQ-I					MQ-L					PD-I					PD-nI					PD-A					PD-nA
		Sens.	Spec.	Acc.	Bal. acc	Prec.	Sens.	Spec.	Acc.	Bal. acc	Prec.	Sens.	Spec.	Acc.	Bal. acc	Prec.	Sens.	Spec.	Acc.	Bal. acc	Prec.	Sens.	Spec.	Acc.	Bal. acc	Prec.	Sens.	Spec.	Acc.	Bal. acc	Prec.
<-0	>0	0.5	0.927984	0.907843	0.713992	0.255319	0.5	0.907388	0.888008	0.703694	0.212389	0.645833	0.899153	0.889251	0.772493	0.206667	0.729167	0.778814	0.776873	0.75399	0.118243	0.791667	0.520339	0.530945	0.656003	0.0629139	0.708333	0.719492	0.719055	0.713912	0.0931507
<-0.1	>0.1	0.5	0.927984	0.907843	0.713992	0.255319	0.5	0.907388	0.888008	0.703694	0.212389	0.645833	0.899153	0.889251	0.772493	0.206667	0.729167	0.783898	0.781759	0.756532	0.12069	0.791667	0.522034	0.532573	0.65685	0.0631229	0.708333	0.729661	0.728827	0.718997	0.0963173
<-0.2	>0.2	0.5	0.927984	0.907843	0.713992	0.255319	0.5	0.907388	0.888008	0.703694	0.212389	0.645833	0.899153	0.889251	0.772493	0.206667	0.729167	0.783898	0.781759	0.756532	0.12069	0.791667	0.522034	0.532573	0.65685	0.0631229	0.708333	0.729661	0.728827	0.718997	0.0963173
<-0.3	>0.3	0.5	0.929012	0.908824	0.714506	0.258065	0.5	0.913632	0.893954	0.706816	0.224299	0.645833	0.905085	0.894951	0.775459	0.216783	0.729167	0.812712	0.809446	0.770939	0.136719	0.791667	0.548305	0.557818	0.669986	0.0665499	0.708333	0.791525	0.788274	0.749929	0.121429
<-0.4	>0.4	0.5	0.933128	0.912745	0.716564	0.269663	0.5	0.933403	0.912785	0.716701	0.272727	0.645833	0.919492	0.908795	0.782662	0.246032	0.729167	0.866102	0.860749	0.797634	0.181347	0.791667	0.645763	0.651466	0.718715	0.0833333	0.708333	0.85	0.844463	0.779167	0.161137
<-0.5	>0.5	0.5	0.936214	0.915686	0.718107	0.27907	0.5	0.941727	0.920714	0.720864	0.3	0.645833	0.933051	0.921824	0.789442	0.281818	0.729167	0.898305	0.891694	0.813736	0.225806	0.791667	0.767797	0.76873	0.779732	0.121795	0.708333	0.899153	0.891694	0.803743	0.222222
<-0.6	>0.6	0.5	0.942387	0.921569	0.721193	0.3	0.5	0.947971	0.92666	0.723985	0.324324	0.645833	0.94661	0.934853	0.796222	0.329787	0.729167	0.922881	0.915309	0.826024	0.277778	0.791667	0.848305	0.846091	0.819986	0.175115	0.708333	0.926271	0.917752	0.817302	0.280992
<-0.7	>0.7	0.5	0.94856	0.927451	0.72428	0.324324	0.5	0.957336	0.93558	0.728668	0.369231	0.645833	0.954237	0.942182	0.800035	0.364706	0.729167	0.936441	0.928339	0.832804	0.318182	0.791667	0.894068	0.890065	0.842867	0.233129	0.708333	0.944915	0.935668	0.826624	0.343434
<-0.8	>0.8	0.5	0.954733	0.933333	0.727366	0.352941	0.5	0.966701	0.9445	0.733351	0.428571	0.645833	0.957627	0.94544	0.80173	0.382716	0.729167	0.947458	0.938925	0.838312	0.360825	0.791667	0.924576	0.919381	0.858121	0.299213	0.708333	0.95678	0.947068	0.832556	0.4
<-0.9	>0.9	0.5	0.960905	0.939216	0.730453	0.387097	0.5	0.968783	0.946482	0.734391	0.444444	0.645833	0.967797	0.955212	0.806815	0.449275	0.729167	0.955932	0.947068	0.842549	0.402299	0.791667	0.938983	0.933225	0.865325	0.345455	0.708333	0.966102	0.956026	0.837218	0.459459
<-1	>1	0.5	0.962963	0.941176	0.731481	0.4	0.5	0.973985	0.951437	0.736993	0.489796	0.645833	0.970339	0.957655	0.808086	0.469697	0.729167	0.966102	0.95684	0.847634	0.466667	0.791667	0.95339	0.947068	0.872528	0.408602	0.708333	0.967797	0.957655	0.838065	0.472222
<-1.1	>1.1	0.5	0.963992	0.942157	0.731996	0.40678	0.5	0.973985	0.951437	0.736993	0.489796	0.645833	0.973729	0.960912	0.809781	0.5	0.729167	0.970339	0.960912	0.849753	0.5	0.791667	0.959322	0.952769	0.875494	0.44186	0.708333	0.973729	0.963355	0.841031	0.523077
<-1.2	>1.2	0.5	0.967078	0.945098	0.733539	0.428571	0.5	0.975026	0.952428	0.737513	0.5	0.645833	0.977119	0.964169	0.811476	0.534483	0.729167	0.975424	0.965798	0.852295	0.546875	0.791667	0.964407	0.957655	0.878037	0.475	0.6875	0.977966	0.966612	0.832733	0.559322
<-1.3	>1.3	0.5	0.968107	0.946078	0.734053	0.436364	0.5	0.977107	0.95441	0.738554	0.521739	0.645833	0.978814	0.965798	0.812323	0.553571	0.729167	0.979661	0.96987	0.854414	0.59322	0.791667	0.970339	0.963355	0.881003	0.520548	0.6875	0.981356	0.96987	0.834428	0.6
<-1.4	>1.4	0.5	0.970165	0.948039	0.735082	0.45283	0.5	0.977107	0.95441	0.738554	0.521739	0.645833	0.982203	0.969055	0.814018	0.596154	0.708333	0.983051	0.972313	0.845692	0.62963	0.791667	0.972034	0.964984	0.88185	0.535211	0.6875	0.983898	0.972313	0.835699	0.634615
<-1.5	>1.5	0.5	0.97428	0.951961	0.73714	0.489796	0.5	0.977107	0.95441	0.738554	0.521739	0.645833	0.983051	0.96987	0.814442	0.607843	0.708333	0.984746	0.973941	0.84654	0.653846	0.791667	0.974576	0.967427	0.883121	0.558824	0.6875	0.984746	0.973127	0.836123	0.647059
<-1.6	>1.6	0.5	0.97428	0.951961	0.73714	0.489796	0.5	0.977107	0.95441	0.738554	0.521739	0.625	0.986441	0.972313	0.80572	0.652174	0.708333	0.985593	0.974756	0.846963	0.666667	0.770833	0.977119	0.969055	0.873976	0.578125	0.6875	0.984746	0.973127	0.836123	0.647059
<-1.7	>1.7	0.5	0.976337	0.953922	0.738169	0.510638	0.5	0.977107	0.95441	0.738554	0.521739	0.625	0.988136	0.973941	0.806568	0.681818	0.708333	0.988136	0.977199	0.848234	0.708333	0.770833	0.981356	0.973127	0.876095	0.627119	0.6875	0.986441	0.974756	0.83697	0.673469
<-1.8	>1.8	0.5	0.978395	0.955882	0.739198	0.533333	0.5	0.977107	0.95441	0.738554	0.521739	0.625	0.988136	0.973941	0.806568	0.681818	0.708333	0.988983	0.978013	0.848658	0.723404	0.770833	0.983051	0.974756	0.876942	0.649123	0.6875	0.986441	0.974756	0.83697	0.673469
<-1.9	>1.9	0.5	0.978395	0.955882	0.739198	0.533333	0.5	0.977107	0.95441	0.738554	0.521739	0.625	0.988983	0.974756	0.806992	0.697674	0.708333	0.989831	0.978827	0.849082	0.73913	0.770833	0.983898	0.97557	0.877366	0.660714	0.6875	0.986441	0.974756	0.83697	0.673469
<-2	>2	0.5	0.978395	0.955882	0.739198	0.533333	0.5	0.977107	0.95441	0.738554	0.521739	0.625	0.989831	0.97557	0.807415	0.714286	0.708333	0.989831	0.978827	0.849082	0.73913	0.770833	0.984746	0.976384	0.87779	0.672727	0.6875	0.988136	0.976384	0.837818	0.702128
<-2.1	>2.1	0.5	0.979424	0.956863	0.739712	0.545455	0.5	0.977107	0.95441	0.738554	0.521739	0.625	0.989831	0.97557	0.807415	0.714286	0.708333	0.989831	0.978827	0.849082	0.73913	0.770833	0.985593	0.977199	0.878213	0.685185	0.6875	0.988983	0.977199	0.838242	0.717391
<-2.2	>2.2	0.5	0.979424	0.956863	0.739712	0.545455	0.5	0.977107	0.95441	0.738554	0.521739	0.625	0.989831	0.97557	0.807415	0.714286	0.708333	0.989831	0.978827	0.849082	0.73913	0.770833	0.985593	0.977199	0.878213	0.685185	0.6875	0.988983	0.977199	0.838242	0.717391
<-2.3	>2.3	0.5	0.980453	0.957843	0.740226	0.55814	0.5	0.977107	0.95441	0.738554	0.521739	0.625	0.989831	0.97557	0.807415	0.714286	0.708333	0.989831	0.978827	0.849082	0.73913	0.770833	0.985593	0.977199	0.878213	0.685185	0.6875	0.989831	0.978013	0.838665	0.733333
<-2.4	>2.4	0.5	0.980453	0.957843	0.740226	0.55814	0.5	0.977107	0.95441	0.738554	0.521739	0.625	0.989831	0.97557	0.807415	0.714286	0.708333	0.989831	0.978827	0.849082	0.73913	0.770833	0.987288	0.978827	0.879061	0.711538	0.6875	0.990678	0.978827	0.839089	0.75
<-2.5	>2.5	0.5	0.980453	0.957843	0.740226	0.55814	0.5	0.977107	0.95441	0.738554	0.521739	0.625	0.989831	0.97557	0.807415	0.714286	0.6875	0.989831	0.978013	0.838665	0.733333	0.770833	0.987288	0.978827	0.879061	0.711538	0.6875	0.991525	0.979642	0.839513	0.767442
<-2.6	>2.6	0.5	0.980453	0.957843	0.740226	0.55814	0.5	0.977107	0.95441	0.738554	0.521739	0.604167	0.989831	0.974756	0.796999	0.707317	0.6875	0.989831	0.978013	0.838665	0.733333	0.770833	0.987288	0.978827	0.879061	0.711538	0.6875	0.991525	0.979642	0.839513	0.767442
<-2.7	>2.7	0.5	0.980453	0.957843	0.740226	0.55814	0.5	0.977107	0.95441	0.738554	0.521739	0.604167	0.989831	0.974756	0.796999	0.707317	0.6875	0.989831	0.978013	0.838665	0.733333	0.770833	0.988136	0.979642	0.879484	0.72549	0.666667	0.991525	0.978827	0.829096	0.761905
<-2.8	>2.8	0.5	0.980453	0.957843	0.740226	0.55814	0.5	0.977107	0.95441	0.738554	0.521739	0.604167	0.989831	0.974756	0.796999	0.707317	0.6875	0.989831	0.978013	0.838665	0.733333	0.770833	0.988983	0.980456	0.879908	0.74	0.666667	0.991525	0.978827	0.829096	0.761905
<-2.9	>2.9	0.5	0.980453	0.957843	0.740226	0.55814	0.5	0.977107	0.95441	0.738554	0.521739	0.604167	0.989831	0.974756	0.796999	0.707317	0.6875	0.989831	0.978013	0.838665	0.733333	0.770833	0.989831	0.98127	0.880332	0.755102	0.666667	0.991525	0.978827	0.829096	0.761905
<-3	>3	0.5	0.980453	0.957843	0.740226	0.55814	0.5	0.977107	0.95441	0.738554	0.521739	0.604167	0.989831	0.974756	0.796999	0.707317	0.6875	0.989831	0.978013	0.838665	0.733333	0.770833	0.989831	0.98127	0.880332	0.755102	0.666667	0.991525	0.978827	0.829096	0.761905
<-3.1	>3.1	0.5	0.980453	0.957843	0.740226	0.55814	0.5	0.977107	0.95441	0.738554	0.521739	0.604167	0.989831	0.974756	0.796999	0.707317	0.6875	0.989831	0.978013	0.838665	0.733333	0.75	0.989831	0.980456	0.869915	0.75	0.666667	0.991525	0.978827	0.829096	0.761905
<-3.2	>3.2	0.5	0.980453	0.957843	0.740226	0.55814	0.5	0.977107	0.95441	0.738554	0.521739	0.604167	0.989831	0.974756	0.796999	0.707317	0.666667	0.989831	0.977199	0.828249	0.727273	0.75	0.989831	0.980456	0.869915	0.75	0.666667	0.991525	0.978827	0.829096	0.761905
<-3.3	>3.3	0.5	0.980453	0.957843	0.740226	0.55814	0.5	0.977107	0.95441	0.738554	0.521739	0.583333	0.990678	0.974756	0.787006	0.717949	0.666667	0.989831	0.977199	0.828249	0.727273	0.75	0.989831	0.980456	0.869915	0.75	0.645833	0.991525	0.978013	0.818679	0.756098
<-3.4	>3.4	0.5	0.980453	0.957843	0.740226	0.55814	0.5	0.977107	0.95441	0.738554	0.521739	0.583333	0.990678	0.974756	0.787006	0.717949	0.666667	0.991525	0.978827	0.829096	0.761905	0.75	0.989831	0.980456	0.869915	0.75	0.645833	0.99322	0.979642	0.819527	0.794872
<-3.5	>3.5	0.5	0.980453	0.957843	0.740226	0.55814	0.5	0.977107	0.95441	0.738554	0.521739	0.583333	0.991525	0.97557	0.787429	0.736842	0.666667	0.992373	0.979642	0.82952	0.780488	0.75	0.989831	0.980456	0.869915	0.75	0.645833	0.99322	0.979642	0.819527	0.794872
<-3.6	>3.6	0.5	0.980453	0.957843	0.740226	0.55814	0.5	0.977107	0.95441	0.738554	0.521739	0.583333	0.992373	0.976384	0.787853	0.756757	0.666667	0.992373	0.979642	0.82952	0.780488	0.75	0.989831	0.980456	0.869915	0.75	0.645833	0.99322	0.979642	0.819527	0.794872
<-3.7	>3.7	0.5	0.980453	0.957843	0.740226	0.55814	0.5	0.977107	0.95441	0.738554	0.521739	0.583333	0.992373	0.976384	0.787853	0.756757	0.666667	0.992373	0.979642	0.82952	0.780488	0.75	0.990678	0.98127	0.870339	0.765957	0.645833	0.99322	0.979642	0.819527	0.794872
<-3.8	>3.8	0.5	0.980453	0.957843	0.740226	0.55814	0.5	0.977107	0.95441	0.738554	0.521739	0.583333	0.992373	0.976384	0.787853	0.756757	0.666667	0.992373	0.979642	0.82952	0.780488	0.729167	0.991525	0.98127	0.860346	0.777778	0.645833	0.99322	0.979642	0.819527	0.794872
<-3.9	>3.9	0.5	0.980453	0.957843	0.740226	0.55814	0.5	0.977107	0.95441	0.738554	0.521739	0.583333	0.992373	0.976384	0.787853	0.756757	0.666667	0.992373	0.979642	0.82952	0.780488	0.729167	0.992373	0.982085	0.86077	0.795455	0.645833	0.99322	0.979642	0.819527	0.794872
<-4	>4	0.5	0.980453	0.957843	0.740226	0.55814	0.5	0.977107	0.95441	0.738554	0.521739	0.583333	0.992373	0.976384	0.787853	0.756757	0.666667	0.992373	0.979642	0.82952	0.780488	0.729167	0.992373	0.982085	0.86077	0.795455	0.625	0.99322	0.978827	0.80911	0.789474
<-4.1	>4.1	0.5	0.980453	0.957843	0.740226	0.55814	0.5	0.977107	0.95441	0.738554	0.521739	0.583333	0.992373	0.976384	0.787853	0.756757	0.666667	0.992373	0.979642	0.82952	0.780488	0.729167	0.992373	0.982085	0.86077	0.795455	0.625	0.99322	0.978827	0.80911	0.789474
<-4.2	>4.2	0.479167	0.980453	0.956863	0.72981	0.547619	0.5	0.977107	0.95441	0.738554	0.521739	0.583333	0.992373	0.976384	0.787853	0.756757	0.645833	0.992373	0.978827	0.819103	0.775	0.729167	0.992373	0.982085	0.86077	0.795455	0.625	0.99322	0.978827	0.80911	0.789474
<-4.3	>4.3	0.479167	0.980453	0.956863	0.72981	0.547619	0.5	0.977107	0.95441	0.738554	0.521739	0.5625	0.992373	0.97557	0.777436	0.75	0.645833	0.992373	0.978827	0.819103	0.775	0.729167	0.992373	0.982085	0.86077	0.795455	0.625	0.99322	0.978827	0.80911	0.789474
<-4.4	>4.4	0.479167	0.980453	0.956863	0.72981	0.547619	0.5	0.977107	0.95441	0.738554	0.521739	0.5625	0.992373	0.97557	0.777436	0.75	0.645833	0.992373	0.978827	0.819103	0.775	0.708333	0.992373	0.98127	0.850353	0.790698	0.625	0.99322	0.978827	0.80911	0.789474
<-4.5	>4.5	0.479167	0.980453	0.956863	0.72981	0.547619	0.5	0.977107	0.95441	0.738554	0.521739	0.5625	0.992373	0.97557	0.777436	0.75	0.625	0.992373	0.978013	0.808686	0.769231	0.708333	0.992373	0.98127	0.850353	0.790698	0.625	0.99322	0.978827	0.80911	0.789474
<-4.6	>4.6	0.479167	0.980453	0.956863	0.72981	0.547619	0.5	0.977107	0.95441	0.738554	0.521739	0.541667	0.992373	0.974756	0.76702	0.742857	0.625	0.992373	0.978013	0.808686	0.769231	0.708333	0.992373	0.98127	0.850353	0.790698	0.625	0.99322	0.978827	0.80911	0.789474
<-4.7	>4.7	0.479167	0.980453	0.956863	0.72981	0.547619	0.5	0.977107	0.95441	0.738554	0.521739	0.541667	0.992373	0.974756	0.76702	0.742857	0.625	0.992373	0.978013	0.808686	0.769231	0.708333	0.992373	0.98127	0.850353	0.790698	0.625	0.99322	0.978827	0.80911	0.789474
<-4.8	>4.8	0.479167	0.980453	0.956863	0.72981	0.547619	0.5	0.977107	0.95441	0.738554	0.521739	0.541667	0.992373	0.974756	0.76702	0.742857	0.625	0.992373	0.978013	0.808686	0.769231	0.708333	0.992373	0.98127	0.850353	0.790698	0.625	0.99322	0.978827	0.80911	0.789474
<-4.9	>4.9	0.479167	0.980453	0.956863	0.72981	0.547619	0.479167	0.977107	0.953419	0.728137	0.511111	0.541667	0.992373	0.974756	0.76702	0.742857	0.625	0.992373	0.978013	0.808686	0.769231	0.708333	0.992373	0.98127	0.850353	0.790698	0.625	0.99322	0.978827	0.80911	0.789474
<-5	>5	0.479167	0.980453	0.956863	0.72981	0.547619	0.479167	0.977107	0.953419	0.728137	0.511111	0.541667	0.992373	0.974756	0.76702	0.742857	0.625	0.992373	0.978013	0.808686	0.769231	0.708333	0.992373	0.98127	0.850353	0.790698	0.625	0.99322	0.978827	0.80911	0.789474
<-5.1	>5.1	0.479167	0.980453	0.956863	0.72981	0.547619	0.479167	0.977107	0.953419	0.728137	0.511111	0.541667	0.992373	0.974756	0.76702	0.742857	0.625	0.992373	0.978013	0.808686	0.769231	0.708333	0.992373	0.98127	0.850353	0.790698	0.625	0.99322	0.978827	0.80911	0.789474
<-5.2	>5.2	0.479167	0.980453	0.956863	0.72981	0.547619	0.479167	0.977107	0.953419	0.728137	0.511111	0.541667	0.992373	0.974756	0.76702	0.742857	0.604167	0.992373	0.977199	0.79827	0.763158	0.708333	0.992373	0.98127	0.850353	0.790698	0.583333	0.99322	0.977199	0.788277	0.777778
<-5.3	>5.3	0.458333	0.980453	0.955882	0.719393	0.536585	0.479167	0.977107	0.953419	0.728137	0.511111	0.520833	0.992373	0.973941	0.756603	0.735294	0.604167	0.992373	0.977199	0.79827	0.763158	0.708333	0.992373	0.98127	0.850353	0.790698	0.5625	0.99322	0.976384	0.77786	0.771429
<-5.4	>5.4	0.458333	0.980453	0.955882	0.719393	0.536585	0.479167	0.977107	0.953419	0.728137	0.511111	0.520833	0.992373	0.973941	0.756603	0.735294	0.604167	0.992373	0.977199	0.79827	0.763158	0.708333	0.992373	0.98127	0.850353	0.790698	0.5625	0.99322	0.976384	0.77786	0.771429
<-5.5	>5.5	0.458333	0.980453	0.955882	0.719393	0.536585	0.479167	0.977107	0.953419	0.728137	0.511111	0.520833	0.992373	0.973941	0.756603	0.735294	0.604167	0.992373	0.977199	0.79827	0.763158	0.708333	0.992373	0.98127	0.850353	0.790698	0.5625	0.99322	0.976384	0.77786	0.771429
<-5.6	>5.6	0.458333	0.980453	0.955882	0.719393	0.536585	0.479167	0.977107	0.953419	0.728137	0.511111	0.520833	0.992373	0.973941	0.756603	0.735294	0.604167	0.992373	0.977199	0.79827	0.763158	0.6875	0.992373	0.980456	0.839936	0.785714	0.5625	0.99322	0.976384	0.77786	0.771429
<-5.7	>5.7	0.458333	0.980453	0.955882	0.719393	0.536585	0.479167	0.977107	0.953419	0.728137	0.511111	0.520833	0.992373	0.973941	0.756603	0.735294	0.604167	0.992373	0.977199	0.79827	0.763158	0.666667	0.992373	0.979642	0.82952	0.780488	0.5625	0.99322	0.976384	0.77786	0.771429
<-5.8	>5.8	0.458333	0.980453	0.955882	0.719393	0.536585	0.479167	0.977107	0.953419	0.728137	0.511111	0.5	0.992373	0.973127	0.746186	0.727273	0.5625	0.992373	0.97557	0.777436	0.75	0.645833	0.992373	0.978827	0.819103	0.775	0.5625	0.99322	0.976384	0.77786	0.771429
<-5.9	>5.9	0.458333	0.980453	0.955882	0.719393	0.536585	0.479167	0.977107	0.953419	0.728137	0.511111	0.479167	0.992373	0.972313	0.73577	0.71875	0.5625	0.992373	0.97557	0.777436	0.75	0.645833	0.992373	0.978827	0.819103	0.775	0.541667	0.99322	0.97557	0.767444	0.764706
<-6	>6	0.458333	0.980453	0.955882	0.719393	0.536585	0.479167	0.977107	0.953419	0.728137	0.511111	0.479167	0.992373	0.972313	0.73577	0.71875	0.541667	0.992373	0.974756	0.76702	0.742857	0.645833	0.992373	0.978827	0.819103	0.775	0.520833	0.99322	0.974756	0.757027	0.757576
<-6.1	>6.1	0.458333	0.980453	0.955882	0.719393	0.536585	0.479167	0.977107	0.953419	0.728137	0.511111	0.479167	0.992373	0.972313	0.73577	0.71875	0.520833	0.992373	0.973941	0.756603	0.735294	0.645833	0.992373	0.978827	0.819103	0.775	0.5	0.99322	0.973941	0.74661	0.75
<-6.2	>6.2	0.458333	0.980453	0.955882	0.719393	0.536585	0.479167	0.977107	0.953419	0.728137	0.511111	0.458333	0.992373	0.971498	0.725353	0.709677	0.520833	0.992373	0.973941	0.756603	0.735294	0.645833	0.992373	0.978827	0.819103	0.775	0.5	0.99322	0.973941	0.74661	0.75
<-6.3	>6.3	0.458333	0.980453	0.955882	0.719393	0.536585	0.479167	0.977107	0.953419	0.728137	0.511111	0.458333	0.992373	0.971498	0.725353	0.709677	0.479167	0.992373	0.972313	0.73577	0.71875	0.645833	0.992373	0.978827	0.819103	0.775	0.5	0.99322	0.973941	0.74661	0.75
<-6.4	>6.4	0.4375	0.980453	0.954902	0.708976	0.525	0.479167	0.977107	0.953419	0.728137	0.511111	0.4375	0.992373	0.970684	0.714936	0.7	0.4375	0.992373	0.970684	0.714936	0.7	0.604167	0.992373	0.977199	0.79827	0.763158	0.479167	0.99322	0.973127	0.736194	0.741935
<-6.5	>6.5	0.416667	0.980453	0.953922	0.69856	0.512821	0.458333	0.977107	0.952428	0.71772	0.5	0.416667	0.992373	0.96987	0.70452	0.689655	0.4375	0.992373	0.970684	0.714936	0.7	0.604167	0.992373	0.977199	0.79827	0.763158	0.458333	0.99322	0.972313	0.725777	0.733333
<-6.6	>6.6	0.416667	0.980453	0.953922	0.69856	0.512821	0.458333	0.977107	0.952428	0.71772	0.5	0.395833	0.992373	0.969055	0.694103	0.678571	0.4375	0.992373	0.970684	0.714936	0.7	0.583333	0.992373	0.976384	0.787853	0.756757	0.416667	0.99322	0.970684	0.704944	0.714286
<-6.7	>6.7	0.416667	0.980453	0.953922	0.69856	0.512821	0.458333	0.977107	0.952428	0.71772	0.5	0.395833	0.992373	0.969055	0.694103	0.678571	0.4375	0.992373	0.970684	0.714936	0.7	0.583333	0.992373	0.976384	0.787853	0.756757	0.416667	0.99322	0.970684	0.704944	0.714286
<-6.8	>6.8	0.395833	0.980453	0.952941	0.688143	0.5	0.458333	0.977107	0.952428	0.71772	0.5	0.395833	0.992373	0.969055	0.694103	0.678571	0.416667	0.992373	0.96987	0.70452	0.689655	0.5625	0.992373	0.97557	0.777436	0.75	0.395833	0.99322	0.96987	0.694527	0.703704
<-6.9	>6.9	0.395833	0.980453	0.952941	0.688143	0.5	0.458333	0.977107	0.952428	0.71772	0.5	0.375	0.99322	0.969055	0.68411	0.692308	0.416667	0.992373	0.96987	0.70452	0.689655	0.5625	0.992373	0.97557	0.777436	0.75	0.375	0.99322	0.969055	0.68411	0.692308
<-7	>7	0.395833	0.980453	0.952941	0.688143	0.5	0.458333	0.977107	0.952428	0.71772	0.5	0.375	0.99322	0.969055	0.68411	0.692308	0.395833	0.99322	0.96987	0.694527	0.703704	0.5	0.992373	0.973127	0.746186	0.727273	0.375	0.99322	0.969055	0.68411	0.692308
<-7.1	>7.1	0.395833	0.980453	0.952941	0.688143	0.5	0.458333	0.977107	0.952428	0.71772	0.5	0.354167	0.99322	0.968241	0.673694	0.68	0.395833	0.99322	0.96987	0.694527	0.703704	0.5	0.992373	0.973127	0.746186	0.727273	0.375	0.99322	0.969055	0.68411	0.692308
<-7.2	>7.2	0.395833	0.980453	0.952941	0.688143	0.5	0.458333	0.977107	0.952428	0.71772	0.5	0.354167	0.99322	0.968241	0.673694	0.68	0.395833	0.99322	0.96987	0.694527	0.703704	0.479167	0.992373	0.972313	0.73577	0.71875	0.375	0.99322	0.969055	0.68411	0.692308
<-7.3	>7.3	0.395833	0.980453	0.952941	0.688143	0.5	0.458333	0.977107	0.952428	0.71772	0.5	0.354167	0.99322	0.968241	0.673694	0.68	0.395833	0.99322	0.96987	0.694527	0.703704	0.479167	0.992373	0.972313	0.73577	0.71875	0.354167	0.99322	0.968241	0.673694	0.68
<-7.4	>7.4	0.395833	0.980453	0.952941	0.688143	0.5	0.458333	0.977107	0.952428	0.71772	0.5	0.354167	0.99322	0.968241	0.673694	0.68	0.395833	0.99322	0.96987	0.694527	0.703704	0.458333	0.992373	0.971498	0.725353	0.709677	0.354167	0.99322	0.968241	0.673694	0.68
<-7.5	>7.5	0.395833	0.980453	0.952941	0.688143	0.5	0.4375	0.977107	0.951437	0.707304	0.488372	0.354167	0.99322	0.968241	0.673694	0.68	0.354167	0.99322	0.968241	0.673694	0.68	0.458333	0.992373	0.971498	0.725353	0.709677	0.354167	0.99322	0.968241	0.673694	0.68
<-7.6	>7.6	0.395833	0.980453	0.952941	0.688143	0.5	0.4375	0.977107	0.951437	0.707304	0.488372	0.333333	0.99322	0.967427	0.663277	0.666667	0.354167	0.99322	0.968241	0.673694	0.68	0.458333	0.992373	0.971498	0.725353	0.709677	0.354167	0.99322	0.968241	0.673694	0.68
<-7.7	>7.7	0.395833	0.980453	0.952941	0.688143	0.5	0.4375	0.977107	0.951437	0.707304	0.488372	0.3125	0.994068	0.967427	0.653284	0.681818	0.354167	0.99322	0.968241	0.673694	0.68	0.4375	0.992373	0.970684	0.714936	0.7	0.333333	0.99322	0.967427	0.663277	0.666667
<-7.8	>7.8	0.395833	0.980453	0.952941	0.688143	0.5	0.4375	0.977107	0.951437	0.707304	0.488372	0.3125	0.994068	0.967427	0.653284	0.681818	0.3125	0.994068	0.967427	0.653284	0.681818	0.4375	0.992373	0.970684	0.714936	0.7	0.333333	0.99322	0.967427	0.663277	0.666667
<-7.9	>7.9	0.395833	0.980453	0.952941	0.688143	0.5	0.4375	0.977107	0.951437	0.707304	0.488372	0.270833	0.995763	0.967427	0.633298	0.722222	0.291667	0.994915	0.967427	0.643291	0.7	0.4375	0.992373	0.970684	0.714936	0.7	0.333333	0.99322	0.967427	0.663277	0.666667
<-8	>8	0.395833	0.980453	0.952941	0.688143	0.5	0.4375	0.977107	0.951437	0.707304	0.488372	0.270833	0.995763	0.967427	0.633298	0.722222	0.291667	0.995763	0.968241	0.643715	0.736842	0.416667	0.992373	0.96987	0.70452	0.689655	0.333333	0.99322	0.967427	0.663277	0.666667
<-8.1	>8.1	0.395833	0.980453	0.952941	0.688143	0.5	0.4375	0.977107	0.951437	0.707304	0.488372	0.270833	0.995763	0.967427	0.633298	0.722222	0.270833	0.995763	0.967427	0.633298	0.722222	0.416667	0.992373	0.96987	0.70452	0.689655	0.3125	0.99322	0.966612	0.65286	0.652174
<-8.2	>8.2	0.395833	0.980453	0.952941	0.688143	0.5	0.4375	0.977107	0.951437	0.707304	0.488372	0.25	0.99661	0.967427	0.623305	0.75	0.25	0.99661	0.967427	0.623305	0.75	0.395833	0.992373	0.969055	0.694103	0.678571	0.3125	0.99322	0.966612	0.65286	0.652174
<-8.3	>8.3	0.375	0.980453	0.951961	0.677726	0.486486	0.4375	0.977107	0.951437	0.707304	0.488372	0.229167	0.99661	0.966612	0.612888	0.733333	0.25	0.99661	0.967427	0.623305	0.75	0.395833	0.992373	0.969055	0.694103	0.678571	0.3125	0.99322	0.966612	0.65286	0.652174
<-8.4	>8.4	0.375	0.980453	0.951961	0.677726	0.486486	0.4375	0.977107	0.951437	0.707304	0.488372	0.229167	0.99661	0.966612	0.612888	0.733333	0.229167	0.99661	0.966612	0.612888	0.733333	0.395833	0.992373	0.969055	0.694103	0.678571	0.3125	0.99322	0.966612	0.65286	0.652174
<-8.5	>8.5	0.375	0.980453	0.951961	0.677726	0.486486	0.4375	0.977107	0.951437	0.707304	0.488372	0.229167	0.99661	0.966612	0.612888	0.733333	0.208333	0.99661	0.965798	0.602472	0.714286	0.395833	0.992373	0.969055	0.694103	0.678571	0.291667	0.99322	0.965798	0.642444	0.636364
<-8.6	>8.6	0.375	0.980453	0.951961	0.677726	0.486486	0.4375	0.977107	0.951437	0.707304	0.488372	0.229167	0.99661	0.966612	0.612888	0.733333	0.208333	0.99661	0.965798	0.602472	0.714286	0.375	0.992373	0.968241	0.683686	0.666667	0.291667	0.99322	0.965798	0.642444	0.636364
<-8.7	>8.7	0.375	0.980453	0.951961	0.677726	0.486486	0.4375	0.977107	0.951437	0.707304	0.488372	0.208333	0.99661	0.965798	0.602472	0.714286	0.208333	0.99661	0.965798	0.602472	0.714286	0.375	0.992373	0.968241	0.683686	0.666667	0.291667	0.99322	0.965798	0.642444	0.636364
<-8.8	>8.8	0.375	0.980453	0.951961	0.677726	0.486486	0.4375	0.977107	0.951437	0.707304	0.488372	0.208333	0.99661	0.965798	0.602472	0.714286	0.208333	0.99661	0.965798	0.602472	0.714286	0.375	0.992373	0.968241	0.683686	0.666667	0.25	0.99322	0.964169	0.62161	0.6
<-8.9	>8.9	0.375	0.980453	0.951961	0.677726	0.486486	0.4375	0.977107	0.951437	0.707304	0.488372	0.208333	0.99661	0.965798	0.602472	0.714286	0.208333	0.99661	0.965798	0.602472	0.714286	0.354167	0.992373	0.967427	0.67327	0.653846	0.25	0.99322	0.964169	0.62161	0.6
<-9	>9	0.375	0.980453	0.951961	0.677726	0.486486	0.4375	0.977107	0.951437	0.707304	0.488372	0.208333	0.99661	0.965798	0.602472	0.714286	0.208333	0.99661	0.965798	0.602472	0.714286	0.354167	0.992373	0.967427	0.67327	0.653846	0.25	0.99322	0.964169	0.62161	0.6
<-9.1	>9.1	0.375	0.980453	0.951961	0.677726	0.486486	0.4375	0.977107	0.951437	0.707304	0.488372	0.208333	0.99661	0.965798	0.602472	0.714286	0.208333	0.99661	0.965798	0.602472	0.714286	0.354167	0.992373	0.967427	0.67327	0.653846	0.25	0.99322	0.964169	0.62161	0.6
<-9.2	>9.2	0.375	0.980453	0.951961	0.677726	0.486486	0.4375	0.977107	0.951437	0.707304	0.488372	0.208333	0.99661	0.965798	0.602472	0.714286	0.208333	0.99661	0.965798	0.602472	0.714286	0.333333	0.992373	0.966612	0.662853	0.64	0.25	0.99322	0.964169	0.62161	0.6
<-9.3	>9.3	0.375	0.981481	0.952941	0.678241	0.5	0.4375	0.978148	0.952428	0.707824	0.5	0.208333	0.99661	0.965798	0.602472	0.714286	0.208333	0.99661	0.965798	0.602472	0.714286	0.3125	0.992373	0.965798	0.652436	0.625	0.229167	0.99322	0.963355	0.611194	0.578947
<-9.4	>9.4	0.375	0.981481	0.952941	0.678241	0.5	0.4375	0.978148	0.952428	0.707824	0.5	0.208333	0.99661	0.965798	0.602472	0.714286	0.208333	0.99661	0.965798	0.602472	0.714286	0.291667	0.992373	0.964984	0.64202	0.608696	0.208333	0.99322	0.962541	0.600777	0.555556
<-9.5	>9.5	0.375	0.981481	0.952941	0.678241	0.5	0.4375	0.978148	0.952428	0.707824	0.5	0.208333	0.997458	0.966612	0.602895	0.769231	0.1875	0.99661	0.964984	0.592055	0.692308	0.291667	0.992373	0.964984	0.64202	0.608696	0.208333	0.99322	0.962541	0.600777	0.555556
<-9.6	>9.6	0.375	0.981481	0.952941	0.678241	0.5	0.4375	0.978148	0.952428	0.707824	0.5	0.1875	0.997458	0.965798	0.592479	0.75	0.1875	0.99661	0.964984	0.592055	0.692308	0.270833	0.992373	0.964169	0.631603	0.590909	0.208333	0.99322	0.962541	0.600777	0.555556
<-9.7	>9.7	0.375	0.981481	0.952941	0.678241	0.5	0.4375	0.978148	0.952428	0.707824	0.5	0.1875	0.997458	0.965798	0.592479	0.75	0.1875	0.997458	0.965798	0.592479	0.75	0.25	0.992373	0.963355	0.621186	0.571429	0.208333	0.99322	0.962541	0.600777	0.555556
<-9.8	>9.8	0.375	0.981481	0.952941	0.678241	0.5	0.4375	0.978148	0.952428	0.707824	0.5	0.1875	0.998305	0.966612	0.592903	0.818182	0.1875	0.998305	0.966612	0.592903	0.818182	0.208333	0.992373	0.961726	0.600353	0.526316	0.208333	0.99322	0.962541	0.600777	0.555556
<-9.9	>9.9	0.375	0.981481	0.952941	0.678241	0.5	0.4375	0.978148	0.952428	0.707824	0.5	0.1875	0.998305	0.966612	0.592903	0.818182	0.1875	0.998305	0.966612	0.592903	0.818182	0.208333	0.992373	0.961726	0.600353	0.526316	0.208333	0.99322	0.962541	0.600777	0.555556
<-10	>10	0.375	0.981481	0.952941	0.678241	0.5	0.4375	0.978148	0.952428	0.707824	0.5	0.1875	0.998305	0.966612	0.592903	0.818182	0.1875	0.998305	0.966612	0.592903	0.818182	0.208333	0.992373	0.961726	0.600353	0.526316	0.208333	0.99322	0.962541	0.600777	0.555556
<-10.1	>10.1	0.375	0.981481	0.952941	0.678241	0.5	0.4375	0.978148	0.952428	0.707824	0.5	0.1875	0.998305	0.966612	0.592903	0.818182	0.1875	0.998305	0.966612	0.592903	0.818182	0.208333	0.992373	0.961726	0.600353	0.526316	0.208333	0.99322	0.962541	0.600777	0.555556
<-10.2	>10.2	0.375	0.981481	0.952941	0.678241	0.5	0.4375	0.978148	0.952428	0.707824	0.5	0.1875	0.998305	0.966612	0.592903	0.818182	0.1875	0.998305	0.966612	0.592903	0.818182	0.208333	0.992373	0.961726	0.600353	0.526316	0.208333	0.99322	0.962541	0.600777	0.555556
<-10.3	>10.3	0.375	0.981481	0.952941	0.678241	0.5	0.4375	0.978148	0.952428	0.707824	0.5	0.1875	0.999153	0.967427	0.593326	0.9	0.1875	0.999153	0.967427	0.593326	0.9	0.208333	0.992373	0.961726	0.600353	0.526316	0.208333	0.99322	0.962541	0.600777	0.555556
<-10.4	>10.4	0.375	0.981481	0.952941	0.678241	0.5	0.4375	0.978148	0.952428	0.707824	0.5	0.1875	0.999153	0.967427	0.593326	0.9	0.1875	0.999153	0.967427	0.593326	0.9	0.208333	0.992373	0.961726	0.600353	0.526316	0.208333	0.99322	0.962541	0.600777	0.555556
<-10.5	>10.5	0.375	0.981481	0.952941	0.678241	0.5	0.4375	0.979188	0.953419	0.708344	0.512195	0.1875	1	0.968241	0.59375	1	0.1875	1	0.968241	0.59375	1	0.208333	0.992373	0.961726	0.600353	0.526316	0.208333	0.99322	0.962541	0.600777	0.555556
<-10.6	>10.6	0.375	0.98251	0.953922	0.678755	0.514286	0.4375	0.979188	0.953419	0.708344	0.512195	0.1875	1	0.968241	0.59375	1	0.1875	1	0.968241	0.59375	1	0.208333	0.992373	0.961726	0.600353	0.526316	0.208333	0.99322	0.962541	0.600777	0.555556
<-10.7	>10.7	0.375	0.983539	0.954902	0.67927	0.529412	0.4375	0.980229	0.95441	0.708864	0.525	0.1875	1	0.968241	0.59375	1	0.1875	1	0.968241	0.59375	1	0.208333	0.992373	0.961726	0.600353	0.526316	0.208333	0.99322	0.962541	0.600777	0.555556
<-10.8	>10.8	0.375	0.983539	0.954902	0.67927	0.529412	0.4375	0.980229	0.95441	0.708864	0.525	0.1875	1	0.968241	0.59375	1	0.1875	1	0.968241	0.59375	1	0.208333	0.992373	0.961726	0.600353	0.526316	0.208333	0.99322	0.962541	0.600777	0.555556
<-10.9	>10.9	0.375	0.983539	0.954902	0.67927	0.529412	0.4375	0.980229	0.95441	0.708864	0.525	0.1875	1	0.968241	0.59375	1	0.1875	1	0.968241	0.59375	1	0.208333	0.992373	0.961726	0.600353	0.526316	0.208333	0.99322	0.962541	0.600777	0.555556
<-11	>11	0.375	0.983539	0.954902	0.67927	0.529412	0.4375	0.980229	0.95441	0.708864	0.525	0.1875	1	0.968241	0.59375	1	0.1875	1	0.968241	0.59375	1	0.208333	0.992373	0.961726	0.600353	0.526316	0.208333	0.99322	0.962541	0.600777	0.555556
<-11.1	>11.1	0.375	0.984568	0.955882	0.679784	0.545455	0.4375	0.98127	0.955401	0.709385	0.538462	0.1875	1	0.968241	0.59375	1	0.1875	1	0.968241	0.59375	1	0.208333	0.992373	0.961726	0.600353	0.526316	0.208333	0.99322	0.962541	0.600777	0.555556
<-11.2	>11.2	0.375	0.984568	0.955882	0.679784	0.545455	0.4375	0.98127	0.955401	0.709385	0.538462	0.1875	1	0.968241	0.59375	1	0.1875	1	0.968241	0.59375	1	0.208333	0.992373	0.961726	0.600353	0.526316	0.208333	0.99322	0.962541	0.600777	0.555556
<-11.3	>11.3	0.375	0.985597	0.956863	0.680298	0.5625	0.4375	0.98127	0.955401	0.709385	0.538462	0.1875	1	0.968241	0.59375	1	0.1875	1	0.968241	0.59375	1	0.208333	0.992373	0.961726	0.600353	0.526316	0.208333	0.99322	0.962541	0.600777	0.555556
<-11.4	>11.4	0.375	0.985597	0.956863	0.680298	0.5625	0.4375	0.98127	0.955401	0.709385	0.538462	0.1875	1	0.968241	0.59375	1	0.1875	1	0.968241	0.59375	1	0.208333	0.992373	0.961726	0.600353	0.526316	0.1875	0.99322	0.961726	0.59036	0.529412
<-11.5	>11.5	0.375	0.985597	0.956863	0.680298	0.5625	0.4375	0.983351	0.957384	0.710425	0.567568	0.1875	1	0.968241	0.59375	1	0.1875	1	0.968241	0.59375	1	0.208333	0.992373	0.961726	0.600353	0.526316	0.1875	0.99322	0.961726	0.59036	0.529412
<-11.6	>11.6	0.375	0.985597	0.956863	0.680298	0.5625	0.4375	0.985432	0.959366	0.711466	0.6	0.1875	1	0.968241	0.59375	1	0.1875	1	0.968241	0.59375	1	0.208333	0.992373	0.961726	0.600353	0.526316	0.1875	0.99322	0.961726	0.59036	0.529412
<-11.7	>11.7	0.375	0.989712	0.960784	0.682356	0.642857	0.416667	0.985432	0.958375	0.701049	0.588235	0.1875	1	0.968241	0.59375	1	0.1875	1	0.968241	0.59375	1	0.208333	0.992373	0.961726	0.600353	0.526316	0.1875	0.99322	0.961726	0.59036	0.529412
<-11.8	>11.8	0.375	0.989712	0.960784	0.682356	0.642857	0.416667	0.988554	0.961348	0.70261	0.645161	0.1875	1	0.968241	0.59375	1	0.1875	1	0.968241	0.59375	1	0.1875	0.992373	0.960912	0.589936	0.5	0.1875	0.99322	0.961726	0.59036	0.529412
<-11.9	>11.9	0.375	0.990741	0.961765	0.68287	0.666667	0.416667	0.989594	0.962339	0.70313	0.666667	0.166667	1	0.967427	0.583333	1	0.1875	1	0.968241	0.59375	1	0.1875	0.992373	0.960912	0.589936	0.5	0.1875	0.99322	0.961726	0.59036	0.529412
<-12	>12	0.375	0.990741	0.961765	0.68287	0.666667	0.416667	0.989594	0.962339	0.70313	0.666667	0.166667	1	0.967427	0.583333	1	0.166667	1	0.967427	0.583333	1	0.1875	0.992373	0.960912	0.589936	0.5	0.1875	0.99322	0.961726	0.59036	0.529412
<-12.1	>12.1	0.375	0.990741	0.961765	0.68287	0.666667	0.416667	0.989594	0.962339	0.70313	0.666667	0.166667	1	0.967427	0.583333	1	0.166667	1	0.967427	0.583333	1	0.1875	0.992373	0.960912	0.589936	0.5	0.1875	0.99322	0.961726	0.59036	0.529412
<-12.2	>12.2	0.375	0.99177	0.962745	0.683385	0.692308	0.416667	0.990635	0.96333	0.703651	0.689655	0.166667	1	0.967427	0.583333	1	0.166667	1	0.967427	0.583333	1	0.1875	0.992373	0.960912	0.589936	0.5	0.1875	0.99322	0.961726	0.59036	0.529412
<-12.3	>12.3	0.375	0.99177	0.962745	0.683385	0.692308	0.416667	0.990635	0.96333	0.703651	0.689655	0.145833	1	0.966612	0.572917	1	0.145833	1	0.966612	0.572917	1	0.1875	0.992373	0.960912	0.589936	0.5	0.1875	0.99322	0.961726	0.59036	0.529412
<-12.4	>12.4	0.375	0.992798	0.963725	0.683899	0.72	0.416667	0.991675	0.964321	0.704171	0.714286	0.145833	1	0.966612	0.572917	1	0.145833	1	0.966612	0.572917	1	0.1875	0.99322	0.961726	0.59036	0.529412	0.1875	0.99322	0.961726	0.59036	0.529412
<-12.5	>12.5	0.375	0.993827	0.964706	0.684414	0.75	0.416667	0.991675	0.964321	0.704171	0.714286	0.145833	1	0.966612	0.572917	1	0.145833	1	0.966612	0.572917	1	0.1875	0.99322	0.961726	0.59036	0.529412	0.1875	0.99322	0.961726	0.59036	0.529412
<-12.6	>12.6	0.375	0.995885	0.966667	0.685442	0.818182	0.416667	0.992716	0.965312	0.704691	0.740741	0.125	1	0.965798	0.5625	1	0.125	1	0.965798	0.5625	1	0.1875	0.99322	0.961726	0.59036	0.529412	0.1875	0.99322	0.961726	0.59036	0.529412
<-12.7	>12.7	0.375	0.996914	0.967647	0.685957	0.857143	0.416667	0.992716	0.965312	0.704691	0.740741	0.125	1	0.965798	0.5625	1	0.125	1	0.965798	0.5625	1	0.1875	0.99322	0.961726	0.59036	0.529412	0.1875	0.99322	0.961726	0.59036	0.529412
<-12.8	>12.8	0.375	0.996914	0.967647	0.685957	0.857143	0.416667	0.993757	0.966303	0.705212	0.769231	0.125	1	0.965798	0.5625	1	0.125	1	0.965798	0.5625	1	0.1875	0.99322	0.961726	0.59036	0.529412	0.1875	0.99322	0.961726	0.59036	0.529412
<-12.9	>12.9	0.375	0.997942	0.968627	0.686471	0.9	0.416667	0.994797	0.967294	0.705732	0.8	0.125	1	0.965798	0.5625	1	0.125	1	0.965798	0.5625	1	0.1875	0.99322	0.961726	0.59036	0.529412	0.1875	0.994068	0.962541	0.590784	0.5625
<-13	>13	0.375	0.997942	0.968627	0.686471	0.9	0.416667	0.994797	0.967294	0.705732	0.8	0.125	1	0.965798	0.5625	1	0.125	1	0.965798	0.5625	1	0.1875	0.994068	0.962541	0.590784	0.5625	0.1875	0.994068	0.962541	0.590784	0.5625
<-13.1	>13.1	0.375	0.997942	0.968627	0.686471	0.9	0.416667	0.994797	0.967294	0.705732	0.8	0.125	1	0.965798	0.5625	1	0.125	1	0.965798	0.5625	1	0.1875	0.994068	0.962541	0.590784	0.5625	0.1875	0.994915	0.963355	0.591208	0.6
<-13.2	>13.2	0.375	0.997942	0.968627	0.686471	0.9	0.416667	0.994797	0.967294	0.705732	0.8	0.125	1	0.965798	0.5625	1	0.125	1	0.965798	0.5625	1	0.1875	0.995763	0.964169	0.591631	0.642857	0.1875	0.994915	0.963355	0.591208	0.6
<-13.3	>13.3	0.375	0.997942	0.968627	0.686471	0.9	0.416667	0.994797	0.967294	0.705732	0.8	0.125	1	0.965798	0.5625	1	0.125	1	0.965798	0.5625	1	0.1875	0.995763	0.964169	0.591631	0.642857	0.1875	0.994915	0.963355	0.591208	0.6
<-13.4	>13.4	0.375	0.997942	0.968627	0.686471	0.9	0.416667	0.995838	0.968285	0.706252	0.833333	0.104167	1	0.964984	0.552083	1	0.104167	1	0.964984	0.552083	1	0.1875	0.995763	0.964169	0.591631	0.642857	0.1875	0.995763	0.964169	0.591631	0.642857
<-13.5	>13.5	0.375	0.997942	0.968627	0.686471	0.9	0.416667	0.996878	0.969277	0.706772	0.869565	0.104167	1	0.964984	0.552083	1	0.104167	1	0.964984	0.552083	1	0.1875	0.995763	0.964169	0.591631	0.642857	0.1875	0.995763	0.964169	0.591631	0.642857
<-13.6	>13.6	0.375	0.997942	0.968627	0.686471	0.9	0.416667	0.996878	0.969277	0.706772	0.869565	0.104167	1	0.964984	0.552083	1	0.104167	1	0.964984	0.552083	1	0.1875	0.995763	0.964169	0.591631	0.642857	0.1875	0.995763	0.964169	0.591631	0.642857
<-13.7	>13.7	0.375	0.998971	0.969608	0.686986	0.947368	0.416667	0.996878	0.969277	0.706772	0.869565	0.104167	1	0.964984	0.552083	1	0.104167	1	0.964984	0.552083	1	0.1875	0.995763	0.964169	0.591631	0.642857	0.1875	0.99661	0.964984	0.592055	0.692308
<-13.8	>13.8	0.375	0.998971	0.969608	0.686986	0.947368	0.416667	0.996878	0.969277	0.706772	0.869565	0.104167	1	0.964984	0.552083	1	0.104167	1	0.964984	0.552083	1	0.1875	0.99661	0.964984	0.592055	0.692308	0.1875	0.99661	0.964984	0.592055	0.692308
<-13.9	>13.9	0.375	0.998971	0.969608	0.686986	0.947368	0.416667	0.996878	0.969277	0.706772	0.869565	0.104167	1	0.964984	0.552083	1	0.104167	1	0.964984	0.552083	1	0.1875	0.99661	0.964984	0.592055	0.692308	0.1875	0.99661	0.964984	0.592055	0.692308
<-14	>14	0.375	0.998971	0.969608	0.686986	0.947368	0.416667	0.996878	0.969277	0.706772	0.869565	0.104167	1	0.964984	0.552083	1	0.104167	1	0.964984	0.552083	1	0.1875	0.99661	0.964984	0.592055	0.692308	0.1875	0.99661	0.964984	0.592055	0.692308
<-14.1	>14.1	0.375	0.998971	0.969608	0.686986	0.947368	0.416667	0.996878	0.969277	0.706772	0.869565	0.104167	1	0.964984	0.552083	1	0.104167	1	0.964984	0.552083	1	0.1875	0.99661	0.964984	0.592055	0.692308	0.1875	0.99661	0.964984	0.592055	0.692308
<-14.2	>14.2	0.375	0.998971	0.969608	0.686986	0.947368	0.416667	0.996878	0.969277	0.706772	0.869565	0.0833333	1	0.964169	0.541667	1	0.0833333	1	0.964169	0.541667	1	0.1875	0.99661	0.964984	0.592055	0.692308	0.1875	0.99661	0.964984	0.592055	0.692308
<-14.3	>14.3	0.375	0.998971	0.969608	0.686986	0.947368	0.416667	0.997919	0.970268	0.707293	0.909091	0.0625	1	0.963355	0.53125	1	0.0625	1	0.963355	0.53125	1	0.1875	0.99661	0.964984	0.592055	0.692308	0.1875	0.99661	0.964984	0.592055	0.692308
<-14.4	>14.4	0.375	0.998971	0.969608	0.686986	0.947368	0.416667	0.997919	0.970268	0.707293	0.909091	0.0625	1	0.963355	0.53125	1	0.0625	1	0.963355	0.53125	1	0.1875	0.99661	0.964984	0.592055	0.692308	0.1875	0.99661	0.964984	0.592055	0.692308
<-14.5	>14.5	0.375	0.998971	0.969608	0.686986	0.947368	0.416667	0.997919	0.970268	0.707293	0.909091	0.0208333	1	0.961726	0.510417	1	0.0208333	1	0.961726	0.510417	1	0.1875	0.99661	0.964984	0.592055	0.692308	0.1875	0.99661	0.964984	0.592055	0.692308
<-14.6	>14.6	0.375	0.998971	0.969608	0.686986	0.947368	0.416667	0.997919	0.970268	0.707293	0.909091	0.0208333	1	0.961726	0.510417	1	0.0208333	1	0.961726	0.510417	1	0.1875	0.99661	0.964984	0.592055	0.692308	0.1875	0.99661	0.964984	0.592055	0.692308
<-14.7	>14.7	0.375	0.998971	0.969608	0.686986	0.947368	0.416667	0.997919	0.970268	0.707293	0.909091	0.0208333	1	0.961726	0.510417	1	0.0208333	1	0.961726	0.510417	1	0.1875	0.99661	0.964984	0.592055	0.692308	0.1875	0.99661	0.964984	0.592055	0.692308
<-14.8	>14.8	0.375	0.998971	0.969608	0.686986	0.947368	0.416667	0.997919	0.970268	0.707293	0.909091	0	1	0.960912	0.5	0	0	1	0.960912	0.5	0	0.1875	0.99661	0.964984	0.592055	0.692308	0.1875	0.99661	0.964984	0.592055	0.692308
<-14.9	>14.9	0.375	1	0.970588	0.6875	1	0.416667	1	0.97225	0.708333	1	0	1	0.960912	0.5	0	0	1	0.960912	0.5	0	0.1875	0.997458	0.965798	0.592479	0.75	0.1875	0.99661	0.964984	0.592055	0.692308
<-15	>15	0.375	1	0.970588	0.6875	1	0.416667	1	0.97225	0.708333	1	0	1	0.960912	0.5	0	0	1	0.960912	0.5	0	0.1875	0.998305	0.966612	0.592903	0.818182	0.1875	0.99661	0.964984	0.592055	0.692308
<-15.1	>15.1	0.375	1	0.970588	0.6875	1	0.416667	1	0.97225	0.708333	1	0	1	0.960912	0.5	0	0	1	0.960912	0.5	0	0.1875	0.998305	0.966612	0.592903	0.818182	0.1875	0.997458	0.965798	0.592479	0.75
<-15.2	>15.2	0.375	1	0.970588	0.6875	1	0.416667	1	0.97225	0.708333	1	0	1	0.960912	0.5	0	0	1	0.960912	0.5	0	0.1875	0.998305	0.966612	0.592903	0.818182	0.1875	0.997458	0.965798	0.592479	0.75
<-15.3	>15.3	0.354167	1	0.969608	0.677083	1	0.395833	1	0.971259	0.697917	1	0	1	0.960912	0.5	0	0	1	0.960912	0.5	0	0.1875	0.998305	0.966612	0.592903	0.818182	0.1875	0.997458	0.965798	0.592479	0.75
<-15.4	>15.4	0.354167	1	0.969608	0.677083	1	0.395833	1	0.971259	0.697917	1	0	1	0.960912	0.5	0	0	1	0.960912	0.5	0	0.1875	0.998305	0.966612	0.592903	0.818182	0.1875	0.998305	0.966612	0.592903	0.818182
<-15.5	>15.5	0.354167	1	0.969608	0.677083	1	0.395833	1	0.971259	0.697917	1	0	1	0.960912	0.5	0	0	1	0.960912	0.5	0	0.1875	0.998305	0.966612	0.592903	0.818182	0.1875	0.998305	0.966612	0.592903	0.818182
<-15.6	>15.6	0.354167	1	0.969608	0.677083	1	0.395833	1	0.971259	0.697917	1	0	1	0.960912	0.5	0	0	1	0.960912	0.5	0	0.1875	0.998305	0.966612	0.592903	0.818182	0.1875	0.998305	0.966612	0.592903	0.818182
<-15.7	>15.7	0.333333	1	0.968627	0.666667	1	0.395833	1	0.971259	0.697917	1	0	1	0.960912	0.5	0	0	1	0.960912	0.5	0	0.1875	0.998305	0.966612	0.592903	0.818182	0.1875	0.998305	0.966612	0.592903	0.818182
<-15.8	>15.8	0.333333	1	0.968627	0.666667	1	0.375	1	0.970268	0.6875	1	0	1	0.960912	0.5	0	0	1	0.960912	0.5	0	0.1875	0.998305	0.966612	0.592903	0.818182	0.1875	0.998305	0.966612	0.592903	0.818182
<-15.9	>15.9	0.333333	1	0.968627	0.666667	1	0.375	1	0.970268	0.6875	1	0	1	0.960912	0.5	0	0	1	0.960912	0.5	0	0.1875	0.999153	0.967427	0.593326	0.9	0.1875	0.998305	0.966612	0.592903	0.818182
<-16	>16	0.333333	1	0.968627	0.666667	1	0.354167	1	0.969277	0.677083	1	0	1	0.960912	0.5	0	0	1	0.960912	0.5	0	0.1875	0.999153	0.967427	0.593326	0.9	0.1875	0.999153	0.967427	0.593326	0.9
<-16.1	>16.1	0.3125	1	0.967647	0.65625	1	0.354167	1	0.969277	0.677083	1	0	1	0.960912	0.5	0	0	1	0.960912	0.5	0	0.1875	0.999153	0.967427	0.593326	0.9	0.1875	0.999153	0.967427	0.593326	0.9
<-16.2	>16.2	0.291667	1	0.966667	0.645833	1	0.333333	1	0.968285	0.666667	1	0	1	0.960912	0.5	0	0	1	0.960912	0.5	0	0.1875	0.999153	0.967427	0.593326	0.9	0.1875	0.999153	0.967427	0.593326	0.9
<-16.3	>16.3	0.291667	1	0.966667	0.645833	1	0.333333	1	0.968285	0.666667	1	0	1	0.960912	0.5	0	0	1	0.960912	0.5	0	0.1875	0.999153	0.967427	0.593326	0.9	0.1875	0.999153	0.967427	0.593326	0.9
<-16.4	>16.4	0.291667	1	0.966667	0.645833	1	0.333333	1	0.968285	0.666667	1	0	1	0.960912	0.5	0	0	1	0.960912	0.5	0	0.1875	0.999153	0.967427	0.593326	0.9	0.1875	0.999153	0.967427	0.593326	0.9
<-16.5	>16.5	0.291667	1	0.966667	0.645833	1	0.333333	1	0.968285	0.666667	1	0	1	0.960912	0.5	0	0	1	0.960912	0.5	0	0.1875	0.999153	0.967427	0.593326	0.9	0.1875	0.999153	0.967427	0.593326	0.9
<-16.6	>16.6	0.270833	1	0.965686	0.635417	1	0.333333	1	0.968285	0.666667	1	0	1	0.960912	0.5	0	0	1	0.960912	0.5	0	0.1875	0.999153	0.967427	0.593326	0.9	0.1875	0.999153	0.967427	0.593326	0.9
<-16.7	>16.7	0.25	1	0.964706	0.625	1	0.3125	1	0.967294	0.65625	1	0	1	0.960912	0.5	0	0	1	0.960912	0.5	0	0.1875	0.999153	0.967427	0.593326	0.9	0.1875	0.999153	0.967427	0.593326	0.9
<-16.8	>16.8	0.229167	1	0.963725	0.614583	1	0.291667	1	0.966303	0.645833	1	0	1	0.960912	0.5	0	0	1	0.960912	0.5	0	0.1875	0.999153	0.967427	0.593326	0.9	0.1875	0.999153	0.967427	0.593326	0.9
<-16.9	>16.9	0.208333	1	0.962745	0.604167	1	0.270833	1	0.965312	0.635417	1	0	1	0.960912	0.5	0	0	1	0.960912	0.5	0	0.1875	0.999153	0.967427	0.593326	0.9	0.1875	0.999153	0.967427	0.593326	0.9
<-17	>17	0.208333	1	0.962745	0.604167	1	0.270833	1	0.965312	0.635417	1	0	1	0.960912	0.5	0	0	1	0.960912	0.5	0	0.1875	0.999153	0.967427	0.593326	0.9	0.1875	0.999153	0.967427	0.593326	0.9
<-17.1	>17.1	0.208333	1	0.962745	0.604167	1	0.270833	1	0.965312	0.635417	1	0	1	0.960912	0.5	0	0	1	0.960912	0.5	0	0.1875	0.999153	0.967427	0.593326	0.9	0.1875	0.999153	0.967427	0.593326	0.9
<-17.2	>17.2	0.208333	1	0.962745	0.604167	1	0.25	1	0.964321	0.625	1	0	1	0.960912	0.5	0	0	1	0.960912	0.5	0	0.1875	0.999153	0.967427	0.593326	0.9	0.1875	0.999153	0.967427	0.593326	0.9
<-17.3	>17.3	0.1875	1	0.961765	0.59375	1	0.229167	1	0.96333	0.614583	1	0	1	0.960912	0.5	0	0	1	0.960912	0.5	0	0.1875	0.999153	0.967427	0.593326	0.9	0.1875	0.999153	0.967427	0.593326	0.9
<-17.4	>17.4	0.1875	1	0.961765	0.59375	1	0.229167	1	0.96333	0.614583	1	0	1	0.960912	0.5	0	0	1	0.960912	0.5	0	0.1875	0.999153	0.967427	0.593326	0.9	0.1875	0.999153	0.967427	0.593326	0.9
<-17.5	>17.5	0.1875	1	0.961765	0.59375	1	0.208333	1	0.962339	0.604167	1	0	1	0.960912	0.5	0	0	1	0.960912	0.5	0	0.1875	1	0.968241	0.59375	1	0.1875	0.999153	0.967427	0.593326	0.9
<-17.6	>17.6	0.1875	1	0.961765	0.59375	1	0.208333	1	0.962339	0.604167	1	0	1	0.960912	0.5	0	0	1	0.960912	0.5	0	0.1875	1	0.968241	0.59375	1	0.1875	1	0.968241	0.59375	1
<-17.7	>17.7	0.1875	1	0.961765	0.59375	1	0.208333	1	0.962339	0.604167	1	0	1	0.960912	0.5	0	0	1	0.960912	0.5	0	0.1875	1	0.968241	0.59375	1	0.1875	1	0.968241	0.59375	1
<-17.8	>17.8	0.1875	1	0.961765	0.59375	1	0.166667	1	0.960357	0.583333	1	0	1	0.960912	0.5	0	0	1	0.960912	0.5	0	0.166667	1	0.967427	0.583333	1	0.1875	1	0.968241	0.59375	1
<-17.9	>17.9	0.125	1	0.958824	0.5625	1	0.125	1	0.958375	0.5625	1	0	1	0.960912	0.5	0	0	1	0.960912	0.5	0	0.145833	1	0.966612	0.572917	1	0.166667	1	0.967427	0.583333	1
<-18	>18	0.125	1	0.958824	0.5625	1	0.125	1	0.958375	0.5625	1	0	1	0.960912	0.5	0	0	1	0.960912	0.5	0	0.145833	1	0.966612	0.572917	1	0.145833	1	0.966612	0.572917	1
<-18.1	>18.1	0.104167	1	0.957843	0.552083	1	0.0833333	1	0.956392	0.541667	1	0	1	0.960912	0.5	0	0	1	0.960912	0.5	0	0.145833	1	0.966612	0.572917	1	0.145833	1	0.966612	0.572917	1
<-18.2	>18.2	0.0833333	1	0.956863	0.541667	1	0.0833333	1	0.956392	0.541667	1	0	1	0.960912	0.5	0	0	1	0.960912	0.5	0	0.145833	1	0.966612	0.572917	1	0.145833	1	0.966612	0.572917	1
<-18.3	>18.3	0.0833333	1	0.956863	0.541667	1	0.0833333	1	0.956392	0.541667	1	0	1	0.960912	0.5	0	0	1	0.960912	0.5	0	0.145833	1	0.966612	0.572917	1	0.145833	1	0.966612	0.572917	1
<-18.4	>18.4	0.0833333	1	0.956863	0.541667	1	0.0833333	1	0.956392	0.541667	1	0	1	0.960912	0.5	0	0	1	0.960912	0.5	0	0.145833	1	0.966612	0.572917	1	0.145833	1	0.966612	0.572917	1
<-18.5	>18.5	0.0833333	1	0.956863	0.541667	1	0.0833333	1	0.956392	0.541667	1	0	1	0.960912	0.5	0	0	1	0.960912	0.5	0	0.145833	1	0.966612	0.572917	1	0.145833	1	0.966612	0.572917	1
<-18.6	>18.6	0.0416667	1	0.954902	0.520833	1	0.0416667	1	0.95441	0.520833	1	0	1	0.960912	0.5	0	0	1	0.960912	0.5	0	0.145833	1	0.966612	0.572917	1	0.145833	1	0.966612	0.572917	1
<-18.7	>18.7	0.0416667	1	0.954902	0.520833	1	0.0416667	1	0.95441	0.520833	1	0	1	0.960912	0.5	0	0	1	0.960912	0.5	0	0.125	1	0.965798	0.5625	1	0.145833	1	0.966612	0.572917	1
<-18.8	>18.8	0.0416667	1	0.954902	0.520833	1	0.0416667	1	0.95441	0.520833	1	0	1	0.960912	0.5	0	0	1	0.960912	0.5	0	0.125	1	0.965798	0.5625	1	0.125	1	0.965798	0.5625	1
<-18.9	>18.9	0.0416667	1	0.954902	0.520833	1	0.0416667	1	0.95441	0.520833	1	0	1	0.960912	0.5	0	0	1	0.960912	0.5	0	0.104167	1	0.964984	0.552083	1	0.125	1	0.965798	0.5625	1
<-19	>19	0.0416667	1	0.954902	0.520833	1	0.0416667	1	0.95441	0.520833	1	0	1	0.960912	0.5	0	0	1	0.960912	0.5	0	0.104167	1	0.964984	0.552083	1	0.104167	1	0.964984	0.552083	1
<-19.1	>19.1	0.0416667	1	0.954902	0.520833	1	0.0416667	1	0.95441	0.520833	1	0	1	0.960912	0.5	0	0	1	0.960912	0.5	0	0.104167	1	0.964984	0.552083	1	0.104167	1	0.964984	0.552083	1
<-19.2	>19.2	0.0416667	1	0.954902	0.520833	1	0.0416667	1	0.95441	0.520833	1	0	1	0.960912	0.5	0	0	1	0.960912	0.5	0	0.104167	1	0.964984	0.552083	1	0.104167	1	0.964984	0.552083	1
<-19.3	>19.3	0.0208333	1	0.953922	0.510417	1	0.0208333	1	0.953419	0.510417	1	0	1	0.960912	0.5	0	0	1	0.960912	0.5	0	0.104167	1	0.964984	0.552083	1	0.104167	1	0.964984	0.552083	1
<-19.4	>19.4	0.0208333	1	0.953922	0.510417	1	0.0208333	1	0.953419	0.510417	1	0	1	0.960912	0.5	0	0	1	0.960912	0.5	0	0.0833333	1	0.964169	0.541667	1	0.104167	1	0.964984	0.552083	1
<-19.5	>19.5	0.0208333	1	0.953922	0.510417	1	0.0208333	1	0.953419	0.510417	1	0	1	0.960912	0.5	0	0	1	0.960912	0.5	0	0.0833333	1	0.964169	0.541667	1	0.0833333	1	0.964169	0.541667	1
<-19.6	>19.6	0.0208333	1	0.953922	0.510417	1	0.0208333	1	0.953419	0.510417	1	0	1	0.960912	0.5	0	0	1	0.960912	0.5	0	0.0833333	1	0.964169	0.541667	1	0.0833333	1	0.964169	0.541667	1
<-19.7	>19.7	0.0208333	1	0.953922	0.510417	1	0.0208333	1	0.953419	0.510417	1	0	1	0.960912	0.5	0	0	1	0.960912	0.5	0	0.0833333	1	0.964169	0.541667	1	0.0833333	1	0.964169	0.541667	1
<-19.8	>19.8	0.0208333	1	0.953922	0.510417	1	0.0208333	1	0.953419	0.510417	1	0	1	0.960912	0.5	0	0	1	0.960912	0.5	0	0.0833333	1	0.964169	0.541667	1	0.0833333	1	0.964169	0.541667	1
<-19.9	>19.9	0.0208333	1	0.953922	0.510417	1	0.0208333	1	0.953419	0.510417	1	0	1	0.960912	0.5	0	0	1	0.960912	0.5	0	0.0625	1	0.963355	0.53125	1	0.0833333	1	0.964169	0.541667	1
<-20	>20	0.0208333	1	0.953922	0.510417	1	0.0208333	1	0.953419	0.510417	1	0	1	0.960912	0.5	0	0	1	0.960912	0.5	0	0.0416667	1	0.962541	0.520833	1	0.0833333	1	0.964169	0.541667	1
<-20.1	>20.1	0	1	0.952941	0.5	0	0.0208333	1	0.953419	0.510417	1	0	1	0.960912	0.5	0	0	1	0.960912	0.5	0	0.0416667	1	0.962541	0.520833	1	0.0416667	1	0.962541	0.520833	1
<-20.2	>20.2	0	1	0.952941	0.5	0	0	1	0.952428	0.5	0	0	1	0.960912	0.5	0	0	1	0.960912	0.5	0	0.0208333	1	0.961726	0.510417	1	0.0416667	1	0.962541	0.520833	1
<-20.3	>20.3	0	1	0.952941	0.5	0	0	1	0.952428	0.5	0	0	1	0.960912	0.5	0	0	1	0.960912	0.5	0	0.0208333	1	0.961726	0.510417	1	0.0416667	1	0.962541	0.520833	1
<-20.4	>20.4	0	1	0.952941	0.5	0	0	1	0.952428	0.5	0	0	1	0.960912	0.5	0	0	1	0.960912	0.5	0	0.0208333	1	0.961726	0.510417	1	0.0208333	1	0.961726	0.510417	1
<-20.5	>20.5	0	1	0.952941	0.5	0	0	1	0.952428	0.5	0	0	1	0.960912	0.5	0	0	1	0.960912	0.5	0	0.0208333	1	0.961726	0.510417	1	0.0208333	1	0.961726	0.510417	1
<-20.6	>20.6	0	1	0.952941	0.5	0	0	1	0.952428	0.5	0	0	1	0.960912	0.5	0	0	1	0.960912	0.5	0	0.0208333	1	0.961726	0.510417	1	0.0208333	1	0.961726	0.510417	1
<-20.7	>20.7	0	1	0.952941	0.5	0	0	1	0.952428	0.5	0	0	1	0.960912	0.5	0	0	1	0.960912	0.5	0	0.0208333	1	0.961726	0.510417	1	0.0208333	1	0.961726	0.510417	1
<-20.8	>20.8	0	1	0.952941	0.5	0	0	1	0.952428	0.5	0	0	1	0.960912	0.5	0	0	1	0.960912	0.5	0	0	1	0.960912	0.5	0	0.0208333	1	0.961726	0.510417	1
<-20.9	>20.9	0	1	0.952941	0.5	0	0	1	0.952428	0.5	0	0	1	0.960912	0.5	0	0	1	0.960912	0.5	0	0	1	0.960912	0.5	0	0.0208333	1	0.961726	0.510417	1
<-21	>21	0	1	0.952941	0.5	0	0	1	0.952428	0.5	0	0	1	0.960912	0.5	0	0	1	0.960912	0.5	0	0	1	0.960912	0.5	0	0	1	0.960912	0.5	0
<-21.1	>21.1	0	1	0.952941	0.5	0	0	1	0.952428	0.5	0	0	1	0.960912	0.5	0	0	1	0.960912	0.5	0	0	1	0.960912	0.5	0	0	1	0.960912	0.5	0
<-21.2	>21.2	0	1	0.952941	0.5	0	0	1	0.952428	0.5	0	0	1	0.960912	0.5	0	0	1	0.960912	0.5	0	0	1	0.960912	0.5	0	0	1	0.960912	0.5	0
<-21.3	>21.3	0	1	0.952941	0.5	0	0	1	0.952428	0.5	0	0	1	0.960912	0.5	0	0	1	0.960912	0.5	0	0	1	0.960912	0.5	0	0	1	0.960912	0.5	0
<-21.4	>21.4	0	1	0.952941	0.5	0	0	1	0.952428	0.5	0	0	1	0.960912	0.5	0	0	1	0.960912	0.5	0	0	1	0.960912	0.5	0	0	1	0.960912	0.5	0
<-21.5	>21.5	0	1	0.952941	0.5	0	0	1	0.952428	0.5	0	0	1	0.960912	0.5	0	0	1	0.960912	0.5	0	0	1	0.960912	0.5	0	0	1	0.960912	0.5	0
<-21.6	>21.6	0	1	0.952941	0.5	0	0	1	0.952428	0.5	0	0	1	0.960912	0.5	0	0	1	0.960912	0.5	0	0	1	0.960912	0.5	0	0	1	0.960912	0.5	0
<-21.7	>21.7	0	1	0.952941	0.5	0	0	1	0.952428	0.5	0	0	1	0.960912	0.5	0	0	1	0.960912	0.5	0	0	1	0.960912	0.5	0	0	1	0.960912	0.5	0
<-21.8	>21.8	0	1	0.952941	0.5	0	0	1	0.952428	0.5	0	0	1	0.960912	0.5	0	0	1	0.960912	0.5	0	0	1	0.960912	0.5	0	0	1	0.960912	0.5	0
<-21.9	>21.9	0	1	0.952941	0.5	0	0	1	0.952428	0.5	0	0	1	0.960912	0.5	0	0	1	0.960912	0.5	0	0	1	0.960912	0.5	0	0	1	0.960912	0.5	0
<-22	>22	0	1	0.952941	0.5	0	0	1	0.952428	0.5	0	0	1	0.960912	0.5	0	0	1	0.960912	0.5	0	0	1	0.960912	0.5	0	0	1	0.960912	0.5	0
<-22.1	>22.1	0	1	0.952941	0.5	0	0	1	0.952428	0.5	0	0	1	0.960912	0.5	0	0	1	0.960912	0.5	0	0	1	0.960912	0.5	0	0	1	0.960912	0.5	0
<-22.2	>22.2	0	1	0.952941	0.5	0	0	1	0.952428	0.5	0	0	1	0.960912	0.5	0	0	1	0.960912	0.5	0	0	1	0.960912	0.5	0	0	1	0.960912	0.5	0
<-22.3	>22.3	0	1	0.952941	0.5	0	0	1	0.952428	0.5	0	0	1	0.960912	0.5	0	0	1	0.960912	0.5	0	0	1	0.960912	0.5	0	0	1	0.960912	0.5	0
<-22.4	>22.4	0	1	0.952941	0.5	0	0	1	0.952428	0.5	0	0	1	0.960912	0.5	0	0	1	0.960912	0.5	0	0	1	0.960912	0.5	0	0	1	0.960912	0.5	0
<-22.5	>22.5	0	1	0.952941	0.5	0	0	1	0.952428	0.5	0	0	1	0.960912	0.5	0	0	1	0.960912	0.5	0	0	1	0.960912	0.5	0	0	1	0.960912	0.5	0
<-22.6	>22.6	0	1	0.952941	0.5	0	0	1	0.952428	0.5	0	0	1	0.960912	0.5	0	0	1	0.960912	0.5	0	0	1	0.960912	0.5	0	0	1	0.960912	0.5	0
<-22.7	>22.7	0	1	0.952941	0.5	0	0	1	0.952428	0.5	0	0	1	0.960912	0.5	0	0	1	0.960912	0.5	0	0	1	0.960912	0.5	0	0	1	0.960912	0.5	0
<-22.8	>22.8	0	1	0.952941	0.5	0	0	1	0.952428	0.5	0	0	1	0.960912	0.5	0	0	1	0.960912	0.5	0	0	1	0.960912	0.5	0	0	1	0.960912	0.5	0
<-22.9	>22.9	0	1	0.952941	0.5	0	0	1	0.952428	0.5	0	0	1	0.960912	0.5	0	0	1	0.960912	0.5	0	0	1	0.960912	0.5	0	0	1	0.960912	0.5	0
<-23	>23	0	1	0.952941	0.5	0	0	1	0.952428	0.5	0	0	1	0.960912	0.5	0	0	1	0.960912	0.5	0	0	1	0.960912	0.5	0	0	1	0.960912	0.5	0
<-23.1	>23.1	0	1	0.952941	0.5	0	0	1	0.952428	0.5	0	0	1	0.960912	0.5	0	0	1	0.960912	0.5	0	0	1	0.960912	0.5	0	0	1	0.960912	0.5	0
<-23.2	>23.2	0	1	0.952941	0.5	0	0	1	0.952428	0.5	0	0	1	0.960912	0.5	0	0	1	0.960912	0.5	0	0	1	0.960912	0.5	0	0	1	0.960912	0.5	0
<-23.3	>23.3	0	1	0.952941	0.5	0	0	1	0.952428	0.5	0	0	1	0.960912	0.5	0	0	1	0.960912	0.5	0	0	1	0.960912	0.5	0	0	1	0.960912	0.5	0
<-23.4	>23.4	0	1	0.952941	0.5	0	0	1	0.952428	0.5	0	0	1	0.960912	0.5	0	0	1	0.960912	0.5	0	0	1	0.960912	0.5	0	0	1	0.960912	0.5	0
<-23.5	>23.5	0	1	0.952941	0.5	0	0	1	0.952428	0.5	0	0	1	0.960912	0.5	0	0	1	0.960912	0.5	0	0	1	0.960912	0.5	0	0	1	0.960912	0.5	0
<-23.6	>23.6	0	1	0.952941	0.5	0	0	1	0.952428	0.5	0	0	1	0.960912	0.5	0	0	1	0.960912	0.5	0	0	1	0.960912	0.5	0	0	1	0.960912	0.5	0
<-23.7	>23.7	0	1	0.952941	0.5	0	0	1	0.952428	0.5	0	0	1	0.960912	0.5	0	0	1	0.960912	0.5	0	0	1	0.960912	0.5	0	0	1	0.960912	0.5	0
<-23.8	>23.8	0	1	0.952941	0.5	0	0	1	0.952428	0.5	0	0	1	0.960912	0.5	0	0	1	0.960912	0.5	0	0	1	0.960912	0.5	0	0	1	0.960912	0.5	0
<-23.9	>23.9	0	1	0.952941	0.5	0	0	1	0.952428	0.5	0	0	1	0.960912	0.5	0	0	1	0.960912	0.5	0	0	1	0.960912	0.5	0	0	1	0.960912	0.5	0
<-24	>24	0	1	0.952941	0.5	0	0	1	0.952428	0.5	0	0	1	0.960912	0.5	0	0	1	0.960912	0.5	0	0	1	0.960912	0.5	0	0	1	0.960912	0.5	0
<-24.1	>24.1	0	1	0.952941	0.5	0	0	1	0.952428	0.5	0	0	1	0.960912	0.5	0	0	1	0.960912	0.5	0	0	1	0.960912	0.5	0	0	1	0.960912	0.5	0
<-24.2	>24.2	0	1	0.952941	0.5	0	0	1	0.952428	0.5	0	0	1	0.960912	0.5	0	0	1	0.960912	0.5	0	0	1	0.960912	0.5	0	0	1	0.960912	0.5	0
<-24.3	>24.3	0	1	0.952941	0.5	0	0	1	0.952428	0.5	0	0	1	0.960912	0.5	0	0	1	0.960912	0.5	0	0	1	0.960912	0.5	0	0	1	0.960912	0.5	0
<-24.4	>24.4	0	1	0.952941	0.5	0	0	1	0.952428	0.5	0	0	1	0.960912	0.5	0	0	1	0.960912	0.5	0	0	1	0.960912	0.5	0	0	1	0.960912	0.5	0
<-24.5	>24.5	0	1	0.952941	0.5	0	0	1	0.952428	0.5	0	0	1	0.960912	0.5	0	0	1	0.960912	0.5	0	0	1	0.960912	0.5	0	0	1	0.960912	0.5	0
<-24.6	>24.6	0	1	0.952941	0.5	0	0	1	0.952428	0.5	0	0	1	0.960912	0.5	0	0	1	0.960912	0.5	0	0	1	0.960912	0.5	0	0	1	0.960912	0.5	0
<-24.7	>24.7	0	1	0.952941	0.5	0	0	1	0.952428	0.5	0	0	1	0.960912	0.5	0	0	1	0.960912	0.5	0	0	1	0.960912	0.5	0	0	1	0.960912	0.5	0
<-24.8	>24.8	0	1	0.952941	0.5	0	0	1	0.952428	0.5	0	0	1	0.960912	0.5	0	0	1	0.960912	0.5	0	0	1	0.960912	0.5	0	0	1	0.960912	0.5	0
<-24.9	>24.9	0	1	0.952941	0.5	0	0	1	0.952428	0.5	0	0	1	0.960912	0.5	0	0	1	0.960912	0.5	0	0	1	0.960912	0.5	0	0	1	0.960912	0.5	0
<-25	>25	0	1	0.952941	0.5	0	0	1	0.952428	0.5	0	0	1	0.960912	0.5	0	0	1	0.960912	0.5	0	0	1	0.960912	0.5	0	0	1	0.960912	0.5	0
