# Supplementary material for: Comparative Evaluation of MaxQuant and Proteome Discoverer MS1-Based Protein Quantification Tools
Source: J Proteome Res. 2021 May 26;20(7):3497–507. doi: 10.1021/acs.jproteome.1c00143 (PMC8280745; doi:10.1021/acs.jproteome.1c00143)
Supplement: Supplementary file 13 — pr1c00143_si_013.xlsx [file pr1c00143_si_013.xlsx]

## Sheet: Legend
Identification, quantification, differential analysis and statistical metrics data obtained with the second dataset (PXD003472).
Sheet	Description
1	Protein identification and quantification data using the MaxQuant workflow.
2	Protein identification and quantification data using the Proteome Discoverer workflow.
3	Number of proteins identified and/or quantified in each replicate and in each sample (average and cumulative values) using the quantification approaches analyzed in this study.
4	FDR and LR values calculated for each protein based on the differential analysis results obtained with the MQ-I approach.
5	FDR and LR values calculated for each protein based on the differential analysis results obtained with the MQ-L approach.
6	FDR and LR values calculated for each protein based on the differential analysis results obtained with the PD-I approach.
7	FDR and LR values calculated for each protein based on the differential analysis results obtained with the PD-nI approach.
8	FDR and LR values calculated for each protein based on the differential analysis results obtained with the PD-A approach.
9	FDR and LR values calculated for each protein based on the differential analysis results obtained with the PD-nA approach.
10	Variation of TPs, TNs, FPs, and FNs as a function of the LR threshold for the YH-vs-Y comparison, based on the differential analysis results obtained with the six quantification approaches.
11	Variation of sensitivity, specificity, accuracy, balanced accuracy, and precision as a function of the LR threshold for the YH-vs-Y comparison, based on the differential analysis results obtained with the six quantification approaches.

## Sheet: 1
Protein IDs	Number of proteins	Peptides	Razor + unique peptides	Unique peptides	Peptides								Razor + unique peptides								Unique peptides								Sequence coverage [%]	Unique + razor sequence coverage [%]	Unique sequence coverage [%]	Mol. weight [kDa]	Sequence length	Q-value	Score	Sequence coverage [%]								Total intensity	MQ-I
					YH_R1	YH_R2	YH_R3	YH_R4	Y_R1	Y_R2	Y_R3	Y_R4	YH_R1	YH_R2	YH_R3	YH_R4	Y_R1	Y_R2	Y_R3	Y_R4	YH_R1	YH_R2	YH_R3	YH_R4	Y_R1	Y_R2	Y_R3	Y_R4								YH_R1	YH_R2	YH_R3	YH_R4	Y_R1	Y_R2	Y_R3	Y_R4		YH_R1	YH_R2	YH_R3	YH_R4	Y_R1
O00762ups	1	3	3	3	3	2	2	1					3	2	2	1					3	2	2	1					19.5	19.5	19.5	20.475	185	0	34.486	19.5	15.1	15.1	5.9					2953600	858440	662300	733660	699170
O76070ups	1	14	14	14	12	13	13	11	5	1		2	12	13	13	11	5	1		2	12	13	13	11	5	1		2	81.6	81.6	81.6	15.494	147	0	158.67	75.5	81.6	81.6	55.8	44.9	6.1		12.2	45839000	11960000	11117000	12094000	10155000	396640
P00167ups	1	6	6	6	6	6	6	6		1			6	6	6	6		1			6	6	6	6		1			51.4	51.4	51.4	16.153	140	0	21.438	51.4	51.4	51.4	51.4		4.3			20899000	5966300	3195800	6062800	5622800
P00441ups	1	9	9	9	8	7	8	9				1	8	7	8	9				1	8	7	8	9				1	63.4	63.4	63.4	15.804	153	0	75.111	63.4	43.8	56.9	63.4				4.6	24562000	5114900	4940000	4565800	9923000
P00709ups	1	5	5	5	5	5	5	5	1				5	5	5	5	1				5	5	5	5	1				32.5	32.5	32.5	14.078	123	0	89.973	32.5	32.5	32.5	32.5	6.5				22142000	5881500	4298500	5615900	5956100	390410
P00915ups	1	6	6	6	6	6	4	5			2		6	6	4	5			2		6	6	4	5			2		31.5	31.5	31.5	28.739	260	0	57.998	31.5	31.5	26.5	28.5			6.9		10753000	2446200	3341700	2643000	2283400
P00918ups	1	10	10	10	9	9	8	10		1			9	9	8	10		1			9	9	8	10		1			49	49	49	29.114	259	0	48.905	45.6	45.6	42.1	49		3.5			16125000	3910500	2725500	4485300	4985100
P01008ups	1	18	18	18	17	17	17	18	1	1	2		17	17	17	18	1	1	2		17	17	17	18	1	1	2		31.5	31.5	31.5	49.039	432	0	87.396	31.5	31.5	29.6	31.5	1.9	1.9	3.7		41190000	11650000	8008500	9610100	11361000	336650
P01031ups	1	4	4	4	4	3	2	3					4	3	2	3					4	3	2	3					40.5	40.5	40.5	8.2736	74	0	132.57	40.5	40.5	24.3	32.4					708020	244630	170410	144390	148590
P01112ups	1	8	8	8	8	7	7	8	2	1	1	1	8	7	7	8	2	1	1	1	8	7	7	8	2	1	1	1	48.1	48.1	48.1	21.298	189	0	23.502	48.1	40.2	40.2	48.1	6.9	3.7	3.7	3.7	17134000	5287300	2192000	4966600	4357800	102270
P01127ups	1	4	4	4	4	4	4	4	1				4	4	4	4	1				4	4	4	4	1				50.5	50.5	50.5	12.294	109	0	54.725	50.5	50.5	50.5	50.5	10.1				16731000	4647000	3309300	4775300	3986400	13265
P01133ups	1	1	1	1	1	1	1	1	1				1	1	1	1	1				1	1	1	1	1				24.1	24.1	24.1	6.3532	54	0	15.488	24.1	24.1	24.1	24.1	24.1				2212700	587710	503100	491680	612290	17915
P01344ups	1	4	4	4	4	4	4	4					4	4	4	4					4	4	4	4					76.1	76.1	76.1	7.4754	67	0	194.42	76.1	76.1	76.1	76.1					17867000	6519800	2030500	5067500	4249600
P01375ups	1	4	4	4	4	4	3	4	1				4	4	3	4	1				4	4	3	4	1				29.3	29.3	29.3	17.352	157	0	12.085	29.3	29.3	26.1	29.3	5.1				2367700	493600	495440	658300	707150	13225
P01579ups	1	5	5	5	5	5	5	5		1		1	5	5	5	5		1		1	5	5	5	5		1		1	26.6	26.6	26.6	16.776	143	0	62.723	26.6	26.6	26.6	26.6		9.1		9.1	8639800	2287600	1246300	2580700	2242200
P02144ups	1	5	5	5	5	5	5	5					5	5	5	5					5	5	5	5					24.2	24.2	24.2	17.052	153	0	4.9372	24.2	24.2	24.2	24.2					3922100	1210600	747660	1051700	912110
P02741ups	1	8	8	8	8	6	6	7	1	1	1		8	6	6	7	1	1	1		8	6	6	7	1	1	1		29.8	29.8	29.8	23.251	208	0	18.227	29.8	17.3	17.8	22.6	5.3	5.3	3.4		6061300	1917900	636630	1353200	1802400	217980
P02753ups	1	8	8	8	8	8	8	8					8	8	8	8					8	8	8	8					42.5	42.5	42.5	20.575	179	0	35.55	42.5	42.5	42.5	42.5					10346000	2793200	1764400	2927200	2861200
P02768ups	1	31	31	31	30	28	30	31	2	2	2	2	30	28	30	31	2	2	2	2	30	28	30	31	2	2	2	2	55.7	55.7	55.7	66.356	584	0	323.31	54.3	54.3	54.5	55.7	2.9	2.7	3.3	2.9	135190000	34558000	28273000	37290000	34876000	31746
P02787ups	1	43	43	43	42	39	41	42	6	6	1		42	39	41	42	6	6	1		42	39	41	42	6	6	1		61.9	61.9	61.9	75.181	679	0	323.31	61.7	55.2	60.4	61.7	8.7	8.8	1		137380000	36942000	30722000	35041000	33835000	384670
P02788ups	1	51	51	51	49	47	51	49	4	3	7	3	49	47	51	49	4	3	7	3	49	47	51	49	4	3	7	3	72.6	72.6	72.6	76.164	691	0	323.31	70.8	68.2	72.6	72.5	5.9	4.2	11.4	5.5	136770000	32556000	28834000	36643000	38122000	134870
P04040ups	1	16	16	16	15	13	15	16	1	2	1	1	15	13	15	16	1	2	1	1	15	13	15	16	1	2	1	1	34.8	34.8	34.8	59.624	526	0	182.8	31.6	28.7	31.6	34.8	2.7	4.4	2.7	2.7	56211000	18276000	7887600	17006000	12862000	30254
P05413ups	1	9	9	9	8	8	8	8	1	2	1	1	8	8	8	8	1	2	1	1	8	8	8	8	1	2	1	1	63.6	63.6	63.6	14.727	132	0	25.374	56.8	56.8	56.8	56.8	6.8	12.1	6.8	6.8	13098000	4036700	965560	4401300	2659100	393790
P06396ups	1	26	26	26	26	22	23	24	2	1	1	1	26	22	23	24	2	1	1	1	26	22	23	24	2	1	1	1	37	37	37	82.958	755	0	252.16	37	29.1	32.8	31.3	2.8	1.5	1.5	1.5	73753000	18889000	14738000	16862000	23126000	52158
P06732ups	1	15	15	15	15	15	14	15	2	1	3	2	15	15	14	15	2	1	3	2	15	15	14	15	2	1	3	2	42.5	42.5	42.5	43.101	381	0	113.19	42.5	42.5	35.4	42.5	4.2	2.1	6	3.7	42089000	10258000	8654000	11104000	10625000	459910
P08263ups	1	5	5	5	5	5	5	5					5	5	5	5					5	5	5	5					17.6	17.6	17.6	25.5	221	0	12.377	17.6	17.6	17.6	17.6					14032000	3531300	2905000	3298000	4297600
P08758ups	1	15	15	15	15	15	15	14	1				15	15	15	14	1				15	15	15	14	1				37.6	37.6	37.6	35.805	319	0	137.47	37.6	37.6	37.6	35.4	2.5				42507000	11658000	10208000	11174000	9375400	90742
P09211ups	1	5	5	5	5	3	5	4					5	3	5	4					5	3	5	4					27.8	27.8	27.8	23.224	209	0	17.941	27.8	11	27.8	18.7					3651600	1054400	364970	885700	1346500
P10145ups	1	2	2	2	2	2	2	2	1	1	1	1	2	2	2	2	1	1	1	1	2	2	2	2	1	1	1	1	31.9	31.9	31.9	8.3857	72	0.00061087	3.2578	31.9	31.9	31.9	31.9	9.7	9.7	9.7	9.7	3017600	774370	229190	654490	457450	286030
P10599ups	1	4	4	4	3	3	3	4					3	3	3	4					3	3	3	4					40.9	40.9	40.9	12.429	110	0	24.096	30	30	30	40.9					14835000	3496200	3330800	3831500	4176100
P10636-8ups	1	22	22	22	22	22	22	22	1	1	2		22	22	22	22	1	1	2		22	22	22	22	1	1	2		63.2	63.2	63.2	45.718	440	0	239.73	63.2	63.2	63.2	63.2	1.8	1.8	5.5		87635000	22032000	19895000	23901000	21516000	102350
P12081ups	1	15	14	14	15	15	15	15	2	1	2	2	14	14	14	14	1		1	1	14	14	14	14	1		1	1	26.8	25	25	58.233	515	0	48.596	26.8	26.8	26.8	26.8	3.5	1.7	3.5	3.1	28883000	8590000	5754200	7237200	7247900	22851
P15559ups	1	6	6	6	6	6	6	6	1	1			6	6	6	6	1	1			6	6	6	6	1	1			24.9	24.9	24.9	30.736	273	0	51.058	24.9	24.9	24.9	24.9	3.3	3.3			21709000	8320200	2895600	5865800	4569300	18239
P16083ups	1	7	7	7	7	7	7	6	1	1	1		7	7	7	6	1	1	1		7	7	7	6	1	1	1		34.8	34.8	34.8	25.821	230	0	90.262	34.8	34.8	34.8	31.7	3.9	3.9	3.9		21703000	7083900	2024400	6065100	6296300	61583
P41159ups	1	2	2	2	2	2	2	2					2	2	2	2					2	2	2	2					21.1	21.1	21.1	16.157	147	0	17.481	21.1	21.1	21.1	21.1					2650900	745490	563470	644160	697740
P51965ups	1	6	6	6	6	5	6	5					6	5	6	5					6	5	6	5					25.6	25.6	25.6	22.227	199	0	16.662	25.6	25.6	25.6	25.6					7280300	1987700	1570200	1515000	2207400
P55957ups	1	4	4	4	4	4	4	4					4	4	4	4					4	4	4	4					34.4	34.4	34.4	21.994	195	0	98.101	34.4	34.4	34.4	34.4					11416000	3354700	2084200	3047300	2929400
P61626ups	1	7	7	7	7	7	7	7			1		7	7	7	7			1		7	7	7	7			1		60	60	60	14.701	130	0	57.723	60	60	60	60			9.2		15745000	4110900	3815100	3699000	4102000
P61769ups	1	4	4	4	4	4	4	4					4	4	4	4					4	4	4	4					48.5	48.5	48.5	11.731	99	0	17.479	48.5	48.5	48.5	48.5					16684000	4128800	4215800	3979000	4360100
P62937ups	1	11	11	10	11	11	10	11	2	3	2	1	11	11	10	11	2	3	2	1	10	10	9	10	1	2	1		67.6	67.6	64.3	20.176	185	0	28.044	67.6	67.6	55.7	67.6	9.2	21.1	9.2	3.2	60266000	11708000	7880800	8460700	10285000	6192100
P62988ups	1	5	2	2	5	5	5	5	3	3	3	3	2	2	2	2					2	2	2	2					54.2	26	26	10.728	96	0	59.033	54.2	54.2	54.2	54.2	28.1	28.1	28.1	28.1	3778100	800170	741930	1244500	991530
P63165ups	1	10	10	10	9	7	8	9	1	1		1	9	7	8	9	1	1		1	9	7	8	9	1	1		1	23.5	23.5	23.5	38.814	336	0	17.965	20.8	15.5	18.2	20.8	2.4	2.4		2.4	18568000	5006900	4194400	4465500	4612500	152460
P63279ups	1	4	4	4	4	3	4	4					4	3	4	4					4	3	4	4					24.7	24.7	24.7	18.007	158	0	5.645	24.7	19	24.7	24.7					7497900	1935800	1739900	2130200	1692000
P68871ups	1	5	5	5	5	5	5	5	1	1	1	1	5	5	5	5	1	1	1	1	5	5	5	5	1	1	1	1	40.4	40.4	40.4	15.867	146	0	21.829	40.4	40.4	40.4	40.4	6.2	6.2	6.2	6.2	8445500	1892700	1134400	1819000	1413500	462530
P69905ups	1	3	3	3	3	3	2	3					3	3	2	3					3	3	2	3					28.4	28.4	28.4	15.126	141	0	11.444	28.4	28.4	17	28.4					2962200	1036400	379860	782610	763320
P99999ups	1	7	7	7	6	5	6	7			1		6	5	6	7			1		6	5	6	7			1		65.4	65.4	65.4	11.617	104	0	98.055	54.8	38.5	54.8	65.4			8.7		11240000	2682400	2108800	3372200	3073900
Q06830ups	1	12	12	12	12	12	11	12	1	2	1	1	12	12	11	12	1	2	1	1	12	12	11	12	1	2	1	1	61.6	61.6	61.6	21.979	198	0	113.32	61.6	61.6	61.1	61.6	4	9.1	4.5	5.1	31917000	7530100	6665900	8547900	8909000	51829
Q15843ups	1	3	3	3	2	2	3	2					2	2	3	2					2	2	3	2					28.4	28.4	28.4	9.0714	81	0	5.6577	28.4	28.4	28.4	28.4					1802300	486290	514810	285310	515860
A5Z2X5	1	1	1	1	1	1	1	1	1	1	1	1	1	1	1	1	1	1	1	1	1	1	1	1	1	1	1	1	22.2	22.2	22.2	7.9021	72	0	34.719	22.2	22.2	22.2	22.2	22.2	22.2	22.2	22.2	5768800	452980	1083000	861950	985520
O13297	1	6	6	6	4	4	5	3	5	4	5	4	4	4	5	3	5	4	5	4	4	4	5	3	5	4	5	4	11.7	11.7	11.7	61.849	549	0	8.6941	8.4	7.5	10.4	6.6	10.4	7.5	8.7	8.6	2785700	223020	199390	428130	141500	382830
O13516	1	14	14	1	14	12	14	14	14	14	14	14	14	12	14	14	14	14	14	14	1	1	1	1	1	1	1	1	50.3	50.3	9.1	22.443	197	0	140.36	50.3	46.2	50.3	50.3	50.3	50.3	50.3	50.3	162290000	17769000	15890000	23501000	19972000	21627000
O13547	1	4	4	4	4	4	4	4	4	4	2	4	4	4	4	4	4	4	2	4	4	4	4	4	4	4	2	4	18.1	18.1	18.1	23.268	238	0	64.183	18.1	18.1	18.1	18.1	18.1	18.1	17.6	18.1	47448000	4526800	7624200	6150400	2209500	7712700
O13563	1	5	5	5	4	5	4	3	4	4	4	3	4	5	4	3	4	4	4	3	4	5	4	3	4	4	4	3	37.8	37.8	37.8	17.902	156	0	26.65	29.5	37.8	33.3	25	29.5	29.5	33.3	25	4681000	502980	1002400	798330	447930	554160
O14455	1	8	8	2	8	8	8	8	8	8	7	7	8	8	8	8	8	8	7	7	2	2	2	2	2	2	2	2	57	57	10	11.135	100	0	86.509	57	57	57	57	57	57	50	50	90107000	10500000	8788100	12133000	9620200	9690000
O14467	1	7	7	7	5	6	5	6	7	6	7	7	5	6	5	6	7	6	7	7	5	6	5	6	7	6	7	7	45.7	45.7	45.7	16.403	151	0	47.57	35.8	41.1	35.8	40.4	45.7	41.1	45.7	45.7	37735000	4907700	3605200	4765700	4348200	5131000
O43137	1	5	5	5	5	5	4	4	4	4	5	4	5	5	4	4	4	4	5	4	5	5	4	4	4	4	5	4	87.1	87.1	87.1	9.4044	85	0	37.243	87.1	87.1	78.8	78.8	78.8	78.8	87.1	78.8	6116500	721610	1262200	625880	820430	813380
O74700	1	3	3	3	3	3	3	3	3	3	3	3	3	3	3	3	3	3	3	3	3	3	3	3	3	3	3	3	39.1	39.1	39.1	10.202	87	0	47.09	39.1	39.1	39.1	39.1	39.1	39.1	39.1	39.1	4143800	585920	352920	651860	446120	274090
O94742	1	1	1	1	1	1	1	1	1	1	1	1	1	1	1	1	1	1	1	1	1	1	1	1	1	1	1	1	25.8	25.8	25.8	10.386	89	0	5.0698	25.8	25.8	25.8	25.8	25.8	25.8	25.8	25.8	951310	106990	190760	84178	107990	127840
P00044	2	1	1	1	1	1	1	1	1	1		1	1	1	1	1	1	1		1	1	1	1	1	1	1		1	10.1	10.1	10.1	12.182	109	0.0072016	1.6872	10.1	10.1	10.1	10.1	10.1	10.1		10.1	321940	13274	60078	16121	49890	46880
P00127	1	2	2	2	1	2	1	1	1	2	1	1	1	2	1	1	1	2	1	1	1	2	1	1	1	2	1	1	17.7	17.7	17.7	17.257	147	0	3.7755	8.2	17.7	8.2	8.2	8.2	17.7	8.2	8.2	1084800	89222	55545	182090	73182	73772
P00128	1	4	4	4	3	3	4	2	3	4	3	3	3	3	4	2	3	4	3	3	3	3	4	2	3	4	3	3	29.9	29.9	29.9	14.565	127	0	6.9274	22	22	29.9	12.6	22	29.9	22	22	2785500	362010	111270	368160	163320	280580
P00330	3	13	13	12	13	13	13	12	13	12	12	13	13	13	13	12	13	12	12	13	12	12	12	12	12	12	11	12	38.5	38.5	36.5	36.849	348	0	141.73	38.5	38.5	38.5	36.5	38.5	36.5	35.6	38.5	57117000	7576300	6421600	7993200	5714100	9210100
P00358	1	23	5	5	21	22	21	21	22	21	20	22	5	5	5	4	5	4	4	5	5	5	5	4	5	4	4	5	67.2	14.5	14.5	35.846	332	0	48.678	62.7	65.1	62.7	64.8	64.8	64.8	62.7	65.1	91243000	12754000	12297000	10959000	11113000	11217000
P00359	1	26	26	8	24	25	24	25	25	25	24	25	24	25	24	25	25	25	24	25	8	8	8	8	8	8	8	8	86.1	86.1	40.7	35.746	332	0	323.31	81.6	84	81.6	84	83.7	84	81.6	84	3893400000	536670000	440720000	491710000	476370000	521720000
P00360	1	26	17	16	25	25	24	24	26	24	22	25	17	17	16	16	17	16	14	17	16	16	15	15	16	15	13	16	74.7	50	42.8	35.75	332	0	217.47	72.6	72.6	72.3	70.2	74.7	72.3	72	72.6	419000000	47824000	63529000	40766000	52732000	60416000
P00401	5	2	2	1	2	2	2	2	2	2	2	2	2	2	2	2	2	2	2	2	1	1	1	1	1	1	1	1	4.7	4.7	3.2	58.797	534	0	6.1164	4.7	4.7	4.7	4.7	4.7	4.7	4.7	4.7	2315600	284580	306170	269400	278880	244090
P00410	1	5	5	5	4	4	5	4	5	4	5	5	4	4	5	4	5	4	5	5	4	4	5	4	5	4	5	5	24.7	24.7	24.7	28.567	251	0	55.23	21.9	17.9	24.7	21.9	24.7	21.9	24.7	24.7	7002600	751500	986460	967730	381640	1077000
P00424	1	5	5	3	5	5	5	5	5	5	5	5	5	5	5	5	5	5	5	5	3	3	3	3	3	3	3	3	35.3	35.3	22.2	17.14	153	0	47.86	35.3	35.3	35.3	35.3	35.3	35.3	35.3	35.3	9125400	950590	1204200	1160200	642250	1078700
P00427	1	9	9	9	9	9	9	9	8	9	9	8	9	9	9	9	8	9	9	8	9	9	9	9	8	9	9	8	54.7	54.7	54.7	17.341	148	0	40.161	54.7	54.7	54.7	54.7	54.7	54.7	54.7	54.7	13639000	1481300	1312000	1770400	1647200	1647700
P00431	1	5	5	5	4	5	5	4	3	4	3	4	4	5	5	4	3	4	3	4	4	5	5	4	3	4	3	4	15.5	15.5	15.5	40.352	361	0	12.295	12.7	15.5	15.5	12.7	10.8	12.7	8.6	12.7	2294400	266110	366840	350030	215280	235470
P00445	1	11	11	11	10	11	10	10	11	11	10	11	10	11	10	10	11	11	10	11	10	11	10	10	11	11	10	11	87.7	87.7	87.7	15.854	154	0	90.098	87.7	87.7	71.4	87.7	87.7	87.7	71.4	87.7	171250000	18982000	20195000	22881000	16744000	20471000
P00447	1	5	5	5	3	5	4	5	4	5	3	5	3	5	4	5	4	5	3	5	3	5	4	5	4	5	3	5	30	30	30	25.774	233	0	14.633	10.3	30	19.3	30	19.3	30	10.3	30	7781700	757680	1347700	891620	1039400	898860
P00498	1	12	12	12	9	9	7	8	9	8	10	10	9	9	7	8	9	8	10	10	9	9	7	8	9	8	10	10	36.4	36.4	36.4	32.266	297	0	67.023	28.3	28.3	20.9	24.2	28.3	23.2	29	32.3	20281000	2104500	1767300	2077300	3393900	2192200
P00546	1	6	6	5	5	6	5	6	4	6	5	6	5	6	5	6	4	6	5	6	4	5	4	5	3	5	4	5	26.5	26.5	22.8	34.061	298	0	14.409	17.4	26.5	17.4	26.5	15.1	26.5	17.4	26.5	3770000	446160	213660	557700	523060	346950
P00549	1	35	35	33	35	34	35	35	34	35	33	35	35	34	35	35	34	35	33	35	33	32	33	33	32	33	31	33	80.2	80.2	78	54.544	500	0	323.31	80.2	80.2	80.2	80.2	77.8	80.2	77.4	80.2	2483600000	272120000	302000000	330460000	336550000	311730000
P00560	1	32	32	32	32	32	31	32	30	31	31	32	32	32	31	32	30	31	31	32	32	32	31	32	30	31	31	32	80.8	80.8	80.8	44.738	416	0	323.31	80.8	80.8	77.2	80.8	76.7	80.5	80.5	80.8	2437300000	231350000	351080000	282310000	319100000	372490000
P00724	1	3	3	3	3	3	1	2	2	2	2	2	3	3	1	2	2	2	2	2	3	3	1	2	2	2	2	2	5.1	5.1	5.1	60.639	532	0.00061501	3.3313	5.1	5.1	1.7	3.4	3.4	3.4	3.4	3.4	1454800	196900	224640	79713	187300	154580
P00729	1	9	9	9	9	8	8	8	9	8	7	7	9	8	8	8	9	8	7	7	9	8	8	8	9	8	7	7	17.3	17.3	17.3	59.801	532	0	47.258	17.3	15.4	16.2	15.6	17.3	15.6	15	14.5	12824000	1905000	1931800	1740400	1588700	1940700
P00812	1	11	11	11	10	10	10	11	10	11	10	11	10	10	10	11	10	11	10	11	10	10	10	11	10	11	10	11	43.2	43.2	43.2	35.662	333	0	67.761	38.7	38.7	40.2	43.2	38.7	43.2	42.9	43.2	38975000	3951900	5846200	4515100	4538700	4230300
P00815	1	31	31	31	31	29	30	30	31	31	29	31	31	29	30	30	31	31	29	31	31	29	30	30	31	31	29	31	49.1	49.1	49.1	87.72	799	0	323.31	49.1	48.8	48.9	48.9	49.1	49.1	48.8	49.1	196170000	22393000	24231000	24091000	26007000	25331000
P00817	1	17	17	17	16	17	16	17	16	17	16	17	16	17	16	17	16	17	16	17	16	17	16	17	16	17	16	17	76.3	76.3	76.3	32.299	287	0	281.25	65.9	76.3	65.9	76.3	65.9	76.3	65.9	76.3	267530000	30266000	37672000	30620000	28764000	38661000
P00830	1	25	25	25	23	25	24	25	24	24	23	25	23	25	24	25	24	24	23	25	23	25	24	25	24	24	23	25	72.4	72.4	72.4	54.793	511	0	323.31	61.3	72.4	67.5	72.4	65.4	69.7	62.6	72.4	301410000	29031000	47873000	30514000	35816000	38019000
P00854	1	2	2	2	1	2	1	2	2	1	1	2	1	2	1	2	2	1	1	2	1	2	1	2	2	1	1	2	9.3	9.3	9.3	29.099	259	0.0011488	2.6184	2.7	9.3	2.7	9.3	9.3	2.7	2.7	9.3	729730	55894	192180	81724	43789	48655
P00890	1	18	18	18	18	18	18	17	17	17	17	17	18	18	18	17	17	17	17	17	18	18	18	17	17	17	17	17	40.7	40.7	40.7	53.359	479	0	156.83	40.7	40.7	40.7	39	39	39	39	39	86293000	11597000	11664000	8363300	9168600	11323000
P00899	1	14	14	14	13	13	13	12	13	13	12	14	13	13	13	12	13	13	12	14	13	13	13	12	13	13	12	14	31.8	31.8	31.8	56.767	507	0	98.551	29.6	29.6	29.6	27	29.6	29.6	26.6	31.8	17538000	1972400	2336400	2394700	1831900	2053900
P00924	1	33	33	17	31	32	31	33	32	33	30	31	31	32	31	33	32	33	30	31	15	16	15	17	16	17	14	15	79.6	79.6	34.8	46.816	437	0	323.31	79.6	79.4	79.6	79.6	79.6	79.6	78.9	79.6	2557900000	339580000	338090000	286960000	345820000	323490000
P00925	1	31	15	15	30	31	30	31	30	30	29	30	14	15	14	15	14	14	13	14	14	15	14	15	14	14	13	14	83.5	37.1	37.1	46.914	437	0	323.31	83.3	83.5	83.3	83.5	83.3	83.3	82.4	83.3	800520000	90875000	96003000	101300000	109400000	123820000
P00927	1	13	13	13	13	13	13	13	13	12	10	13	13	13	13	13	13	12	10	13	13	13	13	13	13	12	10	13	26.7	26.7	26.7	63.83	576	0	94.463	26.7	26.7	26.7	26.7	26.7	25.2	22.4	26.7	18914000	2606700	2460000	2319700	2298100	2574900
P00931	1	28	28	28	26	26	23	25	26	25	22	24	26	26	23	25	26	25	22	24	26	26	23	25	26	25	22	24	49.4	49.4	49.4	76.625	707	0	323.31	43.1	45.7	38	42.9	45.7	42.9	37.1	40.6	88306000	10156000	9975200	16443000	10356000	11093000
P00937	1	11	11	11	9	8	10	11	10	10	11	8	9	8	10	11	10	10	11	8	9	8	10	11	10	10	11	8	30.8	30.8	30.8	53.489	484	0	27.145	26.9	22.9	28.7	30.8	28.9	28.7	30.8	22.5	10904000	1242500	1257500	1199700	1496900	1487500
P00942	1	16	16	16	14	16	15	15	15	15	15	16	14	16	15	15	15	15	15	16	14	16	15	15	15	15	15	16	83.9	83.9	83.9	26.795	248	0	323.31	81.5	83.9	81.9	83.5	83.5	83.5	81.9	83.9	365800000	50181000	36616000	37732000	49008000	48901000
P00950	1	16	16	16	16	16	16	16	16	15	15	15	16	16	16	16	16	15	15	15	16	16	16	16	16	15	15	15	74.9	74.9	74.9	27.608	247	0	223.65	74.9	74.9	74.9	74.9	74.9	74.5	74.5	72.9	1096600000	133160000	108650000	138860000	154540000	143210000
P00958	1	18	18	18	17	15	16	15	13	16	15	16	17	15	16	15	13	16	15	16	17	15	16	15	13	16	15	16	27.6	27.6	27.6	85.677	751	0	86.385	25.8	22.4	24.6	22.6	18.8	24.2	22.9	24.6	18226000	2399700	1841000	2675000	2552000	2060200
P01094	1	1	1	1		1				1	1			1				1	1			1				1	1		13.2	13.2	13.2	7.7074	68	0.0057173	1.7861		13.2				13.2	13.2		97816		32428
P01097	1	3	3	3	1	2	2	2	1	2	3	2	1	2	2	2	1	2	3	2	1	2	2	2	1	2	3	2	30.6	30.6	30.6	9.87	85	0	15.702	11.8	21.2	21.2	21.2	11.8	21.2	30.6	21.2	6645000	450950	1247000	764630	745970	518690
P01098	1	3	3	3	3	3	3	3	3	3	3	3	3	3	3	3	3	3	3	3	3	3	3	3	3	3	3	3	17.4	17.4	17.4	10.062	86	0	4.272	17.4	17.4	17.4	17.4	17.4	17.4	17.4	17.4	5073000	558790	923250	600820	445710	583700
P01119	1	4	4	4	3	3	3	3	3	3	3	3	3	3	3	3	3	3	3	3	3	3	3	3	3	3	3	3	14.9	14.9	14.9	34.346	309	0	18.115	10.7	10.7	10.7	10.7	10.7	10.7	12	10.7	2088100	277020	272370	222580	259600	301780
P01120	1	13	13	13	11	11	11	10	12	12	12	11	11	11	11	10	12	12	12	11	11	11	11	10	12	12	12	11	43.5	43.5	43.5	34.705	322	0	140.11	38.5	38.5	38.5	37.9	40.7	40.7	40.7	37	27223000	3120400	3328300	3161100	3031800	3905800
P01123	1	10	10	10	10	9	10	10	10	10	10	10	10	9	10	10	10	10	10	10	10	9	10	10	10	10	10	10	54.4	54.4	54.4	23.214	206	0	128.66	54.4	51.5	54.4	54.4	54.4	54.4	54.4	54.4	46405000	5149500	5516400	6011000	5337800	6613900
P02294	2	8	8	8	8	8	8	8	8	8	8	8	8	8	8	8	8	8	8	8	8	8	8	8	8	8	8	8	51.1	51.1	51.1	14.237	131	0	134.5	51.1	51.1	51.1	51.1	51.1	51.1	51.1	51.1	216280000	26550000	28504000	23658000	24180000	25209000
P02309	1	5	5	5	5	5	5	5	5	5	5	5	5	5	5	5	5	5	5	5	5	5	5	5	5	5	5	5	50.5	50.5	50.5	11.368	103	0	55.157	50.5	50.5	50.5	50.5	50.5	50.5	50.5	50.5	73548000	11830000	5902900	9517500	8160400	10947000
P02400	1	5	5	5	4	4	5	4	4	5	5	4	4	4	5	4	4	5	5	4	4	4	5	4	4	5	5	4	66.4	66.4	66.4	11.05	110	0	142.69	65.5	65.5	66.4	65.5	65.5	66.4	66.4	65.5	56709000	6021100	9549200	5578700	6331000	11347000
P02406	1	7	7	7	7	7	7	7	7	7	7	7	7	7	7	7	7	7	7	7	7	7	7	7	7	7	7	7	42.3	42.3	42.3	16.721	149	0	71.261	42.3	42.3	42.3	42.3	42.3	42.3	42.3	42.3	71279000	5161400	9352800	8086900	8781000	12104000
P02557	1	14	14	14	12	14	13	12	11	12	12	10	12	14	13	12	11	12	12	10	12	14	13	12	11	12	12	10	43.3	43.3	43.3	50.922	457	0	112.23	39.6	43.3	37.6	38.7	37	39.6	35.7	31.3	26469000	2708400	3811400	3504200	2677400	4010100
P02829	1	37	6	6	36	36	34	36	36	36	35	36	6	6	6	6	6	6	6	6	6	6	6	6	6	6	6	6	48.9	8.7	8.7	81.405	709	0	38.934	48	48	46.3	48	47.4	48.8	46.4	47.4	18677000	1814100	2560100	2209800	2348300	2875400
P02992	1	12	12	12	11	10	9	11	10	11	9	10	11	10	9	11	10	11	9	10	11	10	9	11	10	11	9	10	41	41	41	47.972	437	0	152.29	38.4	34.1	30	36.6	34.1	38.4	29.3	37.3	19327000	2187700	2505200	1903500	2765900	3138500
P02994	1	27	27	27	25	25	23	23	24	25	24	25	25	25	23	23	24	25	24	25	25	25	23	23	24	25	24	25	63.5	63.5	63.5	50.032	458	0	192.89	62.2	59.4	52.2	59.4	53.7	60.9	59.6	60.9	1543700000	176990000	143550000	214720000	205500000	179020000
P03871	1	2	2	2	1	2	2	2	1	2	2	2	1	2	2	2	1	2	2	2	1	2	2	2	1	2	2	2	5.1	5.1	5.1	43.231	373	0.00058651	2.8757	2.4	5.1	5.1	5.1	2.7	5.1	5.1	5.1	819100	16086	117490	107170	123860	88610
P03872	1	1	1	1	1	1			1	1	1	1	1	1			1	1	1	1	1	1			1	1	1	1	5.1	5.1	5.1	33.196	296	0.00057904	2.7393	5.1	5.1			5.1	5.1	5.1	5.1	631830	106520	101740			108710
P03965	1	44	42	42	39	43	39	40	44	42	43	43	37	41	37	38	42	40	41	41	37	41	37	38	42	40	41	41	48.4	46.6	46.6	123.91	1118	0	323.31	42.6	47.4	42.2	44.9	48.4	45.3	47.8	47.4	204230000	21458000	21954000	25595000	27533000	27839000
P04037	1	6	6	6	6	6	6	6	6	6	6	6	6	6	6	6	6	6	6	6	6	6	6	6	6	6	6	6	55.5	55.5	55.5	17.142	155	0	158.1	55.5	55.5	55.5	55.5	55.5	55.5	55.5	55.5	18115000	1497400	3058000	1742700	2495800	2323100
P04039	1	1	1	1				1								1								1					12.8	12.8	12.8	8.9066	78	0.00059916	3.1026				12.8
P04046	1	10	10	10	10	8	10	10	10	10	9	10	10	8	10	10	10	10	9	10	10	8	10	10	10	10	9	10	21.8	21.8	21.8	56.719	510	0	22.75	21.8	16.1	21.8	21.8	21.8	21.8	20.2	21.8	8500100	914320	882990	1118000	1464300	1063700
P04050	1	17	17	16	13	14	11	12	14	14	14	15	13	14	11	12	14	14	14	15	13	14	11	12	14	14	13	15	13	13	12.5	191.61	1733	0	72.811	10.3	10.9	9.2	9.8	10.8	10.8	10.8	11.9	11848000	1393300	1359200	1127400	1181600	1404200
P04076	1	23	23	23	22	20	21	20	22	19	19	21	22	20	21	20	22	19	19	21	22	20	21	20	22	19	19	21	51	51	51	51.989	463	0	121.44	49.2	46.4	47.7	45.1	49.5	43.4	43.4	49.2	55941000	7653400	6048700	7495900	6986300	8967100
P04147	1	29	29	29	27	28	26	28	28	25	26	27	27	28	26	28	28	25	26	27	27	28	26	28	28	25	26	27	57	57	57	64.343	577	0	323.31	50.8	55.6	52.5	55.6	56.8	50.4	51.1	56	139610000	15717000	15745000	17993000	17248000	19828000
P04386	1	2	2	2	2	2		1	1	1		1	2	2		1	1	1		1	2	2		1	1	1		1	3.6	3.6	3.6	99.402	881	0.0037413	2.0103	3.6	3.6		2.7	2.7	2.7		2.7	1634300	350460	269450		246710	272950
P04449	1	6	1	1	5	6	5	6	5	6	5	6	1	1	1	1	1	1	1	1	1	1	1	1	1	1	1	1	31	6.5	6.5	17.613	155	0	7.2881	30.3	31	30.3	31	30.3	31	30.3	31	6436700	1212200	106750	1053500	672660	838510
P04456	1	5	5	5	5	5	5	5	5	5	5	5	5	5	5	5	5	5	5	5	5	5	5	5	5	5	5	5	37.3	37.3	37.3	15.757	142	0	128.9	37.3	37.3	37.3	37.3	37.3	37.3	37.3	37.3	142250000	13423000	14316000	19451000	16482000	21267000
P04650	1	2	2	2	2	2	1	2	2	2	1	2	2	2	1	2	2	2	1	2	2	2	1	2	2	2	1	2	21.6	21.6	21.6	6.3415	51	0	5.8198	21.6	21.6	19.6	21.6	21.6	21.6	19.6	21.6	5192000	469900	1078300	400820	970380	493910
P04710	1	6	5	4	4	4	4	4	5	5	5	5	3	3	3	3	4	4	4	4	3	3	3	3	4	4	4	4	15.9	12	8.4	34.12	309	0	8.7171	12	12	12	12	12.3	12.3	12.3	12.3	38656000	3400100	6076400	4397500	4616400	5387100
P04786	1	1	1	1	1	1	1	1	1	1	1	1	1	1	1	1	1	1	1	1	1	1	1	1	1	1	1	1	1.8	1.8	1.8	89.994	769	0	4.5231	1.8	1.8	1.8	1.8	1.8	1.8	1.8	1.8	312980	49126	19894	41991	31715	41697
P04801	1	30	30	30	27	28	24	27	27	28	26	28	27	28	24	27	27	28	26	28	27	28	24	27	27	28	26	28	46.2	46.2	46.2	84.519	734	0	99.191	41.6	43.3	38.3	42.4	43.6	45	40.6	44.7	51446000	5646700	6498800	5496300	6281000	7359700
P04802	1	28	28	28	26	25	25	25	26	25	26	26	26	25	25	25	26	25	26	26	26	25	25	25	26	25	26	26	57.5	57.5	57.5	63.515	557	0	273.59	52.8	54.2	49.4	52.8	56	54.6	52.8	54.6	112030000	14207000	12213000	14305000	13373000	14270000
P04806	1	32	32	29	31	32	30	32	31	32	29	31	31	32	30	32	31	32	29	31	28	29	27	29	28	29	26	28	76.7	76.7	73.2	53.738	485	0	323.31	75.5	76.7	76.3	76.7	75.5	76.7	75.1	75.5	737280000	88999000	132120000	73180000	77826000	88377000
P04807	1	27	24	24	27	27	27	27	27	27	25	27	24	24	24	24	24	24	22	24	24	24	24	24	24	24	22	24	75.7	72.2	72.2	53.942	486	0	323.31	75.7	75.7	75.7	75.7	75.7	75.7	69.8	75.7	250110000	33434000	29975000	28304000	28690000	35060000
P04821	1	2	2	2	2	2	1		1	1	1	1	2	2	1		1	1	1	1	2	2	1		1	1	1	1	2.1	2.1	2.1	179.09	1589	0	3.7455	2.1	2.1	1.3		1.3	0.8	1.3	1.3	1249200	218380	265600	124890		333420
P04840	1	15	15	15	15	15	15	15	15	15	15	15	15	15	15	15	15	15	15	15	15	15	15	15	15	15	15	15	66.4	66.4	66.4	30.428	283	0	323.31	66.4	66.4	66.4	66.4	66.4	66.4	66.4	66.4	330610000	35514000	41965000	36393000	37113000	43976000
P04912	2	3	2	2	3	3	3	3	3	3	3	3	2	2	2	2	2	2	2	2	2	2	2	2	2	2	2	2	29.5	24.2	24.2	13.989	132	0	46.995	29.5	29.5	29.5	29.5	29.5	29.5	29.5	29.5	98459000	9532100	11406000	13284000	15184000	9702800
P05030	2	31	31	31	29	29	28	29	29	29	30	30	29	29	28	29	29	29	30	30	29	29	28	29	29	29	30	30	43.4	43.4	43.4	99.618	918	0	323.31	43.4	41.6	42.4	43.4	43.4	43.4	43.4	43.4	553870000	70139000	57845000	71916000	73680000	69158000
P05317	1	15	15	15	14	13	14	14	14	13	14	13	14	13	14	14	14	13	14	13	14	13	14	14	14	13	14	13	42.3	42.3	42.3	33.717	312	0	201.65	42.3	40.4	42.3	42.3	42.3	40.4	40.4	40.4	228140000	24471000	24546000	29978000	29344000	34374000
P05318	1	2	2	2	2	2	2	2	2	2	2	2	2	2	2	2	2	2	2	2	2	2	2	2	2	2	2	2	28.3	28.3	28.3	10.908	106	0	16.993	28.3	28.3	28.3	28.3	28.3	28.3	28.3	28.3	22527000	2718200	2657000	2806000	2701400	2895200
P05319	1	3	3	3	3	3	3	2	3	2	2	2	3	3	3	2	3	2	2	2	3	3	3	2	3	2	2	2	34.9	34.9	34.9	10.746	106	0	87.622	34.9	34.9	34.9	21.7	34.9	21.7	21.7	21.7	58995000	6661000	2686700	8247500	5489500	7936000
P05373	1	8	8	8	7	8	8	8	8	8	7	7	7	8	8	8	8	8	7	7	7	8	8	8	8	8	7	7	26.6	26.6	26.6	37.74	342	0	94.743	23.7	26.6	26.6	26.6	26.6	26.6	23.7	22.2	7809400	1074100	951330	852040	1066300	1052400
P05374	1	6	6	6	4	4	5	4	5	6	5	6	4	4	5	4	5	6	5	6	4	4	5	4	5	6	5	6	7.9	7.9	7.9	101.2	869	0	14.892	5.9	5.3	7.1	5.8	6.7	7.9	7.1	7.9	2071000	181840	220680	285220	306860	238980
P05375	1	3	3	3	2	3	3	3	3	3	1	3	2	3	3	3	3	3	1	3	2	3	3	3	3	3	1	3	18	18	18	23.15	206	0	42.449	11.7	18	18	18	18	18	7.3	18	8377300	735960	1302300	998880	714480	1598400
P05453	1	17	17	17	15	14	16	16	16	14	15	15	15	14	16	16	16	14	15	15	15	14	16	16	16	14	15	15	32.1	32.1	32.1	76.55	685	0	89.335	27.4	27.7	28.9	30.7	30.7	27.7	27	27	24475000	2903100	2415000	3254700	3086300	3066400
P05626	1	11	11	11	9	9	10	9	9	10	11	9	9	9	10	9	9	10	11	9	9	9	10	9	9	10	11	9	41.8	41.8	41.8	26.925	244	0	190.94	38.5	39.3	41	38.5	38.5	39.3	41.8	38.5	35438000	3376600	4343100	4574900	4085000	3260600
P05694	1	47	47	47	44	47	44	47	46	47	44	46	44	47	44	47	46	47	44	46	44	47	44	47	46	47	44	46	70.1	70.1	70.1	85.859	767	0	323.31	67.3	70.1	65.8	70.1	70.1	70.1	68.2	68.2	786820000	84762000	109590000	93697000	102730000	112860000
P05737	1	19	1	1	18	18	18	19	16	19	17	19	1	1	1	1	1	1	1	1	1	1	1	1	1	1	1	1	61.9	3.7	3.7	27.638	244	0	15.178	61.1	61.5	61.1	61.9	54.1	61.9	58.6	61.9	35034000	4533900	4159200	4082100	4379800	4419500
P05739	1	12	12	6	11	12	12	12	12	12	11	11	11	12	12	12	12	12	11	11	5	6	6	6	6	6	5	5	60.8	60.8	30.1	19.986	176	0	94.307	60.2	60.8	60.8	60.8	60.8	60.8	55.7	60.2	137890000	18298000	13564000	19503000	13368000	17615000
P05740	1	8	8	1	7	8	8	8	8	8	8	8	7	8	8	8	8	8	8	8	1	1	1	1	1	1	1	1	46.2	46.2	5.4	20.549	184	0	219.04	45.7	46.2	46.2	46.2	46.2	46.2	46.2	46.2	135010000	13807000	15496000	16525000	15535000	18237000
P05743	1	10	1	1	10	10	9	9	10	10	9	9	1	1	1	1	1	1	1	1	1	1	1	1	1	1	1	1	52	7.9	7.9	14.234	127	0.00062814	3.5751	52	52	51.2	51.2	52	52	51.2	51.2	3343900	389190	239160	501870	376360	435370
P05744	2	8	8	8	8	8	8	8	8	8	8	8	8	8	8	8	8	8	8	8	8	8	8	8	8	8	8	8	58.9	58.9	58.9	12.154	107	0	77.218	58.9	58.9	58.9	58.9	58.9	58.9	58.9	58.9	95070000	10501000	8797200	12224000	11372000	15318000
P05745	1	8	2	2	8	8	8	7	8	8	7	7	2	2	2	1	2	2	2	2	2	2	2	1	2	2	2	2	57	10	10	11.124	100	0	3.9371	57	57	57	56	57	57	50	50	7525300	939510	932470	950590	782460	1083000
P05747	1	1	1	1	1	1	1	1	1	1	1	1	1	1	1	1	1	1	1	1	1	1	1	1	1	1	1	1	13.6	13.6	13.6	6.6687	59	0	4.4454	13.6	13.6	13.6	13.6	13.6	13.6	13.6	13.6	1977000	205310	74531	169300	427790	209930
P05748	1	11	11	2	11	11	11	11	11	11	11	11	11	11	11	11	11	11	11	11	2	2	2	2	2	2	2	2	47.1	47.1	8.3	24.422	204	0	137.33	47.1	47.1	47.1	47.1	47.1	47.1	47.1	47.1	116830000	15134000	16225000	13581000	13681000	15329000
P05749	1	3	3	2	3	3	3	3	3	3	3	3	3	3	3	3	3	3	3	3	2	2	2	2	2	2	2	2	38	38	32.2	13.693	121	0	75.888	38	38	38	38	38	38	38	38	34314000	3903200	3615000	5556100	4229700	4593700
P05750	1	16	16	16	16	16	16	16	16	16	16	16	16	16	16	16	16	16	16	16	16	16	16	16	16	16	16	16	68.8	68.8	68.8	26.502	240	0	191.69	68.8	68.8	68.8	68.8	68.8	68.8	68.8	68.8	314310000	38737000	28948000	42100000	32206000	45155000
P05755	1	14	1	1	14	12	14	14	14	14	14	14	1	1	1	1	1	1	1	1	1	1	1	1	1	1	1	1	49.7	8.2	8.2	22.298	195	0	56.961	49.7	45.6	49.7	49.7	49.7	49.7	49.7	49.7	4463300	540250	483400	502350	640720	605610
P05756	1	9	9	9	9	8	8	9	9	9	9	8	9	8	8	9	9	9	9	8	9	8	8	9	9	9	9	8	57	57	57	17.029	151	0	94.181	57	49.7	49.7	57	57	57	57	49.7	133040000	16407000	18002000	13540000	15078000	21770000
P05759	2	10	10	5	10	10	10	9	10	10	9	10	10	10	10	9	10	10	9	10	5	5	5	4	5	5	4	5	57.2	57.2	25	17.216	152	0	100.79	57.2	57.2	57.2	56.6	57.2	57.2	56.6	57.2	162340000	20245000	18316000	21331000	18164000	19251000
P05986	1	3	1	1	2	3	3	3	3	3	3	3		1	1	1	1	1	1	1		1	1	1	1	1	1	1	7.3	3	3	45.977	398	0.0037353	1.989	4.3	7.3	7.3	7.3	7.3	7.3	7.3	7.3	264210		36803	41329	40940	34620
P06100	1	2	2	2	2	2	2	2	2	2	2	2	2	2	2	2	2	2	2	2	2	2	2	2	2	2	2	2	8.9	8.9	8.9	22.362	191	0.0086426	1.6141	8.9	8.9	8.9	8.9	8.9	8.9	8.9	8.9	469680	25207	63657	48911	63985	103470
P06101	1	9	9	9	9	7	9	9	9	9	8	9	9	7	9	9	9	9	8	9	9	7	9	9	9	9	8	9	23.7	23.7	23.7	58.384	506	0	23.029	23.7	20.8	23.7	23.7	23.7	23.7	19.8	23.7	9179000	933680	884640	1186900	1116000	1247800
P06102	1	3	3	3	2	2	2	1	2	3	2	3	2	2	2	1	2	3	2	3	2	2	2	1	2	3	2	3	3.8	3.8	3.8	94.402	836	0	4.1485	2.8	2.8	2.8	2	2.8	3.8	2.8	3.8	934610	65105	58334	61187	46498	46870
P06103	1	17	17	17	14	14	16	15	16	14	15	16	14	14	16	15	16	14	15	16	14	14	16	15	16	14	15	16	28	28	28	88.129	763	0	72.251	24.2	22.3	26.7	26.3	26.7	25	25.4	26.9	16625000	1659900	2001900	2254200	1996500	2158700
P06105	1	43	43	43	37	37	40	37	35	38	41	38	37	37	40	37	35	38	41	38	37	37	40	37	35	38	41	38	38.9	38.9	38.9	134.81	1222	0	230.77	34.9	34.3	36.4	34.8	32.4	34.5	36.9	34.6	62606000	6675800	6497400	8843400	6658400	6874600
P06106	1	22	22	22	20	19	21	21	20	20	18	20	20	19	21	21	20	20	18	20	20	19	21	21	20	20	18	20	65.3	65.3	65.3	48.671	444	0	323.31	59	59.7	65.3	63.7	59	59	48.2	55	797050000	95936000	108060000	104520000	57277000	93242000
P06115	1	1	1	1	1	1	1	1	1	1	1	1	1	1	1	1	1	1	1	1	1	1	1	1	1	1	1	1	2.7	2.7	2.7	64.583	562	0.001128	2.4569	2.7	2.7	2.7	2.7	2.7	2.7	2.7	2.7	585320	74808	97055	49820	77090	76800
P06168	2	23	23	23	22	23	22	21	23	22	22	22	22	23	22	21	23	22	22	22	22	23	22	21	23	22	22	22	64.6	64.6	64.6	44.368	395	0	323.31	61	64.6	61	59.5	64.6	61	61	63	228440000	27508000	31212000	29267000	26715000	29104000
P06169	2	28	28	24	26	26	26	27	25	26	26	26	26	26	26	27	25	26	26	26	22	23	22	24	22	23	22	23	62.9	62.9	50.6	61.495	563	0	323.31	61.3	57.7	61.3	59	57.4	57.7	61.3	57.7	2015100000	260110000	272140000	227150000	254940000	253460000
P06197	1	5	5	5	4	4	4	4	4	4	5	3	4	4	4	4	4	4	5	3	4	4	4	4	4	4	5	3	28.2	28.2	28.2	24.823	220	0	12.783	24.5	24.5	24.5	24.5	24.5	24.5	28.2	16.8	5221200	841630	374500	787470	556910	618380
P06208	1	19	19	10	16	18	17	17	17	16	16	15	16	18	17	17	17	16	16	15	9	9	10	9	9	10	8	9	37.3	37.3	22	68.408	619	0	153.08	32.1	36.2	33.3	34.9	34.9	31.8	29.2	30.7	42896000	4295100	5076600	6388200	5325400	5644400
P06244	1	3	1	1	3	3	3	3	3	3	3	3	1	1	1	1	1	1	1	1	1	1	1	1	1	1	1	1	7.3	3	3	46.075	397	0.00059418	2.9979	7.3	7.3	7.3	7.3	7.3	7.3	7.3	7.3	729060	81990	108850	86056	97540	77675
P06245	1	4	4	2	3	4	3	4	3	4	4	4	3	4	3	4	3	4	4	4	1	2	1	2	1	2	2	2	9.2	9.2	4.7	44.219	380	0	3.8457	6.8	9.2	6.8	9.2	6.8	9.2	9.2	9.2	2520900	229860	338820	345960	365370	229820
P06634	1	22	22	18	22	20	21	21	22	22	21	22	22	20	21	21	22	22	21	22	18	16	17	17	18	18	17	18	50.2	50.2	43	65.552	604	0	229.78	50.2	48.3	48.5	48.3	50.2	50.2	48	50.2	63779000	8216400	7652200	8077200	7286700	7974500
P06704	1	4	4	4	3	3	4	2	3	3	4	3	3	3	4	2	3	3	4	3	3	3	4	2	3	3	4	3	31.7	31.7	31.7	18.751	161	0	13.854	23	23	31.7	18	23	23	31.7	23	2065700	136940	288750	259230	222140	280510
P06738	1	23	23	23	20	21	20	22	21	22	22	21	20	21	20	22	21	22	22	21	20	21	20	22	21	22	22	21	34.7	34.7	34.7	103.27	902	0	217.43	29	32.2	29	33.6	32.2	33.3	33.6	32.2	45558000	4859400	6158200	5004900	5030700	6043400
P06780	1	7	7	7	6	7	6	6	6	5	6	6	6	7	6	6	6	5	6	6	6	7	6	6	6	5	6	6	40.7	40.7	40.7	23.152	209	0	72.207	36.4	40.7	36.4	36.4	36.4	35.9	36.4	36.4	18859000	2745700	1542100	2651800	2044700	2024700
P06781	1	2	2	2	1	2	2	2	2	2	2	2	1	2	2	2	2	2	2	2	1	2	2	2	2	2	2	2	13	13	13	21.479	192	0	5.3765	5.7	13	13	13	13	13	13	13	1848000	149790	78057	269430	124610	175370
P06782	1	7	7	7	7	5	6	7	6	6	6	7	7	5	6	7	6	6	6	7	7	5	6	7	6	6	6	7	14.5	14.5	14.5	72.045	633	0	19.707	14.5	12	11.7	14.5	13.4	13.4	11.7	14.5	4643400	548510	494820	567520	448080	783850
P06785	1	6	6	6	4	5	4	4	4	4	5	4	4	5	4	4	4	4	5	4	4	5	4	4	4	4	5	4	24.3	24.3	24.3	35.047	304	0	14.804	15.5	19.4	15.1	15.1	15.1	15.1	20.1	15.1	3691400	403940	622360	384180	426820	388320
P06786	1	2	2	2	1	2	2	2	2	1	2	1	1	2	2	2	2	1	2	1	1	2	2	2	2	1	2	1	1.7	1.7	1.7	164.21	1428	0	4.3097	1.2	1.7	1.7	1.7	1.7	1.2	1.7	1.2	13731000	40048	3450100	2136000	3563100	2656600
P06787	1	7	7	7	7	7	7	7	7	7	6	7	7	7	7	7	7	7	6	7	7	7	7	7	7	7	6	7	60.5	60.5	60.5	16.135	147	0	201.37	60.5	60.5	60.5	60.5	60.5	60.5	52.4	60.5	24061000	2495100	3537200	2754700	3547000	2995800
P07143	1	4	4	4	4	4	4	4	4	4	4	4	4	4	4	4	4	4	4	4	4	4	4	4	4	4	4	4	23.6	23.6	23.6	34.054	309	0	15.559	23.6	23.6	23.6	23.6	23.6	23.6	23.6	23.6	6360800	750270	890350	782930	921400	589020
P07149	1	76	76	76	70	74	70	73	72	73	66	71	70	74	70	73	72	73	66	71	70	74	70	73	72	73	66	71	45.9	45.9	45.9	228.69	2051	0	323.31	41.2	44.8	40.7	44.2	43.2	44.5	38.9	43.3	242280000	28528000	29709000	29101000	32765000	32979000
P07170	1	19	19	18	17	16	17	17	16	19	16	17	17	16	17	17	16	19	16	17	16	15	16	16	15	18	15	16	74.3	74.3	71.6	24.254	222	0	109.44	73.9	70.3	73.9	70.3	69.8	74.3	70.3	73.9	112050000	12172000	13963000	12699000	14096000	14684000
P07172	1	6	6	6	6	6	6	6	6	5	6	6	6	6	6	6	6	5	6	6	6	6	6	6	6	5	6	6	16.6	16.6	16.6	42.646	385	0	28.71	16.6	16.6	16.6	16.6	16.6	14.5	16.6	16.6	8519900	888940	1210500	1242600	1023600	1005000
P07213	1	17	17	17	13	16	12	14	10	13	11	13	13	16	12	14	10	13	11	13	13	16	12	14	10	13	11	13	31	31	31	70.122	617	0	114.71	24.5	29.8	23.5	27.7	20.6	26.1	21.9	26.7	22748000	4611500	2210000	2060300	4086400	1996700
P07244	1	31	31	31	30	30	29	30	30	31	26	30	30	30	29	30	30	31	26	30	30	30	29	30	30	31	26	30	51.1	51.1	51.1	86.067	802	0	323.31	48.3	50.1	46.4	50.4	48.3	51.1	39.5	50.2	103690000	12031000	13162000	10459000	13609000	14498000
P07245	1	34	34	31	34	34	33	33	34	33	31	34	34	34	33	33	34	33	31	34	31	31	30	30	31	30	28	31	40.8	40.8	39.1	102.2	946	0	323.31	40.8	40.8	39.4	39.9	40.8	39.5	35.1	40.8	125950000	15661000	14138000	15323000	15224000	19003000
P07246	1	7	6	6	6	6	6	5	6	3	7	6	5	5	5	5	5	3	6	5	5	5	5	5	5	3	6	5	18.9	17.1	17.1	40.369	375	0	6.3401	16.5	16.5	16.5	14.7	16	9.6	18.9	16.5	4197300	658280	416890	638520	338420	656190
P07248	1	5	5	5	4	5	4	5	4	5	5	5	4	5	4	5	4	5	5	5	4	5	4	5	4	5	5	5	5.4	5.4	5.4	150.94	1323	0	6.5036	4.1	5.4	4.5	5.4	4.8	5.4	5.4	5.4	1482700	144670	178520	167090	183700	175210
P07251	1	27	27	27	27	27	24	26	26	27	26	27	27	27	24	26	26	27	26	27	27	27	24	26	26	27	26	27	50.1	50.1	50.1	58.607	545	0	323.31	50.1	50.1	44.4	47.5	47.5	50.1	48.3	50.1	325450000	33167000	50072000	35706000	37627000	37736000
P07255	1	1	1	1	1	1	1	1	1	1	1	1	1	1	1	1	1	1	1	1	1	1	1	1	1	1	1	1	16.9	16.9	16.9	6.9631	59	0.0057501	1.8114	16.9	16.9	16.9	16.9	16.9	16.9	16.9	16.9	2584800	308720	15886	444970	170260	210040
P07256	1	16	16	16	14	13	14	12	14	12	13	14	14	13	14	12	14	12	13	14	14	13	14	12	14	12	13	14	34.6	34.6	34.6	50.227	457	0	166.36	29.5	30.6	34.6	28	30.6	27.8	29.8	29.5	29727000	3501500	4063000	4199900	3224700	3513500
P07257	1	14	14	14	11	13	13	14	11	12	14	12	11	13	13	14	11	12	14	12	11	13	13	14	11	12	14	12	47	47	47	40.478	368	0	223.68	36.4	44.6	44.6	47	38.6	39.9	47	39.9	63343000	7017000	8072400	7458500	9036800	7253000
P07259	1	85	85	83	81	80	77	77	80	79	81	80	81	80	77	77	80	79	81	80	79	78	75	75	78	77	79	78	43.1	43.1	42.2	245.04	2214	0	323.31	41.7	41	39.3	39.6	41	40.7	41	40.9	242050000	31144000	27087000	28047000	28575000	34938000
P07260	1	9	9	9	8	8	7	8	8	8	7	6	8	8	7	8	8	8	7	6	8	8	7	8	8	8	7	6	39.4	39.4	39.4	24.254	213	0	22.818	36.6	33.8	31	33.8	33.8	33.8	31	24.9	23203000	2429100	2444300	3071100	3121100	3063700
P07262	2	27	27	27	26	27	26	27	26	27	26	25	26	27	26	27	26	27	26	25	26	27	26	27	26	27	26	25	65.9	65.9	65.9	49.569	454	0	323.31	64.3	65.9	64.3	65.9	64.3	65.9	64.3	64.1	571030000	64744000	64465000	70408000	72513000	69889000
P07263	1	18	18	17	16	16	17	18	16	16	16	18	16	16	17	18	16	16	16	18	15	15	16	17	15	15	15	17	35.5	35.5	33.9	59.952	546	0	173.47	33.2	33.2	34.4	35.5	33.2	33.2	31.9	35.5	30260000	3691500	3154000	4079000	3739300	4415900
P07264	1	5	5	5	5	3	4	3	4	4	4	4	5	3	4	3	4	4	4	4	5	3	4	3	4	4	4	4	9	9	9	85.793	779	0	6.1572	9	5.9	6.4	4.4	8	6.9	6.4	6.9	2967300	568050	295320	241640	163550	881690
P07267	1	17	17	17	16	17	13	15	15	17	15	16	16	17	13	15	15	17	15	16	16	17	13	15	15	17	15	16	46.2	46.2	46.2	44.498	405	0	323.31	45.7	46.2	41	43.7	43.7	46.2	44	45.7	110380000	15163000	14735000	12717000	12846000	13406000
P07273	1	5	5	5	5	4	5	4	5	5	3	5	5	4	5	4	5	5	3	5	5	4	5	4	5	5	3	5	20.7	20.7	20.7	34.843	309	0	11.978	20.7	18.4	20.7	18.4	20.7	20.7	13.6	20.7	4785000	1080000	246220	413080	193680	993770
P07274	1	4	4	4	3	4	2	3	2	3	3	3	3	4	2	3	2	3	3	3	3	4	2	3	2	3	3	3	68.3	68.3	68.3	13.677	126	0	16.578	60.3	68.3	26.2	60.3	26.2	60.3	34.1	60.3	3966800	399740	679880	382300	494150	696090
P07275	1	10	10	10	9	10	9	10	10	10	10	10	9	10	9	10	10	10	10	10	9	10	9	10	10	10	10	10	20.5	20.5	20.5	64.434	575	0	36.269	19	20.5	19	20.5	20.5	20.5	20.5	20.5	14092000	1316000	1887700	1465600	1695400	1997700
P07277	1	5	5	5	4	4	4	4	4	4	4	5	4	4	4	4	4	4	4	5	4	4	4	4	4	4	4	5	13.8	13.8	13.8	48.459	443	0	19.45	12.2	12.2	12.2	12.2	12.2	12.2	12.2	13.8	3025200	361210	402630	335190	406310	329120
P07278	1	12	12	12	10	9	10	11	10	10	12	10	10	9	10	11	10	10	12	10	10	9	10	11	10	10	12	10	27.2	27.2	27.2	47.218	416	0	33.838	23.6	22.1	23.8	25.5	23.6	23.6	27.2	24	11835000	1235300	1698600	1371500	1186100	1587900
P07281	2	11	11	11	10	11	10	11	11	11	11	11	10	11	10	11	11	11	11	11	10	11	10	11	11	11	11	11	67.4	67.4	67.4	15.891	144	0	146.32	67.4	67.4	59.7	67.4	67.4	67.4	67.4	67.4	151150000	23882000	19336000	12659000	21156000	21673000
P07283	1	13	13	13	11	13	13	12	12	13	12	12	11	13	13	12	12	13	12	12	11	13	13	12	12	13	12	12	50.4	50.4	50.4	29.063	254	0	56.324	42.9	50.4	50.4	47.6	47.2	50.4	47.2	47.2	40648000	4479600	5476300	5389600	4796000	5819800
P07284	1	25	25	25	25	25	23	25	24	24	24	25	25	25	23	25	24	24	24	25	25	25	23	25	24	24	24	25	62.1	62.1	62.1	53.309	462	0	319.94	62.1	62.1	53.5	62.1	57.6	57.6	57.6	62.1	64081000	7237800	7962900	7885400	7905900	8819000
P07285	1	3	3	3	3	2	3	3	3	3	3	3	3	2	3	3	3	3	3	3	3	2	3	3	3	3	3	3	11.1	11.1	11.1	41.374	380	0	4.356	11.1	7.9	11.1	11.1	11.1	11.1	11.1	11.1	1214800	167730	131350	115220	122690	204160
P07342	1	18	18	18	16	17	16	16	17	17	16	15	16	17	16	16	17	17	16	15	16	17	16	16	17	17	16	15	30.6	30.6	30.6	74.936	687	0	120.83	28.5	29	28.1	28.5	30.1	30.1	28.1	26.1	40588000	3669100	6347100	4357200	5728100	4968900
P07347	1	4	4	4	4	4	4	4	4	4	4	4	4	4	4	4	4	4	4	4	4	4	4	4	4	4	4	4	20.2	20.2	20.2	27.603	238	0	9.9235	20.2	20.2	20.2	20.2	20.2	20.2	20.2	20.2	3068900	324420	153920	524000	257230	279250
P07560	1	10	10	9	9	9	10	8	8	10	10	10	9	9	10	8	8	10	10	10	8	8	9	7	7	9	9	9	51.6	51.6	46.5	23.505	215	0	74.062	48.4	43.3	51.6	40	40	51.6	51.6	51.6	24614000	2559600	2784900	3461700	2872600	3213700
P07703	1	8	8	8	8	8	8	7	8	7	8	6	8	8	8	7	8	7	8	6	8	8	8	7	8	7	8	6	28.4	28.4	28.4	37.686	335	0	21.116	28.4	28.4	28.4	25.4	28.4	23	28.4	23.3	4537200	686420	429260	747040	587460	606830
P07806	1	35	35	35	32	34	32	34	32	32	33	34	32	34	32	34	32	32	33	34	32	34	32	34	32	32	33	34	35.7	35.7	35.7	125.77	1104	0	323.31	32.7	35.1	34.3	35.1	32.7	34.3	35	33.4	83498000	8996800	11854000	10924000	9546000	9346300
P07991	1	16	16	16	16	13	14	15	16	15	13	16	16	13	14	15	16	15	13	16	16	13	14	15	16	15	13	16	56.1	56.1	56.1	46.085	424	0	180.03	56.1	47.6	43.4	54.2	56.1	53.1	40.3	56.1	62069000	8918300	7858800	7270900	6654300	8172500
P08004	1	3	3	3	2	2	3	1	3	1	3	3	2	2	3	1	3	1	3	3	2	2	3	1	3	1	3	3	3.3	3.3	3.3	129.87	1131	0	3.8622	2.3	2.3	3.3	1.1	3.3	1.1	3.3	3.3	1075400	180850	65950	209530	59037	144320
P08018	1	3	3	3	2	1	3	1	2	2	2	2	2	1	3	1	2	2	2	2	2	1	3	1	2	2	2	2	4.6	4.6	4.6	72.719	668	0	6.5294	3.3	1.3	4.6	1.3	3.3	3.3	3.3	3.3	668600	86712	34807	96373	39302	99713
P08067	1	5	5	5	4	5	4	5	4	5	4	4	4	5	4	5	4	5	4	4	4	5	4	5	4	5	4	4	28.4	28.4	28.4	23.365	215	0	10.725	28.4	28.4	18.6	28.4	28.4	28.4	18.6	18.6	3903800	331750	680090	308990	758660	477350
P08417	1	15	15	15	13	14	12	14	15	15	14	14	13	14	12	14	15	15	14	14	13	14	12	14	15	15	14	14	40.4	40.4	40.4	53.151	488	0	136.34	36.5	39.1	34.8	39.1	40.4	40.4	37.7	39.1	34974000	3737100	5157000	3694600	4020600	4296100
P08456	1	3	3	3	3	3	3	3	3	3	3	3	3	3	3	3	3	3	3	3	3	3	3	3	3	3	3	3	16.3	16.3	16.3	30.804	276	0	18.27	16.3	16.3	16.3	16.3	16.3	16.3	16.3	16.3	6269300	569860	899390	712840	875530	738400
P08465	1	2	2	2	1	1	2	1	1	1	1	1	1	1	2	1	1	1	1	1	1	1	2	1	1	1	1	1	4.5	4.5	4.5	53.659	486	0	4.7706	2.5	2.5	4.5	2.5	2.5	2.5	2.5	2.5	881660	93700	92962	193870	98149	96124
P08466	1	3	3	3	3	3	3	3	3	3	3	2	3	3	3	3	3	3	3	2	3	3	3	3	3	3	3	2	10.9	10.9	10.9	37.209	329	0	8.4787	10.9	10.9	10.9	10.9	10.9	10.9	10.9	7	1260300	169350	85070	202750	135490	171480
P08518	1	12	12	12	10	9	10	8	10	9	10	8	10	9	10	8	10	9	10	8	10	9	10	8	10	9	10	8	11	11	11	138.75	1224	0	33.219	9.6	9	9.6	8.1	9.6	8.9	9.6	8.1	15293000	1077900	786350	2592600	966670	4179800
P08524	1	16	16	16	16	15	15	15	15	15	15	15	16	15	15	15	15	15	15	15	16	15	15	15	15	15	15	15	47.4	47.4	47.4	40.483	352	0	211.59	47.4	45.5	45.5	45.5	45.5	45.5	45.5	45.5	65324000	8811300	6470600	8977100	7104900	8482400
P08525	1	1	1	1	1	1	1	1	1	1	1	1	1	1	1	1	1	1	1	1	1	1	1	1	1	1	1	1	12.8	12.8	12.8	10.974	94	0	7.8127	12.8	12.8	12.8	12.8	12.8	12.8	12.8	12.8	953080	66456	207190	102810	138260	74681
P08536	1	18	18	18	16	17	16	16	17	16	15	15	16	17	16	16	17	16	15	15	16	17	16	16	17	16	15	15	41.7	41.7	41.7	57.724	511	0	155.28	38.2	39.5	38.2	38.2	39.5	38.2	32.9	36.8	87757000	10169000	13214000	10199000	10006000	10676000
P08566	1	52	52	52	48	50	44	48	48	47	44	47	48	50	44	48	48	47	44	47	48	50	44	48	48	47	44	47	40.4	40.4	40.4	174.75	1588	0	323.31	37.9	39.2	35.1	38.2	37.7	36.6	33.1	36.7	101930000	12104000	13215000	11607000	13114000	13542000
P08679	1	1	1	1	1		1	1	1	1	1	1	1		1	1	1	1	1	1	1		1	1	1	1	1	1	3	3	3	51.413	460	0	5.1759	3		3	3	3	3	3	3	405770	67072		86549	50666
P09032	1	2	2	2	2	1	2	1	1	1	2	1	2	1	2	1	1	1	2	1	2	1	2	1	1	1	2	1	5.9	5.9	5.9	65.699	578	0.00059137	2.9507	5.9	3.3	5.9	3.3	3.3	3.3	5.9	3.3	647310	70395	85153	108180	76526	84203
P09064	1	11	11	11	10	10	10	10	11	10	11	9	10	10	10	10	11	10	11	9	10	10	10	10	11	10	11	9	49.5	49.5	49.5	31.574	285	0	50.76	46.3	46.7	45.3	45.3	49.5	46.7	49.5	42.1	19372000	2425600	3000000	2339700	2204300	2744900
P09232	1	13	13	13	13	13	13	12	13	13	12	12	13	13	13	12	13	13	12	12	13	13	13	12	13	13	12	12	23	23	23	69.621	635	0	91.669	23	23	23	19.1	23	23	21.9	21.9	62208000	6751200	10676000	7626300	4988400	6266400
P09436	1	40	40	40	37	38	35	38	34	38	35	37	37	38	35	38	34	38	35	37	37	38	35	38	34	38	35	37	40.7	40.7	40.7	122.98	1072	0	210.17	37.1	38.7	34.5	38.7	34.7	38.7	34.8	37.7	71577000	8674500	8343900	9299100	9162900	8264300
P09440	1	7	4	4	7	6	5	5	6	7	6	6	4	3	2	2	3	4	3	3	4	3	2	2	3	4	3	3	6.4	4.7	4.7	106.22	975	0	4.9573	6.4	5.2	4.6	4.6	5.7	6.4	5.7	5.2	1565500	249720	211730	133380	195080	193630
P09457	1	12	12	12	10	11	12	11	11	12	10	12	10	11	12	11	11	12	10	12	10	11	12	11	11	12	10	12	59.9	59.9	59.9	22.814	212	0	113.01	49.1	57.1	59.9	57.1	51.9	59.9	51.9	59.9	35460000	2934200	5400800	3907100	4750900	3843700
P09624	1	18	18	18	18	16	17	17	18	18	16	17	18	16	17	17	18	18	16	17	18	16	17	17	18	18	16	17	40.5	40.5	40.5	54.009	499	0	159.24	40.5	36.9	38.3	36.1	40.5	40.5	34.5	39.3	41887000	5357900	4827300	5716600	3953200	5221300
P09733	1	10	10	5	10	10	9	10	9	10	9	10	10	10	9	10	9	10	9	10	5	5	5	5	5	5	5	5	28	28	15.4	49.799	447	0	66.972	28	28	26.4	28	26.4	28	26.4	28	29079000	3048300	4518800	3117700	3386500	4300600
P09734	1	7	2	2	7	7	6	7	6	7	6	7	2	2	2	2	2	2	2	2	2	2	2	2	2	2	2	2	20.2	7.6	7.6	49.693	445	0	5.4789	20.2	20.2	18.7	20.2	18.7	20.2	18.7	20.2	3378200	349160	427430	395260	507190	458980
P09938	1	14	14	14	14	12	13	13	13	12	10	13	14	12	13	13	13	12	10	13	14	12	13	13	13	12	10	13	36.8	36.8	36.8	46.147	399	0	54.612	36.8	29.6	32.6	33.8	34.1	32.3	26.6	32.6	24623000	3395900	3221600	3114500	2858800	3472600
P09950	1	2	2	2	2	2	2	2	1	1		1	2	2	2	2	1	1		1	2	2	2	2	1	1		1	2.7	2.7	2.7	59.362	548	0.0062016	1.7463	2.7	2.7	2.7	2.7	1.3	1.3		1.3	1032400	237230	205840	140950	239590	57369
P09959	1	4	4	4	3	4	4	3	4	4	4	2	3	4	4	3	4	4	4	2	3	4	4	3	4	4	4	2	10.1	10.1	10.1	90.559	803	0	4.9245	8.6	10.1	10.1	7.5	10.1	10.1	10.1	6	14114000	1964800	2535500	2376100	361090	2019000
P0C2H7	2	9	9	9	9	9	8	9	9	9	9	8	9	9	8	9	9	9	9	8	9	9	8	9	9	9	9	8	58.8	58.8	58.8	15.505	136	0	100.19	58.8	58.8	58.1	58.8	58.8	58.8	58.8	58.1	144450000	20131000	16992000	13856000	19240000	22438000
P0C2H8	1	7	7	1	7	7	6	7	7	7	6	6	7	7	6	7	7	7	6	6	1	1	1	1	1	1	1	1	61.1	61.1	8	12.953	113	0	106.65	61.1	61.1	54.9	61.1	61.1	61.1	54.9	54.9	79422000	7412500	14577000	8318800	9686900	14057000
P0C2H9	1	7	1	1	7	7	6	7	7	7	6	6	1	1	1	1	1	1	1	1	1	1	1	1	1	1	1	1	61.1	8	8	12.967	113	0.0011468	2.6078	61.1	61.1	54.9	61.1	61.1	61.1	54.9	54.9	2779700	345570	352720	414550	361090	306730
P0CH09	2	6	1	1	6	6	6	6	6	6	6	6	1	1	1	1	1	1	1	1	1	1	1	1	1	1	1	1	46.1	7.8	7.8	14.554	128	0	7.3522	46.1	46.1	46.1	46.1	46.1	46.1	46.1	46.1	1026800	37045		306440	42350
P0CS90	2	32	32	31	31	28	31	30	29	31	30	31	31	28	31	30	29	31	30	31	30	27	30	29	28	30	29	30	51.8	51.8	50.9	70.627	654	0	323.31	50.3	44.8	50.3	47.2	47.2	50.3	49.5	50.3	210130000	24047000	23759000	26426000	26131000	31817000
P0CT04	1	6	6	6	6	6	5	6	6	5	5	6	6	6	5	6	6	5	5	6	6	6	5	6	6	5	5	6	84	84	84	8.5897	75	0	43.522	84	84	56	84	84	56	56	84	29220000	3720700	3979100	3510800	2113500	3122900
P0CX24	2	14	14	14	11	11	12	12	10	12	10	14	11	11	12	12	10	12	10	14	11	11	12	12	10	12	10	14	58.1	58.1	58.1	20.437	172	0	159.88	51.7	53.5	55.2	53.5	50.6	53.5	50.6	58.1	99283000	12181000	9682700	15689000	11170000	12040000
P0CX26	2	5	5	5	5	5	5	5	5	5	5	5	5	5	5	5	5	5	5	5	5	5	5	5	5	5	5	5	58.7	58.7	58.7	10.091	92	0	19.806	58.7	58.7	58.7	58.7	58.7	58.7	58.7	58.7	34672000	4477500	3345800	5009100	4184100	4627300
P0CX28	2	1	1	1	1	1	1	1	1	1	1	1	1	1	1	1	1	1	1	1	1	1	1	1	1	1	1	1	7.5	7.5	7.5	12.211	106	0	4.746	7.5	7.5	7.5	7.5	7.5	7.5	7.5	7.5	17815000	2075100	2056900	2805000	1932900	2239500
P0CX30	2	7	7	7	6	6	6	7	6	6	5	6	6	6	6	7	6	6	5	6	6	6	6	7	6	6	5	6	49.7	49.7	49.7	16.038	145	0	42.349	31	31	31	49.7	31	31	29.7	31	80446000	10865000	7831700	10505000	9647900	10077000
P0CX32	2	8	8	8	8	8	8	8	8	8	8	8	8	8	8	8	8	8	8	8	8	8	8	8	8	8	8	8	43.7	43.7	43.7	15.329	135	0	37.804	43.7	43.7	43.7	43.7	43.7	43.7	43.7	43.7	78650000	8714500	9839700	9705500	11741000	10186000
P0CX34	2	3	3	3	3	3	3	3	3	3	3	3	3	3	3	3	3	3	3	3	3	3	3	3	3	3	3	3	30.2	30.2	30.2	7.1184	63	0	16.538	30.2	30.2	30.2	30.2	30.2	30.2	30.2	30.2	16797000	1527500	2435600	2408000	2541200	1631000
P0CX36	2	16	16	16	16	16	16	16	15	16	13	15	16	16	16	16	15	16	13	15	16	16	16	16	15	16	13	15	59	59	59	29.41	261	0	119.74	59	59	59	59	56.3	59	51.3	54.8	214540000	28425000	25644000	28310000	27110000	24332000
P0CX38	2	12	12	12	11	10	11	11	10	10	11	10	11	10	11	11	10	10	11	10	11	10	11	11	10	10	11	10	44.5	44.5	44.5	26.996	236	0	208.83	41.5	39	41.9	41.5	39	39	39.4	39	197980000	20253000	26606000	27528000	29089000	20445000
P0CX40	2	8	8	8	6	7	6	7	7	7	6	7	6	7	6	7	7	7	6	7	6	7	6	7	7	7	6	7	42	42	42	22.489	200	0	141.49	39	39	34.5	39	42	42	35.5	42	87012000	9142900	12368000	8937400	6205800	16184000
P0CX42	2	8	8	8	7	8	7	8	6	7	6	8	7	8	7	8	6	7	6	8	7	8	7	8	6	7	6	8	54.7	54.7	54.7	14.473	137	0	89.436	54.7	54.7	48.2	54.7	48.2	54.7	47.4	54.7	76724000	8227600	9531900	9699300	9824400	9277300
P0CX44	2	8	8	8	8	8	8	8	8	7	8	8	8	8	8	8	8	7	8	8	8	8	8	8	8	7	8	8	31.3	31.3	31.3	24.485	217	0	91.711	31.3	31.3	31.3	31.3	31.3	26.3	31.3	31.3	130480000	16789000	10431000	18030000	11857000	14676000
P0CX46	2	10	10	10	9	9	9	10	9	10	9	9	9	9	9	10	9	10	9	9	9	9	9	10	9	10	9	9	47.2	47.2	47.2	27.408	254	0	60.764	39	39	39	47.2	39	47.2	39	39	163640000	20105000	22398000	17654000	22296000	23087000
P0CX48	2	9	9	9	9	8	9	8	9	9	9	9	9	8	9	8	9	9	9	9	9	8	9	8	9	9	9	9	53.2	53.2	53.2	17.749	156	0	27.688	53.2	48.1	53.2	48.1	53.2	53.2	53.2	53.2	123300000	14954000	11403000	16223000	14335000	15929000
P0CX50	2	8	8	8	8	7	7	8	8	8	7	8	8	7	7	8	8	8	7	8	8	7	7	8	8	8	7	8	40.9	40.9	40.9	20.563	186	0	109.58	40.9	35.5	35.5	40.9	40.9	40.9	36.6	40.9	114600000	11054000	13720000	14339000	12621000	17412000
P0CX52	2	10	10	10	9	9	9	9	10	9	9	10	9	9	9	9	10	9	9	10	9	9	9	9	10	9	9	10	64.3	64.3	64.3	15.847	143	0	61.767	58.7	54.5	58.7	54.5	64.3	58.7	58.7	64.3	141270000	16959000	17227000	16170000	18474000	19150000
P0CX54	2	9	9	9	9	9	9	8	8	9	9	9	9	9	9	8	8	9	9	9	9	9	9	8	8	9	9	9	63	63	63	17.822	165	0	88.174	63	63	63	63	62.4	63	63	63	153470000	20178000	18065000	21533000	16358000	17070000
P0CX56	2	16	16	16	15	16	13	15	16	16	12	15	15	16	13	15	16	16	12	15	15	16	13	15	16	16	12	15	68.5	68.5	68.5	17.037	146	0	155.72	68.5	68.5	63.7	68.5	68.5	68.5	63.7	68.5	199210000	27077000	19200000	26990000	21770000	24949000
P0CX81	2	1	1	1	1	1	1	1	1	1	1	1	1	1	1	1	1	1	1	1	1	1	1	1	1	1	1	1	21.3	21.3	21.3	6.6504	61	0	62.878	21.3	21.3	21.3	21.3	21.3	21.3	21.3	21.3	4811600	805700	473890	649560	396630	778840
P0CX83	2	7	7	7	7	7	7	7	7	7	7	7	7	7	7	7	7	7	7	7	7	7	7	7	7	7	7	7	37.6	37.6	37.6	21.704	189	0	143.53	37.6	37.6	37.6	37.6	37.6	37.6	37.6	37.6	132220000	14113000	14488000	16938000	15199000	18048000
P0CX85	2	9	9	9	9	9	9	9	9	9	9	9	9	9	9	9	9	9	9	9	9	9	9	9	9	9	9	9	48.3	48.3	48.3	13.909	120	0	323.31	48.3	48.3	48.3	48.3	48.3	48.3	48.3	48.3	108430000	13168000	12509000	14072000	14765000	13405000
P10080	1	10	10	10	8	9	10	9	10	9	10	9	8	9	10	9	10	9	10	9	8	9	10	9	10	9	10	9	49.7	49.7	49.7	32.989	294	0	43.86	39.8	49.7	49.7	49.7	49.7	49.7	49.7	43.2	34734000	3559000	4616800	4457600	3770100	4403200
P10081	1	19	19	19	19	18	18	18	17	18	17	18	19	18	18	18	17	18	17	18	19	18	18	18	17	18	17	18	51.6	51.6	51.6	44.697	395	0	289.16	51.6	47.6	47.6	47.6	43	47.6	47.3	47.6	171240000	21174000	22887000	19090000	22352000	23014000
P10127	1	10	10	10	9	9	10	9	9	9	9	10	9	9	10	9	9	9	9	10	9	9	10	9	9	9	9	10	36.6	36.6	36.6	41.142	382	0	43.54	29.8	29.8	36.6	29.8	29.8	29.8	29.8	36.6	13829000	1533500	1185200	1922700	2095800	1599300
P10174	1	2	2	2	2	2	2	2	2	2	2	2	2	2	2	2	2	2	2	2	2	2	2	2	2	2	2	2	30	30	30	6.9323	60	0.00058038	2.7755	30	30	30	30	30	30	30	30	2673300	398990	354140	222550	323180	371840
P10363	1	4	4	4	3	4	3	4	4	4	2	4	3	4	3	4	4	4	2	4	3	4	3	4	4	4	2	4	10	10	10	47.69	409	0.00063012	3.6003	7.6	10	7.6	10	10	10	4.4	10	4124100	461620	436330	624230	477390	528870
P10507	1	3	3	3	2	3	3	3	3	3	3	3	2	3	3	3	3	3	3	3	2	3	3	3	3	3	3	3	6.9	6.9	6.9	51.083	462	0	7.0035	4.8	6.9	6.9	6.9	6.9	6.9	6.9	6.9	1191800	128530	68291	144060	165400	172030
P10591	2	48	48	12	46	47	46	45	47	47	48	47	46	47	46	45	47	47	48	47	12	12	12	12	12	12	12	12	74.8	74.8	24.8	69.656	642	0	323.31	73.8	74.5	73.8	73.8	74.8	74.5	74.8	74.5	1311500000	144260000	199360000	144470000	153780000	182370000
P10592	1	46	12	10	44	45	44	42	45	45	45	45	12	12	12	11	12	12	11	12	10	10	10	9	10	10	9	10	71.5	24.4	20.7	69.469	639	0	231.18	70.6	71.2	70.6	68.7	71.5	71.2	71.5	71.2	78459000	7680300	7536300	9280200	7268500	9167600
P10614	1	4	4	4	3	3	3	2	2	3	3	3	3	3	3	2	2	3	3	3	3	3	3	2	2	3	3	3	7.9	7.9	7.9	60.719	530	0	6.0673	5.5	5.5	5.5	4.2	4.2	5.5	6.6	5.5	1258900	174860	127610	176120	159140	127860
P10622	1	1	1	1	1	1	1	1	1	1	1	1	1	1	1	1	1	1	1	1	1	1	1	1	1	1	1	1	15.1	15.1	15.1	10.667	106	0	45.345	15.1	15.1	15.1	15.1	15.1	15.1	15.1	15.1	19873000	5001600	2134100	1439000	2041400	2959900
P10659	1	21	11	11	20	21	20	21	19	21	19	20	10	11	10	11	10	11	10	10	10	11	10	11	10	11	10	10	67.3	42.1	42.1	41.818	382	0	119.43	65.2	67.3	65.2	67.3	63.4	67.3	65.2	65.2	89517000	9973500	9543300	15266000	11891000	12708000
P10662	1	4	4	4	2	3	3	3	4	2	2	2	2	3	3	3	4	2	2	2	2	3	3	3	4	2	2	2	14.3	14.3	14.3	36.728	321	0	7.2076	8.4	11.8	11.8	11.8	14.3	8.4	7.5	8.4	1016500	86072	137430	152050	171790	149400
P10664	1	15	15	1	15	15	14	15	15	14	14	15	15	15	14	15	15	14	14	15	1	1	1	1	1	1	1	1	52.2	52.2	3.9	39.092	362	0	218.23	52.2	52.2	51.9	52.2	52.2	50.6	51.9	52.2	228250000	23164000	35236000	26602000	27888000	30628000
P10823	1	7	7	7	6	7	6	6	6	7	6	6	6	7	6	6	6	7	6	6	6	7	6	6	6	7	6	6	23.6	23.6	23.6	50.447	449	0	11.685	20.3	23.6	19.4	22	20.3	23.6	19.4	19.4	2946000	296960	457490	344070	269000	342770
P10869	1	17	17	17	17	17	14	17	17	17	14	17	17	17	14	17	17	17	14	17	17	17	14	17	17	17	14	17	39.8	39.8	39.8	58.109	527	0	111.14	39.8	39.8	34.5	39.8	39.8	39.8	30.4	39.8	39903000	4683800	4727800	4768900	5420500	4933600
P10964	1	10	9	9	7	8	9	9	8	7	8	7	7	8	9	9	8	7	7	7	7	8	9	9	8	7	7	7	8.4	7.8	7.8	186.43	1664	0	11.882	5.9	6.9	7.8	7.8	6.9	5.9	6.4	6.2	4469300	463840	617940	660530	516790	616210
P11075	1	12	12	12	9	12	11	12	12	12	11	11	9	12	11	12	12	12	11	11	9	12	11	12	12	12	11	11	6.6	6.6	6.6	226.88	2009	0	26.056	4.6	6.6	6.2	6.6	6.6	6.6	6.2	6.1	6099400	564760	809970	725800	653620	844260
P11076	1	10	10	2	9	9	9	9	9	8	9	9	9	9	9	9	9	8	9	9	1	1	1	1	1	1	2	1	63.5	63.5	13.3	20.529	181	0	128.17	55.8	55.8	55.8	55.8	55.8	50.8	59.7	55.8	55524000	5606200	6636400	7363700	7194700	6532400
P11154	1	46	46	13	40	41	40	42	42	42	37	40	40	41	40	42	42	42	37	40	11	12	12	12	12	13	10	12	47.2	47.2	16.6	130.1	1178	0	323.31	43	44.4	41.3	44.9	45	45.1	36	43.9	216520000	22655000	33529000	24814000	27086000	24798000
P11412	1	26	26	26	25	24	26	26	25	26	25	26	25	24	26	26	25	26	25	26	25	24	26	26	25	26	25	26	59.2	59.2	59.2	57.521	505	0	313.27	57.2	54.9	59.2	59.2	57.2	59.2	55.6	59.2	114580000	12431000	16485000	13097000	13079000	14302000
P11433	1	2	2	2	2	2	2	2	2	2	1	2	2	2	2	2	2	2	1	2	2	2	2	2	2	2	1	2	2.3	2.3	2.3	96.938	854	0.0005963	3.0305	2.3	2.3	2.3	2.3	2.3	2.3	1.5	2.3	6969400	738940	936900	1134000	1087400	948470
P11484	1	31	2	2	31	31	30	31	29	31	30	30	2	2	2	2	2	2	2	2	2	2	2	2	2	2	2	2	60.4	5.5	5.5	66.601	613	0	16.267	60.4	60.4	60	60.4	55.6	60.4	60.2	56	24959000	3162900	2960800	2661800	2394100	4940400
P11632	1	2	2	2	2	2	2	2	2	2	2	2	2	2	2	2	2	2	2	2	2	2	2	2	2	2	2	2	21.5	21.5	21.5	10.802	93	0	64.36	21.5	21.5	21.5	21.5	21.5	21.5	21.5	21.5	17220000	2046600	2751500	2254000	780710	2100400
P11633	1	3	3	3	3	3	3	3	3	3	3	3	3	3	3	3	3	3	3	3	3	3	3	3	3	3	3	3	27.3	27.3	27.3	11.476	99	0	43.841	27.3	27.3	27.3	27.3	27.3	27.3	27.3	27.3	15203000	2058300	1176700	2029700	1501400	1795700
P11745	1	7	7	7	7	6	5	6	6	7	6	7	7	6	5	6	6	7	6	7	7	6	5	6	6	7	6	7	21.4	21.4	21.4	45.815	407	0	42.925	21.4	17	16.5	19.9	19.9	21.4	17.9	21.4	10261000	989150	2610000	589910	739080	971790
P11792	1	1	1	1	1	1	1	1	1	1	1	1	1	1	1	1	1	1	1	1	1	1	1	1	1	1	1	1	1.8	1.8	1.8	91.81	824	0.00062972	3.5928	1.8	1.8	1.8	1.8	1.8	1.8	1.8	1.8	591240	79557	2178.6	89977	37200	59687
P11914	1	4	4	4	4	4	4	3	4	4	4	4	4	4	4	3	4	4	4	4	4	4	4	3	4	4	4	4	9.3	9.3	9.3	53.337	482	0	13.389	9.3	9.3	9.3	7.5	9.3	9.3	9.3	9.3	2472800	331590	312160	298810	241070	304960
P11938	1	10	10	10	9	8	8	8	8	8	9	7	9	8	8	8	8	8	9	7	9	8	8	8	8	8	9	7	14.3	14.3	14.3	92.412	827	0	43.31	13.1	11.9	12.1	12.1	11.7	11.7	13.3	10.8	6008400	771060	717760	831110	623350	750350
P11986	1	10	10	10	9	10	9	10	9	10	8	10	9	10	9	10	9	10	8	10	9	10	9	10	9	10	8	10	23.3	23.3	23.3	59.641	533	0	31.865	20.5	23.3	22.1	23.3	20.5	23.3	17.8	23.3	11685000	1282000	1801500	1415700	1124100	1355400
P12385	1	15	15	15	13	14	14	14	12	15	14	13	13	14	14	14	12	15	14	13	13	14	14	14	12	15	14	13	37.3	37.3	37.3	49.005	437	0	156.6	32.5	35.7	35.7	35.7	30.7	37.3	35.7	34.1	22204000	2450100	2231000	3038600	2393900	2105400
P12611	1	4	4	4	3	4	3	3	3	3	4	4	3	4	3	3	3	3	4	4	3	4	3	3	3	3	4	4	9.7	9.7	9.7	55.345	486	0	9.4189	7	9.7	8.4	8.4	7	7	9.7	9.7	1680800	73750	281470	244440	227450	140470
P12612	1	9	9	9	8	9	8	9	8	8	7	8	8	9	8	9	8	8	7	8	8	9	8	9	8	8	7	8	18.8	18.8	18.8	60.48	559	0	21.364	17.4	18.8	17.4	18.8	17.4	17.4	15.6	17.4	9314600	909870	1415000	1125700	923630	1102700
P12683	1	4	4	2	3	3	4	3	3	3	3	3	3	3	4	3	3	3	3	3	2	2	2	2	2	2	2	2	3.5	3.5	1.5	115.62	1054	0.0021598	2.1202	2.8	2.8	3.5	2.8	2.8	2.8	2.8	2.8	1889300	181130	216540	525650	182300	192170
P12684	1	4	2	2	2	2	3	2	2	2	2	1	1	1	1	1	1	1	1		1	1	1	1	1	1	1		5.2	3.2	3.2	115.69	1045	0.0091417	1.6074	2.8	2.8	3.4	2.8	2.8	2.8	3.1	1.3	459760	42919	3584.1		24358	21922
P12687	1	2	2	2	1	1	1	1	1	1	1	2	1	1	1	1	1	1	1	2	1	1	1	1	1	1	1	2	6.5	6.5	6.5	43.226	371	0.0037513	2.0214	4.6	4.6	4.6	4.6	4.6	4.6	4.6	6.5	442500	34229	78204	40634	52556	44096
P12688	1	11	11	7	9	10	9	10	11	9	10	9	9	10	9	10	11	9	10	9	5	6	5	6	7	5	6	5	21.6	21.6	16.2	76.479	680	0	22.347	18.2	19.7	16.8	19.7	21.6	18.2	20.1	18.2	5295400	794820	425990	802390	654790	693140
P12695	1	16	16	16	15	15	12	15	15	14	11	14	15	15	12	15	15	14	11	14	15	15	12	15	15	14	11	14	34.9	34.9	34.9	51.817	482	0	95.861	33.2	33.2	27.8	33.2	33.2	31.1	24.5	29.7	45813000	5400700	5731600	4791100	5965500	6594000
P12709	1	25	25	25	23	23	22	23	24	24	23	23	23	23	22	23	24	24	23	23	23	23	22	23	24	24	23	23	61.2	61.2	61.2	61.298	554	0	323.31	56.7	57.4	50.5	56.7	58.5	59.4	52.3	56.7	437550000	51140000	53590000	49750000	56298000	57702000
P12754	1	1	1	1							1								1								1		2	2	2	70.851	651	0.0021517	2.0675							2		72974
P12904	1	9	9	9	7	8	6	7	6	7	7	8	7	8	6	7	6	7	7	8	7	8	6	7	6	7	7	8	35.4	35.4	35.4	36.401	322	0	14.247	28.9	33.2	23.9	24.8	21.4	30.1	26.1	32.3	4506600	648950	558830	519480	443910	422560
P12945	1	12	12	12	9	10	10	9	10	11	9	11	9	10	10	9	10	11	9	11	9	10	10	9	10	11	9	11	15.5	15.5	15.5	98.904	854	0	22.605	11.5	12.8	13	11.6	13	14.3	12.1	13.9	5204800	430350	608450	687900	602540	789170
P12962	1	3	3	3	3	3	3	3	3	3	3	3	3	3	3	3	3	3	3	3	3	3	3	3	3	3	3	3	33.5	33.5	33.5	18.223	161	0	24.759	33.5	33.5	33.5	33.5	33.5	33.5	33.5	33.5	7490400	941280	1232600	904820	812350	793150
P13185	1	4	4	4	4	2	3	4	3	4	3	3	4	2	3	4	3	4	3	3	4	2	3	4	3	4	3	3	5.3	5.3	5.3	120.07	1064	0	5.2887	5.3	3.4	4.2	5.3	4.2	5.3	4.2	4.2	1537900	267250	134450	176420	211970	215350
P13188	1	30	30	30	24	24	26	27	25	27	25	26	24	24	26	27	25	27	25	26	24	24	26	27	25	27	25	26	36.8	36.8	36.8	93.132	809	0	111.36	30.9	29.5	33	32.9	31.9	33.7	31.3	33.9	25702000	2996500	3620200	3265400	2802300	3212000
P13259	1	2	2	2	2	2	2	2	2	2	2	2	2	2	2	2	2	2	2	2	2	2	2	2	2	2	2	2	5.2	5.2	5.2	49.406	424	0	6.5019	5.2	5.2	5.2	5.2	5.2	5.2	5.2	5.2	1321900	209510	134690	172930	147760	132600
P13298	2	7	7	7	6	7	6	6	6	6	7	6	6	7	6	6	6	6	7	6	6	7	6	6	6	6	7	6	34.5	34.5	34.5	24.664	226	0	10.834	28.3	34.5	28.3	30.5	28.3	30.5	34.5	28.3	8620800	946380	935830	1016300	801560	1220300
P13382	1	1	1	1	1	1	1	1	1	1	1	1	1	1	1	1	1	1	1	1	1	1	1	1	1	1	1	1	0.5	0.5	0.5	166.81	1468	0.0086602	1.6284	0.5	0.5	0.5	0.5	0.5	0.5	0.5	0.5	233340	18430	30548	44868	13227	30262
P13393	1	3	3	3	3	2	2	3	3	3	3	2	3	2	2	3	3	3	3	2	3	2	2	3	3	3	3	2	18.8	18.8	18.8	27.003	240	0	5.3142	18.8	14.2	14.6	18.8	18.8	18.8	18.8	14.2	1070800	229570	81100	22878	92996	173770
P13517	1	6	6	6	6	5	6	6	6	5	5	6	6	5	6	6	6	5	5	6	6	5	6	6	6	5	5	6	25.8	25.8	25.8	32.629	287	0	58.716	25.8	23.3	25.8	25.8	25.8	23.3	23.3	25.8	9611600	1013100	1436800	1038800	1344400	1419700
P13574	1	2	2	2	1	1	2	1	1	1	1	1	1	1	2	1	1	1	1	1	1	1	2	1	1	1	1	1	3.3	3.3	3.3	77.866	688	0.0011019	2.2692	1.7	1.7	3.3	1.7	1.7	1.7	1.7	1.7	370640	45753	39424	44790	41030	66184
P13586	1	12	12	12	11	10	11	9	9	10	11	11	11	10	11	9	9	10	11	11	11	10	11	9	9	10	11	11	15.8	15.8	15.8	104.57	950	0	19.36	14.1	13.1	15.2	12.5	12.6	13.3	14.1	15.2	6988500	749910	1015100	1299900	677880	535200
P13587	3	6	6	6	5	3	5	4	5	6	4	5	5	3	5	4	5	6	4	5	5	3	5	4	5	6	4	5	7.3	7.3	7.3	120.36	1091	0	12.874	6.2	3.8	5.7	5.3	5.7	7.3	4	5.7	2884900	471690	120910	341400	425500	309790
P13663	1	17	17	17	16	15	17	16	16	16	17	16	16	15	17	16	16	16	17	16	16	15	17	16	16	16	17	16	49.6	49.6	49.6	39.543	365	0	136.56	45.8	41.6	49.6	45.5	45.8	45.8	49.6	45.8	100600000	13735000	8938100	12278000	11213000	12679000
P13856	1	3	3	3	3	3	3	2	2	3	3	3	3	3	3	2	2	3	3	3	3	3	3	2	2	3	3	3	11	11	11	30.39	272	0	7.5202	11	11	11	8.1	8.1	11	11	11	1747200	196000	261600	179140	218270	189130
P14020	1	12	12	12	11	10	9	11	11	10	10	11	11	10	9	11	11	10	10	11	11	10	9	11	11	10	10	11	47.9	47.9	47.9	30.362	267	0	28.916	45.3	42.3	36.7	44.9	42.3	42.3	39.3	44.9	27293000	3151000	3492000	2773800	3788800	3293900
P14065	1	5	4	4	3	4	5	4	4	4	5	5	2	3	4	3	3	3	4	4	2	3	4	3	3	3	4	4	15.7	12.5	12.5	35.079	312	0	5.9007	8.7	12.8	15.7	12.8	12.8	12.8	15.7	15.7	1435100	148500	206910	161980	173650	177580
P14120	1	7	7	7	7	6	6	7	7	6	7	7	7	6	6	7	7	6	7	7	7	6	6	7	7	6	7	7	70.5	70.5	70.5	11.415	105	0	225.32	70.5	62.9	62.9	70.5	70.5	62.9	70.5	70.5	105210000	8396100	15932000	12965000	13425000	17472000
P14126	1	23	23	23	22	23	21	22	22	21	21	23	22	23	21	22	22	21	21	23	22	23	21	22	22	21	21	23	50.4	50.4	50.4	43.757	387	0	218.56	50.4	50.4	48.1	48.6	48.8	48.3	47.8	50.4	251150000	29249000	25791000	32801000	34028000	35553000
P14127	2	10	10	10	9	9	8	9	9	9	8	9	9	9	8	9	9	9	8	9	9	9	8	9	9	9	8	9	63.2	63.2	63.2	15.803	136	0	227.68	61.8	61.8	58.1	61.8	63.2	61.8	58.1	61.8	176490000	17986000	18081000	25063000	21868000	22565000
P14164	1	9	9	9	8	7	7	7	7	8	5	8	8	7	7	7	7	8	5	8	8	7	7	7	7	8	5	8	17.4	17.4	17.4	81.752	731	0	20.541	16.1	14.8	15.3	14.8	13.7	14.9	11.5	16	7386600	921730	1189100	800670	819810	960360
P14306	1	8	8	8	8	8	8	7	8	8	7	8	8	8	8	7	8	8	7	8	8	8	8	7	8	8	7	8	52.5	52.5	52.5	24.357	219	0	75.786	52.5	52.5	52.5	51.6	52.5	52.5	51.6	52.5	14083000	1316000	2030700	1568800	1643900	1687800
P14359	1	3	3	3	3	3	2	3	3	3	2	2	3	3	2	3	3	3	2	2	3	3	2	3	3	3	2	2	38.3	38.3	38.3	15.199	133	0	8.215	38.3	38.3	31.6	38.3	38.3	38.3	31.6	31.6	3171000	293550	524140	320560	427980	439290
P14540	1	18	18	18	18	18	18	18	17	18	16	17	18	18	18	18	17	18	16	17	18	18	18	18	17	18	16	17	60.2	60.2	60.2	39.62	359	0	323.31	60.2	60.2	60.2	60.2	59.9	60.2	59.9	59.9	993320000	118470000	115060000	121690000	133020000	133210000
P14682	1	1	1	1	1	1	1	1	1	1	1	1	1	1	1	1	1	1	1	1	1	1	1	1	1	1	1	1	4.4	4.4	4.4	34.064	295	0	6.1013	4.4	4.4	4.4	4.4	4.4	4.4	4.4	4.4	539960	68060	55740	71489	66191	67544
P14693	1	1	1	1	1	1	1	1	1	1	1	1	1	1	1	1	1	1	1	1	1	1	1	1	1	1	1	1	5.5	5.5	5.5	37.404	329	0.0016331	2.1743	5.5	5.5	5.5	5.5	5.5	5.5	5.5	5.5	343780	36431	61822	45698	40374	46042
P14741	1	2	2	2	1	1	1	1	1	1	2	1	1	1	1	1	1	1	2	1	1	1	1	1	1	1	2	1	7.5	7.5	7.5	34.025	305	0.0011416	2.559	4.3	4.3	4.3	4.3	4.3	4.3	7.5	4.3	1017900	59946	150330	85048	92519	208160
P14742	1	17	17	17	16	16	16	16	16	16	15	16	16	16	16	16	16	16	15	16	16	16	16	16	16	16	15	16	27.9	27.9	27.9	80.046	717	0	96.91	25.9	26.9	26.9	26.9	26.9	26.9	25	26.9	27969000	3541600	3160600	3349500	3542500	3741000
P14743	1	4	4	4	4	4	2	4	4	4	2	3	4	4	2	4	4	4	2	3	4	4	2	4	4	4	2	3	10.5	10.5	10.5	52.837	455	0	11.61	10.5	10.5	6.2	10.5	10.5	10.5	6.2	8.6	2303900	342030	259760	259830	335240	317690
P14747	1	5	5	5	4	4	5	5	5	5	4	5	4	4	5	5	5	5	4	5	4	4	5	5	5	5	4	5	9.9	9.9	9.9	68.527	604	0	6.0254	7.3	7.3	9.9	9.9	9.9	9.9	8.4	9.9	3285100	509230	421890	458920	499440	231850
P14832	1	10	9	8	10	9	9	9	9	10	10	10	9	8	8	8	8	9	9	9	8	8	8	8	8	8	8	8	54.9	51.2	46.9	17.39	162	0	124.48	54.9	50.6	50.6	50.6	50.6	54.9	54.9	54.9	170080000	20520000	19597000	20942000	20349000	21133000
P14843	1	11	9	9	8	8	10	7	9	10	8	8	6	6	8	5	7	8	6	6	6	6	8	5	7	8	6	6	28.9	24.9	24.9	41.069	370	0	74.788	24.9	24.1	28.6	22.2	26.2	28.6	24.1	24.1	13253000	1107800	1337200	2365900	1353200	1669200
P14904	1	8	8	8	8	8	8	8	8	8	8	7	8	8	8	8	8	8	8	7	8	8	8	8	8	8	8	7	17.3	17.3	17.3	57.092	514	0	59.167	17.3	17.3	17.3	17.3	17.3	17.3	17.3	15.2	11535000	1339400	1310300	1238400	1148400	1518200
P14906	1	11	11	11	11	10	11	10	10	10	11	10	11	10	11	10	10	10	11	10	11	10	11	10	10	10	11	10	22.9	22.9	22.9	75.344	663	0	40.653	22.9	19.6	22.9	19.6	19.6	19.6	22.9	19.6	10136000	1143300	1377200	1252600	1154500	1164500
P14907	1	6	6	6	5	5	5	4	5	5	6	5	5	5	5	4	5	5	6	5	5	5	5	4	5	5	6	5	10	10	10	86.515	823	0	18.007	8.7	8.7	8.7	6.7	8.7	8.7	10	8.7	4323000	454860	600050	511260	541800	563120
P14922	1	9	9	9	8	8	9	9	9	9	9	8	8	8	9	9	9	9	9	8	8	8	9	9	9	9	9	8	16.8	16.8	16.8	107.2	966	0	23.246	15	15	16.8	16.8	16.8	16.8	16.8	15	6235700	775620	798300	783630	654880	771010
P15019	1	21	21	20	21	19	20	20	19	20	19	20	21	19	20	20	19	20	19	20	20	18	19	19	18	19	18	19	65.7	65.7	63.3	37.036	335	0	323.31	65.7	58.8	61.5	61.5	58.8	61.5	59.7	61.5	347760000	43671000	34962000	46499000	37481000	43816000
P15108	1	43	43	12	42	42	40	42	41	41	41	42	42	42	40	42	41	41	41	42	12	12	12	12	11	11	12	12	57	57	16.6	80.899	705	0	323.31	56	56	54.3	56	54.2	56.9	54.5	55.5	496550000	51800000	57771000	62240000	55401000	71729000
P15180	1	19	19	19	18	18	18	19	17	18	16	18	18	18	18	19	17	18	16	18	18	18	18	19	17	18	16	18	32	32	32	67.958	591	0	87.63	30.3	30.3	30.3	32	29.3	30.3	27.2	31	36797000	4637000	5121300	3899400	4418500	5484800
P15274	1	6	6	6	5	5	4	5	6	6	4	6	5	5	4	5	6	6	4	6	5	5	4	5	6	6	4	6	8.3	8.3	8.3	93.3	810	0	12.109	6.5	7.2	5.4	6.5	8.3	8.3	5.1	8.3	1806400	188160	203770	162800	122250	293420
P15303	1	16	16	16	16	16	16	16	16	16	16	16	16	16	16	16	16	16	16	16	16	16	16	16	16	16	16	16	26.3	26.3	26.3	85.384	768	0	98.543	26.3	26.3	26.3	26.3	26.3	26.3	26.3	26.3	22875000	2971900	2346300	2981800	2721100	3287500
P15367	1	1	1	1	1	1	1	1	1	1	1	1	1	1	1	1	1	1	1	1	1	1	1	1	1	1	1	1	9	9	9	18.762	167	0	17.494	9	9	9	9	9	9	9	9	873380	165510	15772	135870	94257	84946
P15436	1	1	1	1	1	1			1	1			1	1			1	1			1	1			1	1			1	1	1	124.62	1097	0.0076923	1.6701	1	1			1	1			70037		14932			22208
P15454	1	8	8	8	8	8	8	8	8	8	8	8	8	8	8	8	8	8	8	8	8	8	8	8	8	8	8	8	39	39	39	20.637	187	0	72.318	39	39	39	39	39	39	39	39	26179000	3238600	3423500	3037200	3347700	3630600
P15496	1	6	6	6	5	5	4	5	4	5	5	5	5	5	4	5	4	5	5	5	5	5	4	5	4	5	5	5	28.8	28.8	28.8	33.351	288	0	15.65	22.9	22.9	14.2	22.9	14.2	22.9	24	22.9	5708200	825570	241740	798210	513920	590310
P15565	1	2	2	2	2	2	2	2	2	2	2	2	2	2	2	2	2	2	2	2	2	2	2	2	2	2	2	2	3.9	3.9	3.9	64.052	570	0	4.1246	3.9	3.9	3.9	3.9	3.9	3.9	3.9	3.9	743620	79760	55971	107100	118390	130870
P15624	1	19	19	19	17	18	17	18	18	17	16	19	17	18	17	18	18	17	16	19	17	18	17	18	18	17	16	19	36.3	36.3	36.3	67.364	595	0	89.692	31.3	35.3	31.3	34.6	34.6	31.3	29.4	36.3	33480000	3905600	4487800	3922800	4482800	4179900
P15625	1	15	15	15	15	13	14	15	15	15	14	15	15	13	14	15	15	15	14	15	15	13	14	15	15	15	14	15	36.4	36.4	36.4	57.511	503	0	81.766	36.4	30.6	32	36.4	36.4	36.4	32	36.4	22815000	3211800	2070500	2729400	2814400	3103900
P15646	1	8	8	8	7	8	8	8	8	8	7	8	7	8	8	8	8	8	7	8	7	8	8	8	8	8	7	8	24.2	24.2	24.2	34.465	327	0	19.185	19.3	24.2	24.2	24.2	24.2	24.2	22	24.2	27659000	4066900	2039800	4125500	3737200	3580900
P15700	1	6	6	6	4	4	5	6	4	6	5	5	4	4	5	6	4	6	5	5	4	4	5	6	4	6	5	5	31.4	31.4	31.4	22.933	204	0	15.311	19.6	22.5	24.5	31.4	19.6	31.4	24.5	24.5	4191300	480730	450530	568620	563510	392600
P15703	1	8	8	8	8	8	8	8	8	8	8	8	8	8	8	8	8	8	8	8	8	8	8	8	8	8	8	8	27.8	27.8	27.8	34.118	313	0	193.23	27.8	27.8	27.8	27.8	27.8	27.8	27.8	27.8	119830000	12366000	16745000	13791000	15484000	16328000
P15705	1	30	30	30	25	26	27	28	26	25	27	28	25	26	27	28	26	25	27	28	25	26	27	28	26	25	27	28	54.2	54.2	54.2	66.264	589	0	323.31	45.5	48.7	48.2	49.1	47.4	45.5	48	49.1	58333000	7087600	6345200	8115200	7017300	7394800
P15731	2	2	2	2	2	1	1	2	2	1	2	2	2	1	1	2	2	1	2	2	2	1	1	2	2	1	2	2	11.5	11.5	11.5	16.456	148	0	8.0922	11.5	7.4	7.4	11.5	11.5	7.4	11.5	11.5	4854400	475220	512850	364260	652660	1073900
P15790	1	2	2	2	1		1		1		1	1	1		1		1		1	1	1		1		1		1	1	4.3	4.3	4.3	44.667	372	0.0057803	1.8499	1.9		1.9		1.9		2.4	1.9	161230	29564		56528		29906
P15873	1	11	11	11	11	11	11	11	11	11	11	11	11	11	11	11	11	11	11	11	11	11	11	11	11	11	11	11	50.4	50.4	50.4	28.916	258	0	97.114	50.4	50.4	50.4	50.4	50.4	50.4	50.4	50.4	23839000	3014600	3010700	2982900	3072700	3122400
P15891	1	25	25	25	24	25	24	24	24	25	23	24	24	25	24	24	24	25	23	24	24	25	24	24	24	25	23	24	60.5	60.5	60.5	65.575	592	0	323.31	58.1	60.5	60.5	60.5	60.5	60.5	57.6	60.5	93550000	10639000	14360000	11503000	8331400	10933000
P15992	1	13	13	13	13	13	13	13	12	13	12	13	13	13	13	13	12	13	12	13	13	13	13	13	12	13	12	13	68.7	68.7	68.7	23.879	214	0	211.28	68.7	68.7	68.7	68.7	62.1	68.7	68.2	68.7	150130000	14048000	29011000	12511000	17599000	16768000
P16120	1	22	22	22	21	22	20	20	21	22	21	21	21	22	20	20	21	22	21	21	21	22	20	20	21	22	21	21	44.6	44.6	44.6	57.474	514	0	300.28	43.4	44.6	39.7	40.7	42.6	44.6	42.6	42.6	68805000	9074100	9381100	7363500	6091400	9768800
P16140	1	29	29	29	28	29	27	28	28	29	24	26	28	29	27	28	28	29	24	26	28	29	27	28	28	29	24	26	75	75	75	57.749	517	0	323.31	72.1	75	70.4	72.1	73.3	75	57.3	70.6	136840000	14658000	16991000	18143000	16162000	17543000
P16370	1	3	3	3	3	3	3	3	3	3	3	3	3	3	3	3	3	3	3	3	3	3	3	3	3	3	3	3	14.2	14.2	14.2	35.297	318	0	7.5622	14.2	14.2	14.2	14.2	14.2	14.2	14.2	14.2	1785400	179830	296440	189320	216960	287150
P16387	2	22	22	22	18	22	21	21	21	21	19	21	18	22	21	21	21	21	19	21	18	22	21	21	21	21	19	21	52.1	52.1	52.1	46.343	420	0	101.23	37.6	52.1	43.8	50.2	43.8	43.8	41	43.8	51921000	4620800	7737100	6642000	5326700	6991100
P16451	1	10	10	10	10	9	9	10	9	10	10	8	10	9	9	10	9	10	10	8	10	9	9	10	9	10	10	8	39.8	39.8	39.8	45.361	410	0	21.638	39.8	37.8	37.8	39.8	36.8	39.8	39.8	35.4	6139900	776060	978700	485740	804410	754300
P16474	1	28	26	26	27	23	25	23	26	25	25	24	25	21	23	21	24	23	23	22	25	21	23	21	24	23	23	22	38.4	35.6	35.6	74.467	682	0	257.38	38.3	33.7	36.2	33.7	38.1	35.9	35.2	34.6	98606000	13198000	12101000	12408000	10883000	15927000
P16521	1	48	48	39	44	44	45	46	47	43	43	45	44	44	45	46	47	43	43	45	35	35	36	37	38	34	34	36	57.2	57.2	48.7	115.94	1044	0	323.31	54	55	55	55.1	55.1	51.3	53.2	55	456990000	52314000	60174000	56053000	59795000	64027000
P16547	1	13	13	13	12	12	11	12	12	12	13	10	12	12	11	12	12	12	13	10	12	12	11	12	12	12	13	10	36.9	36.9	36.9	44.58	393	0	86.98	35.1	33.3	31.6	35.1	33.3	35.1	36.9	29.5	19486000	2024600	3082500	2155300	2128900	2404000
P16550	1	11	11	11	8	10	9	8	10	8	9	10	8	10	9	8	10	8	9	10	8	10	9	8	10	8	9	10	56.1	56.1	56.1	36.492	321	0	31.296	42.4	51.1	41.1	42.4	50.5	42.4	41.1	51.1	17643000	1994700	2415500	2221300	2123000	2237000
P16603	1	24	24	24	17	22	21	22	18	19	17	20	17	22	21	22	18	19	17	20	17	22	21	22	18	19	17	20	48.5	48.5	48.5	76.771	691	0	190.48	35.7	45.9	43.4	47.3	39.9	41.1	33.7	41.8	34418000	4479600	4188800	4087100	4191900	4467700
P16622	1	1	1	1	1	1		1	1	1		1	1	1		1	1	1		1	1	1		1	1	1		1	2.8	2.8	2.8	44.596	393	0	4.7582	2.8	2.8		2.8	2.8	2.8		2.8	154970		5363.2		35716	39015
P16649	1	19	19	19	15	15	14	18	16	17	15	17	15	15	14	18	16	17	15	17	15	15	14	18	16	17	15	17	31.7	31.7	31.7	78.307	713	0	97.761	23.6	25.4	24.3	30	27.1	28.2	24.3	28.6	17022000	2165000	2172400	2200300	1974400	2013900
P16661	1	3	3	3	2	2	2	2	2	2	3	2	2	2	2	2	2	2	3	2	2	2	2	2	2	2	3	2	5.3	5.3	5.3	51.928	449	0	5.802	3.8	3.8	3.8	3.8	3.8	3.8	5.3	3.8	1347100	184980	62889	153370	175370	231630
P16861	1	39	39	38	38	36	37	37	39	38	36	36	38	36	37	37	39	38	36	36	37	35	36	36	38	37	35	35	51.7	51.7	50.8	107.97	987	0	323.31	49.4	49.1	49.3	47.9	51.7	49.4	47.3	47.9	149340000	19317000	18567000	18530000	17242000	22094000
P16862	1	31	30	30	29	29	28	28	31	29	29	31	28	28	27	27	30	28	28	30	28	28	27	27	30	28	28	30	40.4	39.4	39.4	104.62	959	0	253.33	37.9	38.8	34.9	36.4	40.4	37.2	35.7	40.4	136090000	16975000	10345000	17663000	12504000	21598000
P16965	1	2	2	2	2	2	2	2	2	2	1	2	2	2	2	2	2	2	1	2	2	2	2	2	2	2	1	2	40.5	40.5	40.5	9.6144	84	0	30.11	40.5	40.5	40.5	40.5	40.5	40.5	11.9	40.5	2067700	262320	441290	147650	268130	310170
P17064	3	3	3	3	2	3	3	3	2	3	3	3	2	3	3	3	2	3	3	3	2	3	3	3	2	3	3	3	6.4	6.4	6.4	58.201	533	0	17.002	4.1	6.4	6.4	6.4	4.1	6.4	6.4	6.4	1268700	76453	128570	186920	152110	177110
P17065	1	3	3	3	3	3	3	2	3	2	3	2	3	3	3	2	3	2	3	2	3	3	3	2	3	2	3	2	5.4	5.4	5.4	84.651	759	0.00061125	3.2612	5.4	5.4	5.4	4.1	5.4	4.1	5.4	4.1	1956900	243360	385570	254970	178880	169710
P17076	1	20	5	5	19	18	19	18	19	18	19	19	4	4	4	4	4	4	4	4	4	4	4	4	4	4	4	4	66	16.8	16.8	28.124	256	0	14.801	65.2	62.9	65.2	62.9	65.2	62.9	62.5	65.2	13466000	2435200	2026100	310970	2566500	2519400
P17106	1	7	7	7	5	7	7	6	7	7	7	6	5	7	7	6	7	7	7	6	5	7	7	6	7	7	7	6	27.4	27.4	27.4	39.387	351	0	63.436	21.9	27.4	27.4	24.8	27.4	27.4	27.4	24.8	3837900	422130	352230	580450	351230	627330
P17157	1	5	4	4	4	5	4	4	4	4	4	4	3	4	3	3	3	3	3	3	3	4	3	3	3	3	3	3	18.7	15.1	15.1	34.906	305	0	24.275	16.1	18.7	16.1	16.1	16.1	16.1	16.1	16.1	3811400	473440	422360	448530	482260	512450
P17255	1	53	53	53	50	50	52	52	51	52	47	51	50	50	52	52	51	52	47	51	50	50	52	52	51	52	47	51	54	54	54	118.64	1071	0	323.31	51.8	51.6	53.3	53.3	52.4	53	47.9	52.8	305320000	36609000	30813000	40472000	36887000	38116000
P17423	1	9	9	9	8	9	8	8	8	9	9	8	8	9	8	8	8	9	9	8	8	9	8	8	8	9	9	8	33.6	33.6	33.6	38.712	357	0	41.952	31.4	33.6	31.4	31.4	31.4	33.6	33.6	31.4	19018000	2478900	2032500	2599200	2550000	2376000
P17505	1	17	17	17	17	17	16	16	15	17	15	16	17	17	16	16	15	17	15	16	17	17	16	16	15	17	15	16	65.6	65.6	65.6	35.65	334	0	323.31	65.6	65.6	63.8	63.8	63.5	65.6	57.2	63.8	107210000	10738000	16321000	11410000	12281000	13137000
P17536	1	21	21	21	17	18	20	17	19	17	18	18	17	18	20	17	19	17	18	18	17	18	20	17	19	17	18	18	76.4	76.4	76.4	23.54	199	0	268.85	67.8	64.8	73.4	67.3	67.8	64.8	68.8	68.8	46505000	6054200	5373300	5930900	5233700	6543300
P17555	1	12	12	12	11	12	11	12	12	12	10	12	11	12	11	12	12	12	10	12	11	12	11	12	12	12	10	12	38.8	38.8	38.8	57.521	526	0	77.36	36.9	38.8	34.6	38.8	38.8	38.8	25.9	38.8	22283000	2237800	2998800	2425300	3139800	3251300
P17629	1	1	1	1	1	1	1	1	1	1	1	1	1	1	1	1	1	1	1	1	1	1	1	1	1	1	1	1	1.5	1.5	1.5	87.828	752	0.00058207	2.7903	1.5	1.5	1.5	1.5	1.5	1.5	1.5	1.5	175570	23807	25788	25745	47952	20159
P17649	1	9	9	9	8	5	8	7	8	9	8	7	8	5	8	7	8	9	8	7	8	5	8	7	8	9	8	7	25.7	25.7	25.7	52.946	471	0	24.589	25.5	18.7	22.9	21.7	21	25.7	25.5	23.8	5320900	685330	510010	604430	696710	531280
P17695	1	6	6	6	6	6	6	6	6	6	6	6	6	6	6	6	6	6	6	6	6	6	6	6	6	6	6	6	38.5	38.5	38.5	15.861	143	0	57.877	38.5	38.5	38.5	38.5	38.5	38.5	38.5	38.5	19399000	2242400	2831500	2255700	2533800	2939300
P17709	1	27	27	25	26	25	26	26	26	26	27	27	26	25	26	26	26	26	27	27	24	24	24	24	24	24	25	25	67.4	67.4	63.2	55.377	500	0	323.31	63.6	64.2	63.6	63.6	63.6	63.2	67.4	67.4	240420000	29720000	36102000	23087000	29920000	32017000
P17883	1	2	2	2	2	2	2	2	2	2	2	2	2	2	2	2	2	2	2	2	2	2	2	2	2	2	2	2	1.6	1.6	1.6	163.72	1432	0.0011481	2.6124	1.6	1.6	1.6	1.6	1.6	1.6	1.6	1.6	556360	62255	54835	78233	64058	86254
P17891	1	14	14	14	13	11	13	14	14	13	14	12	13	11	13	14	14	13	14	12	13	11	13	14	14	13	14	12	54.9	54.9	54.9	26.531	233	0	75.6	54.9	50.6	54.9	54.9	54.9	54.9	54.9	51.9	22659000	2793500	2930600	2549700	2715000	3016300
P17967	1	23	23	23	22	22	23	21	22	23	23	23	22	22	23	21	22	23	23	23	22	22	23	21	22	23	23	23	48.3	48.3	48.3	58.226	522	0	323.31	46.9	48.3	48.3	41.6	44.8	48.3	48.3	48.3	141280000	16175000	20661000	17438000	15902000	19069000
P18239	2	18	18	17	16	16	16	17	16	17	14	16	16	16	16	17	16	17	14	16	15	15	15	16	15	16	13	15	54.4	54.4	50.6	34.426	318	0	164.71	45	44.3	45	51.9	45	47.5	44.3	45	188850000	18762000	31756000	20787000	19825000	18963000
P18408	1	2	2	2	2	2	1	2	1	2	2	2	2	2	1	2	1	2	2	2	2	2	1	2	1	2	2	2	6.9	6.9	6.9	30.38	261	0.0076805	1.6612	6.9	6.9	3.1	6.9	3.1	6.9	6.9	6.9	712170	100710	114430	37136	101790	72572
P18480	1	2	2	2	1	1	2	1	1	1	1	1	1	1	2	1	1	1	1	1	1	1	2	1	1	1	1	1	2.9	2.9	2.9	102.54	905	0	3.8651	1.4	1.4	2.9	1.4	1.4	1.4	1.4	1.4	216430	24299	28849	25341	28267	27451
P18562	1	8	8	8	4	5	5	7	5	5	4	5	4	5	5	7	5	5	4	5	4	5	5	7	5	5	4	5	38.4	38.4	38.4	24.594	216	0	42.45	21.8	27.3	27.3	34.7	27.3	25.5	22.7	25.5	5632900	197730	882740	804040	1006400	741770
P18759	1	17	17	17	15	15	14	16	16	16	15	14	15	15	14	16	16	16	15	14	15	15	14	16	16	16	15	14	26.5	26.5	26.5	84.055	758	0	35.725	23.9	24	21.4	25.2	25.2	25.2	22.7	21.4	12432000	1254900	1722900	1373300	1535400	1442600
P18852	1	2	2	2	1	1	1	2	1	1	1	1	1	1	1	2	1	1	1	1	1	1	1	2	1	1	1	1	36.4	36.4	36.4	12.625	110	0.00060827	3.2291	15.5	15.5	15.5	36.4	15.5	15.5	15.5	15.5	484890	62168	10917	61990	124130	38910
P18899	1	6	6	6	6	6	6	6	6	6	6	6	6	6	6	6	6	6	6	6	6	6	6	6	6	6	6	6	31.6	31.6	31.6	46.233	430	0	41.866	31.6	31.6	31.6	31.6	31.6	31.6	31.6	31.6	25862000	3208100	3667000	3164300	2636300	2958800
P18900	1	2	2	2	1	2	1	2	2	2	2	1	1	2	1	2	2	2	2	1	1	2	1	2	2	2	2	1	4.9	4.9	4.9	52.559	473	0.00060569	3.1832	2.5	4.9	2.5	4.9	4.9	4.9	4.9	2.5	845760	92523	183090	76734	80914	96209
P18961	1	5	1	1	5	5	5	5	5	5	5	5	1	1	1	1	1	1	1	1	1	1	1	1	1	1	1	1	6.8	1.3	1.3	76.663	677	0.00061013	3.2409	6.8	6.8	6.8	6.8	6.8	6.8	6.8	6.8	780260	40630	116290	81255	73908	169590
P18962	1	4	4	4	3	3	4	3	1	3	4	3	3	3	4	3	1	3	4	3	3	3	4	3	1	3	4	3	4.6	4.6	4.6	93.403	818	0	5.709	2.8	2.8	4.6	2.8	0.9	2.8	4.6	2.8	1248500	113830	206950	220610	65824	19786
P18963	1	2	2	2	2	2	2	2	2	2	2	2	2	2	2	2	2	2	2	2	2	2	2	2	2	2	2	2	0.7	0.7	0.7	350.98	3092	0.0011142	2.395	0.7	0.7	0.7	0.7	0.7	0.7	0.7	0.7	1590200	252640	72391	195680	206810	327600
P19073	1	3	3	3	3	3	3	3	2	3	3	2	3	3	3	3	2	3	3	2	3	3	3	3	2	3	3	2	19.9	19.9	19.9	21.322	191	0	10.34	19.9	19.9	19.9	19.9	14.1	19.9	19.9	14.1	2770900	381520	289160	431570	357730	266220
P19097	1	80	80	80	75	75	75	72	73	72	73	75	75	75	75	72	73	72	73	75	75	75	75	72	73	72	73	75	50.8	50.8	50.8	206.94	1887	0	323.31	47.8	47.7	48	46.2	46.8	47.1	46.5	47.6	267530000	29021000	39564000	27928000	38704000	32750000
P19145	1	7	7	7	3	4	3	5	4	3	4	5	3	4	3	5	4	3	4	5	3	4	3	5	4	3	4	5	10.6	10.6	10.6	65.655	602	0	6.4066	4.2	6.8	4.3	8	5.8	4.3	5.5	6.6	1649000	150370	423610	137090	238820	246480
P19146	1	9	1	1	9	9	9	9	9	8	8	9	1	1	1	1	1	1	1	1	1	1	1	1	1	1	1	1	55.8	5.5	5.5	20.657	181	0	10.346	55.8	55.8	55.8	55.8	55.8	50.8	51.9	55.8	1677700	138210	184930	180860	311870	225890
P19262	1	9	9	9	8	8	8	8	9	9	9	9	8	8	8	8	9	9	9	9	8	8	8	8	9	9	9	9	22.9	22.9	22.9	50.43	463	0	50.388	21.4	21.4	21.4	18.8	22.9	22.9	22.9	22.9	13788000	1282400	2338900	1497100	1351800	1723200
P19263	1	1	1	1				1	1	1		1				1	1	1		1				1	1	1		1	1.2	1.2	1.2	123.36	1082	0.0011038	2.2851				1.2	1.2	1.2		1.2	130280				39464	24935
P19358	1	21	21	11	19	20	20	20	19	19	20	19	19	20	20	20	19	19	20	19	9	10	10	10	10	9	11	9	66.1	66.1	41.1	42.255	384	0	295.96	62	66.1	66.1	66.1	64.3	60.9	64.3	62	273240000	31698000	34164000	33866000	31493000	34162000
P19414	2	17	17	17	13	15	15	14	13	15	15	15	13	15	15	14	13	15	15	15	13	15	15	14	13	15	15	15	24.8	24.8	24.8	85.367	778	0	77.518	18.1	21.2	20.8	19.9	18	21.2	20.6	21.2	24159000	2380800	3332300	3304400	3412100	2893100
P19454	1	6	6	6	5	4	5	6	6	5	6	5	5	4	5	6	6	5	6	5	5	4	5	6	6	5	6	5	22.1	22.1	22.1	39.403	339	0	11.852	18	10.9	18	22.1	22.1	18	22.1	18	5052400	706810	317930	592610	737880	838870
P19524	2	15	15	15	11	10	7	10	10	10	10	8	11	10	7	10	10	10	10	8	11	10	7	10	10	10	10	8	10.7	10.7	10.7	180.68	1574	0	33.187	7.9	7.2	5.4	7.4	7.6	7.2	6.7	5.8	6025600	1169200	661380	398930	328860	663750
P19880	1	2	2	2	2	2	2	2	1	2	2	2	2	2	2	2	1	2	2	2	2	2	2	2	1	2	2	2	4.3	4.3	4.3	72.532	650	0.0091324	1.6006	4.3	4.3	4.3	4.3	2.6	4.3	4.3	4.3	523340	72495	71224	66315	72803	26341
P19881	1	5	5	5	4	3	4	4	3	4	3	4	4	3	4	4	3	4	3	4	4	3	4	4	3	4	3	4	18.3	18.3	18.3	34.624	312	0	11.961	15.4	11.5	15.4	14.4	11.5	14.4	9	14.4	4900700	773160	609850	464510	669850	238400
P19882	1	30	30	30	29	30	29	29	30	29	29	30	29	30	29	29	30	29	29	30	29	30	29	29	30	29	29	30	54.5	54.5	54.5	60.751	572	0	323.31	50.3	54.5	50.3	53.3	54.5	50.3	52.4	54.5	164690000	19062000	21110000	19104000	19317000	22410000
P19955	1	4	4	4	4	4	2	3	3	4	3	4	4	4	2	3	3	4	3	4	4	4	2	3	3	4	3	4	39	39	39	13.689	123	0	15.1	39	39	18.7	24.4	33.3	39	24.4	39	3742900	457100	484780	321360	440080	459740
P20049	1	1	1	1			1				1				1				1				1				1		2.7	2.7	2.7	50.923	452	0.0011249	2.4452			2.7				2.7		137240			76484
P20051	1	2	2	2	2	1	2	2	1	2	2	2	2	1	2	2	1	2	2	2	2	1	2	2	1	2	2	2	6.3	6.3	6.3	40.313	364	0.00063452	3.6543	6.3	3.3	6.3	6.3	3	6.3	6.3	6.3	923640	109460	77233	142480	98056	26720
P20081	1	5	5	5	5	5	5	5	5	4	5	5	5	5	5	5	5	4	5	5	5	5	5	5	5	4	5	5	51.8	51.8	51.8	12.158	114	0	80.326	51.8	51.8	51.8	51.8	51.8	36	51.8	51.8	47865000	5870500	6164300	6104400	5212200	6605100
P20107	1	2	2	2	2	2	2	2	2	2	2	2	2	2	2	2	2	2	2	2	2	2	2	2	2	2	2	2	6.3	6.3	6.3	48.344	442	0	22.879	6.3	6.3	6.3	6.3	6.3	6.3	6.3	6.3	4235500	395310	573380	507070	507930	575540
P20133	1	2	2	2	2	1	1	1	1	1	1	1	2	1	1	1	1	1	1	1	2	1	1	1	1	1	1	1	5.8	5.8	5.8	36.666	325	0	3.8129	5.8	4	4	4	4	4	4	4	364680	47061	24572	47234	47771	40179
P20424	1	6	6	6	4	3	3	3	3	3	4	4	4	3	3	3	3	3	4	4	4	3	3	3	3	3	4	4	12.8	12.8	12.8	59.624	541	0	29.276	9.4	7	8.1	8.1	8.1	8.1	10	10	2889200	271960	198790	349670	362360	401930
P20433	1	2	2	2	2	2	2	2	2	2	2	2	2	2	2	2	2	2	2	2	2	2	2	2	2	2	2	2	14.5	14.5	14.5	25.414	221	0	8.4976	14.5	14.5	14.5	14.5	14.5	14.5	14.5	14.5	2640600	407830	269840	351920	417540	348480
P20434	1	1	1	1	1	1	1	1	1	1	1	1	1	1	1	1	1	1	1	1	1	1	1	1	1	1	1	1	5.1	5.1	5.1	25.079	215	0.0011461	2.5993	5.1	5.1	5.1	5.1	5.1	5.1	5.1	5.1	674590	65680	74345	81907	113840	83192
P20436	1	4	4	4	3	4	4	3	4	4	3	4	3	4	4	3	4	4	3	4	3	4	4	3	4	4	3	4	30.1	30.1	30.1	16.511	146	0	16.023	21.9	30.1	30.1	21.9	30.1	30.1	21.9	30.1	3895400	186240	711240	706130	386150	199050
P20447	1	2	2	2	2	2	2	2	2	2	2	2	2	2	2	2	2	2	2	2	2	2	2	2	2	2	2	2	3.3	3.3	3.3	58.826	523	0.0010995	2.2507	3.3	3.3	3.3	3.3	3.3	3.3	3.3	3.3	509710	42794	68156	71849	57778	62726
P20449	1	10	10	10	10	10	10	9	10	10	8	10	10	10	10	9	10	10	8	10	10	10	10	9	10	10	8	10	27	27	27	53.873	482	0	72.005	27	27	27	24.1	27	27	21.8	27	11495000	1289900	1693000	1424500	1266200	1487700
P20459	1	10	10	10	9	8	8	9	10	8	9	9	9	8	8	9	10	8	9	9	9	8	8	9	10	8	9	9	34.5	34.5	34.5	34.717	304	0	48.632	30.9	26.6	26.6	28.9	34.5	25.3	31.6	28.9	10127000	1124200	1126700	1000300	1189700	2206300
P20485	1	7	7	7	5	6	5	7	6	7	6	5	5	6	5	7	6	7	6	5	5	6	5	7	6	7	6	5	13.6	13.6	13.6	66.316	582	0	12.919	9.3	11.5	9.3	13.6	11.5	13.6	11.3	9.3	2388700	146740	226890	175300	314500	478230
P20604	1	7	7	7	6	5	7	5	6	6	5	7	6	5	7	5	6	6	5	7	6	5	7	5	6	6	5	7	28.6	28.6	28.6	35.537	311	0	20.855	25.4	23.5	28.6	22.2	25.4	25.4	22.2	28.6	4409800	420120	997530	348660	350760	694110
P20606	1	7	7	7	7	7	7	7	7	7	7	7	7	7	7	7	7	7	7	7	7	7	7	7	7	7	7	7	53.2	53.2	53.2	21.45	190	0	94.61	53.2	53.2	53.2	53.2	53.2	53.2	53.2	53.2	52502000	5162300	6726000	6748400	7051900	6461400
P20676	1	3	3	3	3	3	2	2	3	3	2	3	3	3	2	2	3	3	2	3	3	3	2	2	3	3	2	3	2.7	2.7	2.7	113.58	1076	0.00059809	3.0793	2.7	2.7	1.4	2.4	2.7	2.7	1.4	2.7	53157000	7791800	7132800	8305800	32577	8439700
P20967	1	21	21	21	17	18	18	17	18	19	17	18	17	18	18	17	18	19	17	18	17	18	18	17	18	19	17	18	27.4	27.4	27.4	114.41	1014	0	101.62	20.9	23.1	22.4	21.9	22.1	23.2	21	22.6	22973000	2100600	3222800	2213000	2688900	3207900
P21147	1	4	4	4	2	3	4	4	4	3	4	4	2	3	4	4	4	3	4	4	2	3	4	4	4	3	4	4	10.2	10.2	10.2	58.402	510	0	7.1513	5.3	8.4	10.2	10.2	10.2	8.4	10.2	10.2	1831200	89974	97516	374770	382860	336640
P21182	1	1	1	1								1								1								1	2.3	2.3	2.3	46.232	396	0	8.2136								2.3
P21242	1	3	3	3	2	2	2	2	3	2	2	3	2	2	2	2	3	2	2	3	2	2	2	2	3	2	2	3	10.4	10.4	10.4	31.536	288	0	17.388	8.3	8.3	8.3	8.3	10.4	8.3	8.3	10.4	3191900	386080	398780	309780	163380	635740
P21243	1	10	10	10	9	9	9	9	9	8	10	8	9	9	9	9	9	8	10	8	9	9	9	9	9	8	10	8	43.3	43.3	43.3	28.001	252	0	56.311	39.7	39.7	39.7	39.7	39.7	35.3	43.3	35.3	13060000	1827500	1369700	1841400	1196400	1826000
P21264	1	22	22	22	22	20	21	21	21	21	19	21	22	20	21	21	21	21	19	21	22	20	21	21	21	21	19	21	48	48	48	62.339	571	0	81.9	48	42.6	46.6	43.8	42.7	46.6	39.9	46.6	36951000	4286000	4046900	5015200	4441800	4693200
P21304	1	7	7	7	5	5	5	4	5	5	7	6	5	5	5	4	5	5	7	6	5	5	5	4	5	5	7	6	13.4	13.4	13.4	63.803	576	0	11.637	10.2	10.2	9.5	8.3	10.2	10.4	13.4	11.5	2148000	218550	305340	295570	272680	277550
P21306	1	3	3	3	3	3	3	3	3	3	3	3	3	3	3	3	3	3	3	3	3	3	3	3	3	3	3	3	56.5	56.5	56.5	6.7425	62	0	100.66	56.5	56.5	56.5	56.5	56.5	56.5	56.5	56.5	17499000	2411200	1085100	2575500	1734200	1904500
P21375	1	4	4	4	3	1	2	2	2	2	3	2	3	1	2	2	2	2	3	2	3	1	2	2	2	2	3	2	8.8	8.8	8.8	55.064	501	0	5.9577	6	2.8	4.4	4.4	5.6	4.4	6	4.4	895260	108620	107800	73836	81959	193330
P21524	2	12	12	12	11	12	12	10	10	11	12	11	11	12	12	10	10	11	12	11	11	12	12	10	10	11	12	11	13.9	13.9	13.9	99.56	888	0	63.888	13.1	13.9	13.9	11.8	12.3	12.8	13.9	12.8	14309000	1934600	1408600	1737200	1520800	1404600
P21538	2	10	10	10	8	7	7	7	8	7	8	7	8	7	7	7	8	7	8	7	8	7	7	7	8	7	8	7	13.7	13.7	13.7	91.873	810	0	26.454	11.4	10.7	10.5	10.5	11.4	10.5	12	10.5	4614500	487630	558680	501710	541380	905840
P21576	1	24	24	23	22	23	22	23	22	23	23	23	22	23	22	23	22	23	23	23	21	22	21	22	21	22	22	22	39.5	39.5	38.5	78.736	704	0	108.44	38.4	39.5	38.1	39.5	38.1	39.5	38.1	39.5	34943000	3982500	4768400	3931900	4191200	4673000
P21657	1	3	3	3	2	2	3	3	2	3	3	2	2	2	3	3	2	3	3	2	2	2	3	3	2	3	3	2	5.6	5.6	5.6	109.17	970	0.00062696	3.5247	3	3	5.6	5.6	3	5.6	5.6	3	894820	59741	37131	169790	117760	59819
P21734	1	9	9	9	8	9	9	8	9	8	7	9	8	9	9	8	9	8	7	9	8	9	9	8	9	8	7	9	57.2	57.2	57.2	24.178	215	0	65.98	43.7	57.2	57.2	54.4	57.2	45.1	40.5	57.2	14512000	1726900	2130500	1690700	1706300	1584800
P21801	1	3	3	3	3	2	3	2	2	3	3	3	3	2	3	2	2	3	3	3	3	2	3	2	2	3	3	3	12	12	12	30.231	266	0	7.5775	12	7.5	12	9	7.5	12	12	12	1187000	161600	65400	163560	139350	92552
P21825	1	2	2	2	2	2	2	2	1	2	2	2	2	2	2	2	1	2	2	2	2	2	2	2	1	2	2	2	7.3	7.3	7.3	31.346	274	0.0011056	2.316	7.3	7.3	7.3	7.3	3.6	7.3	7.3	7.3	676880	81194	129040	107820	41193	28588
P21827	1	7	7	7	6	6	7	6	6	7	7	7	6	6	7	6	6	7	7	7	6	6	7	6	6	7	7	7	19.3	19.3	19.3	53.013	482	0	26.889	16.4	16.4	19.3	16.4	16.4	19.3	19.3	19.3	6470700	636940	808770	825390	875570	875130
P21954	3	19	19	19	18	18	19	19	18	19	19	18	18	18	19	19	18	19	19	18	18	18	19	19	18	19	19	18	52.6	52.6	52.6	48.19	428	0	132.13	49.8	49.8	52.6	52.6	49.8	52.6	52.6	50.7	48594000	5640800	4987000	6419100	6201100	6579100
P21957	1	1	1	1	1	1	1	1	1	1		1	1	1	1	1	1	1		1	1	1	1	1	1	1		1	2.2	2.2	2.2	46.064	404	0.00061767	3.3625	2.2	2.2	2.2	2.2	2.2	2.2		2.2	181440	24702	18738	23500	27756	28994
P21965	1	11	11	11	9	10	9	11	10	10	8	11	9	10	9	11	10	10	8	11	9	10	9	11	10	10	8	11	37.9	37.9	37.9	43.135	375	0	47.974	28.5	35.5	28.5	37.9	30.9	34.1	25.9	37.9	10934000	1368600	1102800	1539100	1382000	1493100
P22082	1	4	3	3	2	2	3	2	2	3	2	2	1	1	2	1	1	2	1	1	1	1	2	1	1	2	1	1	2.3	2	2	194.05	1703	0.00059242	2.9721	1	1	1.9	1	1	1.5	1	1	396670	37621	43676	42697	58166	51068
P22137	2	43	43	43	40	42	41	40	40	40	37	41	40	42	41	40	40	40	37	41	40	42	41	40	40	40	37	41	32.1	32.1	32.1	187.23	1653	0	323.31	30.9	32.1	30.9	30.5	30.1	30.9	26.6	31.7	97820000	12150000	13477000	12007000	12475000	12270000
P22138	1	14	14	14	11	10	9	9	13	10	9	10	11	10	9	9	13	10	9	10	11	10	9	9	13	10	9	10	16.4	16.4	16.4	135.74	1203	0	33.435	13.9	13.3	12.6	13.3	15.7	13.3	12.8	13.3	6869300	740680	645840	606530	571800	1730400
P22141	1	4	4	4	3	4	2	3	4	4	3	4	3	4	2	3	4	4	3	4	3	4	2	3	4	4	3	4	23.2	23.2	23.2	22.516	198	0	18.49	17.7	23.2	10.6	17.7	23.2	23.2	17.7	23.2	6363400	311540	507440	168700	454510	1574100
P22146	1	8	8	8	7	7	8	8	7	7	8	8	7	7	8	8	7	7	8	8	7	7	8	8	7	7	8	8	14.3	14.3	14.3	59.582	559	0	190.21	13.2	13.2	14.3	14.3	13.2	13.2	14.3	14.3	47585000	4816000	8471300	6416200	4593300	4607900
P22147	1	22	22	22	19	20	20	18	21	20	20	18	19	20	20	18	21	20	20	18	19	20	20	18	21	20	20	18	19.6	19.6	19.6	175.46	1528	0	50.196	16.2	16.6	18.6	15.1	18.4	16.8	17.9	16.9	14897000	2053500	1802200	1826200	1499200	1918500
P22203	1	11	11	11	10	9	10	10	10	10	11	11	10	9	10	10	10	10	11	11	10	9	10	10	10	10	11	11	49.8	49.8	49.8	26.471	233	0	147.46	46.4	39.1	44.6	46.4	42.5	46.4	49.8	49.8	54384000	5299500	6633700	6296000	6323300	8064000
P22211	1	1	1	1		1	1				1			1	1				1			1	1				1		1.3	1.3	1.3	85.989	790	0.0067079	1.716		1.3	1.3				1.3		71242		24025	24118
P22213	2	5	5	5	3	3	3	3	3	4	5	4	3	3	3	3	3	4	5	4	3	3	3	3	3	4	5	4	6.6	6.6	6.6	74.678	666	0.0006105	3.2487	4.5	4.5	4.5	4.5	4.5	5.4	6.6	5.4	16099000	1909200	1880500	2122000	1830600	2134200
P22214	1	2	2	2	1	1	1	1	2	1	1	1	1	1	1	1	2	1	1	1	1	1	1	1	2	1	1	1	17.8	17.8	17.8	25.057	214	0.00061237	3.2825	10.3	10.3	10.3	10.3	17.8	10.3	10.3	10.3	1195900	126210	150480	113280	87558	307510
P22217	1	6	4	4	6	6	6	6	6	6	6	6	4	4	4	4	4	4	4	4	4	4	4	4	4	4	4	4	66	48.5	48.5	11.235	103	0	172.61	66	66	66	66	66	66	66	66	62787000	7751900	8468100	8277600	7444500	7101200
P22276	1	1	1	1			1					1			1					1			1					1	1	1	1	129.46	1149	0.0042599	1.968			1					1	81265			47655
P22336	1	7	7	7	7	7	7	6	6	7	7	7	7	7	7	6	6	7	7	7	7	7	7	6	6	7	7	7	13	13	13	70.347	621	0	16.17	13	13	13	11.8	11	13	13	13	4858500	662580	578210	571290	617340	420030
P22515	1	37	37	37	37	36	35	35	34	35	33	36	37	36	35	35	34	35	33	36	37	36	35	35	34	35	33	36	47.5	47.5	47.5	114.26	1024	0	175.36	47.5	44.5	42.8	43.8	42.9	43.8	39.6	44.5	68836000	10190000	7281100	9764900	7322100	8295800
P22517	1	5	5	5	5	4	5	4	5	5	5	5	5	4	5	4	5	5	5	5	5	4	5	4	5	5	5	5	14.1	14.1	14.1	50.447	447	0	12.831	14.1	11.6	14.1	9.4	14.1	14.1	14.1	14.1	5829800	617460	589290	924670	756700	755070
P22579	1	8	8	8	4	4	4	4	4	6	6	4	4	4	4	4	4	6	6	4	4	4	4	4	4	6	6	4	5.6	5.6	5.6	174.84	1536	0	13.774	2.5	2.5	2.5	2.4	2.4	3.6	4.4	2.4	2206300	357930	168120	332520	212220	251220
P22696	1	4	4	4	4	4	4	4	2	4	4	4	4	4	4	4	2	4	4	4	4	4	4	4	2	4	4	4	30	30	30	19.404	170	0	14.36	30	30	30	30	15.9	30	30	30	3251400	342490	411220	380650	489450	188130
P22768	1	10	10	10	7	6	9	9	7	8	8	8	7	6	9	9	7	8	8	8	7	6	9	9	7	8	8	8	28.3	28.3	28.3	46.927	420	0	10.891	19.3	14.5	24.8	26.7	18.6	24.8	20.2	22.6	8685900	554940	1232400	1519900	1035000	760500
P22803	1	7	7	5	6	6	7	6	7	6	7	6	6	6	7	6	7	6	7	6	4	4	5	4	5	4	5	4	73.1	73.1	55.8	11.204	104	0	152.06	61.5	61.5	73.1	61.5	73.1	61.5	73.1	61.5	141170000	15496000	16509000	22594000	11653000	17234000
P22855	1	12	12	12	11	11	12	12	12	12	12	12	11	11	12	12	12	12	12	12	11	11	12	12	12	12	12	12	11.5	11.5	11.5	124.5	1083	0	26.339	10.8	10.6	11.5	11.5	11.5	11.5	11.5	11.5	8052000	922890	927640	921840	962590	1190800
P22943	1	9	9	9	9	9	9	9	9	9	9	9	9	9	9	9	9	9	9	9	9	9	9	9	9	9	9	9	67.9	67.9	67.9	11.693	109	0	323.31	67.9	67.9	67.9	67.9	67.9	67.9	67.9	67.9	699240000	87793000	90879000	84731000	81449000	86180000
P23180	1	1	1	1	1	1	1		1		1	1	1	1	1		1		1	1	1	1	1		1		1	1	3	3	3	53.134	465	0	4.7024	3	3	3		3		3	3	1441300	178950	338660	204140		300210
P23201	1	8	8	8	3	4	7	5	5	5	6	6	3	4	7	5	5	5	6	6	3	4	7	5	5	5	6	6	8.5	8.5	8.5	163.14	1466	0	18.158	4	4.9	7.6	5.6	5.7	5.6	6.9	6.9	2228100	335060	262260	292990	197320	358480
P23202	1	3	3	3	2	2	2	2	3	3	3	2	2	2	2	2	3	3	3	2	2	2	2	2	3	3	3	2	7.9	7.9	7.9	40.27	354	0	4.1394	5.9	5.6	5.9	5.9	7.9	7.9	7.9	5.9	1115500	68762	130260	99542	102580	184670
P23248	1	20	20	6	19	18	19	19	17	19	18	18	19	18	19	19	17	19	18	18	6	5	5	6	6	6	5	6	71	71	19.2	28.812	255	0	147.64	67.5	64.7	70.6	67.5	62.7	67.5	65.9	62.7	214720000	24992000	19997000	26823000	21578000	28693000
P23254	1	25	25	25	24	25	24	25	23	23	23	24	24	25	24	25	23	23	23	24	24	25	24	25	23	23	23	24	41.6	41.6	41.6	73.805	680	0	290.4	38.2	41.6	38.2	41.6	37.2	37.2	36.8	38.2	190790000	25240000	22554000	25442000	20374000	24858000
P23291	1	8	8	7	8	8	5	8	7	8	6	8	8	8	5	8	7	8	6	8	7	7	5	7	6	7	5	7	20.8	20.8	18.8	61.714	538	0	38.91	20.8	20.8	14.3	20.8	19.5	20.8	16.4	20.8	6067300	797940	733150	649490	711870	651990
P23292	1	7	6	6	6	7	5	7	6	6	6	7	5	6	5	6	5	5	5	6	5	6	5	6	5	5	5	6	17	15	15	62.078	546	0	44.485	15.6	17	12.6	17	15.6	15.6	15.6	17	5484600	611370	611000	567840	648850	764270
P23301	2	11	11	11	11	11	11	11	11	11	10	11	11	11	11	11	11	11	10	11	11	11	11	11	11	11	10	11	58.6	58.6	58.6	17.114	157	0	314.36	58.6	58.6	58.6	58.6	58.6	58.6	58.6	58.6	98030000	11418000	14007000	10556000	13020000	11460000
P23337	1	12	8	8	7	10	11	10	9	12	10	11	4	6	7	6	5	8	6	7	4	6	7	6	5	8	6	7	23.4	19.2	19.2	80.509	708	0	8.7824	12.4	17.9	20.6	17.9	16	23.4	17.2	20.6	2604400	177810	396980	275480	286590	301130
P23500	1	1	1	1	1	1		1	1		1	1	1	1		1	1		1	1	1	1		1	1		1	1	3.9	3.9	3.9	33.307	304	0.00059347	2.9795	3.9	3.9		3.9	3.9		3.9	3.9	273660	109990	11668		52745	67511
P23542	1	17	17	17	17	15	15	16	16	16	15	16	17	15	15	16	16	16	15	16	17	15	15	16	16	16	15	16	48.3	48.3	48.3	46.057	418	0	277.88	48.3	44	44	45.5	46.9	46.9	40.4	45.5	62864000	6281900	8288800	7471900	8074600	8250600
P23585	1	7	6	6	6	6	6	7	6	6	5	6	5	5	6	6	5	5	5	5	5	5	6	6	5	5	5	5	16.1	14.6	14.6	59.84	541	0	56.652	11.8	11.8	14.6	16.1	11.8	11.8	10.4	14.8	7748200	1184100	631250	1277200	752200	1056600
P23595	2	8	8	8	8	7	7	7	7	8	6	8	8	7	7	7	7	8	6	8	8	7	7	7	7	8	6	8	34.5	34.5	34.5	43.046	377	0	31.118	34.5	29.4	29.4	29.7	29.7	34.5	27.6	34.5	5714300	697060	534070	721450	807090	715250
P23615	1	17	17	17	13	12	14	16	15	15	14	14	13	12	14	16	15	15	14	14	13	12	14	16	15	15	14	14	13.3	13.3	13.3	168.29	1451	0	32.217	9.6	9.3	11	12.6	11.6	12	11.2	10.5	8293800	845330	836670	917640	935050	1203700
P23638	1	9	9	9	8	8	8	8	7	8	8	9	8	8	8	8	7	8	8	9	8	8	8	8	7	8	8	9	33.3	33.3	33.3	28.714	258	0	55.164	30.2	30.2	29.5	30.2	26.4	30.2	30.2	33.3	10949000	1215100	1214300	1587800	1462000	1395700
P23639	1	8	8	8	7	7	7	7	7	8	7	7	7	7	7	7	7	8	7	7	7	7	7	7	7	8	7	7	37.6	37.6	37.6	27.162	250	0	34.618	34	34	34	34	34	37.6	34	34	11677000	1046500	1538900	1407700	1539200	1699700
P23641	1	13	13	13	13	13	13	13	13	13	13	13	13	13	13	13	13	13	13	13	13	13	13	13	13	13	13	13	46.6	46.6	46.6	32.812	311	0	199.05	46.6	46.6	46.6	46.6	46.6	46.6	46.6	46.6	69259000	6265200	11817000	7677100	8108800	8330900
P23642	1	1	1	1	1	1	1	1	1	1	1	1	1	1	1	1	1	1	1	1	1	1	1	1	1	1	1	1	2.4	2.4	2.4	61.091	535	0	3.989	2.4	2.4	2.4	2.4	2.4	2.4	2.4	2.4	552930	23026	99133	57368	53271	92370
P23644	1	5	5	5	5	5	5	5	5	5	5	5	5	5	5	5	5	5	5	5	5	5	5	5	5	5	5	5	14.7	14.7	14.7	42.038	387	0	25.473	14.7	14.7	14.7	14.7	14.7	14.7	14.7	14.7	11332000	1580100	1601900	1698100	883800	1107700
P23724	1	4	4	4	2	4	3	2	3	2	1	2	2	4	3	2	3	2	1	2	2	4	3	2	3	2	1	2	19.9	19.9	19.9	26.871	241	0	12.335	7.9	19.9	16.2	7.9	16.2	7.9	3.7	7.9	2364900	382400	268680	342900	265160	349560
P23776	1	4	4	4	4	4	4	4	4	4	4	4	4	4	4	4	4	4	4	4	4	4	4	4	4	4	4	4	11.2	11.2	11.2	51.31	448	0	7.2216	11.2	11.2	11.2	11.2	11.2	11.2	11.2	11.2	5766400	651590	675950	812320	472920	732420
P24000	1	7	7	2	6	6	6	7	6	7	6	6	6	6	6	7	6	7	6	6	2	1	2	2	2	2	2	1	37.4	37.4	12.9	17.547	155	0	30.667	36.8	31	36.8	37.4	36.8	37.4	36.8	31	47256000	4545300	5302700	6213400	6227400	6956500
P24276	1	23	23	23	22	21	21	22	23	22	23	22	22	21	21	22	23	22	23	22	22	21	21	22	23	22	23	22	25.8	25.8	25.8	139.95	1250	0	51.724	25.2	23.8	23.6	25.2	25.8	24.2	25.8	24.2	71679000	10570000	2589800	12697000	6866000	6616700
P24279	1	5	5	5	2	4	4	3	4	3	4	3	2	4	4	3	4	3	4	3	2	4	4	3	4	3	4	3	5.4	5.4	5.4	107.52	971	0	8.6313	2.3	4.4	4.4	3.2	4.4	3.2	4.4	3.5	1534500	72514	137740	157670	127050	619830
P24280	1	12	12	11	11	10	11	12	11	11	10	11	11	10	11	12	11	11	10	11	10	10	10	11	10	10	9	10	45.7	45.7	43.1	34.9	304	0	48.669	43.8	41.1	43.8	45.7	43.8	43.8	40.5	43.8	17336000	2032000	2215900	2106100	1859700	2116900
P24583	1	5	5	5	4	2	5	4	3	3	5	4	4	2	5	4	3	3	5	4	4	2	5	4	3	3	5	4	5.3	5.3	5.3	131.48	1151	0	5.7619	4	2.3	5.3	4	3	3	5.3	4.3	2276700	276320	64610	442510	297320	136380
P24783	1	11	10	10	9	9	10	10	9	10	10	11	8	8	9	9	8	9	9	10	8	8	9	9	8	9	9	10	20.9	18.9	18.9	60.999	546	0	43.523	17.2	17.6	18.9	19	17	19.4	18.9	20.9	6938200	833560	741710	912930	921800	735010
P25037	1	3	3	3	2	3	2	3	3	3	2	3	2	3	2	3	3	3	2	3	2	3	2	3	3	3	2	3	3.8	3.8	3.8	92.768	809	0	4.7786	2.2	3.8	2.7	3.8	3.8	3.8	2.2	3.8	989840	37924	135080	98225	121010	169260
P25039	1	1	1	1		1			1		1	1		1			1		1	1		1			1		1	1	1.7	1.7	1.7	84.573	761	0.0016402	2.2018		1.7			1.7		1.7	1.7	478230		157540			97033
P25042	1	2	2	2	1	1	1	1	1	2	1	1	1	1	1	1	1	2	1	1	1	1	1	1	1	2	1	1	4.9	4.9	4.9	41.838	368	0	10.392	3	3	3	3	3	4.9	3	3	326900	33111	47514	34929	46199	43390
P25043	1	2	2	2	2	2	2	2	2	2	2	2	2	2	2	2	2	2	2	2	2	2	2	2	2	2	2	2	8.8	8.8	8.8	28.268	261	0	6.7997	8.8	8.8	8.8	8.8	8.8	8.8	8.8	8.8	2714400	357040	366790	339360	307100	348050
P25045	1	3	3	3	2	2	3	3	2	3	3	3	2	2	3	3	2	3	3	3	2	2	3	3	2	3	3	3	6.5	6.5	6.5	62.206	558	0	9.6755	3.9	3.9	6.5	6.5	3.9	6.5	6.5	6.5	1994100	193060	83087	392680	221060	148460
P25087	1	18	18	18	18	18	17	18	18	17	18	18	18	18	17	18	18	17	18	18	18	18	17	18	18	17	18	18	49.3	49.3	49.3	43.43	383	0	317.62	49.3	49.3	47.8	49.3	49.3	46	49.3	49.3	51533000	5137800	6823600	6977000	6505000	6787300
P25293	1	10	10	10	10	10	9	10	10	10	9	9	10	10	9	10	10	10	9	9	10	10	9	10	10	10	9	9	34.1	34.1	34.1	47.884	417	0	194.25	34.1	34.1	31.4	34.1	34.1	34.1	31.4	31.4	23185000	2985200	3724900	2489400	2765300	2909600
P25294	1	10	10	10	9	10	8	8	9	9	9	9	9	10	8	8	9	9	9	9	9	10	8	8	9	9	9	9	39.2	39.2	39.2	37.59	352	0	71.779	38.6	39.2	32.7	33.8	34.4	38.6	34.4	38.6	23269000	2773300	3938300	2606100	2318000	2139600
P25296	1	5	5	5	5	5	5	5	5	5	5	5	5	5	5	5	5	5	5	5	5	5	5	5	5	5	5	5	47.4	47.4	47.4	19.639	175	0	16.644	47.4	47.4	47.4	47.4	47.4	47.4	47.4	47.4	5803200	719510	627050	615390	1202600	728650
P25299	1	2	2	2	2	1	1	1	1	1	1	1	2	1	1	1	1	1	1	1	2	1	1	1	1	1	1	1	7.4	7.4	7.4	32.79	296	0.00057703	2.6946	7.4	5.1	5.1	5.1	5.1	5.1	5.1	5.1	374420	53964	45352	42904	36345	54215
P25332	1	3	3	3	2	1	3	3	2	3	2	2	2	1	3	3	2	3	2	2	2	1	3	3	2	3	2	2	8.7	8.7	8.7	36.924	333	0	10.038	6	3	8.7	8.7	6	8.7	5.7	5.7	1193300	173810	11731	245960	167140	144510
P25339	1	2	2	2	1	1	2	1	1	2	2	1	1	1	2	1	1	2	2	1	1	1	2	1	1	2	2	1	3.7	3.7	3.7	97.797	888	0.0021563	2.1048	1.2	1.2	3.7	1.2	1.2	3.7	3.7	1.2	277030	9703.6	23860	60642	21171	22010
P25340	1	7	7	7	7	7	7	7	7	7	5	7	7	7	7	7	7	7	5	7	7	7	7	7	7	7	5	7	15	15	15	56.039	473	0	12.333	15	15	15	15	15	15	8.9	15	13345000	1553900	1831100	1925900	1687300	2092400
P25342	1	6	6	6	4	4	5	5	5	5	5	6	4	4	5	5	5	5	5	6	4	4	5	5	5	5	5	6	18.9	18.9	18.9	37.024	322	0	39.587	14.9	14.9	17.1	17.1	16.8	16.8	16.8	18.9	8152200	1169200	1005900	1010600	669250	1018900
P25343	1	13	13	13	12	9	13	10	12	11	11	12	12	9	13	10	12	11	11	12	12	9	13	10	12	11	11	12	57	57	57	30.25	265	0	78.154	54	36.2	57	38.9	54	42.3	50.9	47.2	16681000	2070200	1621600	2155100	2012300	2542700
P25349	1	10	10	9	9	10	8	10	9	9	8	10	9	10	8	10	9	9	8	10	8	9	7	9	8	8	7	9	49	49	49	26.35	247	0	77.776	49	49	43.3	49	49	49	43.3	49	46881000	5870700	5419500	6260100	5962600	5095300
P25356	1	2	2	2	1	2	2	2		1	1	1	1	2	2	2		1	1	1	1	2	2	2		1	1	1	0.7	0.7	0.7	250.87	2167	0.0016376	2.1843	0.4	0.7	0.7	0.7		0.4	0.4	0.4	2250200	295040	319680	293590	327060
P25365	1	2	2	2	2	1	2	1	1	1	2	2	2	1	2	1	1	1	2	2	2	1	2	1	1	1	2	2	1.4	1.4	1.4	114.08	1065	0.0057351	1.7933	1.4	0.8	1.4	0.7	0.7	0.8	1.4	1.4	590090	92956	89187	76640	16081	18554
P25367	1	3	3	3	2	2	2	2	3	2	2	2	2	2	2	2	3	2	2	2	2	2	2	2	3	2	2	2	12.1	12.1	12.1	42.579	405	0	8.4779	6.4	6.4	6.4	6.4	12.1	6.4	6.4	6.4	2049000	183570	162710	255280	218990	423340
P25369	1	7	7	7	6	6	6	6	6	7	5	7	6	6	6	6	6	7	5	7	6	6	6	6	6	7	5	7	25.1	25.1	25.1	39.872	354	0	32.538	20.3	22.6	20.3	22.9	20.3	25.1	18.1	25.1	4451600	489020	507050	572880	561670	630590
P25371	1	5	5	5	5	5	5	4	5	5	5	5	5	5	5	4	5	5	5	5	5	5	5	4	5	5	5	5	4.6	4.6	4.6	117.23	1049	0	5.3894	4.6	4.6	4.6	3.6	4.6	4.6	4.6	4.6	2199100	269810	321100	280760	157900	246000
P25372	1	5	5	5	5	3	3	3	5	4	4	4	5	3	3	3	5	4	4	4	5	3	3	3	5	4	4	4	40.2	40.2	40.2	14.432	127	0	12.57	40.2	23.6	23.6	23.6	40.2	29.1	34.6	34.6	4485400	551930	191750	357720	187810	1322000
P25373	1	7	7	7	7	6	7	6	6	7	7	6	7	6	7	6	6	7	7	6	7	6	7	6	6	7	7	6	79.1	79.1	79.1	12.38	110	0	74.328	79.1	67.3	79.1	67.3	67.3	79.1	79.1	67.3	16323000	2260600	2576000	1660900	1650900	2237900
P25374	1	5	5	5	3	4	4	4	4	4	4	5	3	4	4	4	4	4	4	5	3	4	4	4	4	4	4	5	14.5	14.5	14.5	54.466	497	0	6.0817	7.6	11.1	11.1	11.1	11.1	11.1	11.1	14.5	2176400	222360	45112	419860	168570	222910
P25375	1	10	10	10	8	8	9	9	7	8	10	10	8	8	9	9	7	8	10	10	8	8	9	9	7	8	10	10	17.7	17.7	17.7	81.933	712	0	21.375	14.9	15.2	16.4	16.4	12.4	14.9	17.7	17.7	7445100	760990	846970	926450	1158700	823250
P25376	2	5	5	5	4	4	4	4	4	4	5	4	4	4	4	4	4	4	5	4	4	4	4	4	4	4	5	4	7.7	7.7	7.7	69.671	633	0	17.498	6.3	6.3	6.3	6.3	6.3	6.3	7.7	6.3	2882300	358170	323270	338400	430320	404210
P25386	1	4	4	4	2	2	4	1	3	2	3	3	2	2	4	1	3	2	3	3	2	2	4	1	3	2	3	3	2.5	2.5	2.5	206.45	1790	0.00060533	3.1831	1.2	1.2	2.5	0.4	1.7	1.2	2	2	1214000	135030	146280	221580	109410	112430
P25443	1	12	12	12	12	11	12	11	11	12	12	12	12	11	12	11	11	12	12	12	12	11	12	11	11	12	12	12	53.5	53.5	53.5	27.449	254	0	128.14	53.5	50.8	53.5	50.8	50.8	53.5	53.5	53.5	126220000	17038000	13146000	17646000	15436000	14844000
P25451	1	4	4	4	4	4	4	4	3	3	4	4	4	4	4	4	3	3	4	4	4	4	4	4	3	3	4	4	26.8	26.8	26.8	22.605	205	0	22.975	26.8	26.8	26.8	26.8	22	21.5	26.8	26.8	6527600	865940	624430	756750	900000	892450
P25491	1	11	11	11	11	10	9	9	9	10	9	9	11	10	9	9	9	10	9	9	11	10	9	9	9	10	9	9	38.4	38.4	38.4	44.67	409	0	23.334	38.4	38.4	24.7	24.7	24.7	27.4	24.7	24.7	13654000	1651400	1699400	1628100	1193300	1961100
P25555	1	3	3	3	3	3	3	3	3	3	3	3	3	3	3	3	3	3	3	3	3	3	3	3	3	3	3	3	8.2	8.2	8.2	48.728	427	0	9.5029	8.2	8.2	8.2	8.2	8.2	8.2	8.2	8.2	1495100	197300	219130	180660	167210	205390
P25560	1	2	2	2	2	2	2	2	2	2	2	2	2	2	2	2	2	2	2	2	2	2	2	2	2	2	2	2	14.9	14.9	14.9	22.27	188	0	13.23	14.9	14.9	14.9	14.9	14.9	14.9	14.9	14.9	1671100	77272	256400	191510	282530	233080
P25567	1	7	7	7	7	6	6	7	7	7	6	7	7	6	6	7	7	7	6	7	7	6	6	7	7	7	6	7	22.4	22.4	22.4	48.059	434	0	17.974	22.4	19.4	19.4	22.4	22.4	22.4	19.4	22.4	9587400	1313900	1216100	1094100	1088800	1521400
P25573	1	2	2	2	2	2	1	2	2	1	2	2	2	2	1	2	2	1	2	2	2	2	1	2	2	1	2	2	9.6	9.6	9.6	47.156	417	0	3.9661	9.6	9.6	3.6	9.6	9.6	3.6	9.6	9.6	5587900	1206200	364140	58602	380750	1584600
P25574	1	6	6	6	5	6	5	5	4	5	4	4	5	6	5	5	4	5	4	4	5	6	5	5	4	5	4	4	7.2	7.2	7.2	87.18	760	0	5.3454	6.4	7.2	6.4	6.4	5.3	6.4	5.4	5.3	6433500	396170	406170	1684200	381580	2517300
P25605	1	9	9	9	9	6	8	8	8	9	8	8	9	6	8	8	8	9	8	8	9	6	8	8	8	9	8	8	40.8	40.8	40.8	33.986	309	0	61.127	40.8	26.5	34.6	38.2	34.6	40.8	34.6	35.9	19962000	2162900	2113300	2164700	2716900	2550400
P25617	1	3	3	3	1	2	2		3	2	2	2	1	2	2		3	2	2	2	1	2	2		3	2	2	2	9.3	9.3	9.3	33.593	290	0.00061576	3.3381	2.4	5.9	5.9		9.3	5.9	5.9	5.9	1133400	131850	197080	97235		157740
P25618	1	3	3	2	2	2	2	3	3	3	3	2	2	2	2	3	3	3	3	2	1	1	2	2	2	2	2	1	2.7	2.7	2.1	107.88	953	0	13.2	1.9	1.9	2.1	2.7	2.7	2.7	2.7	1.9	1187800	138600	71876	178910	124870	162850
P25623	1	11	11	11	9	10	11	9	8	8	11	10	9	10	11	9	8	8	11	10	9	10	11	9	8	8	11	10	15.7	15.7	15.7	96.136	870	0	47.155	13.6	14.6	15.7	13.2	12.3	12.3	15.7	14.6	7608900	840970	1003900	1110600	900410	930580
P25631	1	3	3	3	3	3	3	2	3	3	3	3	3	3	3	2	3	3	3	3	3	3	3	2	3	3	3	3	19.4	19.4	19.4	24.694	222	0	16.576	19.4	19.4	19.4	15.8	19.4	19.4	19.4	19.4	1595200	128800	269990	231230	66429	230340
P25632	1	4	4	4	4	3	4	4	3	4	4	4	4	3	4	4	3	4	4	4	4	3	4	4	3	4	4	4	9.3	9.3	9.3	54.164	483	0	5.9805	9.3	6.8	9.3	9.3	6.8	9.3	9.3	9.3	1641800	194850	131610	251150	166910	143990
P25635	1	4	4	4	3	2	3	4	3	3	2	3	3	2	3	4	3	3	2	3	3	2	3	4	3	3	2	3	3.7	3.7	3.7	103.98	923	0	4.4105	2.7	1.6	2.7	3.7	2.7	2.7	1.7	2.7	572290	83212	36715	38194	96203	90945
P25644	1	7	7	7	4	6	5	4	5	5	7	6	4	6	5	4	5	5	7	6	4	6	5	4	5	5	7	6	9.3	9.3	9.3	88.51	796	0	14.605	6.4	8.3	7.3	6.3	7.3	7.3	9.3	8.3	3061000	337780	328320	437550	279480	395000
P25654	1	2	2	2	2	2				1	1	2	2	2				1	1	2	2	2				1	1	2	9.3	9.3	9.3	20.703	182	0	8.0713	9.3	9.3				3.8	5.5	9.3	536240	138380	146870
P25655	1	11	11	11	10	8	8	9	10	10	8	9	10	8	8	9	10	10	8	9	10	8	8	9	10	10	8	9	5.5	5.5	5.5	240.28	2108	0	33.734	4.8	3.8	3.8	4.4	4.8	4.8	3.9	4.5	7441300	1158200	537500	837160	1054500	1017200
P25659	1	1	1	1	1	1	1	1	1	1	1	1	1	1	1	1	1	1	1	1	1	1	1	1	1	1	1	1	4	4	4	26.756	250	0.0011312	2.483	4	4	4	4	4	4	4	4	294900	37724	33811	44343	37473	28221
P25694	1	40	40	40	36	40	38	39	38	40	35	38	36	40	38	39	38	40	35	38	36	40	38	39	38	40	35	38	57.7	57.7	57.7	91.995	835	0	323.31	54.4	57.7	55.2	55.3	57.5	57.7	51.7	55.2	151790000	16417000	22408000	19318000	18150000	19357000
P25719	1	8	6	6	8	7	5	7	7	8	8	7	6	6	4	6	6	6	6	5	6	6	4	6	6	6	6	5	58.2	51.1	51.1	19.919	182	0	16.872	58.2	54.4	25.8	54.4	54.4	58.2	58.2	46.7	14954000	1675500	1662500	1786600	1945600	1799500
P26263	1	10	6	6	9	9	9	8	8	9	9	8	5	6	5	5	5	6	5	5	5	6	5	5	5	6	5	5	27.5	15.3	15.3	61.58	563	0	20.709	23.8	23.6	23.8	22.2	19.9	23.6	23.8	19.9	9097600	1013900	1994400	1154200	485000	751960
P26321	1	13	13	13	13	13	13	13	12	13	13	13	13	13	13	13	12	13	13	13	13	13	13	13	12	13	13	13	59.3	59.3	59.3	33.714	297	0	139.03	59.3	59.3	59.3	59.3	51.9	59.3	59.3	59.3	186550000	22276000	24690000	22456000	21684000	23774000
P26570	1	3	3	2	2	2	2	3	2	2	2	2	2	2	2	3	2	2	2	2	1	1	1	2	1	1	1	1	5.6	5.6	4	77.49	692	0	4.4118	4	4	4	5.6	4	4	4	4	634590	73326	97738	71169	111160	79438
P26637	1	37	37	36	32	34	30	33	32	32	31	32	32	34	30	33	32	32	31	32	31	33	29	32	31	31	30	31	37.5	37.5	37.5	124.14	1090	0	273.65	34.4	34.4	31.7	34.3	32.1	32.8	32.1	33.4	71090000	8071200	9096500	8872500	8455300	9990800
P26754	1	3	3	3	3	3	3	3	3	3	3	3	3	3	3	3	3	3	3	3	3	3	3	3	3	3	3	3	15.4	15.4	15.4	29.936	273	0	15.34	15.4	15.4	15.4	15.4	15.4	15.4	15.4	15.4	3331100	361980	478710	466390	275650	279630
P26755	1	2	2	2	2	2	2	2	2	2	2	2	2	2	2	2	2	2	2	2	2	2	2	2	2	2	2	2	27	27	27	13.816	122	0	27.377	27	27	27	27	27	27	27	27	3799300	229870	595070	466280	453390	604160
P26783	1	15	15	15	15	15	15	14	14	14	15	14	15	15	15	14	14	14	15	14	15	15	15	14	14	14	15	14	59.1	59.1	59.1	25.038	225	0	262.96	59.1	59.1	59.1	46.7	46.7	46.7	59.1	46.7	104650000	14910000	10310000	13460000	12925000	14365000
P26784	1	13	5	5	13	12	13	13	13	12	13	13	5	5	5	5	5	5	5	5	5	5	5	5	5	5	5	5	46.7	21.6	21.6	22.201	199	0	99.676	46.7	43.2	46.7	46.7	46.7	43.2	46.7	46.7	24822000	2913100	3039100	3304200	3324900	3003400
P26785	1	15	15	7	14	13	14	15	14	13	15	13	14	13	14	15	14	13	15	13	6	6	6	7	6	6	7	5	55.1	55.1	29.8	22.249	198	0	85.036	54.5	51	49.5	55.1	49.5	51	55.1	49	117150000	16253000	10540000	16549000	14355000	14743000
P26786	1	13	13	7	13	13	13	12	13	13	12	13	13	13	13	12	13	13	12	13	7	7	7	7	7	7	6	7	71.1	71.1	45.8	21.622	190	0	129.74	71.1	71.1	71.1	67.4	71.1	71.1	70.5	71.1	195890000	24478000	29861000	23684000	20284000	24246000
P27466	1	5	5	5	5	5	5	5	5	5	5	5	5	5	5	5	5	5	5	5	5	5	5	5	5	5	5	5	13.7	13.7	13.7	50.296	446	0	16.653	13.7	13.7	13.7	13.7	13.7	13.7	13.7	13.7	3574400	388180	546610	300840	417910	503220
P27472	1	18	18	14	13	17	15	15	16	18	13	15	13	17	15	15	16	18	13	15	10	13	11	11	12	14	9	11	32.8	32.8	28.5	80.078	705	0	121.67	22.1	31.2	26.2	27.4	29.1	32.8	20.1	27.2	24433000	2373400	3699200	2751900	2851500	2934800
P27476	1	11	11	11	10	9	10	10	11	9	10	10	10	9	10	10	11	9	10	10	10	9	10	10	11	9	10	10	28.5	28.5	28.5	44.535	414	0	47.607	26.6	23.2	28.5	28.5	28.5	26.6	28.5	28.5	12723000	1268700	1680400	1643000	1856300	1538000
P27614	1	14	14	14	14	11	12	12	14	13	10	12	14	11	12	12	14	13	10	12	14	11	12	12	14	13	10	12	26.4	26.4	26.4	64.596	576	0	43.061	26.4	21.2	21.7	21.2	26.4	25.3	17.7	22.7	19892000	2584600	2645600	2606000	1846400	2806300
P27616	1	18	18	18	18	16	17	16	18	17	18	18	18	16	17	16	18	17	18	18	18	16	17	16	18	17	18	18	57.2	57.2	57.2	34.603	306	0	71.202	57.2	46.7	55.2	46.7	57.2	54.9	57.2	57.2	37406000	4721100	3284900	4724700	4068200	5747600
P27692	1	12	12	12	10	10	10	10	11	9	9	10	10	10	10	10	11	9	9	10	10	10	10	10	11	9	9	10	14	14	14	115.65	1063	0	52.985	11	11	11	11	13.1	10.1	9.7	11	6491000	850730	651540	896860	755740	883680
P27809	1	10	9	9	8	8	8	9	8	9	9	10	8	8	7	9	8	8	8	9	8	8	7	9	8	8	8	9	23.3	21.9	21.9	51.386	442	0	18.055	21.9	20.1	21.5	21.9	21.9	23.3	23.3	23.3	10377000	990570	1813400	720360	1800600	952000
P27810	1	10	10	9	9	8	10	7	7	10	8	10	9	8	10	7	7	10	8	10	9	8	9	7	7	9	7	9	28.5	28.5	27	46.022	393	0	27.508	27	22.6	28.5	21.4	21.4	28.5	22.4	28.5	8637500	1076700	961940	1579800	727700	769110
P27882	1	3	3	3	3	3	2	2	3	3	3	3	3	3	2	2	3	3	3	3	3	3	2	2	3	3	3	3	19	19	19	21.639	189	0	6.5261	19	19	9	9	19	19	19	19	1719600	159710	280010	120590	120900	343690
P27929	1	3	3	3	2	1	1	1	1	1	1	2	2	1	1	1	1	1	1	2	2	1	1	1	1	1	1	2	6.2	6.2	6.2	56.355	486	0.0095814	1.5665	3.7	2.3	2.3	2.3	2.3	2.3	2.3	4.7	1426000	684450	166200	94778	107510	84955
P27999	1	3	3	3	2		2	2	2	2	3	2	2		2	2	2	2	3	2	2		2	2	2	2	3	2	25.4	25.4	25.4	14.288	122	0	10.642	13.1		13.1	13.1	13.1	13.1	25.4	13.1	371400	31959		40632	8069.2	29096
P28000	1	4	4	4	4	4	4	4	4	4	3	4	4	4	4	4	4	4	3	4	4	4	4	4	4	4	3	4	42.3	42.3	42.3	16.151	142	0	25.749	42.3	42.3	42.3	42.3	42.3	42.3	34.5	42.3	3113500	354200	418590	295330	447930	467200
P28007	1	5	5	5	5	5	5	5	5	5	4	5	5	5	5	5	5	5	4	5	5	5	5	5	5	5	4	5	36.6	36.6	36.6	21.48	205	0	24.336	36.6	36.6	36.6	36.6	36.6	36.6	23.4	36.6	6896600	696160	917740	789160	1063100	931380
P28241	1	12	12	12	12	12	12	12	12	12	12	12	12	12	12	12	12	12	12	12	12	12	12	12	12	12	12	12	51.5	51.5	51.5	39.739	369	0	110.34	51.5	51.5	51.5	51.5	51.5	51.5	51.5	51.5	71362000	9705500	9300500	6299900	10243000	10298000
P28272	1	6	6	6	6	6	5	6	5	5	5	5	6	6	5	6	5	5	5	5	6	6	5	6	5	5	5	5	24.2	24.2	24.2	34.801	314	0	6.6601	24.2	24.2	19.4	24.2	21.7	21.7	19.4	21.7	11107000	1585800	1932900	1588200	786900	1270700
P28273	1	7	7	7	7	5	6	6	7	6	6	5	7	5	6	6	7	6	6	5	7	5	6	6	7	6	6	5	6.9	6.9	6.9	140.43	1286	0	9.4153	6.9	5.5	6.4	6.1	6.9	6.1	6.1	5.5	4397000	921080	318430	554640	440710	551610
P28274	1	13	13	10	12	12	10	10	11	10	11	10	12	12	10	10	11	10	11	10	9	9	8	7	8	8	9	8	23.8	23.8	19.9	64.71	579	0	27.618	20.9	20.9	18.1	18	19.5	18.1	20.9	18.1	20792000	3133300	2380900	2600200	2330900	3036200
P28319	1	5	5	5	5	5	5	5	5	5	5	5	5	5	5	5	5	5	5	5	5	5	5	5	5	5	5	5	20.9	20.9	20.9	24.268	239	0	23.652	20.9	20.9	20.9	20.9	20.9	20.9	20.9	20.9	4442100	551510	207320	867560	387200	418760
P28321	1	3	3	3	2	3	3	2	2	3	3	3	2	3	3	2	2	3	3	3	2	3	3	2	2	3	3	3	11.2	11.2	11.2	35.562	313	0	7.3082	8	11.2	11.2	8	8	11.2	11.2	11.2	2609700	144530	458270	355410	217940	291470
P28495	1	6	6	6	5	6	5	5	5	6	5	6	5	6	5	5	5	6	5	6	5	6	5	5	5	6	5	6	27.6	27.6	27.6	30.699	268	0	57.186	21.3	27.6	21.3	23.5	22.8	27.6	21.3	27.6	8686200	840960	1386600	1091000	863950	1029800
P28496	1	2	2	2	2	2	2	2	2	2	2	2	2	2	2	2	2	2	2	2	2	2	2	2	2	2	2	2	6.9	6.9	6.9	48.991	418	0.00061805	3.364	6.9	6.9	6.9	6.9	6.9	6.9	6.9	6.9	898510	116240	152200	71394	135420	145020
P28625	1	4	4	4	3	3	4	3	4	4	4	4	3	3	4	3	4	4	4	4	3	3	4	3	4	4	4	4	15.6	15.6	15.6	41.637	365	0	4.0777	13.7	12.9	15.6	12.9	15.6	15.6	15.6	15.6	2887700	344470	439830	335030	299230	378510
P28707	1	5	5	5	5	5	4	5	5	5	5	5	5	5	4	5	5	5	5	5	5	5	4	5	5	5	5	5	21.8	21.8	21.8	24.081	216	0	107.84	21.8	21.8	21.3	21.8	21.8	21.8	21.8	21.8	15329000	1548600	1586000	2019000	1605500	1705600
P28777	1	11	11	11	8	9	11	9	8	8	10	8	8	9	11	9	8	8	10	8	8	9	11	9	8	8	10	8	39.4	39.4	39.4	40.838	376	0	83.05	30.1	33.5	39.4	33.5	26.6	31.1	36.2	31.1	14334000	1673600	2335000	1734800	1812600	1656300
P28789	1	5	5	5	5	3	5	4	5	5	4	4	5	3	5	4	5	5	4	4	5	3	5	4	5	5	4	4	16.2	16.2	16.2	36.674	327	0	8.7177	16.2	8.3	16.2	16.2	16.2	16.2	12.8	12.8	3263500	556730	102700	546650	281860	382020
P28834	1	16	16	16	16	16	15	16	15	16	14	16	16	16	15	16	15	16	14	16	16	16	15	16	15	16	14	16	50.3	50.3	50.3	39.324	360	0	149.47	50.3	50.3	49.7	50.3	42.2	50.3	41.7	50.3	92035000	9563700	14369000	10148000	10649000	12240000
P29029	1	1	1	1	1	1	1	1	1	1	1	1	1	1	1	1	1	1	1	1	1	1	1	1	1	1	1	1	2.7	2.7	2.7	59.014	562	0	5.6568	2.7	2.7	2.7	2.7	2.7	2.7	2.7	2.7	743580	74519	73430	112040	82896	99737
P29055	1	2	2	2	2	1	1	1	2	1	2	2	2	1	1	1	2	1	2	2	2	1	1	1	2	1	2	2	7	7	7	38.2	345	0	6.265	7	4.9	4.9	4.9	7	4.9	7	7	1717100	84483	84937	92464	90435	90283
P29295	2	4	4	4	4	4	3	4	4	4	3	4	4	4	3	4	4	4	3	4	4	4	3	4	4	4	3	4	11.1	11.1	11.1	57.339	494	0	10.265	11.1	11.1	8.1	11.1	11.1	11.1	8.1	11.1	1911400	234900	282700	165070	244770	232150
P29311	1	18	18	5	17	17	17	17	16	17	16	17	17	17	17	17	16	17	16	17	5	4	5	5	4	5	4	5	79.8	79.8	29.2	30.091	267	0	323.31	77.5	79	77.5	79.8	76.8	77.5	76.8	77.5	354490000	43894000	43730000	42551000	42186000	47207000
P29453	1	20	20	5	19	18	19	18	19	18	20	19	19	18	19	18	19	18	20	19	4	4	4	4	4	4	5	4	66	66	16.8	28.111	256	0	218.01	62.5	60.2	62.5	60.2	62.5	60.2	66	62.5	264190000	32091000	25426000	34750000	31778000	32589000
P29468	1	3	3	3	3	3	3	3	3	3	3	2	3	3	3	3	3	3	3	2	3	3	3	3	3	3	3	2	5.5	5.5	5.5	64.551	568	0	6.6047	5.5	5.5	5.5	5.5	5.5	5.5	5.5	4.4	2113500	513390	361420	84467	418280	233650
P29469	1	2	2	2	2	2	2	2	2	2	2	2	2	2	2	2	2	2	2	2	2	2	2	2	2	2	2	2	2.1	2.1	2.1	98.778	868	0.00061996	3.4023	2.1	2.1	2.1	2.1	2.1	2.1	2.1	2.1	433990	61306	47584	60439	52988	46943
P29478	1	3	3	3	3	2	2	3	3	3	2	2	3	2	2	3	3	3	2	2	3	2	2	3	3	3	2	2	11.4	11.4	11.4	31.169	273	0	4.0617	11.4	7	8.1	11.4	11.4	11.4	8.1	8.1	1521000	162400	187080	152120	287120	180930
P29496	1	3	3	3	1	3	3	2	1	2	2	2	1	3	3	2	1	2	2	2	1	3	3	2	1	2	2	2	3.9	3.9	3.9	86.41	775	0	4.1289	1	3.9	3.9	2.7	1	2.7	2.2	2.2	1006700	47628	156510	161720	126130	283030
P29509	2	12	12	12	11	11	12	11	11	11	11	11	11	11	12	11	11	11	11	11	11	11	12	11	11	11	11	11	58.3	58.3	58.3	34.238	319	0	104.96	50.2	50.2	58.3	50.2	50.2	50.2	51.1	50.2	29879000	3545700	3695500	3432000	3668500	4188400
P29547	1	20	20	18	20	19	18	19	19	20	16	19	20	19	18	19	19	20	16	19	18	17	16	17	17	18	14	17	47	47	44.6	47.087	415	0	97.453	47	45.1	44.3	46.3	46.3	47	34.7	45.1	72530000	8857800	9537900	7726900	10057000	9964200
P29704	1	9	9	9	7	7	9	7	9	9	9	8	7	7	9	7	9	9	9	8	7	7	9	7	9	9	9	8	20	20	20	51.719	444	0	38.517	15.5	15.8	20	15.8	20	20	20	16.4	9938400	1334600	528820	1462800	836280	1568700
P29952	1	12	12	12	10	10	10	12	10	11	9	10	10	10	10	12	10	11	9	10	10	10	10	12	10	11	9	10	31.5	31.5	31.5	48.188	429	0	45.369	25.9	25.2	25.2	31.5	25.9	28	22.8	25.2	19826000	2487200	2123700	1879400	2669900	3759200
P30624	1	24	24	22	22	24	21	23	23	23	21	23	22	24	21	23	23	23	21	23	21	22	20	21	21	22	19	21	39.6	39.6	37.1	77.865	700	0	254.96	37	39.6	36.9	38	38	38.6	33.6	39.4	69616000	7902200	9887200	8358000	7815300	9079000
P30656	1	4	4	4	3	3	3	3	4	3	3	3	3	3	3	3	4	3	3	3	3	3	3	3	4	3	3	3	15.7	15.7	15.7	31.636	287	0	21.653	12.2	12.2	12.2	12.2	15.7	12.2	12.2	12.2	4841900	714420	391230	671300	413270	654700
P30657	1	3	3	3	3	3	3	3	3	3	3	3	3	3	3	3	3	3	3	3	3	3	3	3	3	3	3	3	16.2	16.2	16.2	29.443	266	0.0006068	3.1909	16.2	16.2	16.2	16.2	16.2	16.2	16.2	16.2	1676100	194430	298850	214490	175760	189370
P30665	1	2	2	2	1	1	1	1	1	1	2	1	1	1	1	1	1	1	2	1	1	1	1	1	1	1	2	1	2.3	2.3	2.3	105	933	0.001642	2.2098	1	1	1	1	1	1	2.3	1	281370	27731	25718	42754	36663	48375
P30771	1	4	4	4	4	3	3	3	4	4	4	3	4	3	3	3	4	4	4	3	4	3	3	3	4	4	4	3	4.6	4.6	4.6	109.43	971	0	5.6373	4.6	3.5	3.7	3.7	4.6	4.6	4.6	3.5	1277700	177380	160690	102950	205510	149740
P30822	1	11	11	11	10	10	9	9	9	10	11	9	10	10	9	9	9	10	11	9	10	10	9	9	9	10	11	9	10.5	10.5	10.5	124.1	1084	0	29.299	9.6	9.6	9.6	8.3	8.9	9.6	10.5	9.6	8206600	996530	858140	961800	1225200	931370
P30902	1	10	10	10	9	10	10	9	10	10	9	9	9	10	10	9	10	10	9	9	9	10	10	9	10	10	9	9	61.5	61.5	61.5	19.809	174	0	37.205	47.1	61.5	61.5	58	61.5	61.5	58	58	23466000	2345600	3269200	2427100	2926900	2568200
P31109	1	2	1	1	2	1	1	2	2	2	1	2	1	1		1	1	1	1	1	1	1		1	1	1	1	1	16.2	10.3	10.3	13.201	117	0	3.733	16.2	10.3	6	16.2	16.2	16.2	10.3	16.2	873270	116770	7629.4		61980	91051
P31116	1	20	20	20	20	20	19	19	20	18	18	20	20	20	19	19	20	18	18	20	20	20	19	19	20	18	18	20	60.7	60.7	60.7	38.502	359	0	137.24	60.7	60.7	54.3	60.7	60.7	54.3	60.7	60.7	156310000	17323000	18739000	18228000	19254000	18263000
P31373	1	13	13	13	11	12	11	13	12	12	12	13	11	12	11	13	12	12	12	13	11	12	11	13	12	12	12	13	41.1	41.1	41.1	42.542	394	0	137.8	33.5	39.1	33.5	41.1	35.5	35.5	35.5	41.1	70140000	7803000	9956200	7909700	7058900	9942700
P31374	1	2	2	2	1	2	1	1	1	2	2	1	1	2	1	1	1	2	2	1	1	2	1	1	1	2	2	1	2.1	2.1	2.1	152.33	1356	0.0057292	1.7926	0.9	2.1	0.9	0.9	0.9	2.1	2.1	0.9	222110	27367	49029	11440	30097	23066
P31382	1	9	9	8	8	8	9	8	8	9	7	8	8	8	9	8	8	9	7	8	7	7	8	7	7	8	6	7	15.3	15.3	14.4	86.869	759	0	27.79	13.7	13.7	15.3	13.7	14.2	15.3	10	13.7	14379000	1736000	2037000	1824300	1657900	1852100
P31383	1	12	12	12	11	10	11	12	11	12	10	10	11	10	11	12	11	12	10	10	11	10	11	12	11	12	10	10	21.3	21.3	21.3	70.907	635	0	41.001	21.1	18.9	20	21.3	21.3	21.3	19.8	17.3	12775000	1252700	1255600	1695500	1302300	1605400
P31384	1	6	6	6	4	4	5	4	4	5	4	5	4	4	5	4	4	5	4	5	4	4	5	4	4	5	4	5	11	11	11	94.669	837	0	7.8838	6.3	6.3	7.9	8	6.3	9.4	6.3	9.4	2134200	215980	216450	270040	300960	264020
P31412	1	14	14	14	13	11	13	13	12	13	11	12	13	11	13	13	12	13	11	12	13	11	13	13	12	13	11	12	44.4	44.4	44.4	44.188	392	0	161.33	41.1	30.9	37.5	41.1	39.8	41.1	32.9	34.9	23506000	3099000	2951000	2998700	2746600	2923000
P31539	1	33	33	32	29	32	30	32	31	32	29	31	29	32	30	32	31	32	29	31	28	31	29	31	30	31	28	30	39.6	39.6	38.9	102.03	908	0	323.31	35.1	38.1	36.9	38.1	37.6	38.1	33.8	36.2	133410000	15306000	18136000	15184000	14731000	19981000
P31688	1	23	23	23	20	22	21	23	22	22	19	22	20	22	21	23	22	22	19	22	20	22	21	23	22	22	19	22	30.9	30.9	30.9	102.98	896	0	85.314	26.3	30	29	30.9	30	29.7	25.2	29.7	39060000	4126100	6265500	4529700	4157200	6096200
P31755	1	1	1	1	1	1	1	1	1	1	1	1	1	1	1	1	1	1	1	1	1	1	1	1	1	1	1	1	2.9	2.9	2.9	55.155	480	0	9.6262	2.9	2.9	2.9	2.9	2.9	2.9	2.9	2.9	501060	64960	64445	45254	80878	73144
P31787	1	6	6	6	6	6	6	6	6	6	5	6	6	6	6	6	6	6	5	6	6	6	6	6	6	6	5	6	67.8	67.8	67.8	10.061	87	0	44.722	67.8	67.8	67.8	67.8	67.8	67.8	65.5	67.8	22831000	4620400	3681400	1607700	1924900	2108900
P32047	1	2	2	2	2	2	2	2	2	2	2	2	2	2	2	2	2	2	2	2	2	2	2	2	2	2	2	2	8.2	8.2	8.2	49.21	452	0.00060386	3.1562	8.2	8.2	8.2	8.2	8.2	8.2	8.2	8.2	1042300	168490	123690	154540	69241	87742
P32074	1	20	20	20	17	17	19	17	19	18	18	19	17	17	19	17	19	18	18	19	17	17	19	17	19	18	18	19	26	26	26	104.83	935	0	77.834	21.3	22.1	23.6	21.5	23.6	22.2	24.9	23.6	31361000	3682600	3365400	3162400	4094800	4228400
P32179	1	13	13	13	13	12	11	13	12	11	13	12	13	12	11	13	12	11	13	12	13	12	11	13	12	11	13	12	46.2	46.2	46.2	39.149	357	0	50.314	46.2	43.4	38.7	46.2	41.5	38.7	46.2	41.5	13995000	1835600	1774100	1529700	2037400	1942300
P32191	1	22	22	22	20	19	17	19	18	19	18	18	20	19	17	19	18	19	18	18	20	19	17	19	18	19	18	18	36.5	36.5	36.5	72.388	649	0	55.167	33	31.4	25.4	31.1	29.7	31.1	28	26.8	21356000	2731400	3096900	2113100	2323800	2339100
P32263	1	10	10	10	9	8	8	9	9	8	9	9	9	8	8	9	9	8	9	9	9	8	8	9	9	8	9	9	40.9	40.9	40.9	30.131	286	0	108.23	37.8	35.3	34.6	37.8	37.8	35.3	37.8	37.8	38181000	5396100	4304400	4385100	4865500	5078800
P32264	1	6	6	6	5	6	5	5	3	5	4	6	5	6	5	5	3	5	4	6	5	6	5	5	3	5	4	6	22.4	22.4	22.4	47.162	428	0	10.748	19.6	22.4	16.1	16.1	7.9	16.1	13.3	22.4	2511100	278720	315140	452440	340890	172750
P32266	1	1	1	1	1	1	1	1	1	1	1	1	1	1	1	1	1	1	1	1	1	1	1	1	1	1	1	1	1.1	1.1	1.1	99.177	881	0.0057561	1.817	1.1	1.1	1.1	1.1	1.1	1.1	1.1	1.1	355620	43140	50698	53445	37705	37976
P32288	2	10	10	10	10	10	9	9	8	9	9	9	10	10	9	9	8	9	9	9	10	10	9	9	8	9	9	9	40.8	40.8	40.8	41.766	370	0	35.384	40.8	40.8	38.6	38.6	36.2	38.6	38.4	38.6	24946000	3039500	3320600	3370800	2841900	2491900
P32316	1	10	10	10	7	8	8	8	9	8	7	6	7	8	8	8	9	8	7	6	7	8	8	8	9	8	7	6	22.2	22.2	22.2	58.711	526	0	18.733	16.2	17.7	19.2	19.4	20.9	19	17.5	12.9	5879300	503240	683350	656140	652880	805370
P32319	3	13	13	12	11	10	8	10	11	10	11	11	11	10	8	10	11	10	11	11	10	9	7	9	10	9	10	10	9.2	9.2	8.5	177.78	1579	0	51.719	8.2	7.6	6.5	7.6	8	7.7	7.9	8.2	4632100	567340	435970	537760	457620	588470
P32324	1	45	45	45	44	44	42	43	43	44	40	43	44	44	42	43	43	44	40	43	44	44	42	43	43	44	40	43	59.1	59.1	59.1	93.288	842	0	323.31	57.1	58.7	56.2	58.3	57.1	58.7	57.2	56.3	753010000	91230000	86255000	98013000	93267000	98373000
P32327	2	42	9	9	37	37	36	38	38	38	35	37	8	8	8	8	8	9	8	9	8	8	8	8	8	9	8	9	40.3	9.8	9.8	130.17	1180	0	42.233	36.9	37.6	33.5	37	37.9	38.2	33.9	37.7	13504000	1388200	1749400	1554200	1490700	1796100
P32329	1	1	1	1	1	1	1		1	1	1	1	1	1	1		1	1	1	1	1	1	1		1	1	1	1	1.6	1.6	1.6	60.009	569	0.0006192	3.3874	1.6	1.6	1.6		1.6	1.6	1.6	1.6	504920	113140	198450			84939
P32331	1	1	1	1	1	1	1	1	1	1	1	1	1	1	1	1	1	1	1	1	1	1	1	1	1	1	1	1	4.9	4.9	4.9	33.375	307	0.0011074	2.3255	4.9	4.9	4.9	4.9	4.9	4.9	4.9	4.9	754230	79365	126450	122920	21402	71001
P32335	1	2	2	2	2	2	2	2	2	2	2	2	2	2	2	2	2	2	2	2	2	2	2	2	2	2	2	2	6.7	6.7	6.7	50.88	436	0	3.8032	6.7	6.7	6.7	6.7	6.7	6.7	6.7	6.7	954260	91632	145920	112250	129140	123460
P32337	1	6	6	6	6	4	4	6	5	4	4	5	6	4	4	6	5	4	4	5	6	4	4	6	5	4	4	5	6.5	6.5	6.5	121.03	1089	0	11.388	6.5	4.6	4.6	6.5	5.4	4.6	4.6	5.4	4176500	565580	436570	452480	552780	535270
P32340	1	12	12	12	10	11	11	11	11	11	10	10	10	11	11	11	11	11	10	10	10	11	11	11	11	11	10	10	40.7	40.7	40.7	57.249	513	0	44.893	36.1	38	38	39	38	38	36.1	32.9	9094200	1213200	1672800	875150	1106700	1155800
P32342	1	3	3	3	3	3	2	3	2	3	3	2	3	3	2	3	2	3	3	2	3	3	2	3	2	3	3	2	18.6	18.6	18.6	18.425	167	0	21.704	18.6	18.6	13.8	18.6	13.8	18.6	18.6	13.8	1682500	240840	217090	222790	209840	118620
P32347	1	4	4	4	4	3	3	3	3	3	4	3	4	3	3	3	3	3	4	3	4	3	3	3	3	3	4	3	13.3	13.3	13.3	41.349	362	0.0011062	2.3182	13.3	8.8	8	8	8	8	13.3	8	3375900	909870	619080	144380	118080	160450
P32352	1	3	3	3	3	2	3	2	2	3	2	3	3	2	3	2	2	3	2	3	3	2	3	2	2	3	2	3	16.7	16.7	16.7	24.895	222	0	14.132	16.7	14	16.7	14	14	16.7	14	16.7	4931900	743090	817440	687720	188330	306940
P32353	1	7	7	7	7	5	7	7	7	6	5	7	7	5	7	7	7	6	5	7	7	5	7	7	7	6	5	7	15.1	15.1	15.1	42.73	365	0	8.6529	15.1	13.2	15.1	15.1	15.1	15.1	11	15.1	4180600	471980	469170	666250	492010	819420
P32356	2	12	12	12	8	8	10	9	9	10	9	10	8	8	10	9	9	10	9	10	8	8	10	9	9	10	9	10	17.4	17.4	17.4	85.878	751	0	23.995	11.3	11.7	14.4	12.8	13	14.1	12.8	14.2	5331000	503200	601960	729120	686590	573320
P32364	1	3	3	3	2	2	2	2	2	2	3	2	2	2	2	2	2	2	3	2	2	2	2	2	2	2	3	2	4.1	4.1	4.1	73.798	656	0	9.6596	3	3	3	3	3	3	4.1	3	1384500	120680	120930	133390	112070	100290
P32366	1	7	7	7	7	7	7	7	7	6	6	7	7	7	7	7	7	6	6	7	7	7	7	7	7	6	6	7	30.7	30.7	30.7	39.79	345	0	27.944	30.7	30.7	30.7	30.7	30.7	27.8	28.1	30.7	8723000	1090500	1530200	1089700	1097900	965340
P32368	1	19	19	19	18	19	17	18	18	19	17	19	18	19	17	18	18	19	17	19	18	19	17	18	18	19	17	19	39.8	39.8	39.8	71.124	623	0	92.313	38.2	39.8	36.4	37.9	38.8	39.8	35.5	39.8	21480000	2350100	2638100	2448400	2925600	2725200
P32377	1	3	3	3	3	3	3	3	3	3	3	3	3	3	3	3	3	3	3	3	3	3	3	3	3	3	3	3	10.4	10.4	10.4	44.115	396	0	37.014	10.4	10.4	10.4	10.4	10.4	10.4	10.4	10.4	9560000	783220	784760	1326500	959490	1008300
P32379	1	10	10	10	9	9	10	9	8	9	10	10	9	9	10	9	8	9	10	10	9	9	10	9	8	9	10	10	46.9	46.9	46.9	28.617	260	0	81.064	42.7	42.7	46.9	42.7	36.5	42.7	46.9	46.9	16760000	2074000	1820200	2590100	1401200	1949200
P32381	1	9	9	9	8	9	9	9	9	9	9	9	8	9	9	9	9	9	9	9	8	9	9	9	9	9	9	9	26.6	26.6	26.6	44.073	391	0	104.22	22.8	26.6	26.6	26.6	26.6	26.6	26.6	26.6	17615000	1871900	2254800	2185900	2035200	2707600
P32386	1	6	6	6	4	6	6	6	6	5	5	6	4	6	6	6	6	5	5	6	4	6	6	6	6	5	5	6	5.1	5.1	5.1	189.16	1661	0	10.363	3.3	5.1	5.1	5.1	5.1	4.2	4.5	5.1	2495100	300870	152060	375210	288270	361160
P32419	1	10	10	10	8	9	8	8	10	8	8	8	8	9	8	8	10	8	8	8	8	9	8	8	10	8	8	8	36.4	36.4	36.4	37.186	343	0	28.294	31.2	33.5	31.2	31.2	36.4	31.2	33.8	31.2	9316800	982260	1374700	841600	1096300	1571700
P32445	1	4	4	4	4	4	4	4	4	4	4	4	4	4	4	4	4	4	4	4	4	4	4	4	4	4	4	4	40.7	40.7	40.7	15.386	135	0	74.408	40.7	40.7	40.7	40.7	40.7	40.7	40.7	40.7	9593100	1116100	1110000	1107600	950190	1305400
P32447	1	6	6	6	5	6	6	5	4	6	6	6	5	6	6	5	4	6	6	6	5	6	6	5	4	6	6	6	25.1	25.1	25.1	31.603	279	0	16.45	20.4	25.1	25.1	22.9	22.9	25.1	25.1	25.1	9202500	975900	1237000	1357800	933410	683500
P32449	1	12	12	10	11	11	12	11	11	11	12	12	11	11	12	11	11	11	12	12	9	9	10	9	9	9	10	10	37.8	37.8	33.8	39.749	370	0	159.09	35.1	35.1	37.8	35.1	35.1	35.1	37.8	37.8	55543000	5598600	7730900	6063200	6577000	7806600
P32453	1	2	2	2	2	2	2	2	2	2	2	2	2	2	2	2	2	2	2	2	2	2	2	2	2	2	2	2	6.6	6.6	6.6	36.851	318	0	4.8285	6.6	6.6	6.6	6.6	6.6	6.6	6.6	6.6	1036200	140850	102990	107770	125090	196950
P32454	1	33	33	30	30	31	29	30	30	29	29	30	30	31	29	30	30	29	29	30	27	28	26	27	27	26	26	27	41.8	41.8	38.9	107.75	952	0	188.9	37.3	41	35.9	38.6	37.3	35.4	34.7	37.6	38559000	4256500	4643500	4923300	4650900	5291700
P32457	1	10	10	10	9	10	9	9	9	10	10	9	9	10	9	9	9	10	10	9	9	10	9	9	9	10	10	9	23.3	23.3	23.3	60.054	520	0	61.816	21.9	23.3	21.9	21.9	21.9	23.3	23.3	21.9	11924000	1371400	1370300	1386500	1150000	1513200
P32458	1	5	5	5	5	5	4	5	4	5	4	5	5	5	4	5	4	5	4	5	5	5	4	5	4	5	4	5	11.3	11.3	11.3	47.648	415	0	5.7809	11.3	11.3	8.4	11.3	8.4	11.3	8.4	11.3	3096400	365260	435740	482270	270340	348540
P32462	1	6	6	6	5	6	5	6	6	6	6	6	5	6	5	6	6	6	6	6	5	6	5	6	6	6	6	6	11.9	11.9	11.9	50.615	438	0	5.4662	8.9	11.9	8.9	11.9	11.9	11.9	11.9	11.9	2787800	347030	364580	322150	296170	374590
P32463	1	4	4	4	4	3	3	3	4	3	3	4	4	3	3	3	4	3	3	4	4	3	3	3	4	3	3	4	32	32	32	13.943	125	0	42.334	32	27.2	27.2	27.2	32	27.2	27.2	32	14856000	2049000	2453400	1437700	1510700	2158800
P32468	1	12	12	12	11	12	11	11	11	10	9	11	11	12	11	11	11	10	9	11	11	12	11	11	11	10	9	11	30.5	30.5	30.5	46.667	407	0	67.208	28	30.5	28	28	28.3	23.8	21.9	28	10612000	1229100	1680600	1403200	1188000	1292600
P32469	1	4	4	4	4	3	4	4	3	4	4	4	4	3	4	4	3	4	4	4	4	3	4	4	3	4	4	4	18	18	18	33.847	300	0	10.188	18	10	18	18	10	18	18	18	4107100	704970	197360	573130	426810	464950
P32471	1	11	11	11	11	11	11	11	11	11	10	11	11	11	11	11	11	11	10	11	11	11	11	11	11	11	10	11	70.9	70.9	70.9	22.627	206	0	96.704	70.9	70.9	70.9	70.9	70.9	70.9	60.2	70.9	108130000	12881000	16747000	12228000	15227000	12661000
P32472	1	1	1	1	1	1			1	1		1	1	1			1	1		1	1	1			1	1		1	6.7	6.7	6.7	14.487	135	0.0037313	1.9805	6.7	6.7			6.7	6.7		6.7	524060	62283	165560			75441
P32473	1	7	7	7	7	7	7	7	7	7	7	7	7	7	7	7	7	7	7	7	7	7	7	7	7	7	7	7	25.7	25.7	25.7	40.053	366	0	93.37	25.7	25.7	25.7	25.7	25.7	25.7	25.7	25.7	31450000	2949000	3432500	3668100	4217500	4008100
P32474	1	3	3	3	2	1	1	2	3	2		1	2	1	1	2	3	2		1	2	1	1	2	3	2		1	6.6	6.6	6.6	58.981	517	0	4.0243	4.1	1.5	1.5	4.1	6.6	4.1		2.5	1369900	211500	8883	77183	135830	675470
P32476	1	5	5	5	4	4	4	4	3	4	4	4	4	4	4	4	3	4	4	4	4	4	4	4	3	4	4	4	10.1	10.1	10.1	55.125	496	0	7.0172	8.1	8.1	8.1	8.1	6.5	8.1	8.1	8.3	2472700	315170	364150	335960	253120	232060
P32477	1	5	5	5	4	4	4	5	3	5	4	2	4	4	4	5	3	5	4	2	4	4	4	5	3	5	4	2	8.7	8.7	8.7	78.253	678	0	8.5151	7.8	7.8	7.1	8.7	6.2	8.7	6.5	4	1513700	204630	214610	132530	232550	134950
P32478	3	3	3	1	3	3	3	3	3	3	3	3	3	3	3	3	3	3	3	3	1	1	1	1	1	1	1	1	6.3	6.3	2.4	41.059	413	0	35.842	6.3	6.3	6.3	6.3	6.3	6.3	6.3	6.3	105160000	12916000	12571000	13703000	11769000	11835000
P32481	1	14	14	14	12	11	13	13	13	12	12	13	12	11	13	13	13	12	12	13	12	11	13	13	13	12	12	13	35.1	35.1	35.1	57.865	527	0	84.662	28.5	29.2	32.4	32.4	31.1	30.7	28.5	32.4	27157000	2873700	3919900	3334600	2662000	4427000
P32485	2	7	7	6	4	5	6	6	5	7	6	4	4	5	6	6	5	7	6	4	3	4	5	5	4	6	5	3	22.1	22.1	20.2	48.858	435	0	9.9012	14	17	19.3	19.3	18.2	22.1	20.5	15.4	3004200	204960	455830	347450	344220	365700
P32486	1	3	3	3	3	3	3	3	3	3	3	3	3	3	3	3	3	3	3	3	3	3	3	3	3	3	3	3	6	6	6	80.122	720	0	7.231	6	6	6	6	6	6	6	6	5382500	933050	519220	583790	523510	1187600
P32488	1	2	2	2	1	1	1	1	2	1	1	1	1	1	1	1	2	1	1	1	1	1	1	1	2	1	1	1	7.4	7.4	7.4	37.11	338	0.0011255	2.4507	5	5	5	5	7.4	5	5	5	457320	21775	28631	9459.2	12929	333210
P32495	1	3	3	3	2	2	3	3	3	2	3	3	2	2	3	3	3	2	3	3	2	2	3	3	3	2	3	3	14.7	14.7	14.7	17.122	156	0	5.4727	9.6	9.6	14.7	14.7	14.7	9.6	14.7	14.7	2517100	252920	235690	220710	362280	305220
P32496	1	6	6	6	5	6	5	6	6	6	5	6	5	6	5	6	6	6	5	6	5	6	5	6	6	6	5	6	28.5	28.5	28.5	31.919	274	0	18.587	24.8	28.5	23	28.5	28.5	28.5	25.2	28.5	6586500	800030	976800	525440	1045400	1011600
P32497	1	11	11	11	10	8	10	8	10	9	9	10	10	8	10	8	10	9	9	10	10	8	10	8	10	9	9	10	13.4	13.4	13.4	93.203	812	0	37.728	12.4	10.7	12.7	10.5	12.7	11.5	11.5	12.7	15609000	2128300	2452500	2127400	1471100	2140800
P32499	1	9	9	9	8	7	9	8	8	9	9	8	8	7	9	8	8	9	9	8	8	7	9	8	8	9	9	8	23.6	23.6	23.6	77.88	720	0	17.756	20.8	19.6	23.6	20.8	20.8	23.6	23.6	20.8	4843300	498630	655840	574640	552770	551080
P32501	1	7	6	6	7	5	7	6	7	4	6	7	6	5	6	6	6	4	5	6	6	5	6	6	6	4	5	6	9.1	8.3	8.3	81.16	712	0	8.5043	9.1	6.9	9.1	8.3	9.1	5.6	7.7	9.1	2564600	180380	309310	328800	318020	399930
P32502	1	2	2	2	1	1	1	1	1	1	2	2	1	1	1	1	1	1	2	2	1	1	1	1	1	1	2	2	4.7	4.7	4.7	42.569	381	0.00060606	3.1872	2.9	2.9	2.9	2.9	2.9	2.9	4.7	4.7	555160	107440	54408	36095	49082	80527
P32505	1	4	4	4	4	4	4	4	4	4	2	4	4	4	4	4	4	4	2	4	4	4	4	4	4	4	2	4	10.1	10.1	10.1	58.32	525	0	7.4245	10.1	10.1	10.1	10.1	10.1	10.1	4.2	10.1	2249000	259200	354070	254160	340660	280740
P32521	3	19	19	18	18	19	18	19	17	19	16	17	18	19	18	19	17	19	16	17	17	18	17	18	16	18	15	16	18	18	17.6	160.27	1480	0	67.761	17.2	18	17.6	18	15.7	18	15.6	16.9	16873000	1972400	2938900	2170900	1873600	1517300
P32527	1	16	16	16	16	16	16	16	16	16	15	16	16	16	16	16	16	16	15	16	16	16	16	16	16	16	15	16	43	43	43	49.019	433	0	223.63	43	43	43	43	43	43	42.7	43	43694000	6086000	6308800	4752600	5321800	5949200
P32528	1	16	16	16	15	14	15	14	14	14	16	15	15	14	15	14	14	14	16	15	15	14	15	14	14	14	16	15	11.8	11.8	11.8	201.83	1835	0	35.49	11.4	10.2	11.4	10.6	10.2	10.6	11.8	11.4	10930000	1507200	1162000	1449000	1270900	1438100
P32529	1	1	1	1	1	1	1	1	1	1	1	1	1	1	1	1	1	1	1	1	1	1	1	1	1	1	1	1	12	12	12	13.66	125	0.00059988	3.1053	12	12	12	12	12	12	12	12	907830	108280	152220	119350	154360	101240
P32558	1	20	20	20	19	19	19	19	19	19	18	19	19	19	19	19	19	19	18	19	19	19	19	19	19	19	18	19	20.8	20.8	20.8	118.63	1035	0	308.31	19.9	20.7	19.9	19.9	19.9	19.9	18.8	19.4	14563000	2252200	1581100	1773600	1772600	1675300
P32561	1	2	2	2	2	2	2	2	2	2	2	2	2	2	2	2	2	2	2	2	2	2	2	2	2	2	2	2	5.8	5.8	5.8	48.904	433	0	35.429	5.8	5.8	5.8	5.8	5.8	5.8	5.8	5.8	814870	140860	41930	143410	87364	112960
P32563	1	16	16	16	13	15	15	15	14	14	15	14	13	15	15	15	14	14	15	14	13	15	15	15	14	14	15	14	21.1	21.1	21.1	95.528	840	0	72.216	17.1	20.1	20.1	20.1	18.1	18.1	20.1	18.1	21288000	2343100	2468200	2533800	2753500	2780200
P32565	1	20	19	19	19	19	19	17	19	20	19	18	18	18	18	16	18	19	18	17	18	18	18	16	18	19	18	17	21.2	20.4	20.4	104.23	945	0	53.919	20.3	19.8	20.2	18.5	20.2	21.2	20.3	19.2	19628000	1941700	2404100	2288400	2421200	2651800
P32566	1	3	3	3	3	3	3	3	3	3	3	3	3	3	3	3	3	3	3	3	3	3	3	3	3	3	3	3	11.5	11.5	11.5	57.079	505	0	6.3741	11.5	11.5	11.5	11.5	11.5	11.5	11.5	11.5	2038100	157500	234710	303240	235880	223440
P32568	1	3	3	3	3	2	3	3	3	3	3	3	3	2	3	3	3	3	3	3	3	2	3	3	3	3	3	3	2.6	2.6	2.6	168.76	1501	0	3.9989	2.6	2	2.6	2.6	2.6	2.6	2.6	2.6	1599200	170060	107300	818470	85145	127330
P32569	1	2	2	2	1		1	1	1	1	1	1	1		1	1	1	1	1	1	1		1	1	1	1	1	1	1.9	1.9	1.9	78.475	687	0.0095911	1.5672	1		0.9	0.9	0.9	0.9	0.9	0.9	121340				9038.7	17534
P32573	1	2	2	2	2	2	2	1	2	2	1	2	2	2	2	1	2	2	1	2	2	2	2	1	2	2	1	2	8.9	8.9	8.9	31.109	292	0.00060205	3.1208	8.9	8.9	8.9	5.5	8.9	8.9	5.5	8.9	957720	126040	86264	133390	7267.9	153330
P32582	1	30	30	30	30	30	30	29	30	30	28	29	30	30	30	29	30	30	28	29	30	30	30	29	30	30	28	29	69.8	69.8	69.8	56.021	507	0	323.31	69.8	69.8	69.8	65.5	69.8	69.8	63.5	65.5	155460000	18348000	21869000	18214000	18035000	21530000
P32583	1	2	2	2	1	1	2	2	1	1	1	1	1	1	2	2	1	1	1	1	1	1	2	2	1	1	1	1	5.7	5.7	5.7	41.015	406	0.0037493	2.0175	2.7	2.7	5.7	5.7	2.7	2.7	2.7	2.7	1736800	236260	285370	216360	39661	242320
P32588	1	9	9	9	9	9	9	9	9	9	9	9	9	9	9	9	9	9	9	9	9	9	9	9	9	9	9	9	22.3	22.3	22.3	50.762	453	0	60.831	22.3	22.3	22.3	22.3	22.3	22.3	22.3	22.3	22306000	2323900	3496700	2810100	1797000	2921700
P32589	1	36	36	30	34	34	32	34	35	31	32	32	34	34	32	34	35	31	32	32	29	29	27	29	29	26	27	27	57.1	57.1	49.9	77.365	693	0	284.54	56	56	54.8	56	54.1	51.1	54.1	52.8	174620000	19696000	20852000	22394000	22454000	25479000
P32590	1	17	11	11	11	13	13	13	13	12	14	12	6	8	8	8	7	7	9	7	6	8	8	8	7	7	9	7	25.5	18.2	18.2	77.62	693	0	32.09	17.7	19.9	19	19.9	19.9	18.9	23.2	18.9	5675900	544110	794720	1069300	526100	689850
P32591	1	3	3	3	2	1	1		2	3	2	3	2	1	1		2	3	2	3	2	1	1		2	3	2	3	4.2	4.2	4.2	92.925	825	0	4.7179	2.7	1.6	1.1		2.7	4.2	2.7	4.2	684350	93875	61361	29390		97700
P32597	1	8	8	7	8	6	4	6	6	7	4	6	8	6	4	6	6	7	4	6	7	5	3	5	5	6	3	5	5.7	5.7	5.3	156.74	1359	0	6.7226	5.7	4.4	2.2	4.5	4.4	5	2.2	4.4	2661700	911150	240140	203110	218490	252350
P32598	1	9	9	9	9	9	9	8	9	9	9	9	9	9	9	8	9	9	9	9	9	9	9	8	9	9	9	9	36.5	36.5	36.5	35.907	312	0	46.01	36.5	36.5	36.5	32.1	36.5	36.5	36.5	36.5	20648000	3175300	2119200	2416000	2196800	2922700
P32599	2	27	27	27	27	26	24	26	25	25	24	24	27	26	24	26	25	25	24	24	27	26	24	26	25	25	24	24	49.8	49.8	49.8	71.772	642	0	274.56	49.8	49.8	43.3	49.8	43.3	45.2	43.6	43.6	93107000	11120000	13195000	11309000	9559200	12209000
P32602	1	7	7	7	6	5	6	7	5	6	5	6	6	5	6	7	5	6	5	6	6	5	6	7	5	6	5	6	36	36	36	32.802	292	0	63.787	30.5	25.3	30.5	36	25.3	30.5	25.3	30.5	7194800	930730	452870	1050200	1238600	669820
P32604	1	4	4	4	2	4	3	2	3	4	4	3	2	4	3	2	3	4	4	3	2	4	3	2	3	4	4	3	12.4	12.4	12.4	52.594	452	0	14.853	7.1	12.4	9.3	7.1	10.2	12.4	12.4	10.2	2070300	102530	404930	322180	94575	245720
P32608	1	7	7	7	7	6	7	7	7	7	7	7	7	6	7	7	7	7	7	7	7	6	7	7	7	7	7	7	13.1	13.1	13.1	65.571	588	0	14.58	13.1	11.2	13.1	13.1	13.1	13.1	13.1	13.1	3803400	451400	375840	556770	465720	477740
P32610	1	6	6	6	5	6	4	5	6	5	5	5	5	6	4	5	6	5	5	5	5	6	4	5	6	5	5	5	30.1	30.1	30.1	29.194	256	0	6.5735	21.5	30.1	18.8	21.5	30.1	21.5	21.5	21.5	6458100	624170	1224500	800910	759270	681560
P32614	1	19	19	19	15	15	16	17	18	17	16	16	15	15	16	17	18	17	16	16	15	15	16	17	18	17	16	16	41.9	41.9	41.9	50.843	470	0	35.178	33.6	33.6	34.7	38.1	40	37.9	36	35.5	20943000	2574200	2642600	2440800	2657700	3033400
P32621	1	7	7	7	7	7	7	7	7	7	7	7	7	7	7	7	7	7	7	7	7	7	7	7	7	7	7	7	20.1	20.1	20.1	56.821	518	0	12.526	20.1	20.1	20.1	20.1	20.1	20.1	20.1	20.1	5211700	545900	707680	674240	752650	630670
P32623	1	1	1	1	1	1	1	1	1	1	1	1	1	1	1	1	1	1	1	1	1	1	1	1	1	1	1	1	2.4	2.4	2.4	49.906	467	0	12.371	2.4	2.4	2.4	2.4	2.4	2.4	2.4	2.4	1272400	212590	153840	165340	131560	162540
P32626	1	3	3	3	3	3	2	3	3	3	2	2	3	3	2	3	3	3	2	2	3	3	2	3	3	3	2	2	13.7	13.7	13.7	25.187	227	0	5.6474	13.7	13.7	8.8	13.7	13.7	13.7	8.8	8.8	1564500	177620	186170	195180	271990	217250
P32628	1	8	8	8	7	7	7	6	7	7	8	7	7	7	7	6	7	7	8	7	7	7	7	6	7	7	8	7	32.9	32.9	32.9	42.366	398	0	17.655	29.1	29.1	29.1	27.1	29.1	29.1	32.9	29.1	8296300	1194200	474080	1216000	662830	1135700
P32629	1	2	2	2	1	1	1	2	1	1	1	2	1	1	1	2	1	1	1	2	1	1	1	2	1	1	1	2	3.6	3.6	3.6	58.181	500	0.00059207	2.966	1.8	1.8	1.8	3.6	1.8	1.8	1.8	3.6	610490	67234	92417	71055	109020	57300
P32643	1	5	5	5	4	5	4	5	5	5	5	5	4	5	4	5	5	5	5	5	4	5	4	5	5	5	5	5	15.7	15.7	15.7	34.768	299	0	7.6318	13	15.7	12	15.7	15.7	15.7	15.7	15.7	3292600	247030	352870	389580	387560	396470
P32657	1	4	4	4	3	4	4	3	3	4	3	4	3	4	4	3	3	4	3	4	3	4	4	3	3	4	3	4	3.3	3.3	3.3	168.24	1468	0	6.6247	2.4	3.3	3.3	2.4	2.4	3.3	2.2	3.3	1096900	124810	123360	152690	145960	114160
P32660	1	2	2	1		1	1		1		2	2		1	1		1		2	2					1		1	1	1.1	1.1	0.6	177.8	1571	0	5.0359		0.6	0.6		0.6		1.1	1.1	273790		56674	64612		45404
P32769	1	3	3	3	2	2	3	2	2	2	2	3	2	2	3	2	2	2	2	3	2	2	3	2	2	2	2	3	5.7	5.7	5.7	68.729	611	0.0016393	2.1911	2.5	2.5	5.7	2.5	2.5	2.5	2.5	5.7	628670	51606	90573	101890	71877	65827
P32771	1	6	6	6	4	5	5	4	6	5	6	5	4	5	5	4	6	5	6	5	4	5	5	4	6	5	6	5	15.8	15.8	15.8	41.042	386	0	18.605	11.7	13.7	12.2	11.7	15.8	13.7	15.8	13.7	3893300	318620	595370	486780	425230	583190
P32773	1	2	2	2	2	2	2	2	2	2	2	1	2	2	2	2	2	2	2	1	2	2	2	2	2	2	2	1	8.4	8.4	8.4	32.201	286	0.0005848	2.8648	8.4	8.4	8.4	8.4	8.4	8.4	8.4	5.9	1254100	223020	165320	149380	145860	195380
P32775	1	13	13	13	12	13	12	13	12	12	11	12	12	13	12	13	12	12	11	12	12	13	12	13	12	12	11	12	22.7	22.7	22.7	81.115	704	0	30.464	21.3	22.7	21.3	22.7	21.3	21.3	19.7	21.3	14200000	2209000	1427100	1680000	1521800	1832300
P32783	1	2	2	2	2	2	2	2	2	2	2	2	2	2	2	2	2	2	2	2	2	2	2	2	2	2	2	2	6.4	6.4	6.4	50.34	436	0.0011442	2.589	6.4	6.4	6.4	6.4	6.4	6.4	6.4	6.4	1274300	185880	94553	179760	208180	143230
P32787	1	4	4	4	4	4	4	4	4	4	3	4	4	4	4	4	4	4	3	4	4	4	4	4	4	4	3	4	21.6	21.6	21.6	30.09	269	0	18.191	21.6	21.6	21.6	21.6	21.6	21.6	16.4	21.6	3412700	369780	495240	448420	433530	359930
P32790	1	8	8	8	8	7	8	8	8	6	7	6	8	7	8	8	8	6	7	6	8	7	8	8	8	6	7	6	9.6	9.6	9.6	135.85	1244	0	13.351	9.6	9.1	9.6	9.6	9.6	8.4	9	8.4	6031900	929780	570980	819690	702340	835900
P32791	1	2	2	2	1	1	1	1	1	1	2	1	1	1	1	1	1	1	2	1	1	1	1	1	1	1	2	1	3.4	3.4	3.4	78.853	686	0	4.5999	2	2	2	2	2	2	3.4	2	546370	111380	12023	85267	65050	63647
P32793	1	9	4	4	9	9	9	9	9	9	8	8	4	4	4	4	4	4	3	4	4	4	4	4	4	4	3	4	27.4	17.7	17.7	50.901	468	0	8.0818	27.4	27.4	27.4	27.4	27.4	27.4	22.9	25.4	2086700	273660	362740	144180	279340	335070
P32795	1	9	9	9	9	8	8	9	7	8	8	8	9	8	8	9	7	8	8	8	9	8	8	9	7	8	8	8	16.2	16.2	16.2	81.771	747	0	36.382	16.2	15.1	15.1	16.2	13.8	15.1	15.1	14.6	4580900	496090	565410	578930	616170	526130
P32799	1	5	5	5	4	5	5	5	5	4	5	5	4	5	5	5	5	4	5	5	4	5	5	5	5	4	5	5	34.9	34.9	34.9	15.021	129	0	7.1445	28.7	34.9	34.9	34.9	34.9	28.7	34.9	34.9	4579600	346380	615520	620260	734020	673320
P32802	1	2	2	2	2	2	2	2	2	2	2	2	2	2	2	2	2	2	2	2	2	2	2	2	2	2	2	2	3	3	3	75.962	667	0	4.2856	3	3	3	3	3	3	3	3	876590	57067	115540	110760	99624	180120
P32803	1	4	4	4	4	4	4	4	4	4	4	4	4	4	4	4	4	4	4	4	4	4	4	4	4	4	4	4	25.1	25.1	25.1	23.332	203	0	11.941	25.1	25.1	25.1	25.1	25.1	25.1	25.1	25.1	4172900	449630	868880	474980	284180	559540
P32804	1	10	10	10	10	10	10	10	10	10	9	10	10	10	10	10	10	10	9	10	10	10	10	10	10	10	9	10	28.5	28.5	28.5	41.581	376	0	128.79	28.5	28.5	28.5	28.5	28.5	28.5	27.1	28.5	190780000	23637000	27604000	21936000	27007000	20567000
P32831	1	1	1	1		1	1	1	1	1	1	1		1	1	1	1	1	1	1		1	1	1	1	1	1	1	1.8	1.8	1.8	75.023	672	0.00063291	3.6294		1.8	1.8	1.8	1.8	1.8	1.8	1.8	1398300		92329	115110	279800	299240
P32832	1	4	4	4	3	4	4	4	3	3	4	4	3	4	4	4	3	3	4	4	3	4	4	4	3	3	4	4	9.9	9.9	9.9	49.65	435	0	8.7886	9.9	9.9	9.9	9.9	9.9	9.9	9.9	9.9	4267500	496520	536120	542170	526220	495980
P32835	2	8	8	8	7	7	8	7	7	7	8	7	7	7	8	7	7	7	8	7	7	7	8	7	7	7	8	7	36.5	36.5	36.5	24.81	219	0	118.34	33.8	33.8	36.5	33.8	33.8	33.8	36.5	33.8	81340000	10297000	11076000	10830000	7267800	8137600
P32843	1	3	3	3	1	3	3	2	2	3	3	3	1	3	3	2	2	3	3	3	1	3	3	2	2	3	3	3	4.1	4.1	4.1	96.687	850	0.0037453	2.0133	0.9	4.1	4.1	3.2	1.9	4.1	4.1	4.1	748540	51615	82701	135940	67764	46900
P32857	1	1	1	1	1	1	1	1	1	1	1	1	1	1	1	1	1	1	1	1	1	1	1	1	1	1	1	1	3.8	3.8	3.8	60.018	523	0.0011403	2.5539	3.8	3.8	3.8	3.8	3.8	3.8	3.8	3.8	1011800	123680	135990	128940	171180	134570
P32860	1	1	1	1	1	1							1	1							1	1							5.9	5.9	5.9	29.174	256	0.0011086	2.3342	5.9	5.9							154680	63671	91011
P32861	1	20	20	20	19	19	18	19	19	19	16	20	19	19	18	19	19	19	16	20	19	19	18	19	19	19	16	20	46.3	46.3	46.3	55.987	499	0	161.01	44.9	44.9	39.9	41.3	44.9	44.9	35.1	46.3	82689000	9428500	12598000	10700000	9094100	9188700
P32862	1	2	2	2	1	1	2	1	1	2	1	1	1	1	2	1	1	2	1	1	1	1	2	1	1	2	1	1	2.8	2.8	2.8	128.24	1170	0.0011154	2.4045	1	1	2.8	1	1	2.8	1	1	19628000	1822300		9309000	2007700	1802200
P32864	1	5	5	5	4	4	4	4	4	5	4	4	4	4	4	4	4	5	4	4	4	4	4	4	4	5	4	4	12.4	12.4	12.4	67.373	603	0	6.1034	10.9	10.9	10.9	10.9	10.9	12.4	10.9	10.9	2587200	335480	351200	319900	212190	339630
P32891	1	12	12	12	10	12	10	11	10	12	12	11	10	12	10	11	10	12	12	11	10	12	10	11	10	12	12	11	26.4	26.4	26.4	65.292	587	0	32.159	23	26.4	23	24.2	23	26.4	26.4	24.2	13808000	1600900	1856500	1574400	1601400	1853100
P32895	1	2	2	2	2	2	1	2	2	2	2	2	2	2	1	2	2	2	2	2	2	2	1	2	2	2	2	2	7	7	7	47.047	427	0	6.3134	7	7	4.4	7	7	7	7	7	2607000	303790	596960	93020	123200	336770
P32897	1	2	2	2	2	1	1	1	1	1	1	1	2	1	1	1	1	1	1	1	2	1	1	1	1	1	1	1	14	14	14	23.243	222	0	13.292	14	8.6	8.6	8.6	8.6	8.6	8.6	8.6	2963700	401120	279120	367070	381680	424590
P32901	1	5	5	4	3	3	3	3	5	4	5	5	3	3	3	3	5	4	5	5	3	3	3	3	4	4	4	4	11.1	11.1	10.1	68.043	601	0	5.9806	7.8	7.8	6.2	7.8	11.1	10.1	11.1	11.1	5097500	625050	490730	469980	563840	784330
P32909	1	1	1	1	1	1	1	1	1	1	1	1	1	1	1	1	1	1	1	1	1	1	1	1	1	1	1	1	1.4	1.4	1.4	81.396	740	0.0011455	2.5981	1.4	1.4	1.4	1.4	1.4	1.4	1.4	1.4	385890	42593	43580	57327	50016	46578
P32911	1	5	5	5	5	3	5	5	5	5	4	4	5	3	5	5	5	5	4	4	5	3	5	5	5	5	4	4	38	38	38	12.312	108	0	39.811	38	28.7	38	38	38	38	38	38	9517800	881760	1014400	1247300	1318700	1508400
P32913	1	3	3	3	2	2	2	2	2	2	1	3	2	2	2	2	2	2	1	3	2	2	2	2	2	2	1	3	6.5	6.5	6.5	63.203	551	0	10.957	3.4	3.4	3.4	3.4	3.4	4.7	1.8	6.5	1195000	118030	194140	151620	146640	138630
P32915	1	8	8	8	6	6	6	7	7	7	6	7	6	6	6	7	7	7	6	7	6	6	6	7	7	7	6	7	17.3	17.3	17.3	52.936	480	0	29.652	11.5	14	11.5	15.6	15.6	15.6	11.2	15.6	9350500	1004300	1267800	1131300	1221400	1187600
P32916	1	2	2	2	1	1	1	2	1	1	1	1	1	1	1	2	1	1	1	1	1	1	1	2	1	1	1	1	3.5	3.5	3.5	69.277	621	0.0011319	2.4922	1.6	1.6	1.6	3.5	1.6	1.6	1.6	1.6	305910	38538	39465	45309	39188	34394
P32939	1	6	6	6	5	4	5	6	5	4	5	5	5	4	5	6	5	4	5	5	5	4	5	6	5	4	5	5	37.5	37.5	37.5	23.042	208	0	21.661	34.6	27.9	34.6	37.5	34.6	27.9	34.6	30.8	11465000	1516500	1504700	1431500	1445000	1639000
P33201	1	4	4	4	2	2	4	3	3	2	3	3	2	2	4	3	3	2	3	3	2	2	4	3	3	2	3	3	16.5	16.5	16.5	27.058	236	0	13.782	9.7	9.7	16.5	13.1	13.1	10.6	14	13.1	2482100	84069	247190	428600	322770	519440
P33204	1	4	4	4	3	3	4	3	3	2	4	2	3	3	4	3	3	2	4	2	3	3	4	3	3	2	4	2	24.6	24.6	24.6	19.916	171	0	9.8114	15.2	21.1	24.6	15.2	15.2	11.7	24.6	11.7	4318400	242770	1075800	992270	286870	470430
P33297	1	11	11	11	10	10	9	10	9	11	11	9	10	10	9	10	9	11	11	9	10	10	9	10	9	11	11	9	31.1	31.1	31.1	48.255	434	0	63.361	27.6	28.3	26	29.5	26	31.1	31.1	27	11986000	1575100	1380300	1724900	1029700	1392500
P33298	1	9	8	8	8	8	7	9	9	9	7	8	7	7	6	8	8	8	6	7	7	7	6	8	8	8	6	7	25.5	22.7	22.7	47.893	428	0	15.591	21	21	17.1	25.5	25.5	25.5	17.1	21	6719200	850130	996310	717060	931520	945690
P33299	1	6	6	6	6	5	4	5	6	6	5	4	6	5	4	5	6	6	5	4	6	5	4	5	6	6	5	4	11.6	11.6	11.6	51.982	467	0	45.828	11.6	10.3	8.6	9.9	11.6	11.6	9.9	8.6	4360800	459350	507600	537190	544440	561150
P33302	2	20	20	14	19	17	16	18	17	17	17	18	19	17	16	18	17	17	17	18	14	12	12	13	12	12	13	13	15.6	15.6	11.1	170.44	1511	0	114.52	15.2	13.6	13	14.2	13.6	13.2	13.7	14.1	20357000	2962300	1348300	2714900	2677500	3720500
P33307	1	7	7	7	6	6	5	5	5	4	6	6	6	6	5	5	5	4	6	6	6	6	5	5	5	4	6	6	9.5	9.5	9.5	109.35	960	0	7.5914	7.5	8.1	6.1	6.1	7.3	5.3	8.1	8.1	1595600	178040	208410	210360	160820	272450
P33309	1	4	4	4	3	2	3	2	2	2	2	4	3	2	3	2	2	2	2	4	3	2	3	2	2	2	2	4	13.7	13.7	13.7	44.057	386	0	9.1897	10.9	8	10.9	8	8	7.8	7.8	13.7	1949200	209730	219420	235150	215310	249580
P33314	1	1	1	1	1	1	1	1	1	1	1	1	1	1	1	1	1	1	1	1	1	1	1	1	1	1	1	1	1	1	1	126.66	1104	0.0057024	1.7773	1	1	1	1	1	1	1	1	233720	42867	30306	24664	18861	34058
P33315	1	8	8	8	8	7	7	8	8	8	8	8	8	7	7	8	8	8	8	8	8	7	7	8	8	8	8	8	11.3	11.3	11.3	75.028	681	0	12.847	11.3	9.7	10.3	11.3	11.3	11.3	11.3	11.3	21194000	2719200	2222200	3163000	2378400	1741400
P33317	1	3	3	3	2	3	3	2	3	2	3	3	2	3	3	2	3	2	3	3	2	3	3	2	3	2	3	3	18.4	18.4	18.4	15.307	147	0	7.8242	10.2	18.4	18.4	10.2	18.4	10.2	18.4	18.4	2167100	362660	136400	359470	238730	234980
P33322	1	11	11	11	9	11	9	10	11	10	10	9	9	11	9	10	11	10	10	9	9	11	9	10	11	10	10	9	31.1	31.1	31.1	54.704	483	0	85.164	27.3	31.1	27.3	29.2	31.1	29.2	29.2	27.1	14674000	2056400	1756100	1918800	1940800	1977700
P33324	1	4	3	3	2	1	2	3	2	3	1	2	1	1	1	2	1	2		1	1	1	1	2	1	2		1	20.3	17.7	17.7	36.073	310	0.0057143	1.7806	6.8	4.2	6.8	8.7	6.8	18.4	2.6	6.8	293710	35284	34768	37079	68149	22365
P33327	1	5	5	5	4	4	5	5	4	4	4	5	4	4	5	5	4	4	4	5	4	4	5	5	4	4	4	5	5.7	5.7	5.7	124.33	1092	0	13.585	4.5	4.5	5.7	5.7	4.5	4.5	4.5	5.7	2782200	325220	317560	340490	342130	387250
P33328	1	3	3	2	3	1	3	2	2	3	2	3	3	1	3	2	2	3	2	3	2	1	2	1	1	2	2	2	26.1	26.1	20	12.957	115	0	11.48	26.1	9.6	26.1	15.7	16.5	26.1	20	26.1	11345000	1669000		945580	2015500	971650
P33330	1	14	14	14	14	12	13	14	13	14	10	13	14	12	13	14	13	14	10	13	14	12	13	14	13	14	10	13	46.1	46.1	46.1	43.415	395	0	183.64	46.1	42	42.3	46.1	42.3	46.1	37.5	42.3	33500000	4041200	4890600	3381400	4796400	4426300
P33331	1	3	3	3	3	3	3	3	3	3	3	3	3	3	3	3	3	3	3	3	3	3	3	3	3	3	3	3	25.6	25.6	25.6	14.453	125	0	191.47	25.6	25.6	25.6	25.6	25.6	25.6	25.6	25.6	13973000	1635000	1726900	1740300	1426800	2225400
P33333	1	4	4	4	3	4	4	4	4	4	4	4	3	4	4	4	4	4	4	4	3	4	4	4	4	4	4	4	18.2	18.2	18.2	33.887	303	0	6.7243	17.8	18.2	18.2	18.2	18.2	18.2	18.2	18.2	3355500	247980	355520	431290	515790	504360
P33338	1	10	10	10	10	9	7	9	9	9	8	9	10	9	7	9	9	9	8	9	10	9	7	9	9	9	8	9	15.5	15.5	15.5	108.91	968	0	44.304	15.5	14.2	12.1	14.2	14.2	14.2	13.1	14.5	10478000	1375900	1521800	999290	1222100	1250700
P33399	1	6	6	6	6	4	5	5	6	6	5	5	6	4	5	5	6	6	5	5	6	4	5	5	6	6	5	5	21.5	21.5	21.5	32.104	275	0	35.703	21.5	15.3	18.2	18.2	21.5	21.5	18.2	18.2	4321100	594870	392310	514240	595900	585510
P33401	1	10	7	7	9	9	9	9	10	10	7	6	6	6	6	6	7	7	6	5	6	6	6	6	7	7	6	5	21.4	16.3	16.3	63.111	570	0	14.222	19.5	19.5	19.5	19.5	21.4	21.4	16	12.1	4695600	530450	649570	526160	654520	607170
P33416	1	21	20	20	19	19	21	20	21	21	21	19	18	18	20	19	20	20	20	18	18	18	20	19	20	20	20	18	31.6	30.7	30.7	91.335	811	0	53.765	28.1	28.7	31.6	30.7	31.6	31.6	31.6	29.8	21797000	2630200	2840100	2702000	2105200	2896000
P33421	1	2	2	2	2	2	2	2	2	2	1	1	2	2	2	2	2	2	1	1	2	2	2	2	2	2	1	1	9.6	9.6	9.6	22.068	198	0	4.2172	9.6	9.6	9.6	9.6	9.6	9.6	5.6	5.6	1710500	268830	10146	286970	128790	156280
P33442	1	18	4	4	17	17	18	17	15	17	17	16	4	4	4	4	4	4	4	4	4	4	4	4	4	4	4	4	67.8	13.3	13.3	28.743	255	0	61.224	64.3	64.3	67.8	64.3	56.9	64.3	63.1	59.6	26477000	3248200	3579100	3670300	2002700	3159600
P33734	1	18	18	18	15	13	13	13	15	13	15	15	15	13	13	13	15	13	15	15	15	13	13	13	15	13	15	15	39.1	39.1	39.1	61.067	552	0	88.363	34.4	25.5	27.4	26.4	32.8	26.4	32.2	33.7	12953000	1655700	1476300	1585900	1359200	2060200
P33754	1	2	2	2	2	2	2	2	2	2	2	1	2	2	2	2	2	2	2	1	2	2	2	2	2	2	2	1	14.1	14.1	14.1	24.231	206	0.00060459	3.1646	14.1	14.1	14.1	14.1	14.1	14.1	14.1	10.2	2770800	471300	120520	543650	439270	366940
P33767	1	11	11	11	10	11	9	9	9	10	9	9	10	11	9	9	9	10	9	9	10	11	9	9	9	10	9	9	30.2	30.2	30.2	49.391	430	0	53.06	27.4	30.2	26	27.2	26	27.4	26	25.8	13511000	1439200	1761600	1473700	1679300	2047400
P33775	1	11	11	11	11	9	8	10	10	11	8	9	11	9	8	10	10	11	8	9	11	9	8	10	10	11	8	9	17.5	17.5	17.5	92.674	817	0	25.877	17.5	14	13.2	15.3	16.2	17.5	13.2	14.4	8750900	1042200	929620	855290	1301300	1030500
P33892	1	33	33	33	27	25	25	28	29	27	21	25	27	25	25	28	29	27	21	25	27	25	25	28	29	27	21	25	14.6	14.6	14.6	296.69	2672	0	72.198	12.5	10.7	11	12.1	13.1	12.4	9.5	10.8	18287000	1932400	1939700	2209900	3485300	2376400
P34077	1	7	7	7	6	4	4	5	5	4	4	4	6	4	4	5	5	4	4	4	6	4	4	5	5	4	4	4	8.8	8.8	8.8	96.173	839	0	13.82	7.7	5.4	5.4	6.4	6.4	5.4	5.4	5.4	2497300	328040	328950	312470	310140	341050
P34087	1	2	2	2	2	2		1	1	1	2	2	2	2		1	1	1	2	2	2	2		1	1	1	2	2	14.6	14.6	14.6	19.058	171	0.00060024	3.1056	14.6	14.6		7.6	7.6	7.6	14.6	14.6	1531900	187680	175140		157640	165700
P34110	1	2	2	2	2	2	2	2	2	2	2	2	2	2	2	2	2	2	2	2	2	2	2	2	2	2	2	2	2.3	2.3	2.3	109.14	944	0	6.9693	2.3	2.3	2.3	2.3	2.3	2.3	2.3	2.3	810440	94593	85991	108720	91098	121640
P34160	1	12	12	11	8	9	10	10	8	10	10	10	8	9	10	10	8	10	10	10	7	8	9	9	8	9	9	9	14.6	14.6	13.9	100.02	861	0	29.634	10.2	11.1	12.9	12.8	10.5	12.9	12.9	12.9	7034700	728850	953900	939960	918900	684940
P34163	1	5	5	5	4	3	3	4	3	4	4	4	4	3	3	4	3	4	4	4	4	3	3	4	3	4	4	4	10	10	10	62.978	548	0	3.996	8.8	7.1	6.8	8.8	6.8	8.8	8.8	8	960880	123080	168940	114420	123720	100260
P34164	2	2	2	2	2	2	1		2	2	2	2	2	2	1		2	2	2	2	2	2	1		2	2	2	2	6.5	6.5	6.5	46.404	415	0.0021622	2.1246	6.5	6.5	1.9		6.5	6.5	6.5	6.5	608490	57377	91478	58604		92409
P34167	1	19	19	19	19	18	18	19	19	18	18	19	19	18	18	19	19	18	18	19	19	18	18	19	19	18	18	19	52.5	52.5	52.5	48.521	436	0	89.463	52.5	50.7	47.5	52.5	52.5	50.7	50.7	52.5	34849000	4329900	4230300	4585600	4046200	4563200
P34216	1	30	30	30	30	28	25	26	27	26	24	26	30	28	25	26	27	26	24	26	30	28	25	26	27	26	24	26	29.8	29.8	29.8	150.78	1381	0	184.25	29.8	28.1	26.3	26.1	27.2	24.3	25.1	26.6	30333000	3912700	3744700	3691500	3260000	3620000
P34217	1	4	4	4	4	3	4	4	4	4	4	4	4	3	4	4	4	4	4	4	4	3	4	4	4	4	4	4	10.9	10.9	10.9	73.775	668	0	10.029	10.9	6.1	10.9	10.9	10.9	10.9	10.9	10.9	3048300	391790	180310	417070	423800	391590
P34220	1	2	2	2	1	1	1	2	2	2	1	1	1	1	1	2	2	2	1	1	1	1	1	2	2	2	1	1	6.9	6.9	6.9	47.389	418	0	3.8438	2.6	2.6	2.6	6.9	6.9	6.9	2.6	2.6	873920	81813	59402	81313	199980	92389
P34221	1	7	6	6	6	7	6	7	6	7	4	6	5	6	5	6	5	6	3	5	5	6	5	6	5	6	3	5	19	17.3	17.3	51.331	468	0	9.0986	16.7	19	16.7	19	16.7	19	11.3	16.7	5657100	537520	854730	747800	703400	808010
P34223	1	12	12	12	12	12	12	12	12	12	12	12	12	12	12	12	12	12	12	12	12	12	12	12	12	12	12	12	38.3	38.3	38.3	46.987	423	0	85.034	38.3	38.3	38.3	38.3	38.3	38.3	38.3	38.3	11845000	1160400	1466400	1570200	1370200	1712300
P34227	1	9	9	9	7	8	9	8	7	8	9	8	7	8	9	8	7	8	9	8	7	8	9	8	7	8	9	8	46	46	46	29.495	261	0	80.247	36	40.6	46	40.6	36	40.6	46	40.6	24555000	1955400	3336900	3662100	2650300	2348100
P34232	1	1	1	1	1	1	1	1	1	1	1	1	1	1	1	1	1	1	1	1	1	1	1	1	1	1	1	1	9.2	9.2	9.2	20.783	184	0.0011198	2.4242	9.2	9.2	9.2	9.2	9.2	9.2	9.2	9.2	575900	80248	26633	69141	85108	62660
P34237	1	3	3	3	3	2	3	2	3	3	3	3	3	2	3	2	3	3	3	3	3	2	3	2	3	3	3	3	5	5	5	77.513	679	0	5.9809	5	4	5	4	5	5	5	5	18247000	2870200	1467900	2304400	1862100	2501900
P34240	1	6	6	6	4	5	5	6	6	5	5	5	4	5	5	6	6	5	5	5	4	5	5	6	6	5	5	5	15.9	15.9	15.9	55.402	503	0	28.863	12.1	13.7	13.7	15.9	15.9	13.7	13.7	13.7	9748100	825440	1179800	1047000	1193100	1613800
P34248	1	5	5	5	4	5	3	2	4	4	3	3	4	5	3	2	4	4	3	3	4	5	3	2	4	4	3	3	10.9	10.9	10.9	67.524	587	0	9.3279	8.9	10.9	5.6	4.4	8.9	8.9	5.6	7.2	1456300	216290	350400	101990	148970	190760
P34730	1	17	4	4	16	17	16	16	16	16	15	16	4	4	4	4	4	4	3	4	4	4	4	4	4	4	3	4	62.3	12.8	12.8	31.061	273	0	29.553	60.1	62.3	60.1	62.3	60.1	60.1	59.3	60.1	19862000	2365700	2526600	2375000	2298400	2942700
P34760	1	13	13	12	13	12	13	13	11	13	13	12	13	12	13	13	11	13	13	12	12	11	12	12	10	12	12	11	76	76	71.9	21.589	196	0	272.34	76	62.2	76	76	61.2	76	76	62.2	365230000	35996000	62478000	37064000	48849000	50937000
P34761	1	2	2	2	1		2		1		1	1	1		2		1		1	1	1		2		1		1	1	2.9	2.9	2.9	71.252	661	0.00057537	2.6569	1.7		2.9		1.7		1.7	1.7	235030	79390		68403		42964
P34909	1	2	2	2	1	1	2	2	2	2	2	2	1	1	2	2	2	2	2	2	1	1	2	2	2	2	2	2	4.8	4.8	4.8	65.353	587	0	5.1465	2.4	2.4	4.8	4.8	4.8	4.8	4.8	4.8	561610	45926	48838	68745	61169	70877
P35169	1	1	1	1	1	1	1				1	1	1	1	1				1	1	1	1	1				1	1	0.5	0.5	0.5	281.14	2470	0.0042531	1.9637	0.5	0.5	0.5				0.5	0.5	103620	25160	25576	17625
P35176	1	5	5	5	5	5	5	5	3	5	5	4	5	5	5	5	3	5	5	4	5	5	5	5	3	5	5	4	24.4	24.4	24.4	25.326	225	0	9.1777	24.4	24.4	24.4	24.4	16.4	24.4	24.4	20	5789100	821650	781570	834500	700390	466840
P35178	1	1	1	1	1	1	1	1	1	1	1	1	1	1	1	1	1	1	1	1	1	1	1	1	1	1	1	1	4.7	4.7	4.7	33.202	278	0	6.3153	4.7	4.7	4.7	4.7	4.7	4.7	4.7	4.7	618250	80808	71429	85450	83900	86809
P35179	1	2	2	2	2	2	2	2	1	2	2	2	2	2	2	2	1	2	2	2	2	2	2	2	1	2	2	2	22.5	22.5	22.5	8.9435	80	0	4.9091	22.5	22.5	22.5	22.5	12.5	22.5	22.5	22.5	19944000	1386300	2860300	2398600	2339900	3337600
P35180	1	4	4	4	3	3	3	3	4	4	3	4	3	3	3	3	4	4	3	4	3	3	3	3	4	4	3	4	29.5	29.5	29.5	20.317	183	0	12.888	24	24	24	24	29.5	29.5	24	29.5	4302300	551450	492510	479680	444030	682910
P35189	1	7	7	7	6	7	6	6	7	7	7	6	6	7	6	6	7	7	7	6	6	7	6	6	7	7	7	6	31.6	31.6	31.6	27.44	244	0	76.163	31.1	31.6	31.1	28.3	31.6	31.6	31.6	31.1	8081500	890300	840220	891320	1162900	970350
P35191	1	3	3	3	3	2	2	2	3	3	3	2	3	2	2	2	3	3	3	2	3	2	2	2	3	3	3	2	6.5	6.5	6.5	55.56	511	0	5.2056	6.5	2.9	5.1	2.9	6.5	6.5	6.5	5.1	6787900	1067600	879610	235180	954080	1239300
P35197	1	10	10	9	9	9	8	8	9	9	9	10	9	9	8	8	9	9	9	10	9	9	8	8	9	9	9	9	36.9	36.9	35.2	39.296	352	0	31.33	35.2	35.2	33	33	35.2	35.2	35.2	36.9	7004300	749340	743870	841200	767840	1051800
P35202	1	2	2	2	2	2	2	2	1	2	2	2	2	2	2	2	1	2	2	2	2	2	2	2	1	2	2	2	10.7	10.7	10.7	36.616	319	0.0011383	2.5463	10.7	10.7	10.7	10.7	4.7	10.7	10.7	10.7	468470	54529	80590	54597	68704	25001
P35206	1	3	3	3	3	2	2	2	2	2	2	2	3	2	2	2	2	2	2	2	3	2	2	2	2	2	2	2	16.1	16.1	16.1	45.442	410	0	5.1947	16.1	9.8	9.8	9.8	9.8	9.8	9.8	9.8	1400900	338050	171850	140060	137300	196130
P35691	1	10	10	10	9	9	9	9	9	10	9	10	9	9	9	9	9	10	9	10	9	9	9	9	9	10	9	10	47.3	47.3	47.3	18.741	167	0	249.39	43.1	43.1	43.1	43.1	43.1	47.3	43.1	47.3	110170000	11752000	11243000	14116000	13646000	13784000
P35719	1	13	13	13	12	12	12	13	12	13	11	12	12	12	12	13	12	13	11	12	12	12	12	13	12	13	11	12	59.8	59.8	59.8	25.097	219	0	131.51	57.1	57.1	57.1	59.8	57.1	59.8	56.2	57.1	54815000	6115200	7043800	5500300	7629300	6871800
P35723	1	5	5	5	4	4	4	4	5	4	5	4	4	4	4	4	5	4	5	4	4	4	4	4	5	4	5	4	32.5	32.5	32.5	23.459	206	0	13.422	19.9	19.9	19.9	19.9	32.5	19.9	32.5	19.9	10311000	1235400	1197700	1181100	964070	1846700
P35729	1	2	2	2	1	2	2	1	2	1	2	2	1	2	2	1	2	1	2	2	1	2	2	1	2	1	2	2	1.5	1.5	1.5	120.45	1037	0.0005767	2.6794	0.8	1.5	1.5	0.8	1.5	0.8	1.5	1.5	280540	19814	48868	43651	5299.2	46935
P35732	1	13	13	13	13	12	13	13	13	13	11	13	13	12	13	13	13	13	11	13	13	12	13	13	13	13	11	13	31.3	31.3	31.3	83.972	738	0	62.068	31.3	28.3	31.3	31.3	31.3	31.3	28.9	31.3	23548000	2893500	2970300	2622800	2696000	3375000
P35817	1	12	12	12	10	11	11	10	11	10	9	11	10	11	11	10	11	10	9	11	10	11	11	10	11	10	9	11	21	21	21	76.977	686	0	24.897	15.3	19.1	19.1	18.1	17.2	17.5	14.3	19.1	5962200	736360	589520	765490	655730	836530
P35844	1	13	13	13	11	13	11	10	11	12	12	13	11	13	11	10	11	12	12	13	11	13	11	10	11	12	12	13	32	32	32	49.491	434	0	45.858	28.1	32	28.1	26.5	28.1	30.4	29.7	32	21837000	2185700	2899100	2682900	2645900	2787800
P35845	1	5	4	4	3	5	4	4	3	4	4	4	2	4	3	3	2	3	3	3	2	4	3	3	2	3	3	3	3.8	3.3	3.3	135.1	1188	0	12.931	2.9	3.8	3.8	3.8	2.9	3.8	3.8	3.8	1644500	133060	270750	207960	206800	180830
P36000	1	2	2	2		1	1	2			1			1	1	2			1			1	1	2			1		2.9	2.9	2.9	81.868	726	0	7.3997		1.8	1.1	2.9			1.1		79848			23401	39142
P36006	1	5	3	3	3	2	3	3	4	4	2	4	2	1	1	1	2	2	1	3	2	1	1	1	2	2	1	3	4.6	2.8	2.8	142.45	1272	0	5.4571	3.4	1.9	3.2	3.2	3.9	3.9	1.9	3.2	1048000	11515	162040	98466	30261	234850
P36008	1	18	16	16	18	17	17	17	15	17	17	16	16	15	15	15	13	15	15	14	16	15	15	15	13	15	15	14	41	38.6	38.6	46.52	412	0	190.56	41	41	41	41	36.7	41	41	40.8	104200000	14599000	11444000	12978000	12546000	13416000
P36010	1	8	8	8	8	8	7	8	8	8	7	8	8	8	7	8	8	8	7	8	8	8	7	8	8	8	7	8	66	66	66	17.166	153	0	215.41	66	66	54.9	66	66	66	54.9	66	45435000	5292400	6008500	4896900	4833300	6869200
P36013	1	7	7	7	4	6	6	5	5	5	4	5	4	6	6	5	5	5	4	5	4	6	6	5	5	5	4	5	15.4	15.4	15.4	74.375	669	0	16.249	8.1	14.5	12.1	11.2	11.2	11.2	8.1	11.2	3354700	339420	693930	343090	393520	454600
P36015	1	8	8	8	7	8	7	8	8	7	7	8	7	8	7	8	8	7	7	8	7	8	7	8	8	7	7	8	37	37	37	22.707	200	0	25.184	33	37	33	37	37	33	33	37	9076700	963990	1202800	1030000	1316400	1503900
P36016	1	5	5	5	5	4	3	4	4	5	4	4	5	4	3	4	4	5	4	4	5	4	3	4	4	5	4	4	7.4	7.4	7.4	99.57	881	0	8.6726	7.4	6.4	5.3	6.4	5.7	7.4	6.4	6.4	1698500	246150	247680	137310	159690	222720
P36017	2	6	5	5	5	6	5	5	5	5	5	5	4	5	4	4	4	4	4	4	4	5	4	4	4	4	4	4	38.1	32.9	32.9	23.081	210	0	54.757	31	38.1	31	31	31	31	31	31	8440900	520810	3069700	730310	812000	866210
P36018	1	9	9	8	9	9	9	9	9	8	9	9	9	9	9	9	9	8	9	9	8	8	8	8	8	7	8	8	49.1	49.1	44.4	26.132	234	0	90.176	49.1	49.1	49.1	49.1	49.1	44.4	49.1	49.1	11551000	1224900	1615900	1391700	1265600	1689100
P36022	1	4	4	4	2	3	2	2	3	2	2	2	2	3	2	2	3	2	2	2	2	3	2	2	3	2	2	2	0.6	0.6	0.6	471.34	4092	0.0026882	2.0556	0.3	0.5	0.3	0.3	0.5	0.3	0.3	0.3	3872500	561380	667410	388880	231400	550710
P36027	1	1	1	1		1		1	1	1	1	1		1		1	1	1	1	1		1		1	1	1	1	1	3.2	3.2	3.2	39.146	376	0	7.8167		3.2		3.2	3.2	3.2	3.2	3.2	317340		7501.8		45663	62243
P36037	1	8	8	8	7	6	7	7	6	7	7	6	7	6	7	7	6	7	7	6	7	6	7	7	6	7	7	6	13.4	13.4	13.4	79.505	715	0	6.1966	11.5	10.3	11.5	12.3	10.3	11.5	12.3	10.2	3380200	422880	303580	514870	384540	396310
P36041	1	3	3	3	3	3	3	3	3	3	3	2	3	3	3	3	3	3	3	2	3	3	3	3	3	3	3	2	6	6	6	69.761	632	0	5.324	6	6	6	6	6	6	6	4.1	1484000	185040	213650	217070	106090	218310
P36046	1	12	12	12	12	12	11	11	11	12	11	11	12	12	11	11	11	12	11	11	12	12	11	11	11	12	11	11	41.7	41.7	41.7	44.536	403	0	80.125	41.7	41.7	38.2	38.2	38.2	41.7	38.2	38.2	11813000	1522400	1365900	1378100	1535400	1454500
P36047	1	10	10	10	9	8	8	9	10	9	8	9	9	8	8	9	10	9	8	9	9	8	8	9	10	9	8	9	39.3	39.3	39.3	38.887	338	0	31.219	36.4	34	29.9	36.4	39.3	36.4	29.9	36.4	5156200	539170	706690	474770	642540	839590
P36048	1	4	4	4	3	1	3	3	3	4	3	4	3	1	3	3	3	4	3	4	3	1	3	3	3	4	3	4	3.4	3.4	3.4	114.04	1008	0.00062344	3.4648	2	0.7	2	2.7	2.8	3.4	2	3.4	9658200	1296200	1184400	861080	977610	1411000
P36049	1	4	4	4	3	3	3	3	4	4	4	3	3	3	3	3	4	4	4	3	3	3	3	3	4	4	4	3	9.8	9.8	9.8	49.734	427	0	9.09	8.4	8.4	7.3	8.4	9.8	9.8	9.8	8.4	1907500	280970	166390	191080	212480	304730
P36051	1	6	6	6	6	6	6	6	6	5	3	5	6	6	6	6	6	5	3	5	6	6	6	6	6	5	3	5	6.5	6.5	6.5	105.69	919	0	16.053	6.5	6.5	6.5	6.5	6.5	5.4	3.5	5.9	3081200	337350	329250	396330	410410	476010
P36057	1	2	2	2	1	1	2	2	1	1	1	2	1	1	2	2	1	1	1	2	1	1	2	2	1	1	1	2	9.8	9.8	9.8	26.974	244	0	4.1178	6.6	6.6	9.8	9.8	6.6	6.6	6.6	9.8	1077000	58187	78765	227220	267590	83683
P36059	1	4	4	4	3	2	3	3	3	3	4	4	3	2	3	3	3	3	4	4	3	2	3	3	3	3	4	4	10.1	10.1	10.1	37.357	337	0	6.8274	7.1	4.2	8	8	7.1	8	10.1	10.1	1676600	322660	64592	124550	191810	261530
P36060	1	13	13	13	10	13	9	11	12	12	10	12	10	13	9	11	12	12	10	12	10	13	9	11	12	12	10	12	57.3	57.3	57.3	34.137	302	0	106.13	48.7	57.3	39.4	50.7	54.6	54.6	41.4	54.6	41288000	3826400	9692900	3973000	3688800	4514200
P36069	1	3	3	3	1	1	3	2	2	2	2	2	1	1	3	2	2	2	2	2	1	1	3	2	2	2	2	2	11.9	11.9	11.9	33.776	295	0.0011223	2.4383	3.4	3.4	11.9	8.1	7.1	8.1	7.1	8.1	718180	57013	49269	169800	46717	79414
P36076	1	4	4	4	3	3	2	4	2	2	4	4	3	3	2	4	2	2	4	4	3	3	2	4	2	2	4	4	7.2	7.2	7.2	65.237	571	0	4.5903	5.4	5.4	3.3	7.2	3.3	3.7	7.2	7.2	1003100	120230	120210	82271	151200	123270
P36081	1	2	2	2	2	1	2	2	2	2	2	2	2	1	2	2	2	2	2	2	2	1	2	2	2	2	2	2	8.7	8.7	8.7	46.036	392	0	4.7461	8.7	2.6	8.7	8.7	8.7	8.7	8.7	8.7	893480	86259	114020	71297	109440	176640
P36088	1	1	1	1	1			1	1	1	1	1	1			1	1	1	1	1	1			1	1	1	1	1	7.2	7.2	7.2	19.734	180	0	5.0201	7.2			7.2	7.2	7.2	7.2	7.2
P36091	1	1	1	1	1	1	1	1	1	1	1	1	1	1	1	1	1	1	1	1	1	1	1	1	1	1	1	1	2.9	2.9	2.9	49.565	449	0.0021668	2.1293	2.9	2.9	2.9	2.9	2.9	2.9	2.9	2.9	567570	76152	74031	43834	103070	104390
P36095	1	1	1	1	1		1		1		1	1	1		1		1		1	1	1		1		1		1	1	3.1	3.1	3.1	26.242	224	0.0042553	1.9647	3.1		3.1		3.1		3.1	3.1	265180	5523.9		82529		61533
P36103	1	1	1	1		1	1	1		1	1	1		1	1	1		1	1	1		1	1	1		1	1	1	3.2	3.2	3.2	32.293	277	0.0021716	2.1482		3.2	3.2	3.2		3.2	3.2	3.2	178700		60664	98620
P36105	1	6	1	1	6	6	6	6	6	6	6	6	1	1	1	1	1	1	1	1	1	1	1	1	1	1	1	1	36.2	6.5	6.5	15.167	138	0.001113	2.3646	36.2	36.2	36.2	36.2	36.2	36.2	36.2	36.2	9971700	1327000	790820	1580700	1169000	1200400
P36112	1	9	9	9	8	8	7	8	9	8	9	8	8	8	7	8	9	8	9	8	8	8	7	8	9	8	9	8	21.5	21.5	21.5	61.081	540	0	45.852	18.7	18.7	16.3	19.1	21.5	19.1	21.5	18.7	8400800	959430	1422700	730320	899780	1297100
P36114	1	9	9	9	8	8	8	8	8	9	8	7	8	8	8	8	8	9	8	7	8	8	8	8	8	9	8	7	16.1	16.1	16.1	81.753	725	0	36.951	14.1	14.1	14.8	14.1	14.8	16.1	14.8	13.2	7044900	840820	848900	943020	832130	832290
P36124	1	1	1	1				1	1			1				1	1			1				1	1			1	1.9	1.9	1.9	85.479	751	0.0091185	1.5928				1.9	1.9			1.9	107660				37142	33954
P36132	1	2	2	2	2	2	2	1	2	2	2	2	2	2	2	1	2	2	2	2	2	2	2	1	2	2	2	2	7	7	7	42.748	386	0.0011494	2.6303	7	7	7	4.1	7	7	7	7	768120	50152	144290	85781	64541	132450
P36135	1	1	1	1	1	1	1	1		1	1	1	1	1	1	1		1	1	1	1	1	1	1		1	1	1	3.3	3.3	3.3	36.955	365	0	8.0042	3.3	3.3	3.3	3.3		3.3	3.3	3.3	1180600	172860	119090	203940	191420
P36136	1	7	7	7	7	7	6	7	7	6	6	7	7	7	6	7	7	6	6	7	7	7	6	7	7	6	6	7	36.2	36.2	36.2	31.022	271	0	42.465	36.2	36.2	30.6	36.2	36.2	30.6	30.6	36.2	6938600	1020800	481480	805410	846060	962900
P36139	1	11	11	11	11	11	10	11	11	11	10	11	11	11	10	11	11	11	10	11	11	11	10	11	11	11	10	11	40.3	40.3	40.3	31.246	283	0	56.748	40.3	40.3	37.5	40.3	40.3	40.3	37.5	40.3	19375000	2207100	1902300	2454300	2217600	2351200
P36141	1	2	2	2	2	2	2	2	2	2	1	2	2	2	2	2	2	2	1	2	2	2	2	2	2	2	1	2	18.8	18.8	18.8	15.65	133	0.0016438	2.2205	18.8	18.8	18.8	18.8	18.8	18.8	8.3	18.8	932410	98150	121890	134800	136610	122940
P36145	1	1	1	1		1	1	1	1	1	1	1		1	1	1	1	1	1	1		1	1	1	1	1	1	1	3	3	3	36.985	328	0.00058548	2.8663		3	3	3	3	3	3	3	371780		49648	49754	49705	66564
P36147	1	2	2	2	2	1	1	2	2	2	1	2	2	1	1	2	2	2	1	2	2	1	1	2	2	2	1	2	16.2	16.2	16.2	21.968	197	0	13.157	16.2	9.6	9.6	16.2	16.2	16.2	9.6	16.2	1919200	180070	282580	183130	249950	335800
P36148	1	7	7	7	7	5	6	7	7	6	6	5	7	5	6	7	7	6	6	5	7	5	6	7	7	6	6	5	12.8	12.8	12.8	83.644	743	0	18.301	12.8	10.1	11	12.8	12.8	11	11	10.1	5220000	543310	676700	543360	826770	752660
P36154	1	3	3	3	2	1	1	1	2	2	1	2	2	1	1	1	2	2	1	2	2	1	1	1	2	2	1	2	17.4	17.4	17.4	18.436	155	0	5.9665	12.9	5.8	5.8	5.8	10.3	10.3	5.8	10.3	1081700	151900	85972	75349	121030	226410
P36161	1	7	7	7	5	4	5	5	4	5	5	5	5	4	5	5	4	5	5	5	5	4	5	5	4	5	5	5	6.3	6.3	6.3	133.32	1157	0	19.425	4.5	3.1	4.5	4.5	4	4.7	3.9	4.5	1973300	256920	163770	326250	266490	220850
P36165	1	2	2	2	1	1	1	2	2	2	1	1	1	1	1	2	2	2	1	1	1	1	1	2	2	2	1	1	3.7	3.7	3.7	102.72	910	0	4.6858	1.5	2.2	1.5	3.7	3.7	3.7	1.5	1.5	415900	23395	17862	35688	77937	78788
P36421	1	17	17	17	15	16	15	16	17	16	13	15	15	16	15	16	17	16	13	15	15	16	15	16	17	16	13	15	45.9	45.9	45.9	44.019	394	0	95.956	40.1	43.9	40.1	44.2	45.9	43.9	34.3	42.1	37418000	2927700	3968800	4021600	3742500	3397200
P36516	1	2	2	2	2	2	2	1	2	1	2	2	2	2	2	1	2	1	2	2	2	2	2	1	2	1	2	2	6.4	6.4	6.4	43.999	390	0	8.7217	6.4	6.4	6.4	3.3	6.4	3.3	6.4	6.4	2205600	492520	95119	351710	176140	305340
P36521	1	1	1	1	1	1	1	1	1	1	1	1	1	1	1	1	1	1	1	1	1	1	1	1	1	1	1	1	7.2	7.2	7.2	28.515	249	0.00058582	2.8678	7.2	7.2	7.2	7.2	7.2	7.2	7.2	7.2	246190	36404	1894.8	33723	13904	30977
P36526	1	1	1	1	1	1	1	1	1	1	1	1	1	1	1	1	1	1	1	1	1	1	1	1	1	1	1	1	8.9	8.9	8.9	16.492	146	0	4.0934	8.9	8.9	8.9	8.9	8.9	8.9	8.9	8.9	435870	65122	66789	40130	40148	68529
P36775	1	7	7	7	5	4	4	5	5	4	6	6	5	4	4	5	5	4	6	6	5	4	4	5	5	4	6	6	8.8	8.8	8.8	127.11	1133	0	14.573	6.5	5.5	5.6	6.8	6.5	5.6	7.8	7.9	2275600	365180	125740	303830	152920	256820
P36973	1	1	1	1	1	1	1	1	1	1	1	1	1	1	1	1	1	1	1	1	1	1	1	1	1	1	1	1	6.1	6.1	6.1	19.986	181	0.0056936	1.7677	6.1	6.1	6.1	6.1	6.1	6.1	6.1	6.1	2701100	461490	67780	355320	73358	679760
P37012	1	26	26	23	24	25	23	21	24	24	19	20	24	25	23	21	24	24	19	20	21	22	20	18	21	21	18	19	56.9	56.9	51.8	63.088	569	0	234.53	49.7	56.9	49.6	44.3	49.7	49.7	43.6	48.7	88694000	9897800	11757000	10324000	10813000	10997000
P37262	1	4	2	2	3	3	2	3	2	3	3	2	2	2	2	2	2	2	2	2	2	2	2	2	2	2	2	2	16.8	8.3	8.3	34.501	315	0.00059032	2.9203	12.4	12.4	8.3	12.4	8.3	12.4	12.7	8.3	2193600	192350	342010	245320	311550	364320
P37291	1	32	32	31	31	31	30	31	30	31	29	30	31	31	30	31	30	31	29	30	30	30	29	30	29	30	28	29	78.7	78.7	77.2	52.218	469	0	323.31	78.7	78.7	72.9	78.7	72.9	78.7	65.5	71.2	333500000	40875000	34185000	42583000	43729000	50946000
P37292	1	12	11	11	10	11	10	10	11	10	10	9	9	10	9	9	10	9	9	8	9	10	9	9	10	9	9	8	23.7	22.2	22.2	53.686	490	0	39.256	20.8	22	20	20	21.4	20	20	18.4	12599000	1694300	1729100	1443900	1461000	1815400
P37296	1	2	2	2	2	2	2	2	2	2	2	2	2	2	2	2	2	2	2	2	2	2	2	2	2	2	2	2	2.1	2.1	2.1	101.66	890	0	7.2338	2.1	2.1	2.1	2.1	2.1	2.1	2.1	2.1	2189900	258460	214460	309730	325370	236550
P37297	1	2	2	2	1	1	1	1	2	1	1	1	1	1	1	1	2	1	1	1	1	1	1	1	2	1	1	1	1.1	1.1	1.1	214.6	1900	0	4.6578	0.7	0.7	0.7	0.7	1.1	0.7	0.7	0.7	389220	39244	52542	60535	43597	36218
P37298	1	2	2	2	1	2	2	2	2	2	1	2	1	2	2	2	2	2	1	2	1	2	2	2	2	2	1	2	14.9	14.9	14.9	20.248	181	0	6.4817	7.2	14.9	14.9	14.9	14.9	14.9	7.2	14.9	1423600	111820	203120	205100	226900	115320
P37299	1	2	2	2	1	1	1	2	2	2	1	2	1	1	1	2	2	2	1	2	1	1	1	2	2	2	1	2	37.7	37.7	37.7	8.5928	77	0	5.9364	11.7	11.7	11.7	37.7	37.7	37.7	11.7	37.7	1333600	97685	147570	106690	163860	189300
P37302	1	7	7	7	7	6	6	7	7	7	6	7	7	6	6	7	7	7	6	7	7	6	6	7	7	7	6	7	18.1	18.1	18.1	60.137	537	0	87.796	18.1	16	14.7	18.1	18.1	18.1	14.7	18.1	25698000	2653900	3034200	3199700	3506000	3204500
P37303	1	4	4	4	3	4	3	3	3	3	3	3	3	4	3	3	3	3	3	3	3	4	3	3	3	3	3	3	13.2	13.2	13.2	42.815	387	0	13.965	11.4	13.2	11.4	11.4	11.4	11.4	11.4	11.4	2305900	377690	135380	302310	213180	210750
P37304	1	1	1	1	1	1	1	1	1	1	1	1	1	1	1	1	1	1	1	1	1	1	1	1	1	1	1	1	1.1	1.1	1.1	92.871	830	0.0091093	1.5917	1.1	1.1	1.1	1.1	1.1	1.1	1.1	1.1	602520	55243	99333	54465	66203	67159
P37838	1	1	1	1		1	1			1	1			1	1			1	1			1	1			1	1		2.5	2.5	2.5	77.824	685	0.0021575	2.1094		2.5	2.5			2.5	2.5		158010		34222	42970
P37898	1	12	9	9	10	10	8	9	11	11	11	11	7	7	5	6	8	8	8	8	7	7	5	6	8	8	8	8	16.4	13.1	13.1	97.661	856	0	17.363	14.7	14.7	10	11.7	15.5	15.5	13.3	15.5	5350600	952880	532830	1096500	384440	655560
P38009	1	26	26	20	25	24	24	26	25	25	23	25	25	24	24	26	25	25	23	25	20	19	19	20	19	19	19	19	62	62	50.7	65.262	592	0	214.73	59.6	56.2	55.4	62	58.6	58.6	53	58.6	128430000	14181000	15672000	15396000	14312000	19616000
P38011	1	14	14	14	12	13	13	13	12	13	13	13	12	13	13	13	12	13	13	13	12	13	13	13	12	13	13	13	61.8	61.8	61.8	34.805	319	0	226.6	48.6	58	60.2	58	48.6	60.2	60.2	60.2	97269000	11525000	9016000	12148000	14741000	12655000
P38013	1	12	12	12	11	11	11	11	12	11	10	11	11	11	11	11	12	11	10	11	11	11	11	11	12	11	10	11	75	75	75	19.114	176	0	228.79	71.6	71.6	71.6	71.6	75	71.6	70.5	71.6	385260000	54617000	32403000	52249000	51830000	47825000
P38041	1	2	2	2	2	2	2	2	2	2	2	2	2	2	2	2	2	2	2	2	2	2	2	2	2	2	2	2	2.6	2.6	2.6	109.29	980	0.0011044	2.2854	2.6	2.6	2.6	2.6	2.6	2.6	2.6	2.6	706170	74998	96199	75928	90832	87406
P38061	1	10	10	10	10	10	10	10	10	10	9	9	10	10	10	10	10	10	9	9	10	10	10	10	10	10	9	9	56.9	56.9	56.9	14.771	130	0	107.74	56.9	56.9	56.9	56.9	56.9	56.9	56.2	56.2	104580000	12949000	12481000	14544000	9540100	13598000
P38065	1	2	2	2	1	2	2	2	2	2	1	2	1	2	2	2	2	2	1	2	1	2	2	2	2	2	1	2	2.4	2.4	2.4	115.01	1025	0.005277	1.895	1.5	2.4	2.4	2.4	2.4	2.4	1.5	2.4	487770	100620	27899	73926	52699	52717
P38066	1	2	2	2	2	1	2	2	2	1	2	2	2	1	2	2	2	1	2	2	2	1	2	2	2	1	2	2	7.5	7.5	7.5	38.332	345	0.0011287	2.4596	7.5	2.3	7.5	7.5	7.5	2.3	7.5	7.5	516350	68973	26571	79857	78355	83560
P38067	1	2	2	2	2	2	2	2	2	2	1	2	2	2	2	2	2	2	1	2	2	2	2	2	2	2	1	2	8.9	8.9	8.9	54.189	497	0	5.8476	8.9	8.9	8.9	8.9	8.9	8.9	3.8	8.9	1725200	182790	277820	159340	281580	230450
P38069	1	6	6	6	5	5	6	5	3	5	4	4	5	5	6	5	3	5	4	4	5	5	6	5	3	5	4	4	14.1	14.1	14.1	67.773	597	0	18.321	12.4	12.4	14.1	12.4	6	12.4	10.7	7.7	2642700	407700	269190	375490	344990	257300
P38071	1	13	13	13	13	12	12	12	12	12	10	12	13	12	12	12	12	12	10	12	13	12	12	12	12	12	10	12	45.3	45.3	45.3	42.066	380	0	55.069	45.3	43.4	43.4	43.4	43.4	43.4	34.5	43.4	20654000	2719400	2382500	2071300	2742800	2606700
P38072	1	1	1	1	1	1	1	1	1	1	1	1	1	1	1	1	1	1	1	1	1	1	1	1	1	1	1	1	3.3	3.3	3.3	34.888	301	0.0047695	1.9399	3.3	3.3	3.3	3.3	3.3	3.3	3.3	3.3	388230	46683	31835	54675	49594	60552
P38075	1	8	8	8	8	6	8	7	6	6	6	6	8	6	8	7	6	6	6	6	8	6	8	7	6	6	6	6	44.3	44.3	44.3	26.908	228	0	36.015	44.3	34.2	44.3	39	35.5	36.4	36	32	12669000	1580200	1707000	1789500	1519200	1391000
P38077	1	14	14	14	11	10	13	12	11	10	13	11	11	10	13	12	11	10	13	11	11	10	13	12	11	10	13	11	55.6	55.6	55.6	34.35	311	0	295.22	45.7	39.5	52.7	45.7	45.7	39.5	52.7	42.4	41546000	5079100	6041600	3916500	4667000	4437000
P38079	1	4	1	1	3	3	4	4	3	3	4	4	1	1	1	1	1	1	1	1	1	1	1	1	1	1	1	1	14.2	5.5	5.5	38.719	344	0.00059453	2.9994	12.5	12.5	14.2	14.2	12.5	12.5	14.2	14.2	3501000	385500	558760	434850	283380	688670
P38080	2	10	10	10	6	7	6	8	7	6	8	7	6	7	6	8	7	6	8	7	6	7	6	8	7	6	8	7	13	13	13	123.99	1108	0	15.124	7.5	8.3	7.2	10.5	8.1	7.2	8.7	7.2	2866300	304610	213740	403880	406640	368250
P38081	1	11	11	11	8	11	9	10	8	8	9	9	8	11	9	10	8	8	9	9	8	11	9	10	8	8	9	9	28.7	28.7	28.7	57.821	501	0	26.923	21	28.7	25.9	27.3	21	21	22.4	22.4	7860800	668260	990410	1284700	1874600	749330
P38084	1	2	2	2	2	1	2	2	1	2	2	2	2	1	2	2	1	2	2	2	2	1	2	2	1	2	2	2	3.4	3.4	3.4	67.769	609	0	6.4631	3.4	2.1	3.4	3.4	2.1	3.4	3.4	3.4	1064600	142380	137950	173080	58245	101520
P38088	2	35	35	35	34	31	33	35	35	32	34	35	34	31	33	35	35	32	34	35	34	31	33	35	35	32	34	35	49.4	49.4	49.4	78.183	690	0	258.72	49.4	46.2	47.4	49.4	49.4	46.2	47.1	49.4	122790000	13999000	14874000	16631000	14387000	15873000
P38109	1	5	5	5	4	4	4	5	4	4	4	5	4	4	4	5	4	4	4	5	4	4	4	5	4	4	4	5	10.4	10.4	10.4	57.638	508	0	8.3078	9.3	9.3	9.1	10.4	9.3	9.3	9.3	10.4	3161900	368520	341020	330110	502740	339580
P38115	1	13	13	13	11	12	12	11	10	11	11	11	11	12	12	11	10	11	11	11	11	12	12	11	10	11	11	11	47.1	47.1	47.1	38.883	344	0	95.86	41	46.8	41.3	41	39	41	41	41	43884000	5840000	6600000	4596400	5042600	5521800
P38116	1	2	2	2	1	1	2	2	2	2	2	2	1	1	2	2	2	2	2	2	1	1	2	2	2	2	2	2	13.7	13.7	13.7	20.434	183	0	12.432	7.7	7.7	13.7	13.7	13.7	13.7	13.7	13.7	2244500	185220	179560	283920	301210	342740
P38129	1	4	4	4	4	4	4	3	4	4	3	3	4	4	4	3	4	4	3	3	4	4	4	3	4	4	3	3	7.3	7.3	7.3	88.967	798	0.00063613	3.6877	7.3	7.3	7.3	3.8	7.3	7.3	3.8	5.9	1397900	192160	188930	217270	127600	225450
P38130	1	5	5	5	4	4	5	5	5	5	5	5	4	4	5	5	5	5	5	5	4	4	5	5	5	5	5	5	13.9	13.9	13.9	47.482	404	0	12.322	11.6	11.6	13.9	13.9	13.9	13.9	13.9	13.9	4572900	496960	295410	660180	432630	635040
P38131	1	5	5	5	4	5	4	5	4	4	4	5	4	5	4	5	4	4	4	5	4	5	4	5	4	4	4	5	12.3	12.3	12.3	54.555	464	0	4.9878	10.6	12.3	10.6	12.3	10.6	10.6	10.6	12.3	1284500	136150	145730	176130	137690	173710
P38137	1	3	3	3	2	2	2	1	2	2	2	2	2	2	2	1	2	2	2	2	2	2	2	1	2	2	2	2	7.9	7.9	7.9	60.488	543	0.0010977	2.2386	6.1	6.1	4.6	2.8	4.6	4.6	4.6	4.6	730260	96700	170040	99055	59016	76219
P38142	1	1	1	1	1	1	1	1	1	1	1		1	1	1	1	1	1	1		1	1	1	1	1	1	1		4.3	4.3	4.3	53.525	488	0.0037373	1.9909	4.3	4.3	4.3	4.3	4.3	4.3	4.3		581550	105330	99385	64645	87334	96011
P38144	1	8	8	8	6	6	6	5	4	5	6	5	6	6	6	5	4	5	6	5	6	6	6	5	4	5	6	5	8.3	8.3	8.3	131.1	1129	0	18.99	6.1	6.5	6.6	5.3	3.9	5.3	6.7	5.4	2437400	414660	217700	355780	258780	284570
P38145	1	2	2	2	2	2	2	2	2	2	2	2	2	2	2	2	2	2	2	2	2	2	2	2	2	2	2	2	13	13	13	26.195	238	0	13.992	13	13	13	13	13	13	13	13	1506900	188520	183490	134050	236540	226260
P38148	1	2	2	2	1	1	1	1	1	1		1	1	1	1	1	1	1		1	1	1	1	1	1	1		1	4.3	4.3	4.3	91.684	807	0.0011306	2.4804	2.9	2.9	2.9	2.9	1.5	2.9		2.9	1889100	200280	209310	300550	418680
P38153	1	5	5	5	4	3	2	4	4	4	3	2	4	3	2	4	4	4	3	2	4	3	2	4	4	4	3	2	11.8	11.8	11.8	54.837	483	0	15.116	9.5	7.7	5.2	10.6	10.6	10.6	8.3	4.6	1720300	665620	113000	100580	154060	202990
P38166	1	3	3	3	3	2	3	3	3	3	3	3	3	2	3	3	3	3	3	3	3	2	3	3	3	3	3	3	19.1	19.1	19.1	24.274	215	0	7.5078	19.1	13	19.1	19.1	19.1	19.1	19.1	19.1	2181300	305330	153810	290480	287810	309940
P38167	1	4	4	4	4	2	4	4	3	2	3	3	4	2	4	4	3	2	3	3	4	2	4	4	3	2	3	3	7.3	7.3	7.3	123.61	1117	0.0047745	1.9422	7.3	2.6	7.3	7.3	4.9	2.6	4.9	4.9	2183900	386640	101180	243330	545050	233770
P38169	1	4	4	4	4	4	4	4	3	3	4	4	4	4	4	4	3	3	4	4	4	4	4	4	3	3	4	4	6.7	6.7	6.7	52.429	460	0	11.216	6.7	6.7	6.7	6.7	4.8	5.4	6.7	6.7	2778700	529910	370580	408280	260770	237280
P38174	1	4	4	4	4	4	4	4	4	4	4	4	4	4	4	4	4	4	4	4	4	4	4	4	4	4	4	4	12.8	12.8	12.8	47.518	421	0	29.361	12.8	12.8	12.8	12.8	12.8	12.8	12.8	12.8	2844200	422800	223170	467640	332440	367590
P38181	1	3	3	3	2	1	1	1	2	1			2	1	1	1	2	1			2	1	1	1	2	1			1.7	1.7	1.7	169.47	1502	0.0021587	2.1175	1.3	0.5	0.5	0.5	0.9	0.5			3120200	1758400	16327	19927	25369	47135
P38197	1	7	7	7	4	3	4	3	6	6	4	4	4	3	4	3	6	6	4	4	4	3	4	3	6	6	4	4	33.5	33.5	33.5	29.123	257	0	9.4918	23.3	19.5	22.6	18.3	30.7	30.4	22.6	22.6	4064700	393650	369660	365820	301480	686340
P38199	1	6	6	6	5	4	4	6	6	4	6	6	5	4	4	6	6	4	6	6	5	4	4	6	6	4	6	6	16	16	16	41.682	381	0	10.994	13.4	11	9.4	16	16	11	16	16	3800800	498820	369810	444840	546740	551810
P38203	1	5	4	4	4	4	5	5	4	4	5	5	3	3	4	4	3	3	4	4	3	3	4	4	3	3	4	4	50.5	44.2	44.2	11.163	95	0	20.95	44.2	44.2	50.5	50.5	44.2	44.2	50.5	50.5	4672400	425810	410650	698190	708220	617430
P38205	1	11	11	11	10	10	10	11	10	10	9	10	10	10	10	11	10	10	9	10	10	10	10	11	10	10	9	10	21.3	21.3	21.3	77.878	684	0	41.093	19.3	19.3	19.3	21.3	19.3	19.3	17	19.3	9775600	1256100	880830	1229200	1179600	1361200
P38206	1	2	2	2	1	2	2	2	2	2	2	2	1	2	2	2	2	2	2	2	1	2	2	2	2	2	2	2	4.5	4.5	4.5	66.21	574	0.0005787	2.7325	2.1	4.5	4.5	4.5	4.5	4.5	4.5	4.5	2861000	473470	211040	414600	184160	568340
P38212	1	1	1	1					1	1	1	1					1	1	1	1					1	1	1	1	7	7	7	23.886	213	0.0037574	2.0264					7	7	7	7	124850					50085
P38217	1	1	1	1	1	1	1	1	1	1		1	1	1	1	1	1	1		1	1	1	1	1	1	1		1	1.3	1.3	1.3	103.68	918	0.00063171	3.6158	1.3	1.3	1.3	1.3	1.3	1.3		1.3	792040	53518	116770	79432	114440	182270
P38219	1	17	17	17	17	16	16	16	15	16	16	17	17	16	16	16	15	16	16	17	17	16	16	16	15	16	16	17	49.5	49.5	49.5	44.174	394	0	166.79	49.5	47	43.7	47	40.9	47	43.7	49.5	42615000	4454900	4782200	6218300	5019400	6523400
P38221	1	3	3	3	2	2	3	2	2	2	3	3	2	2	3	2	2	2	3	3	2	2	3	2	2	2	3	3	5.7	5.7	5.7	51.822	457	0	7.1016	4.2	4.2	5.7	4.2	4.2	4.2	5.7	5.7	22107000	3764300	659790	3458700	2298300	2394200
P38225	1	4	3	3	3	2	3	3	4	2	4	4	3	2	3	3	3	2	3	3	3	2	3	3	3	2	3	3	6.3	5.4	5.4	77.14	669	0	4.0396	5.4	3.6	5.4	5.4	6.3	3.6	6.3	6.3	1089600	165370	75827	151630	143570	145130
P38230	1	4	4	4	3	4	3	4	3	4	3	3	3	4	3	4	3	4	3	3	3	4	3	4	3	4	3	3	16.5	16.5	16.5	37.018	334	0	8.5012	12.9	16.5	12.9	16.5	12.9	16.5	12.6	12.6	2201300	200900	372030	212840	387350	230980
P38234	1	4	4	4	4	3	3	4	4	4	4	4	4	3	3	4	4	4	4	4	4	3	3	4	4	4	4	4	28.1	28.1	28.1	22.921	210	0	19.733	28.1	24.8	24.8	28.1	28.1	28.1	28.1	28.1	6492900	590810	801700	648680	863910	1065500
P38235	1	5	5	5	5	4	5	4	5	5	5	5	5	4	5	4	5	5	5	5	5	4	5	4	5	5	5	5	20.4	20.4	20.4	40.295	358	0	24.688	20.4	15.1	20.4	17.3	20.4	20.4	20.4	20.4	6622700	521620	677590	837380	619500	1074200
P38247	1	2	2	2	1		2			1	1	1	1		2			1	1	1	1		2			1	1	1	13.6	13.6	13.6	18.354	162	0	4.2852	5.6		13.6			8	8	8	544180	62818		172500
P38248	1	4	4	4	4	4	4	4	4	4	4	4	4	4	4	4	4	4	4	4	4	4	4	4	4	4	4	4	11	11	11	43.768	429	0	46.439	11	11	11	11	11	11	11	11	20423000	2390200	2274700	2707100	2052500	2270200
P38249	1	32	32	32	31	29	31	28	30	30	27	28	31	29	31	28	30	30	27	28	31	29	31	28	30	30	27	28	33.8	33.8	33.8	110.34	964	0	74.29	33.2	30.9	32.9	30	32.1	32.4	29.4	30.1	30267000	5165500	3056900	3334200	3465500	3618900
P38250	1	10	10	10	10	9	9	10	10	10	10	9	10	9	9	10	10	10	10	9	10	9	9	10	10	10	10	9	14	14	14	105.85	946	0	46.563	14	12.1	12.6	14	14	14	14	12.1	9249800	1185500	1033600	955940	1192400	1141900
P38254	1	2	2	2	1	1	2	2	2	2	2	2	1	1	2	2	2	2	2	2	1	1	2	2	2	2	2	2	2.9	2.9	2.9	86.352	753	0	4.8443	1.6	1.6	2.9	2.9	2.9	2.9	2.9	2.9	690110	24069	30538	91118	97016	107880
P38256	1	2	2	2	2	2	2	2	2	2	2	2	2	2	2	2	2	2	2	2	2	2	2	2	2	2	2	2	8.3	8.3	8.3	27.092	230	0	4.5562	8.3	8.3	8.3	8.3	8.3	8.3	8.3	8.3	1940700	207530	174760	307180	198780	162410
P38260	1	5	5	5	5	5	5	5	4	3	3	4	5	5	5	5	4	3	3	4	5	5	5	5	4	3	3	4	27.2	27.2	27.2	32.604	290	0	11.24	27.2	27.2	27.2	27.2	23.8	15.9	20.7	23.8	2584800	458390	424150	369960	228210	325910
P38261	1	1	1	1	1	1		1	1	1	1	1	1	1		1	1	1	1	1	1	1		1	1	1	1	1	1.5	1.5	1.5	85.537	753	0.001137	2.5395	1.5	1.5		1.5	1.5	1.5	1.5	1.5	498220	40642	50126		72094	95903
P38262	1	3	3	3	2	3	1	2	3	3	3	2	2	3	1	2	3	3	3	2	2	3	1	2	3	3	3	2	5.8	5.8	5.8	59.16	535	0	9.7151	3.7	5.8	2.1	4.1	5.8	5.8	5.8	3.7	1008500	105900	150160	65827	82696	215800
P38264	1	8	8	8	8	8	7	8	7	7	7	7	8	8	7	8	7	7	7	7	8	8	7	8	7	7	7	7	41.5	41.5	41.5	21.137	188	0	111.6	41.5	41.5	34.6	41.5	34.6	34.6	34.6	34.6	45642000	5653200	5139900	5750800	6053700	6433500
P38272	1	2	2	2	2	2	2	2	2	2	2	2	2	2	2	2	2	2	2	2	2	2	2	2	2	2	2	2	4.9	4.9	4.9	47.416	425	0.0011274	2.4568	4.9	4.9	4.9	4.9	4.9	4.9	4.9	4.9	689450	104510	73755	80858	89968	74241
P38276	1	2	2	2	2	2	1	2	2	2	2	2	2	2	1	2	2	2	2	2	2	2	1	2	2	2	2	2	12.8	12.8	12.8	20.454	179	0	6.2269	12.8	12.8	3.4	12.8	12.8	12.8	12.8	12.8	1065100	178730	177520		124480	159000
P38281	1	7	7	7	7	6	6	5	6	7	5	6	7	6	6	5	6	7	5	6	7	6	6	5	6	7	5	6	31	31	31	35.758	316	0	11.017	31	24.1	22.8	25.6	24.1	31	19.9	28.5	2434600	364040	279970	315210	227620	334190
P38286	1	9	9	9	8	8	6	7	9	7	6	8	8	8	6	7	9	7	6	8	8	8	6	7	9	7	6	8	34.6	34.6	34.6	38.708	347	0	19.712	31.4	32.9	27.7	32.9	34.6	32.9	27.4	32.9	7660000	1114100	862800	880740	800320	1179200
P38288	1	4	4	4	3	3	3	3	3	3	4	3	3	3	3	3	3	3	4	3	3	3	3	3	3	3	4	3	9.9	9.9	9.9	47.994	455	0	9.231	8.1	8.1	8.1	8.1	7.7	8.1	9.9	8.1	4251200	364540	238960	499480	208020	756080
P38295	1	17	17	17	15	16	14	16	13	16	13	15	15	16	14	16	13	16	13	15	15	16	14	16	13	16	13	15	45.9	45.9	45.9	51.255	451	0	104.29	35.5	44.8	37	40.8	32.4	44.8	35.3	42.1	27133000	2686700	3948300	3469400	3506500	3302500
P38310	1	2	2	2	2	2	2	2	2	1	2	2	2	2	2	2	2	1	2	2	2	2	2	2	2	1	2	2	6	6	6	51.419	465	0	15.705	6	6	6	6	6	2.4	6	6	1515800	152880	225890	258190	265760	119770
P38314	1	7	7	7	6	6	6	5	6	6	5	6	6	6	6	5	6	6	5	6	6	6	6	5	6	6	5	6	20.1	20.1	20.1	57.187	527	0	17.554	17.5	17.5	17.5	14.4	17.5	17.5	13.3	17.5	7137100	839160	1124800	1033400	867510	859560
P38323	1	2	2	2	2	2	2	2	2	2	2	2	2	2	2	2	2	2	2	2	2	2	2	2	2	2	2	2	4.8	4.8	4.8	57.945	520	0.0011344	2.5239	4.8	4.8	4.8	4.8	4.8	4.8	4.8	4.8	832740	136360	46003	91424	97598	113420
P38325	1	4	4	4	4	4	4	3	4	4	3	4	4	4	4	3	4	4	3	4	4	4	4	3	4	4	3	4	26.1	26.1	26.1	14.609	134	0	6.7323	26.1	26.1	26.1	25.4	26.1	26.1	11.2	26.1	4195200	624550	610040	387780	374740	409410
P38328	1	9	9	9	8	8	9	9	9	9	9	9	8	8	9	9	9	9	9	9	8	8	9	9	9	9	9	9	30.7	30.7	30.7	42.474	384	0	35.349	27.3	27.3	30.7	30.7	30.7	30.7	30.7	30.7	17261000	1762900	2099800	2039100	2095000	2340900
P38333	1	4	4	4	3	2	3	2	3	4	3	4	3	2	3	2	3	4	3	4	3	2	3	2	3	4	3	4	12.4	12.4	12.4	55.136	483	0	6.6079	9.5	6.2	9.5	7.5	9.5	12.4	9.5	12.4	885020	88761	47567	111170	105250	98884
P38334	1	1	1	1	1	1	1	1	1	1	1	1	1	1	1	1	1	1	1	1	1	1	1	1	1	1	1	1	6.9	6.9	6.9	19.7	175	0.00060976	3.2397	6.9	6.9	6.9	6.9	6.9	6.9	6.9	6.9	378440	41775	42952	57244	47625	46613
P38340	1	1	1	1	1	1	1	1	1	1	1	1	1	1	1	1	1	1	1	1	1	1	1	1	1	1	1	1	8.6	8.6	8.6	26.067	232	0	6.1343	8.6	8.6	8.6	8.6	8.6	8.6	8.6	8.6	563720	90112	10131	94316	69214	75953
P38342	1	2	2	2	1	1	2	2	1	2	2	1	1	1	2	2	1	2	2	1	1	1	2	2	1	2	2	1	9.4	9.4	9.4	35.972	320	0	4.5518	3.4	3.4	9.4	9.4	3.4	9.4	9.4	3.4	915190	76462	89069	142640	177920	79339
P38345	1	4	4	4	4	4	3	4	4	4	4	4	4	4	3	4	4	4	4	4	4	4	3	4	4	4	4	4	29.7	29.7	29.7	15.504	138	0	8.4947	29.7	29.7	23.2	29.7	29.7	29.7	29.7	29.7	2884900	320560	514620	315760	242160	277390
P38351	1	2	2	2	2	2	2	2	2	2	2	2	2	2	2	2	2	2	2	2	2	2	2	2	2	2	2	2	8.8	8.8	8.8	51.8	445	0	3.8011	8.8	8.8	8.8	8.8	8.8	8.8	8.8	8.8	1444600	253560	143220	138770	213730	207220
P38353	1	8	8	8	7	6	6	5	6	6	6	5	7	6	6	5	6	6	6	5	7	6	6	5	6	6	6	5	22.9	22.9	22.9	53.311	490	0	23.34	21	19.2	14.9	16.7	14.9	14.9	14.3	16.9	9505500	1217000	1375500	1002500	1349200	1182100
P38355	1	1	1	1	1	1	1	1	1	1	1	1	1	1	1	1	1	1	1	1	1	1	1	1	1	1	1	1	6.1	6.1	6.1	47.506	427	0.00060864	3.2335	6.1	6.1	6.1	6.1	6.1	6.1	6.1	6.1	951030	126420	167180	90302	145450	66026
P38359	2	9	9	9	9	9	9	9	8	9	9	8	9	9	9	9	8	9	9	8	9	9	9	9	8	9	9	8	14.6	14.6	14.6	95.95	859	0	15.715	14.6	14.6	14.6	14.6	12.7	14.6	14.6	13.2	7132700	876280	1014400	936080	874810	718720
P38426	1	11	10	10	11	10	9	10	9	10	9	10	10	9	9	9	9	9	9	9	10	9	9	9	9	9	9	9	15	13.3	13.3	118.83	1054	0	39.519	15	13.8	12.5	13.8	12.5	14.2	12.2	14.2	9198700	1227200	929900	1272900	841450	1416600
P38427	1	33	33	32	31	32	30	29	27	31	27	29	31	32	30	29	27	31	27	29	30	31	30	28	27	30	27	28	38.6	38.6	37	123.02	1098	0	194.12	36.7	37.4	33.9	34.2	32	36.4	30.1	32.6	53766000	5126300	8046700	7003000	6754300	6495400
P38431	1	14	14	14	11	13	12	12	11	12	14	12	11	13	12	12	11	12	14	12	11	13	12	12	11	12	14	12	36.8	36.8	36.8	45.261	405	0	57.269	29.9	34.3	31.6	31.6	29.4	31.6	36.8	31.6	18913000	2490700	1771300	2496000	2165000	2165800
P38439	1	3	3	3	3	1	1	3	2	2	2	3	3	1	1	3	2	2	2	3	3	1	1	3	2	2	2	3	8	8	8	53.919	464	0	3.8815	8	4.3	4.3	8	6.2	6.2	3.7	8	642800	146600	41539	7083.9	152870	40146
P38523	1	7	7	7	5	6	7	6	7	7	6	7	5	6	7	6	7	7	6	7	5	6	7	6	7	7	6	7	27.2	27.2	27.2	26.066	228	0	43.281	24.1	27.2	27.2	24.1	27.2	27.2	26.8	27.2	11696000	1173600	1722700	1592700	774140	1591400
P38555	1	5	5	2	4	5	5	4	5	5	5	5	4	5	5	4	5	5	5	5	2	2	2	2	2	2	2	2	25.1	25.1	10.3	24.469	223	0	50.586	18.4	25.1	25.1	18.4	25.1	25.1	25.1	25.1	7344100	558360	1340300	756400	325670	1355600
P38615	1	3	3	3	2	2	2	2	1	3	2	1	2	2	2	2	1	3	2	1	2	2	2	2	1	3	2	1	9.2	9.2	9.2	43.004	370	0.00060241	3.1261	6.8	6.8	6.8	6.8	4.6	9.2	6.8	2.2	1057300	141050	174290	191380	98182	40190
P38616	1	7	7	7	7	6	7	6	6	7	5	7	7	6	7	6	6	7	5	7	7	6	7	6	6	7	5	7	25.7	25.7	25.7	37.327	354	0	47.046	25.7	25.4	25.7	25.4	25.4	25.7	23.4	25.7	24925000	2741100	4579000	3233900	2954300	3183400
P38623	1	4	4	4	3	3	2	3	4	3	3	2	3	3	2	3	4	3	3	2	3	3	2	3	4	3	3	2	9.5	9.5	9.5	68.061	610	0	12.15	7.4	7.4	5.7	7.4	9.5	7.4	7.4	4.8	2216400	298370	512450	129920	418410	317660
P38624	1	7	7	7	7	6	7	5	7	5	5	6	7	6	7	5	7	5	5	6	7	6	7	5	7	5	5	6	33	33	33	23.547	215	0	16.346	33	25.6	33	20.5	33	20.5	21.9	29.3	8565100	1099900	1441600	1009700	898630	1145700
P38625	1	20	20	20	18	18	17	19	17	18	17	19	18	18	17	19	17	18	17	19	18	18	17	19	17	18	17	19	40.6	40.6	40.6	58.482	525	0	87.977	36.8	36.4	34.5	39	34.9	36.6	35.8	38.1	29673000	3544600	3477500	4401300	3474900	3166800
P38626	1	7	7	7	5	6	6	6	6	7	4	6	5	6	6	6	6	7	4	6	5	6	6	6	6	7	4	6	25.7	25.7	25.7	31.493	284	0	17.705	19.4	22.2	22.2	22.9	22.2	25.7	12.3	22.2	5429800	515130	643550	676320	596270	770220
P38627	1	8	5	5	8	8	6	8	8	5	5	5	5	5	4	5	5	3	3	3	5	5	4	5	5	3	3	3	14.4	10.4	10.4	64.51	578	0.0011148	2.3968	14.4	14.4	10.2	14.4	14.4	8.8	8.5	8.8	1681900	168750	305690	172160	286750	223610
P38628	1	7	7	7	7	7	7	7	7	7	7	7	7	7	7	7	7	7	7	7	7	7	7	7	7	7	7	7	18	18	18	62.066	557	0	22.302	18	18	18	18	18	18	18	18	4349900	522860	488140	620280	456640	543610
P38629	1	1	1	1	1	1	1	1	1	1	1	1	1	1	1	1	1	1	1	1	1	1	1	1	1	1	1	1	3.8	3.8	3.8	38.203	340	0	5.6467	3.8	3.8	3.8	3.8	3.8	3.8	3.8	3.8	571890	82271	64102	104970	10122	64125
P38631	1	24	10	10	22	24	20	22	21	21	18	19	10	10	8	9	10	10	7	8	10	10	8	9	10	10	7	8	16.4	8.7	8.7	214.85	1876	0	19.994	15	16.4	13.1	14.9	14.3	14.3	12.7	12.5	7615500	1107300	1181600	647860	916440	1136500
P38636	1	2	2	2	1	2	1	1	1	1	1	2	1	2	1	1	1	1	1	2	1	2	1	1	1	1	1	2	32.9	32.9	32.9	8.2206	73	0.00061843	3.3748	23.3	32.9	23.3	23.3	23.3	23.3	23.3	32.9	1220900	232160	157230	101140	198180	190380
P38682	1	11	11	11	9	9	8	7	9	10	10	8	9	9	8	7	9	10	10	8	9	9	8	7	9	10	10	8	25.8	25.8	25.8	55.093	493	0	36.817	21.7	23.5	19.7	18.1	17.6	25.8	23.9	19.7	11452000	1587400	1266800	1330300	1261800	1390100
P38687	1	6	6	6	5	5	5	6	5	5	4	5	5	5	5	6	5	5	4	5	5	5	5	6	5	5	4	5	11.4	11.4	11.4	69.005	599	0	40.954	10	10	10	11.4	10	10	7.7	10	9105400	710730	851650	767690	4322600	1007500
P38688	1	5	5	5	4	4	4	4	4	4	5	4	4	4	4	4	4	4	5	4	4	4	4	4	4	4	5	4	8.1	8.1	8.1	73.54	640	0	12.294	7.2	7.2	7.2	7.2	7.2	7.2	8.1	7.2	2270500	281120	231270	219280	233970	253080
P38689	1	7	7	7	4	6	5	6	7	6	5	5	4	6	5	6	7	6	5	5	4	6	5	6	7	6	5	5	23.1	23.1	23.1	35.123	320	0	15.027	14.7	20.6	17.8	20.3	23.1	20.6	17.5	17.5	6503600	844290	740380	650320	907890	966890
P38694	1	5	5	5	4	4	2	4	4	5	3	3	4	4	2	4	4	5	3	3	4	4	2	4	4	5	3	3	12.3	12.3	12.3	71.32	644	0.0006079	3.2024	9.5	10.7	2.8	10.7	9.5	12.3	7.8	9	1693900	232810	185210	92349	273060	234950
P38695	1	5	2	2	5	4	3	5	4	5	3	4	2	1	1	2	1	2	1	1	2	1	1	2	1	2	1	1	7.6	2.7	2.7	66.251	592	0	4.1579	7.6	6.6	5.2	7.6	6.6	7.6	5.2	6.6	1007500	204650	104860	69399	144310	58518
P38697	1	17	9	9	16	15	15	17	16	16	16	16	8	7	7	9	8	8	8	8	8	7	7	9	8	8	8	8	39.6	18	18	56.529	523	0	40.869	37.1	36.7	36.7	39.6	37.1	37.1	37.1	37.1	38317000	4726200	4219000	4123300	5962600	5370700
P38698	1	3	3	3	1	3	1	2	2	1	2	2	1	3	1	2	2	1	2	2	1	3	1	2	2	1	2	2	7.1	7.1	7.1	45.051	397	0.00057803	2.726	3	7.1	3	4.8	4.8	3	4.8	4.8	816480	51194	146380	38939	138200	163660
P38701	1	7	7	7	7	7	7	7	7	7	7	7	7	7	7	7	7	7	7	7	7	7	7	7	7	7	7	7	51.2	51.2	51.2	13.907	121	0	300.23	51.2	51.2	51.2	51.2	51.2	51.2	51.2	51.2	158980000	22183000	13264000	17043000	18756000	23545000
P38703	1	4	4	4	2	3	3	3	3	4	2	3	2	3	3	3	3	4	2	3	2	3	3	3	3	4	2	3	11.7	11.7	11.7	48.454	411	0	6.7753	7.8	10	9.5	9.5	9.5	11.7	7.8	10	2699900	272990	427400	322550	340890	299450
P38707	1	22	22	22	21	21	21	21	21	22	21	22	21	21	21	21	21	22	21	22	21	21	21	21	21	22	21	22	45.3	45.3	45.3	62.206	554	0	245.7	44	44	44	44	45.3	45.3	43.9	45.3	61484000	7938400	6271400	8096600	8103200	8028400
P38708	1	22	22	22	21	20	22	21	22	21	21	22	21	20	22	21	22	21	21	22	21	20	22	21	22	21	21	22	42.2	42.2	42.2	77.385	688	0	162.91	41.1	39.1	42.2	41.1	42.2	41.1	39.7	42.2	37798000	3938500	3521100	3854800	5527000	7787600
P38710	1	1	1	1	1	1	1	1	1	1	1	1	1	1	1	1	1	1	1	1	1	1	1	1	1	1	1	1	3.7	3.7	3.7	32.823	295	0.0047569	1.9076	3.7	3.7	3.7	3.7	3.7	3.7	3.7	3.7	200200	29200	12519	35987	26820	28215
P38711	2	4	4	4	4	4	4	4	4	4	4	4	4	4	4	4	4	4	4	4	4	4	4	4	4	4	4	4	46.3	46.3	46.3	8.8653	82	0	45.329	46.3	46.3	46.3	46.3	46.3	46.3	46.3	46.3	107180000	10257000	16438000	12714000	12636000	14741000
P38715	1	12	12	12	11	12	10	12	12	11	12	11	11	12	10	12	12	11	12	11	11	12	10	12	12	11	12	11	41.3	41.3	41.3	37.118	327	0	89.351	38.8	41.3	36.1	41.3	41.3	38.5	41.3	38.5	31083000	3569400	4340700	3992500	3916800	4187700
P38716	1	6	6	6	6	6	6	6	6	6	6	6	6	6	6	6	6	6	6	6	6	6	6	6	6	6	6	6	22.8	22.8	22.8	42.445	378	0	35.256	22.8	22.8	22.8	22.8	22.8	22.8	22.8	22.8	7317000	849180	951070	789580	795980	1304500
P38720	1	32	32	26	28	31	30	31	28	31	29	31	28	31	30	31	28	31	29	31	22	25	24	25	22	25	23	25	67.1	67.1	55.6	53.543	489	0	323.31	61.6	66.9	63	66.9	61.6	66.9	58.9	64	362720000	45201000	48257000	48857000	40232000	37802000
P38724	1	7	7	7	7	7	7	7	5	7	7	6	7	7	7	7	5	7	7	6	7	7	7	7	5	7	7	6	9.7	9.7	9.7	69.566	620	0	8.7518	9.7	9.7	9.7	9.7	6.6	9.7	9.7	8.7	6819800	805930	1021400	872040	703170	834490
P38731	1	2	2	2	1	1	1	1	2	2	2	2	1	1	1	1	2	2	2	2	1	1	1	1	2	2	2	2	2.9	2.9	2.9	70.898	627	0	6.8008	1.8	1.8	1.8	1.8	2.9	2.9	2.9	2.9	1091200	156670	60496	57614	90515	129620
P38732	1	1	1	1				1	1		1	1				1	1		1	1				1	1		1	1	1.2	1.2	1.2	67.452	585	0.0095863	1.5667				1.2	1.2		1.2	1.2	1003500				391150	337260
P38736	1	3	3	3	3	3	3	3	3	3	3	3	3	3	3	3	3	3	3	3	3	3	3	3	3	3	3	3	24.2	24.2	24.2	25.394	223	0	6.4219	24.2	24.2	24.2	24.2	24.2	24.2	24.2	24.2	903760	129490	124140	112460	114530	87463
P38747	1	1	1	1	1	1	1	1	1	1	1	1	1	1	1	1	1	1	1	1	1	1	1	1	1	1	1	1	6.2	6.2	6.2	36.113	307	0	3.8307	6.2	6.2	6.2	6.2	6.2	6.2	6.2	6.2	377770	54590	39059	56793	36262	55922
P38753	1	1	1	1	1	1	1	1	1	1	1	1	1	1	1	1	1	1	1	1	1	1	1	1	1	1	1	1	3.5	3.5	3.5	51.16	452	0.0011093	2.336	3.5	3.5	3.5	3.5	3.5	3.5	3.5	3.5	483310	51082	64944	95519	75877	76123
P38754	1	6	6	1	6	6	6	6	6	6	6	6	6	6	6	6	6	6	6	6	1	1	1	1	1	1	1	1	36.2	36.2	6.5	15.153	138	0	22.34	36.2	36.2	36.2	36.2	36.2	36.2	36.2	36.2	59054000	7671400	4909200	8718300	7674500	7847900
P38755	1	4	4	3	4	4	4	4	4	4	4	4	4	4	4	4	4	4	4	4	3	3	3	3	3	3	3	3	10.1	10.1	7.8	49.804	437	0	17.2	10.1	10.1	10.1	10.1	10.1	10.1	10.1	10.1	4905200	666470	453780	544110	631780	724160
P38756	1	1	1	1	1	1	1	1	1	1	1	1	1	1	1	1	1	1	1	1	1	1	1	1	1	1	1	1	1.9	1.9	1.9	48.883	429	0.0037534	2.0247	1.9	1.9	1.9	1.9	1.9	1.9	1.9	1.9	325210	41751	49128	29599	36897	37213
P38759	1	1	1	1	1	1	1	1	1	1	1	1	1	1	1	1	1	1	1	1	1	1	1	1	1	1	1	1	3.9	3.9	3.9	31.012	282	0.0011396	2.552	3.9	3.9	3.9	3.9	3.9	3.9	3.9	3.9	497740	63291	26065	60082	63012	73733
P38764	1	16	16	16	16	16	16	16	16	16	16	16	16	16	16	16	16	16	16	16	16	16	16	16	16	16	16	16	16.9	16.9	16.9	109.49	993	0	96.136	16.9	16.9	16.9	16.9	16.9	16.9	16.9	16.9	15619000	1739500	1636800	2217400	2007900	1874600
P38765	1	4	4	4	3	3	3	4	3	3	3	4	3	3	3	4	3	3	3	4	3	3	3	4	3	3	3	4	19	19	19	32.563	294	0	28.458	11.9	11.9	11.9	19	11.9	11.9	11.9	19	3887700	406630	351870	396480	776220	409420
P38771	1	1	1	1	1	1	1	1	1	1	1	1	1	1	1	1	1	1	1	1	1	1	1	1	1	1	1	1	3.5	3.5	3.5	26.406	230	0.0076884	1.6664	3.5	3.5	3.5	3.5	3.5	3.5	3.5	3.5	246390	8054.2	44234	27846	25702	34215
P38774	2	5	5	5	4	4	5	4	3	4	4	5	4	4	5	4	3	4	4	5	4	4	5	4	3	4	4	5	19.1	19.1	19.1	27.1	246	0	13.106	16.3	16.3	19.1	16.3	12.6	16.3	16.3	19.1	4281300	394480	651720	880360	356760	538260
P38777	1	3	3	3	2	3	2	2	2	3	2	3	2	3	2	2	2	3	2	3	2	3	2	2	2	3	2	3	19.3	19.3	19.3	27.339	243	0	26.585	11.5	19.3	11.5	11.5	11.5	19.3	11.5	19.3	3370000	477280	387230	364530	663520	389450
P38778	1	1	1	1	1	1	1	1	1	1	1	1	1	1	1	1	1	1	1	1	1	1	1	1	1	1	1	1	1.8	1.8	1.8	59.768	549	0.0066941	1.6897	1.8	1.8	1.8	1.8	1.8	1.8	1.8	1.8	313320	30507	43542	38035	45498	69549
P38779	1	2	2	2	2	1	1	2	1		1	2	2	1	1	2	1		1	2	2	1	1	2	1		1	2	5.9	5.9	5.9	42.529	376	0	4.0219	5.9	3.2	3.2	5.9	3.2		3.2	5.9	460530	57780	29747	57877	87347	61533
P38780	2	1	1	1	1	1	1	1	1	1	1	1	1	1	1	1	1	1	1	1	1	1	1	1	1	1	1	1	4.2	4.2	4.2	41.061	354	0.0011192	2.4239	4.2	4.2	4.2	4.2	4.2	4.2	4.2	4.2	339510	39295	36772	43454	44191	44215
P38787	1	7	7	7	7	6	7	6	6	7	7	7	7	6	7	6	6	7	7	7	7	6	7	6	6	7	7	7	19.8	19.8	19.8	42.821	379	0	32.944	19.8	17.9	19.8	17.9	16.6	19.8	19.8	19.8	6344300	885800	404400	897110	807030	711630
P38788	1	23	23	23	20	22	21	22	22	21	20	21	20	22	21	22	22	21	20	21	20	22	21	22	22	21	20	21	56.3	56.3	56.3	58.237	538	0	242.84	44.2	53.9	48.9	53.5	51.3	48.9	47.2	48.5	85381000	8956600	9219900	10770000	10019000	11905000
P38789	1	1	1	1	1	1	1	1	1	1	1	1	1	1	1	1	1	1	1	1	1	1	1	1	1	1	1	1	2	2	2	51.763	453	0.0081633	1.6357	2	2	2	2	2	2	2	2	357520	47285	47457	40842	41165	41517
P38791	1	14	14	14	13	11	11	12	11	12	13	12	13	11	11	12	11	12	13	12	13	11	11	12	11	12	13	12	40.1	40.1	40.1	42.892	387	0	39.156	37.7	31.8	31.8	34.4	33.1	34.4	37.5	34.4	26493000	3857900	2504600	3124900	3226100	4044300
P38792	1	5	5	5	2	4	3	2	2	4	4	4	2	4	3	2	2	4	4	4	2	4	3	2	2	4	4	4	20.9	20.9	20.9	39.427	359	0	6.7768	9.7	18.4	13.9	7.8	9.7	18.4	14.5	18.4	1062700	105520	309770	109200	60391	126530
P38795	1	8	8	8	6	5	5	7	7	6	5	6	6	5	5	7	7	6	5	6	6	5	5	7	7	6	5	6	18.8	18.8	18.8	80.685	714	0	45.349	11.3	10.4	9.8	17.4	17.4	11.3	9.4	11.3	5124600	580500	389380	665470	662410	727090
P38801	1	1	1	1	1	1	1	1	1	1	1	1	1	1	1	1	1	1	1	1	1	1	1	1	1	1	1	1	7.1	7.1	7.1	21.045	184	0.002168	2.1373	7.1	7.1	7.1	7.1	7.1	7.1	7.1	7.1	197800	30306	13958	27320	21670	23529
P38804	1	3	3	3	3	3	3	3	3	3	3	3	3	3	3	3	3	3	3	3	3	3	3	3	3	3	3	3	28.8	28.8	28.8	12.009	111	0	8.5932	28.8	28.8	28.8	28.8	28.8	28.8	28.8	28.8	6240200	683850	1029900	735690	611450	721220
P38809	1	1	1	1	1	1	1	1	1	1	1	1	1	1	1	1	1	1	1	1	1	1	1	1	1	1	1	1	4.4	4.4	4.4	40.662	366	0.0011331	2.5027	4.4	4.4	4.4	4.4	4.4	4.4	4.4	4.4	503050	62951	123170	66295	17621	24212
P38810	1	7	7	7	5	6	5	5	5	6	5	4	5	6	5	5	5	6	5	4	5	6	5	5	5	6	5	4	10.4	10.4	10.4	103.95	929	0	13.376	6.2	9.8	6.5	8.9	6.5	9.8	6.5	7.5	4395600	904600	377500	463440	603700	521710
P38811	1	3	3	3	3	3	2	2	3	3	3	1	3	3	2	2	3	3	3	1	3	3	2	2	3	3	3	1	1	1	1	433.17	3744	0	5.0888	1	1	0.8	0.8	1	1	1	0.4	1363400	251620	189280	124540	79890	232750
P38817	1	4	4	4	3	4	3	3	3	4	3	3	3	4	3	3	3	4	3	3	3	4	3	3	3	4	3	3	8	8	8	64.346	585	0	21.411	6.5	8	6.5	6.5	6.5	8	6.5	6.5	3815700	349840	527690	411060	381140	557080
P38820	1	2	2	2	2	2	2	2	2	2	2	2	2	2	2	2	2	2	2	2	2	2	2	2	2	2	2	2	4.8	4.8	4.8	49.361	440	0	5.9705	4.8	4.8	4.8	4.8	4.8	4.8	4.8	4.8	934070	121350	135910	101550	114250	103640
P38821	1	3	3	3	3	2	2	1	3	3	1	2	3	2	2	1	3	3	1	2	3	2	2	1	3	3	1	2	8.6	8.6	8.6	54.173	490	0	6.1339	8.6	6.1	6.5	4.1	8.6	8.6	4.1	6.1	1565600	123090	268300	122960	134480	353270
P38822	1	5	5	5	3	4	4	5	4	4	3	4	3	4	4	5	4	4	3	4	3	4	4	5	4	4	3	4	11.1	11.1	11.1	71.17	633	0	9.4576	7.4	9.5	9.5	11.1	9.5	9.5	7.4	9.5	1771200	132350	281560	215830	243370	253330
P38829	1	3	3	3	2	2	2	2	2	3	2	2	2	2	2	2	2	3	2	2	2	2	2	2	2	3	2	2	16.5	16.5	16.5	25.675	231	0.001108	2.334	11.3	11.7	11.3	11.3	11.3	16.5	11.3	11.3	634500	84043	124630	67170	49263	66452
P38837	1	3	3	3	2	2	2	2	2	2	2	3	2	2	2	2	2	2	2	3	2	2	2	2	2	2	2	3	7.6	7.6	7.6	32.214	291	0.00057604	2.6782	5.5	5.5	5.5	5.5	5.5	5.5	5.5	7.6	808200	81860	104430	89731	95496	136140
P38841	1	3	3	3	2	3	3	3	3	3	3	2	2	3	3	3	3	3	3	2	2	3	3	3	3	3	3	2	39.5	39.5	39.5	12.752	114	0	8.2348	24.6	39.5	39.5	39.5	39.5	39.5	39.5	24.6	2502200	247940	359800	376630	156560	250860
P38845	1	11	11	11	9	11	9	10	9	10	9	10	9	11	9	10	9	10	9	10	9	11	9	10	9	10	9	10	34.4	34.4	34.4	51.115	465	0	30.416	23.9	34.4	22.8	31.2	29	31.2	22.8	31.2	14508000	1596200	2184600	1605100	1794400	1713600
P38853	1	6	6	6	6	4	4	5	5	6	5	5	6	4	4	5	5	6	5	5	6	4	4	5	5	6	5	5	6.4	6.4	6.4	131.09	1164	0	7.1698	6.4	4.5	4.1	5.8	5.4	6.4	5.1	5.4	8073500	956110	382020	940690	602920	709430
P38858	1	8	8	8	8	7	6	8	8	8	8	8	8	7	6	8	8	8	8	8	8	7	6	8	8	8	8	8	32.1	32.1	32.1	27.784	249	0	21.975	32.1	28.9	25.7	32.1	32.1	32.1	32.1	32.1	8303400	934510	1233800	823740	782700	1088000
P38861	1	1	1	1	1	1	1		1		1		1	1	1		1		1		1	1	1		1		1		2.3	2.3	2.3	59.095	518	0.00062854	3.5783	2.3	2.3	2.3		2.3		2.3		166050	23566	51587	32080		40450
P38866	1	4	4	4	1	2	1	2	3	1	1	2	1	2	1	2	3	1	1	2	1	2	1	2	3	1	1	2	10.6	10.6	10.6	49.098	432	0	3.8158	3.5	5.8	3.5	5.6	8.6	3.5	3.5	5.8	737040	30999	140750	65949	71015	137980
P38869	1	1	1	1	1	1	1	1	1	1	1	1	1	1	1	1	1	1	1	1	1	1	1	1	1	1	1	1	5.3	5.3	5.3	26.283	228	0.00062775	3.5737	5.3	5.3	5.3	5.3	5.3	5.3	5.3	5.3	1067300	115260	131480	102630	167730	191380
P38879	1	6	6	6	6	6	6	6	6	6	6	6	6	6	6	6	6	6	6	6	6	6	6	6	6	6	6	6	45.4	45.4	45.4	18.709	174	0	57.521	45.4	45.4	45.4	45.4	45.4	45.4	45.4	45.4	62965000	7172000	9199800	8097900	4977600	7304700
P38884	1	1	1	1					1		1	1					1		1	1					1		1	1	2.5	2.5	2.5	36.501	321	0.0061951	1.7268					2.5		2.5	2.5	90607					17522
P38885	1	3	3	3	2	3	3	3	3	2	2	3	2	3	3	3	3	2	2	3	2	3	3	3	3	2	2	3	14.8	14.8	14.8	34.113	310	0	9.7548	12.3	14.8	14.8	14.8	14.8	12.3	7.1	14.8	2067800	163310	388640	188760	259650	295250
P38886	1	3	3	3	3	3	2	3	3	3	3	3	3	3	2	3	3	3	3	3	3	3	2	3	3	3	3	3	19.8	19.8	19.8	29.747	268	0	65.882	19.8	19.8	11.9	19.8	19.8	19.8	19.8	19.8	5175600	543950	791410	531180	642120	651780
P38891	1	10	10	8	10	10	10	10	10	10	10	10	10	10	10	10	10	10	10	10	8	8	8	8	8	8	8	8	36.4	36.4	29.8	43.596	393	0	60.647	36.4	36.4	36.4	36.4	36.4	36.4	36.4	36.4	21997000	2505700	3227000	2489300	2696400	2589900
P38902	1	2	2	2	2	2	2	2	2	2	2	2	2	2	2	2	2	2	2	2	2	2	2	2	2	2	2	2	14.2	14.2	14.2	13.615	120	0.00060753	3.192	14.2	14.2	14.2	14.2	14.2	14.2	14.2	14.2	2008600	257230	242420	268470	230870	266300
P38903	1	2	2	2	2	1	2	2	1	2	1	1	2	1	2	2	1	2	1	1	2	1	2	2	1	2	1	1	2.5	2.5	2.5	85.334	757	0.0057113	1.7799	2.5	0.9	2.5	2.5	0.9	2.5	0.9	0.9	638150	23025	58790	76807	213620	57106
P38910	1	6	6	6	5	5	4	5	4	5	5	4	5	5	4	5	4	5	5	4	5	5	4	5	4	5	5	4	67.9	67.9	67.9	11.372	106	0	90.446	61.3	61.3	51.9	61.3	51.9	61.3	58.5	51.9	31914000	3434300	4554100	2992600	3881100	3747900
P38911	1	4	4	3	4	4	4	4	4	4	4	4	4	4	4	4	4	4	4	4	3	3	3	3	3	3	3	3	13.9	13.9	9.7	46.553	411	0	12.527	13.9	13.9	13.9	13.9	13.9	13.9	13.9	13.9	8667200	1031400	1210900	1006000	1057500	1286000
P38912	1	6	6	6	6	6	6	6	6	6	6	6	6	6	6	6	6	6	6	6	6	6	6	6	6	6	6	6	33.3	33.3	33.3	17.435	153	0	60.68	33.3	33.3	33.3	33.3	33.3	33.3	33.3	33.3	17656000	2142300	2488700	2236600	1936000	2307500
P38915	1	2	2	2	2	2	2	2	2	2	2	2	2	2	2	2	2	2	2	2	2	2	2	2	2	2	2	2	5.3	5.3	5.3	66.189	602	0	6.4299	5.3	5.3	5.3	5.3	5.3	5.3	5.3	5.3	930300	107230	118050	121260	91215	128430
P38929	1	9	9	9	7	7	8	6	7	6	9	8	7	7	8	6	7	6	9	8	7	7	8	6	7	6	9	8	9.5	9.5	9.5	130.86	1173	0	28.945	7.7	7.8	8.5	7	7.7	7	9.5	8.5	3899100	396480	334010	507040	381160	429720
P38930	1	4	4	4	2	4	4	4	2	3	3	4	2	4	4	4	2	3	3	4	2	4	4	4	2	3	3	4	18.2	18.2	18.2	29.842	258	0	9.1652	9.7	18.2	18.2	18.2	9.7	13.2	13.2	18.2	3182100	106010	623370	552730	500550	143690
P38934	1	19	19	19	17	16	17	18	17	15	18	19	17	16	17	18	17	15	18	19	17	16	17	18	17	15	18	19	37.7	37.7	37.7	54.639	470	0	274.94	34.7	32.8	34.7	36.2	34.7	32.8	35.7	37.7	35261000	4378900	3397800	5075900	4242100	4403300
P38962	1	2	2	2	2	2	2	2	2	2	2	2	2	2	2	2	2	2	2	2	2	2	2	2	2	2	2	2	10.1	10.1	10.1	23.148	199	0	4.4742	10.1	10.1	10.1	10.1	10.1	10.1	10.1	10.1	1566100	182890	184070	154560	244330	175360
P38968	1	23	23	23	21	20	22	21	22	22	21	21	21	20	22	21	22	22	21	21	21	20	22	21	22	22	21	21	26.1	26.1	26.1	138.72	1273	0	168.12	23.8	22.2	24.9	23.3	25	25	23.3	23.8	31587000	3313400	3647000	4260300	3886200	4323400
P38970	1	2	2	2	1	2	1	1	2	2	1	1	1	2	1	1	2	2	1	1	1	2	1	1	2	2	1	1	3	3	3	95.454	855	0.0057471	1.8069	1.2	3	1.9	1.2	3	3	1.9	1.2	497020	49674	82845	32301	38218	102180
P38972	1	45	45	45	42	41	39	41	42	42	36	41	42	41	39	41	42	42	36	41	42	41	39	41	42	42	36	41	45.6	45.6	45.6	148.9	1358	0	229.89	39.7	39.5	39	43.4	39	41.1	38.6	39.2	57736000	8117300	6700800	7415200	7374000	8002700
P38985	1	2	2	2		2	2	1		2	1	2		2	2	1		2	1	2		2	2	1		2	1	2	12.3	12.3	12.3	16.43	146	0.0011186	2.4222		12.3	12.3	7.5		12.3	7.5	12.3	618530		130900	107840	106140
P38986	1	4	4	4	3	1	4	2	2	3	4	4	3	1	4	2	2	3	4	4	3	1	4	2	2	3	4	4	12.9	12.9	12.9	41.395	381	0	23.45	10	3.9	12.9	6.3	6.3	10	12.9	12.9	2283100	225660	98212	516800	156320	132390
P38988	1	6	6	6	6	6	6	6	6	6	6	6	6	6	6	6	6	6	6	6	6	6	6	6	6	6	6	6	19.3	19.3	19.3	33.215	300	0	15.354	19.3	19.3	19.3	19.3	19.3	19.3	19.3	19.3	8238200	1024900	1007100	1039800	898380	1109100
P38993	1	9	9	9	8	8	8	9	9	9	8	9	8	8	8	9	9	9	8	9	8	8	8	9	9	9	8	9	21.7	21.7	21.7	72.359	636	0	148.04	21.2	20.6	21.2	21.7	21.7	21.7	21.2	21.7	59898000	7741700	6954300	5838700	8552700	8642500
P38996	1	5	5	5	4	4	3	4	5	4	4	3	4	4	3	4	5	4	4	3	4	4	3	4	5	4	4	3	8.5	8.5	8.5	90.438	802	0	10.008	6.6	6.6	4	5.9	8.5	6.6	6.6	4	1593400	160640	280900	110970	208710	291650
P38998	1	7	7	7	4	5	5	6	5	5	4	5	4	5	5	6	5	5	4	5	4	5	5	6	5	5	4	5	29	29	29	41.464	373	0	29.657	19	23.6	22	26.5	23.6	23.6	17.4	22	3375700	282920	438000	271930	534720	404050
P38999	1	6	6	6	4	5	5	6	4	4	5	4	4	5	5	6	4	4	5	4	4	5	5	6	4	4	5	4	14.8	14.8	14.8	48.917	446	0	6.2701	11	13.2	13.2	14.8	11	11	13.2	11	2654300	262260	294580	395070	351310	296280
P39003	13	14	14	1	14	14	13	14	14	14	11	14	14	14	13	14	14	14	11	14	1	1	1	1	1	1	1	1	30.9	30.9	3.2	62.704	570	0	190	30.9	30.9	29.5	30.9	30.9	30.9	27.9	30.9	228790000	29006000	33206000	28018000	19970000	25999000
P39004	1	14	1	1	14	14	13	14	14	14	11	14	1	1	1	1	1	1	1	1	1	1	1	1	1	1	1	1	30.9	3.2	3.2	62.734	570	0.0021633	2.1263	30.9	30.9	29.5	30.9	30.9	30.9	27.9	30.9	15150000	1137300	2079600	1651600	977020	996960
P39006	1	1	1	1	1	1	1	1	1	1	1	1	1	1	1	1	1	1	1	1	1	1	1	1	1	1	1	1	2.6	2.6	2.6	56.594	500	0.00060643	3.1886	2.6	2.6	2.6	2.6	2.6	2.6	2.6	2.6	430480	52027	27561	60745	51119	50314
P39007	1	10	10	10	10	10	9	9	9	10	10	9	10	10	9	9	9	10	10	9	10	10	9	9	9	10	10	9	14.2	14.2	14.2	81.528	718	0	22.662	14.2	14.2	13.2	12.7	12.7	14.2	14.2	13.4	8753100	967420	1117400	1252500	916530	1126000
P39010	1	8	8	8	8	8	8	8	8	8	8	8	8	8	8	8	8	8	8	8	8	8	8	8	8	8	8	8	13.4	13.4	13.4	85.839	764	0	18.718	13.4	13.4	13.4	13.4	13.4	13.4	13.4	13.4	6638100	708870	644560	843170	897080	849620
P39013	1	5	5	5	5	5	4	5	5	5	4	4	5	5	4	5	5	5	4	4	5	5	4	5	5	5	4	4	23.8	23.8	23.8	40.297	349	0	10.245	23.8	23.8	21.5	23.8	23.8	23.8	17.2	21.5	2835500	398180	394910	280620	288910	426500
P39015	1	19	19	19	18	18	19	18	17	18	18	18	18	18	19	18	17	18	18	18	18	18	19	18	17	18	18	18	55.3	55.3	55.3	29.995	273	0	219.88	47.3	47.3	55.3	47.3	47.3	47.3	47.3	47.3	198890000	23875000	23861000	22045000	28148000	31925000
P39076	1	7	7	7	7	7	6	7	6	6	7	6	7	7	6	7	6	6	7	6	7	7	6	7	6	6	7	6	16.3	16.3	16.3	57.203	527	0	76.491	16.3	16.3	14	16.3	14	14	16.3	14	8254500	981850	978220	949540	1105100	1034000
P39077	1	14	14	14	10	10	12	10	12	12	12	11	10	10	12	10	12	12	12	11	10	10	12	10	12	12	12	11	30	30	30	58.814	534	0	54.577	18.7	20.6	25.1	19.9	24.9	22.7	24.7	21	12409000	1543300	1147000	1608700	1217800	1296500
P39078	1	9	9	9	8	8	7	8	8	7	9	8	8	8	7	8	8	7	9	8	8	8	7	8	8	7	9	8	24.8	24.8	24.8	57.603	528	0	29.724	23.3	23.3	22	23.3	23.3	22	24.8	23.5	10867000	969400	1394400	905630	1676900	1205200
P39079	1	15	15	15	11	10	11	11	12	11	13	10	11	10	11	11	12	11	13	10	11	10	11	11	12	11	13	10	30.2	30.2	30.2	59.923	546	0	35.86	23.6	18.9	21.1	20.5	22.7	21.6	27.1	18.9	6263500	660590	559570	953200	593990	752660
P39101	1	12	12	12	9	9	10	10	12	10	10	9	9	9	10	10	12	10	10	9	9	9	10	10	12	10	10	9	32.5	32.5	32.5	44.854	391	0	45.714	25.1	23.5	26.1	26.1	32.5	27.6	28.6	25.8	9270600	1290000	670210	1444700	1198200	1520600
P39103	1	2	2	2	2	2	1	2	2	2	1	1	2	2	1	2	2	2	1	1	2	2	1	2	2	2	1	1	40	40	40	7.9589	70	0	13.958	40	40	25.7	40	40	40	25.7	25.7	1515500	238020	161790	121520	173700	246000
P39104	1	3	3	3		2	1	2	3	2	1	1		2	1	2	3	2	1	1		2	1	2	3	2	1	1	3	3	3	119.92	1066	0.00060716	3.1912		1.7	0.9	1.7	3	1.7	0.8	0.8	362410		66492	37486	62325	83102
P39105	1	5	5	5	4	4	4	4	5	5	5	5	4	4	4	4	5	5	5	5	4	4	4	4	5	5	5	5	7.1	7.1	7.1	71.667	664	0	5.4549	5.4	5.4	5.4	5.4	7.1	7.1	7.1	7.1	3876200	471950	191390	442160	271960	492340
P39107	1	6	6	5	3	4	4	5	4	4	4	4	3	4	4	5	4	4	4	4	2	3	3	4	3	3	3	3	13.7	13.7	12.2	45.954	395	0	12.031	5.6	8.4	8.4	11.1	8.4	8.4	8.4	8.1	2729700	227590	329350	321590	404650	397670
P39109	1	13	13	13	11	12	11	12	12	11	12	12	11	12	11	12	12	11	12	12	11	12	11	12	12	11	12	12	9.8	9.8	9.8	171.12	1515	0	22.997	8.8	9.2	8.6	9.2	9.4	8.8	9.4	9.4	6967500	719300	734130	939770	919150	1015100
P39111	1	5	5	5	5	5	4	5	5	5	4	5	5	5	4	5	5	5	4	5	5	5	4	5	5	5	4	5	47.5	47.5	47.5	13.461	118	0	21.074	47.5	47.5	39.8	47.5	47.5	47.5	39.8	47.5	10251000	1205900	1320900	951050	1484400	1568000
P39112	1	1	1	1	1	1	1	1	1	1	1	1	1	1	1	1	1	1	1	1	1	1	1	1	1	1	1	1	1.1	1.1	1.1	110.82	969	0.0052715	1.8801	1.1	1.1	1.1	1.1	1.1	1.1	1.1	1.1	1257300	134350	177950	96406	228890	228810
P39516	2	8	8	8	8	8	8	8	8	8	7	8	8	8	8	8	8	8	7	8	8	8	8	8	8	8	7	8	65.9	65.9	65.9	14.65	138	0	108.63	65.9	65.9	65.9	65.9	65.9	65.9	52.9	65.9	143400000	18684000	12256000	20037000	16849000	18853000
P39517	1	9	9	9	8	8	9	8	9	8	9	9	8	8	9	8	9	8	9	9	8	8	9	8	9	8	9	9	21.3	21.3	21.3	57.543	506	0	28.397	17.8	17.8	21.3	17.8	21.3	17.8	21.3	21.3	11605000	1167900	1337400	1626700	1196100	1787600
P39522	1	7	7	7	6	6	6	6	6	6	6	6	6	6	6	6	6	6	6	6	6	6	6	6	6	6	6	6	13.5	13.5	13.5	62.86	585	0	27.276	10.9	10.9	12	10.9	10.9	12	12	10.8	4630000	525340	425180	657350	384110	544860
P39526	1	1	1	1			1	1	1	1	1	1			1	1	1	1	1	1			1	1	1	1	1	1	0.5	0.5	0.5	229.9	2014	0.0047544	1.9076			0.5	0.5	0.5	0.5	0.5	0.5	233020			39217	35417	34560
P39547	1	1	1	1	1	1	1	1	1	1	1	1	1	1	1	1	1	1	1	1	1	1	1	1	1	1	1	1	9.4	9.4	9.4	27.116	235	0	4.8443	9.4	9.4	9.4	9.4	9.4	9.4	9.4	9.4	367350	34249	66814	32833	42457	45521
P39676	1	8	8	8	7	7	6	7	8	8	6	8	7	7	6	7	8	8	6	8	7	7	6	7	8	8	6	8	30.6	30.6	30.6	44.646	399	0	22.972	27.6	27.6	21.1	28.1	30.6	30.6	21.1	30.6	5625400	562420	759610	465990	1096500	811760
P39683	1	16	16	16	12	14	14	14	14	15	14	14	12	14	14	14	14	15	14	14	12	14	14	14	14	15	14	14	37.3	37.3	37.3	49.018	429	0	66.471	30.5	34.7	31.7	33.3	35.2	37.3	35.7	31.7	16549000	1562700	2252600	1902600	1859100	2385000
P39685	1	2	2	2	2	2	1	2	1	1	2	2	2	2	1	2	1	1	2	2	2	2	1	2	1	1	2	2	1.6	1.6	1.6	151.65	1337	0.00060132	3.1162	1.6	1.6	0.8	1.6	0.7	0.8	1.6	1.6	614830	79663	89715	47490	86907	62582
P39692	1	27	27	27	26	26	24	26	24	26	21	26	26	26	24	26	24	26	21	26	26	26	24	26	24	26	21	26	35.2	35.2	35.2	114.83	1035	0	76.202	34.5	34.5	31.8	34.5	32.9	34.5	28.1	34.3	27275000	3284900	3581400	3260900	3526600	3750600
P39704	1	4	4	3	4	4	4	4	4	4	3	4	4	4	4	4	4	4	3	4	3	3	3	3	3	3	3	3	24.2	24.2	20.5	24.063	215	0	28.408	24.2	24.2	24.2	24.2	24.2	24.2	20.5	24.2	6954500	744990	949780	809960	854120	1025300
P39705	1	2	2	2	2	2	2	2	2	2	2	2	2	2	2	2	2	2	2	2	2	2	2	2	2	2	2	2	4.1	4.1	4.1	59.039	539	0	3.7658	4.1	4.1	4.1	4.1	4.1	4.1	4.1	4.1	1019900	113510	144920	124050	139830	109160
P39714	1	10	10	10	7	8	10	10	9	10	10	9	7	8	10	10	9	10	10	9	7	8	10	10	9	10	10	9	34	34	34	41.582	382	0	26.502	22.8	25.4	34	34	28.5	34	34	28.5	14446000	1701600	992600	2611200	1908200	1521700
P39719	1	2	2	2	2	2	2	2	2	2	2	2	2	2	2	2	2	2	2	2	2	2	2	2	2	2	2	2	2.8	2.8	2.8	87.468	783	0	6.7906	2.8	2.8	2.8	2.8	2.8	2.8	2.8	2.8	1274900	147390	103950	202630	107680	151320
P39721	1	4	4	4		1	2	1		1	2	3		1	2	1		1	2	3		1	2	1		1	2	3	20.7	20.7	20.7	27.089	246	0	4.9362		3.7	8.9	3.7		3.7	7.7	15.4	464920		90321	34460	10809
P39726	1	4	4	4	3	3	4	3	4	4	4	4	3	3	4	3	4	4	4	4	3	3	4	3	4	4	4	4	28.8	28.8	28.8	18.793	170	0	31.26	25.3	25.3	28.8	25.3	28.8	28.8	28.8	28.8	10841000	1083600	1053500	1512300	997660	1902000
P39727	1	4	4	4	3	3	4	3	3	3	4	3	3	3	4	3	3	3	4	3	3	3	4	3	3	3	4	3	10.6	10.6	10.6	46.235	415	0	55.106	8	8.2	10.6	8	8	8	10.6	8	3436800	435260	411100	428790	426030	391590
P39729	1	1	1	1	1	1	1	1	1	1	1	1	1	1	1	1	1	1	1	1	1	1	1	1	1	1	1	1	3.8	3.8	3.8	40.701	369	0.0011204	2.4306	3.8	3.8	3.8	3.8	3.8	3.8	3.8	3.8	435950	53915	63545	49410	45573	78817
P39730	1	27	27	27	23	23	20	24	23	24	22	25	23	23	20	24	23	24	22	25	23	23	20	24	23	24	22	25	26.9	26.9	26.9	112.27	1002	0	66.886	23	24.3	20.1	24.3	21.6	23.8	22.7	24.1	25148000	3022100	2990300	3203600	3013000	3331300
P39742	1	2	2	2	2	2	2	2	2	2	1	2	2	2	2	2	2	2	1	2	2	2	2	2	2	2	1	2	7.8	7.8	7.8	21.607	193	0.0026867	2.0479	7.8	7.8	7.8	7.8	7.8	7.8	3.6	7.8	788800	141900	57841	163350	81486	142760
P39743	1	9	9	9	5	5	8	6	7	6	8	8	5	5	8	6	7	6	8	8	5	5	8	6	7	6	8	8	26.8	26.8	26.8	52.774	482	0	25.548	17.6	17.4	24.3	19.5	22.8	19.5	24.3	23.4	10091000	1008200	917580	1534800	1209100	1392700
P39744	1	5	5	5	2	2	3	3	3	5	3	2	2	2	3	3	3	5	3	2	2	2	3	3	3	5	3	2	6.9	6.9	6.9	81.6	710	0.00058445	2.8567	3	3	4.2	4.2	4.2	6.9	4.4	2.8	1128900	108320	109950	134250	147400	134370
P39925	2	3	3	3		2	3		1	1	1	1		2	3		1	1	1	1		2	3		1	1	1	1	4.2	4.2	4.2	84.543	761	0.00062035	3.4084		3	4.2		1.6	1.4	1.4	1.6	201090		74466	30970		56371
P39926	1	6	6	4	5	6	5	6	5	6	6	6	5	6	5	6	5	6	6	6	4	4	4	4	4	4	4	4	21.4	21.4	16.3	33.733	295	0	26.97	19.3	21.4	19.3	21.4	19.3	21.4	21.4	21.4	12307000	1581700	1383400	1554000	1415700	1015200
P39929	1	4	4	4	4	4	4	4	4	4	4	4	4	4	4	4	4	4	4	4	4	4	4	4	4	4	4	4	20	20	20	26.987	240	0	79.601	20	20	20	20	20	20	20	20	6128700	615630	779040	798560	682460	791050
P39931	1	3	3	3	3	2	3	2	3	3	3	3	3	2	3	2	3	3	3	3	3	2	3	2	3	3	3	3	12.4	12.4	12.4	27.289	234	0	7.0777	12.4	7.3	12.4	9	12.4	12.4	12.4	12.4	2785500	368690	219290	486180	247220	349840
P39935	1	18	18	18	16	15	16	15	16	17	17	16	16	15	16	15	16	17	17	16	16	15	16	15	16	17	17	16	22.9	22.9	22.9	107.1	952	0	130.12	19.4	18.3	19.3	17.9	20.7	21.7	21.7	20.7	17546000	2062800	1680400	2322900	1846300	2319100
P39936	1	4	4	4	3	3	3	4	3	3	3	3	3	3	3	4	3	3	3	3	3	3	3	4	3	3	3	3	4.5	4.5	4.5	103.9	914	0	7.4505	3.3	3.3	3.3	4.5	3.3	3.3	3.3	3.3	1075900	136390	120450	145960	128950	142930
P39938	2	5	5	5	5	5	5	5	5	5	5	5	5	5	5	5	5	5	5	5	5	5	5	5	5	5	5	5	38.7	38.7	38.7	13.505	119	0	53.733	38.7	38.7	38.7	38.7	38.7	38.7	38.7	38.7	77759000	10912000	9369700	9019800	8246000	9212400
P39940	1	22	22	22	22	22	21	20	22	22	20	22	22	22	21	20	22	22	20	22	22	22	21	20	22	22	20	22	35	35	35	91.815	809	0	102.63	35	35	33.5	32.1	35	35	31.9	35	22526000	2609900	2897800	2810400	2285600	3116300
P39954	1	23	23	23	21	22	23	23	21	22	21	22	21	22	23	23	21	22	21	22	21	22	23	23	21	22	21	22	43.7	43.7	43.7	49.125	449	0	169.78	42.1	43.7	43.7	43.7	42.1	42.1	43	43.7	202990000	27187000	17945000	28603000	29069000	24231000
P39958	1	12	12	12	11	11	12	10	11	11	10	10	11	11	12	10	11	11	10	10	11	11	12	10	11	11	10	10	34.8	34.8	34.8	51.206	451	0	25.232	32.8	32.8	34.8	32.4	32.8	32.8	27.9	32.8	13349000	1792700	1651900	1601000	1744500	1876500
P39960	1	6	6	6	5	5	5	5	6	5	4	5	5	5	5	5	6	5	4	5	5	5	5	5	6	5	4	5	4.3	4.3	4.3	245.43	2167	0	7.9211	3.9	3.9	3.9	3.9	4.3	3.9	3	3.9	4889800	690200	710750	444890	624760	734080
P39966	1	9	9	8	9	9	9	7	8	9	9	8	9	9	9	7	8	9	9	8	8	8	8	6	7	8	8	7	22.6	22.6	20.9	50.388	464	0	18.94	22.6	22.6	22.6	17.9	20.9	22.6	22.6	20.9	6902300	952130	789940	925840	572190	732450
P39968	1	9	9	9	8	7	8	8	9	7	7	7	8	7	8	8	9	7	7	7	8	7	8	8	9	7	7	7	20.8	20.8	20.8	63.207	578	0	29.081	18.5	15.6	18.5	18.2	20.8	15.6	15.2	15.4	9871400	1162700	767440	1295200	1008000	1326900
P39976	1	11	11	11	11	10	11	11	11	11	10	11	11	10	11	11	11	11	10	11	11	10	11	11	11	11	10	11	36.1	36.1	36.1	55.224	496	0	49.674	36.1	32.1	36.1	36.1	36.1	36.1	30.4	36.1	14549000	1865600	1894500	1832900	1857700	1316700
P39984	1	3	3	3	3	3	3	3	2	3	3	3	3	3	3	3	2	3	3	3	3	3	3	3	2	3	3	3	7.7	7.7	7.7	45.06	401	0	6.7984	7.7	7.7	7.7	7.7	5.7	7.7	7.7	7.7	1131700	115900	71055	180660	159190	134980
P39985	1	2	2	2	2	2	2	2	2	2	2	2	2	2	2	2	2	2	2	2	2	2	2	2	2	2	2	2	2.4	2.4	2.4	115.89	1022	0.00060938	3.2396	2.4	2.4	2.4	2.4	2.4	2.4	2.4	2.4	661900	135240	39546	106160	59782	91282
P39986	1	20	20	20	15	19	17	19	17	19	17	18	15	19	17	19	17	19	17	18	15	19	17	19	17	19	17	18	20.9	20.9	20.9	135.27	1215	0	79.149	15.6	20.2	17.1	20.2	18.2	20.2	17.9	19.6	17181000	1812800	2393700	1905800	1874400	2482100
P39990	1	4	4	4	4	4	4	4	4	4	4	4	4	4	4	4	4	4	4	4	4	4	4	4	4	4	4	4	38.9	38.9	38.9	13.569	126	0	35.226	38.9	38.9	38.9	38.9	38.9	38.9	38.9	38.9	11763000	1488600	2578100	1143100	2126500	1174000
P39991	1	2	2	2	1	1	1	2	1	1	2	2	1	1	1	2	1	1	2	2	1	1	1	2	1	1	2	2	1.9	1.9	1.9	136.07	1188	0.0071905	1.6792	1.3	1.3	1.3	1.9	1.3	1.3	1.9	1.9	1662300	93943	154790	80914	556790	80505
P39993	1	3	3	3	2		2	2	3	2		2	2		2	2	3	2		2	2		2	2	3	2		2	2.3	2.3	2.3	165.67	1459	0.00063532	3.6603	1.4		1.4	1.4	2.3	1.4		1.4	1338300	191600		183580	274090	226320
P39998	1	4	4	4	3	4	2	4	4	3	3	2	3	4	2	4	4	3	3	2	3	4	2	4	4	3	3	2	12.5	12.5	12.5	61.339	551	0.0011422	2.5737	10.5	12.5	8.7	12.5	12.5	10.5	10.7	8.7	1964600	251920	297000	115810	287360	353060
P40002	1	2	2	2	1	1	2	2	2	2	2	2	1	1	2	2	2	2	2	2	1	1	2	2	2	2	2	2	4.1	4.1	4.1	72.533	666	0	4.4001	2.4	2.4	4.1	4.1	4.1	4.1	4.1	4.1	576490	40907	43458	75124	93475	63259
P40008	1	5	5	5	1	2	3	3	2	1	3	4	1	2	3	3	2	1	3	4	1	2	3	3	2	1	3	4	25.1	25.1	25.1	25.086	231	0	7.938	5.6	11.7	14.7	14.7	11.7	5.6	13.4	19	2444500	64169	198800	410640	449090	221830
P40009	1	2	2	2	1	2	1	2	1	2	1	1	1	2	1	2	1	2	1	1	1	2	1	2	1	2	1	1	2.4	2.4	2.4	71.851	630	0.0057531	1.8133	1.1	2.4	1.1	2.4	1.1	2.4	1.1	1.1	2036200	97858	151840	102410	360960	133020
P40010	1	2	2	2	2	2	2	2	2	2	2	2	2	2	2	2	2	2	2	2	2	2	2	2	2	2	2	2	5.4	5.4	5.4	57.708	520	0	5.1583	5.4	5.4	5.4	5.4	5.4	5.4	5.4	5.4	683990	129660	48617	102110	78714	82587
P40016	1	10	10	10	9	10	8	9	8	8	7	8	9	10	8	9	8	8	7	8	9	10	8	9	8	8	7	8	18	18	18	60.392	523	0	56.774	15.3	18	14	15.3	13.4	14	12	14	9034200	1070600	1597600	1012000	716800	1514800
P40018	1	3	3	3	3	3	3	2	3	3	2	3	3	3	3	2	3	3	2	3	3	3	3	2	3	3	2	3	14.3	14.3	14.3	22.379	196	0	5.1075	14.3	14.3	14.3	10.2	14.3	14.3	8.2	14.3	1603200	206540	209850	233350	185710	247010
P40019	1	3	3	3	3	3	3	3	3	3	3	3	3	3	3	3	3	3	3	3	3	3	3	3	3	3	3	3	15	15	15	17.462	153	0	5.3953	15	15	15	15	15	15	15	15	3081100	419660	235850	375910	425880	432750
P40022	1	2	2	2	2	2	2	2	1	2	2	2	2	2	2	2	1	2	2	2	2	2	2	2	1	2	2	2	20	20	20	21.19	185	0	5.414	20	20	20	20	8.6	20	20	20	828700	88713	150470	116950	91740	43664
P40024	1	9	9	9	9	9	9	9	9	9	8	9	9	9	9	9	9	9	8	9	9	9	9	9	9	9	8	9	19	19	19	68.376	610	0	47.063	19	19	19	19	19	19	16.9	19	14955000	1947800	1707300	2048500	1807600	1917200
P40029	1	6	6	6	5	4	5	5	6	5	4	6	5	4	5	5	6	5	4	6	5	4	5	5	6	5	4	6	35.3	35.3	35.3	21.141	184	0	12.132	27.7	21.7	29.9	27.2	35.3	27.7	22.3	35.3	5365000	552000	854000	642330	521060	735140
P40030	1	3	3	3	2	3	2	1	1	2	2	3	2	3	2	1	1	2	2	3	2	3	2	1	1	2	2	3	20.9	20.9	20.9	17.135	148	0	16.599	13.5	20.9	13.5	5.4	5.4	13.5	13.5	20.9	2358200	299610	312630	438100	131170	153830
P40032	1	6	6	6	2	2	2	2	2	3	1	5	2	2	2	2	2	3	1	5	2	2	2	2	2	3	1	5	10.7	10.7	10.7	74.041	644	0	7.3841	5.1	5.1	5.1	5.1	5.1	6.8	1.6	9	1099000	155200	69051	112640	152990	131120
P40035	1	2	2	2	1	2	2		2	1	2	1	1	2	2		2	1	2	1	1	2	2		2	1	2	1	6	6	6	33.528	300	0.0016349	2.1755	2.7	6	6		6	2.7	6	3.3	836980	116250	133340	144190		97390
P40037	1	5	5	5	5	5	4	5	5	5	4	5	5	5	4	5	5	5	4	5	5	5	4	5	5	5	4	5	44.2	44.2	44.2	13.906	129	0	106.25	44.2	44.2	37.2	44.2	44.2	44.2	37.2	44.2	21951000	2775200	2114800	2787200	2753000	2614300
P40040	1	6	6	6	6	6	6	6	6	6	6	6	6	6	6	6	6	6	6	6	6	6	6	6	6	6	6	6	39	39	39	24.137	218	0	32.125	39	39	39	39	39	39	39	39	9969600	1230900	906250	1324800	839370	1122000
P40043	1	4	4	4	4	4	3	4	3	4	2	4	4	4	3	4	3	4	2	4	4	4	3	4	3	4	2	4	41	41	41	18.989	161	0	27.611	41	41	24.2	41	29.8	41	13	41	10626000	1210600	2128500	962050	1034400	1294900
P40047	1	11	9	9	9	10	10	9	8	8	9	9	7	8	9	8	7	6	8	8	7	8	9	8	7	6	8	8	22.1	20.4	20.4	56.692	520	0	11.718	18.8	20.6	21.9	19.6	18.7	16.5	19.6	18.5	6872100	583380	937370	1023800	1296800	724430
P40053	1	14	14	14	12	14	12	11	12	12	14	11	12	14	12	11	12	12	14	11	12	14	12	11	12	12	14	11	24.6	24.6	24.6	72.413	627	0	74.976	20.7	24.6	20.7	20.6	21.9	20.7	24.6	19.5	8841000	1118500	1140700	959570	805030	1025300
P40054	1	17	17	8	15	16	16	16	16	15	16	15	15	16	16	16	16	15	16	15	7	8	7	8	7	7	8	7	45	45	21.7	51.193	469	0	323.31	40.3	41.8	42.6	41.8	42.6	39.4	42.6	39.4	103690000	10231000	12421000	12946000	10425000	15982000
P40056	1	2	2	2	2	2	2	2	2	2	2	2	2	2	2	2	2	2	2	2	2	2	2	2	2	2	2	2	9.8	9.8	9.8	31.493	285	0	14.652	9.8	9.8	9.8	9.8	9.8	9.8	9.8	9.8	2633500	333170	391090	250240	286120	334090
P40064	1	4	4	4	2	3	3	4	3	3	3	3	2	3	3	4	3	3	3	3	2	3	3	4	3	3	3	3	2.9	2.9	2.9	156.65	1391	0.00059952	3.103	1.7	2.5	2.5	2.9	2.5	2.5	2.5	2.5	1526400	96418	148890	157870	535030	146130
P40066	1	3	3	3	3	3	3	3	3	3	3	3	3	3	3	3	3	3	3	3	3	3	3	3	3	3	3	3	13.4	13.4	13.4	40.522	365	0	8.0257	13.4	13.4	13.4	13.4	13.4	13.4	13.4	13.4	1242400	93456	133510	203030	204100	141940
P40069	1	26	26	26	22	23	19	23	22	22	21	24	22	23	19	23	22	22	21	24	22	23	19	23	22	22	21	24	34.1	34.1	34.1	122.6	1113	0	227.85	27.3	31	23.3	29	28.3	29.9	25.1	31	29259000	3783700	3685600	3231800	3600200	3781400
P40070	1	4	4	4	3	4	4	4	3	4	2	4	3	4	4	4	3	4	2	4	3	4	4	4	3	4	2	4	23	23	23	21.276	187	0	6.928	17.1	23	23	23	17.1	23	13.4	23	3704800	393550	332380	567840	519230	310960
P40075	1	9	9	9	9	9	8	9	9	9	8	9	9	9	8	9	9	9	8	9	9	9	8	9	9	9	8	9	48	48	48	26.925	244	0	128.54	48	48	44.7	48	48	48	44.7	48	47058000	5851700	5759900	5548000	4499700	6342600
P40081	1	5	5	5	4	4	5	5	5	5	5	5	4	4	5	5	5	5	5	5	4	4	5	5	5	5	5	5	27	27	27	20.441	178	0	8.6291	20.2	21.9	27	27	27	27	27	27	3265900	314940	370710	473500	435100	383350
P40086	1	4	4	4	4	3	4	4	4	4	3	4	4	3	4	4	4	4	3	4	4	3	4	4	4	4	3	4	7.6	7.6	7.6	54.658	486	0	6.622	7.6	6.2	7.6	7.6	7.6	7.6	6.2	7.6	2082500	217480	230970	297670	203710	273900
P40087	1	6	6	6	5	3	5	4	4	5	6	4	5	3	5	4	4	5	6	4	5	3	5	4	4	5	6	4	16.6	16.6	16.6	47.354	428	0	12.15	14.5	7	14.5	12.6	8.9	14.5	16.6	12.6	2582600	298860	195530	323680	377370	257910
P40088	1	11	11	11	9	9	8	10	10	11	11	8	9	9	8	10	10	11	11	8	9	9	8	10	10	11	11	8	19.6	19.6	19.6	45.722	404	0	175.23	17.3	17.8	15.8	19.6	17.3	19.6	19.6	14.1	30154000	3451100	4522700	2689400	4034300	4482700
P40089	1	1	1	1	1	1	1	1	1	1	1	1	1	1	1	1	1	1	1	1	1	1	1	1	1	1	1	1	17.2	17.2	17.2	10.423	93	0	5.2624	17.2	17.2	17.2	17.2	17.2	17.2	17.2	17.2	1007300	72614	101820	115840	159580	132350
P40093	1	2	2	2	2	2	1	2	2	2	2	1	2	2	1	2	2	2	2	1	2	2	1	2	2	2	2	1	6.2	6.2	6.2	38.174	338	0	3.785	6.2	6.2	3	6.2	6.2	6.2	6.2	3	792890	135200	96462	50759	102890	150950
P40096	1	1	1	1	1	1	1	1	1	1	1	1	1	1	1	1	1	1	1	1	1	1	1	1	1	1	1	1	7.7	7.7	7.7	15.516	142	0	5.8877	7.7	7.7	7.7	7.7	7.7	7.7	7.7	7.7	1608900	219790	209720	201360	198160	183840
P40106	1	14	8	8	13	11	11	13	12	12	12	12	7	6	6	7	6	7	7	7	7	6	6	7	6	7	7	7	57.6	34.4	34.4	27.813	250	0	14.001	54.4	48.4	43.6	54.4	50.8	50	46	50.8	12422000	1585000	1202300	1676700	1422800	1004100
P40150	1	31	31	2	31	31	30	31	29	31	30	30	31	31	30	31	29	31	30	30	2	2	2	2	2	2	2	2	60.4	60.4	5.5	66.594	613	0	323.31	60.4	60.4	60	60.4	55.6	60.4	60.2	56	542250000	64553000	67089000	65798000	72618000	75574000
P40157	1	6	6	6	3	3	3	3	5	4	4	6	3	3	3	3	5	4	4	6	3	3	3	3	5	4	4	6	10.4	10.4	10.4	88.845	782	0	8.1958	5.5	5.4	3.8	5.4	7.8	6.4	6.5	10.4	2380000	178460	357650	261630	170040	345870
P40159	1	6	6	6	5	6	4	6	5	6	4	6	5	6	4	6	5	6	4	6	5	6	4	6	5	6	4	6	70.9	70.9	70.9	20.151	199	0	132.73	45.2	70.9	33.7	70.9	59.3	70.9	33.7	70.9	17450000	1566400	3049100	1495800	2394300	1536400
P40161	1	1	1	1	1	1	1	1	1	1	1	1	1	1	1	1	1	1	1	1	1	1	1	1	1	1	1	1	4.2	4.2	4.2	51.62	455	0	3.8155	4.2	4.2	4.2	4.2	4.2	4.2	4.2	4.2	348210	39248	53466	46649	45249	35483
P40165	1	2	2	2	2	2	2	2	2	2	2	2	2	2	2	2	2	2	2	2	2	2	2	2	2	2	2	2	14.6	14.6	14.6	27.521	246	0	9.1491	14.6	14.6	14.6	14.6	14.6	14.6	14.6	14.6	1893900	209180	401990	185760	200580	233740
P40185	1	6	6	6	6	6	6	5	6	6	6	6	6	6	6	5	6	6	6	6	6	6	6	5	6	6	6	6	58.6	58.6	58.6	15.908	145	0	165.13	58.6	58.6	58.6	52.4	58.6	58.6	58.6	58.6	28673000	2923100	3058500	3702200	2688700	4280400
P40202	1	5	5	5	5	5	5	5	5	4	5	5	5	5	5	5	5	4	5	5	5	5	5	5	5	4	5	5	27.7	27.7	27.7	27.33	249	0	8.4462	27.7	27.7	27.7	27.7	27.7	18.1	27.7	27.7	5510600	621450	677770	722290	604440	853040
P40210	1	4	4	4	2	3	4	3	4	3	3	3	2	3	4	3	4	3	3	3	2	3	4	3	4	3	3	3	11.7	11.7	11.7	55.859	489	0.0026853	2.045	6.3	8.2	11.7	8.2	11.7	9.8	8	8	1024600	105240	198090	142720	145350	161690
P40215	2	20	20	20	16	16	17	18	18	20	18	18	16	16	17	18	18	20	18	18	16	16	17	18	18	20	18	18	37.3	37.3	37.3	62.773	560	0	71.34	33.4	29.8	36.1	31.1	34.6	37.3	33.8	34.6	47206000	5608200	4687100	5922900	4073900	4891500
P40217	1	11	11	11	11	11	10	11	11	11	8	11	11	11	10	11	11	11	8	11	11	11	10	11	11	11	8	11	38	38	38	38.755	347	0	55.221	38	38	38	38	38	38	28.5	38	16098000	2156300	2278800	1876600	2323300	2299500
P40302	1	8	8	8	8	8	8	8	7	8	8	8	8	8	8	8	7	8	8	8	8	8	8	8	7	8	8	8	43.2	43.2	43.2	25.604	234	0	119.92	43.2	43.2	43.2	43.2	37.2	43.2	43.2	43.2	13302000	1732700	2041000	1796200	1570400	1173900
P40303	1	6	6	6	6	6	6	5	5	5	6	6	6	6	6	5	5	5	6	6	6	6	6	5	5	5	6	6	33.1	33.1	33.1	28.439	254	0	43.878	33.1	33.1	33.1	29.9	24.4	29.9	33.1	33.1	12290000	1262900	1720800	1533500	1416900	1558400
P40308	1	1	1	1	1	1	1		1	1	1	1	1	1	1		1	1	1	1	1	1	1		1	1	1	1	1.6	1.6	1.6	73.612	642	0.0011031	2.2818	1.6	1.6	1.6		1.6	1.6	1.6	1.6	259600	54544	6031.4	54032		45566
P40317	1	1	1	1	1	1	1	1	1	1	1	1	1	1	1	1	1	1	1	1	1	1	1	1	1	1	1	1	3.1	3.1	3.1	101.08	901	0.00059559	3.0137	3.1	3.1	3.1	3.1	3.1	3.1	3.1	3.1	300940	33919	37752	32985	34937	28993
P40318	1	2	2	2	1	2	2	1	2	1	2	2	1	2	2	1	2	1	2	2	1	2	2	1	2	1	2	2	1.9	1.9	1.9	151.45	1319	0.00058754	2.8854	1.3	1.9	1.9	1.3	1.9	1.3	1.9	1.9	348790	16199	40055	54627	43732	41888
P40319	1	2	2	2	2	2	2	2	2	2	1	2	2	2	2	2	2	2	1	2	2	2	2	2	2	2	1	2	7.8	7.8	7.8	39.465	345	0	6.5723	7.8	7.8	7.8	7.8	7.8	7.8	2.3	7.8	2189900	324570	233970	277470	258890	345930
P40327	1	9	9	9	9	5	7	6	7	8	7	8	9	5	7	6	7	8	7	8	9	5	7	6	7	8	7	8	26.5	26.5	26.5	48.828	437	0	39.283	26.5	15.8	21.1	16.5	19.9	24.5	21.5	24.5	5250000	1099800	383180	731780	589430	481970
P40340	1	1	1	1	1		1	1	1	1	1	1	1		1	1	1	1	1	1	1		1	1	1	1	1	1	0.7	0.7	0.7	157.41	1379	0.0056995	1.7769	0.7		0.7	0.7	0.7	0.7	0.7	0.7	420280	47701		68617	60785	69386
P40343	1	1	1	1	1	1	1	1	1	1	1	1	1	1	1	1	1	1	1	1	1	1	1	1	1	1	1	1	2.4	2.4	2.4	70.973	622	0.0057441	1.8035	2.4	2.4	2.4	2.4	2.4	2.4	2.4	2.4	542500	69408	105530	72524	19971	30255
P40351	1	2	2	2		2			1	1		1		2			1	1		1		2			1	1		1	8.7	8.7	8.7	67.384	577	0.0021552	2.0891		8.7			6.6	6.6		6.6	400560		162870			37760
P40356	1	1	1	1	1	1	1	1	1	1	1	1	1	1	1	1	1	1	1	1	1	1	1	1	1	1	1	1	2.5	2.5	2.5	43.079	397	0.0042576	1.9656	2.5	2.5	2.5	2.5	2.5	2.5	2.5	2.5	501130	101810	47301	37227	82072	77961
P40357	1	3	3	3	2	2	3	3	3	3	3	3	2	2	3	3	3	3	3	3	2	2	3	3	3	3	3	3	5.4	5.4	5.4	73.623	651	0	24.18	3.7	3.7	5.4	5.4	5.4	5.4	5.4	5.4	1153700	101460	69985	187260	130160	149040
P40363	1	4	4	4	3	3	4	4	4	4	3	4	3	3	4	4	4	4	3	4	3	3	4	4	4	4	3	4	19.7	19.7	19.7	33.934	299	0	10.04	16.1	16.1	19.7	19.7	19.7	19.7	16.1	19.7	3520000	298820	479130	345020	438540	494230
P40364	1	6	6	6	5	5	6	6	6	6	5	6	5	5	6	6	6	6	5	6	5	5	6	6	6	6	5	6	33.7	33.7	33.7	28.47	252	0	16.56	26.2	29	33.7	33.7	33.7	33.7	29	33.7	2607600	245160	347540	265200	345180	380450
P40413	1	11	11	11	8	8	9	9	9	10	10	9	8	8	9	9	9	10	10	9	8	8	9	9	9	10	10	9	23.8	23.8	23.8	61.913	562	0	22.627	19.9	19.4	21.4	21.4	21	22.4	22.8	21.4	7203600	630140	865150	854790	861830	1023800
P40414	1	11	11	11	9	11	10	8	9	9	9	9	9	11	10	8	9	9	9	9	9	11	10	8	9	9	9	9	52.2	52.2	52.2	19.093	161	0	84.836	46	52.2	46.6	41.6	47.2	46	46.6	47.2	9002000	976030	1291000	1203800	854950	1186100
P40422	1	2	2	2	2	2	2	2	2	2	2	2	2	2	2	2	2	2	2	2	2	2	2	2	2	2	2	2	38.6	38.6	38.6	7.7159	70	0	6.8808	38.6	38.6	38.6	38.6	38.6	38.6	38.6	38.6	2830400	382750	259710	418480	255520	421860
P40433	1	2	2	2	2	2	2	2	2	2	2	2	2	2	2	2	2	2	2	2	2	2	2	2	2	2	2	2	3.5	3.5	3.5	93.416	827	0	5.5491	3.5	3.5	3.5	3.5	3.5	3.5	3.5	3.5	697800	94739	88476	86865	93382	85750
P40452	1	2	2	2	1	2	1	2	2	2	2	2	1	2	1	2	2	2	2	2	1	2	1	2	2	2	2	2	11.7	11.7	11.7	22.044	197	0.00058106	2.7834	4.6	11.7	4.6	11.7	11.7	11.7	11.7	11.7	919600	69807	124940	75436	143440	139520
P40454	1	1	1	1	1	1	1	1	1	1	1	1	1	1	1	1	1	1	1	1	1	1	1	1	1	1	1	1	3.8	3.8	3.8	45.082	393	0	12.74	3.8	3.8	3.8	3.8	3.8	3.8	3.8	3.8	398470	42056	51243	45647	51312	68952
P40459	2	3	3	3	2	2	1	3	2	3	3	3	2	2	1	3	2	3	3	3	2	2	1	3	2	3	3	3	11	11	11	35.032	309	0.0096057	1.5806	9.1	9.1	6.8	11	9.1	11	11	11	682260	83053	57062	17194	126900	66659
P40462	1	5	5	5	4	4	5	3	4	5	5	5	4	4	5	3	4	5	5	5	4	4	5	3	4	5	5	5	5.5	5.5	5.5	107.72	946	0.00062189	3.4272	4.7	4.8	5.5	3.7	4.4	5.5	5.5	5.5	1801400	196060	168630	251770	185260	205640
P40469	1	2	2	2	1		1	1	1	2	1		1		1	1	1	2	1		1		1	1	1	2	1		1.8	1.8	1.8	117.88	1032	0.0057322	1.7928	1.1		0.8	0.8	1.1	1.8	1.1		200950	23109		42992		23430
P40470	1	1	1	1		1		1		1				1		1		1				1		1		1			4.9	4.9	4.9	23.845	206	0.0091139	1.5922		4.9		4.9		4.9			97437		33196		33659
P40471	1	7	7	7	7	7	7	7	7	7	6	7	7	7	7	7	7	7	6	7	7	7	7	7	7	7	6	7	30.6	30.6	30.6	32.814	297	0	15.32	30.6	30.6	30.6	30.6	30.6	30.6	28.6	30.6	8340600	858870	1197600	1071800	853330	1180900
P40477	1	6	6	6	5	4	5	5	6	4	5	5	5	4	5	5	6	4	5	5	5	4	5	5	6	4	5	5	4.6	4.6	4.6	158.91	1460	0	8.9378	4	3.4	4	4	4.6	3.4	4	4	3070600	653350	211090	261760	227970	949250
P40482	2	19	19	19	16	14	16	16	15	18	16	19	16	14	16	16	15	18	16	19	16	14	16	16	15	18	16	19	24.9	24.9	24.9	103.63	926	0	77.567	20.8	18.3	21.7	21.7	20	24.1	21.7	24.9	18500000	2013000	2015200	2478700	2226100	2120600
P40483	1	6	6	6	6	6	5	6	6	6	5	6	6	6	5	6	6	6	5	6	6	6	5	6	6	6	5	6	8.8	8.8	8.8	77.413	696	0	9.7788	8.8	8.8	7.2	8.8	8.8	8.8	7.2	8.8	2349400	267980	208310	278290	278520	282690
P40484	1	1	1	1	1	1	1	1	1	1	1	1	1	1	1	1	1	1	1	1	1	1	1	1	1	1	1	1	5.4	5.4	5.4	35.882	314	0.00059312	2.9769	5.4	5.4	5.4	5.4	5.4	5.4	5.4	5.4	453980	67025	32797	64810	63902	55973
P40485	1	2	2	2	2	2	2	2	2	1	1	1	2	2	2	2	2	1	1	1	2	2	2	2	2	1	1	1	4.7	4.7	4.7	77.994	686	0	9.5045	4.7	4.7	4.7	4.7	4.7	2.9	2.9	2.9	1458300	194670	364590	168380	186070	249140
P40495	1	10	10	10	10	10	10	10	10	9	10	10	10	10	10	10	10	9	10	10	10	10	10	10	10	9	10	10	31.5	31.5	31.5	40.068	371	0	91.191	31.5	31.5	31.5	31.5	31.5	28	31.5	31.5	21628000	1897300	3005600	2141300	3057900	3437600
P40499	1	2	2	2	1	1	1	1	2	1		1	1	1	1	1	2	1		1	1	1	1	1	2	1		1	4.3	4.3	4.3	56.332	491	0.0047669	1.9396	2.9	2.9	2.9	1.4	4.3	2.9		2.9	1172100	63626	64911	19690	483760	489920
P40501	1	2	2	2	2	2	2	2	2	1	2	2	2	2	2	2	2	1	2	2	2	2	2	2	2	1	2	2	3.5	3.5	3.5	53.736	490	0.001105	2.2927	3.5	3.5	3.5	3.5	3.5	2.2	3.5	3.5	930290	92885	116810	142080	160720	138920
P40509	1	4	4	4	4	4	2	4	4	3	2	2	4	4	2	4	4	3	2	2	4	4	2	4	4	3	2	2	14.9	14.9	14.9	33.829	296	0	19.563	14.9	14.9	6.4	14.9	14.9	9.5	6.4	6.4	4488000	521530	955570	249520	952990	623540
P40510	1	16	7	7	15	15	16	15	16	14	14	14	7	7	7	7	7	6	6	6	7	7	7	7	7	6	6	6	41.4	18.1	18.1	51.188	469	0	249.93	39	38.2	41.4	38.2	41.4	35	35.8	35	27434000	3084500	3641400	4281700	2334200	3425300
P40513	1	4	4	4	4	3	4	4	4	4	4	4	4	3	4	4	4	4	4	4	4	3	4	4	4	4	4	4	18	18	18	30.132	266	0	13.439	18	14.7	18	18	18	18	18	18	5148700	732370	484290	569390	509500	656080
P40515	1	2	2	2	2	1	1	2	1	2	2	2	2	1	1	2	1	2	2	2	2	1	1	2	1	2	2	2	15.5	15.5	15.5	17.733	155	0.0011364	2.5308	15.5	10.3	10.3	15.5	10.3	15.5	15.5	15.5	568410	91307	25442	47311	109930	37980
P40517	1	3	3	3	3	3	3	3	3	3	3	3	3	3	3	3	3	3	3	3	3	3	3	3	3	3	3	3	14.7	14.7	14.7	36.054	327	0	14.881	14.7	14.7	14.7	14.7	14.7	14.7	14.7	14.7	2413500	230180	310930	274500	244100	307650
P40518	1	8	8	8	8	8	8	7	7	6	8	7	8	8	8	7	7	6	8	7	8	8	8	7	7	6	8	7	74	74	74	17.134	154	0	28.908	74	74	74	68.2	68.2	63.6	74	67.5	12843000	1675400	1847800	1615200	1362400	1912200
P40529	1	2	2	2	1	1	2	1	1	1	1	1	1	1	2	1	1	1	1	1	1	1	2	1	1	1	1	1	12.1	12.1	12.1	32.638	298	0.0006135	3.3027	4	4	12.1	4	4	4	4	4	3482900	21171	51438	3090500	40448	99634
P40531	1	15	15	15	13	14	15	15	14	15	13	14	13	14	15	15	14	15	13	14	13	14	15	15	14	15	13	14	59.8	59.8	59.8	36.67	326	0	240.05	53.1	55.5	59.8	59.8	57.4	59.8	51.8	56.1	48963000	5160200	6041200	5420000	6328500	6171900
P40533	1	4	4	4	3	3	3	3	3	4	3	3	3	3	3	3	3	4	3	3	3	3	3	3	3	4	3	3	7.8	7.8	7.8	54.927	473	0	4.5467	6.3	6.3	6.3	6.3	6.3	7.8	6.3	6.3	1841800	232190	191050	216600	256760	222880
P40540	1	3	3	3	3	3	3	3	3	3	3	3	3	3	3	3	3	3	3	3	3	3	3	3	3	3	3	3	24.1	24.1	24.1	15.907	141	0	12.901	24.1	24.1	24.1	24.1	24.1	24.1	24.1	24.1	3371000	399080	316180	503920	355060	425160
P40548	1	2	2	2	2	2	2	2	2	2	2	2	2	2	2	2	2	2	2	2	2	2	2	2	2	2	2	2	15.7	15.7	15.7	18.306	159	0	3.9441	15.7	15.7	15.7	15.7	15.7	15.7	15.7	15.7	1502300	151430	189160	211420	187690	225140
P40553	1	3	3	3	3	3	3	3	3	3	3	3	3	3	3	3	3	3	3	3	3	3	3	3	3	3	3	3	14.9	14.9	14.9	24.119	215	0	4.7971	14.9	14.9	14.9	14.9	14.9	14.9	14.9	14.9	2131100	237330	355190	288450	162800	252090
P40554	1	1	1	1	1	1	1	1	1	1	1	1	1	1	1	1	1	1	1	1	1	1	1	1	1	1	1	1	13.1	13.1	13.1	11.028	99	0.0016456	2.2341	13.1	13.1	13.1	13.1	13.1	13.1	13.1	13.1	168170	34207	43040	10626	21580	17392
P40557	1	5	5	5	4	4	2	3	4	3	1	4	4	4	2	3	4	3	1	4	4	4	2	3	4	3	1	4	7	7	7	81.218	701	0	6.5684	5.4	5.6	3	4.1	5.4	4.1	1.6	5.4	852860	102640	74982	93703	96334	156820
P40563	1	3	3	3	2	2	1	3	2	2	1	3	2	2	1	3	2	2	1	3	2	2	1	3	2	2	1	3	4.9	4.9	4.9	74.762	679	0	4.7807	4	4	2.4	4.9	4	4	2.4	4.9	727370	104930	106750	54597	119440	103210
P40564	1	3	3	3	2	2	3	2	2	1	3	2	2	2	3	2	2	1	3	2	2	2	3	2	2	1	3	2	6.2	6.2	6.2	48.574	432	0.00058893	2.9035	6.2	6.2	6.2	6.2	6.2	4.2	6.2	6.2	1650000	74040	82120	562160	123580	99798
P40579	1	3	3	3	3	2	2	2	3	3	3	3	3	2	2	2	3	3	3	3	3	2	2	2	3	3	3	3	20.5	20.5	20.5	27.48	254	0.0071869	1.6732	20.5	16.9	10.2	10.2	20.5	20.5	20.5	20.5	1585300	165100	239210	129610	119520	251480
P40580	1	8	8	8	7	8	7	7	7	7	8	6	7	8	7	7	7	7	8	6	7	8	7	7	7	7	8	6	35	35	35	28.804	263	0	32.516	31.6	35	31.6	31.6	31.6	31.6	35	27	7409800	758030	929500	950050	912330	741250
P40581	1	7	7	6	7	7	6	7	6	7	6	7	7	7	6	7	6	7	6	7	6	6	5	6	5	6	5	6	39.9	39.9	35	18.641	163	0	80.94	39.9	39.9	28.2	39.9	28.2	39.9	28.2	39.9	14627000	2376900	915030	2014200	1850500	1661900
P40582	1	7	7	7	7	7	6	6	6	6	6	7	7	7	6	6	6	6	6	7	7	7	6	6	6	6	6	7	35.5	35.5	35.5	26.794	234	0	50.072	35.5	35.5	31.6	31.6	30.3	31.6	27.8	35.5	10701000	1149200	1402600	1461500	1128400	1399700
P40693	1	2	2	2	2	2	2	2	2	2	2	2	2	2	2	2	2	2	2	2	2	2	2	2	2	2	2	2	7.1	7.1	7.1	36.559	322	0	9.9061	7.1	7.1	7.1	7.1	7.1	7.1	7.1	7.1	1328300	130510	175250	149490	190370	214490
P40825	1	36	36	36	31	34	31	31	31	31	29	35	31	34	31	31	31	31	29	35	31	34	31	31	31	31	29	35	40.8	40.8	40.8	110.06	983	0	235	35.6	38.9	37.4	35.4	35.6	37.1	33.1	40.1	61140000	6883600	8264200	7554000	6673700	8069100
P40893	1	3	3	3	2	3	3	3	2	3	3	3	2	3	3	3	2	3	3	3	2	3	3	3	2	3	3	3	21.2	21.2	21.2	21.966	198	0	4.5846	14.6	21.2	21.2	21.2	14.6	21.2	21.2	21.2	1323100	99068	235530	149080	118430	163330
P40956	1	2	2	2	2	2	2	2	2	2	2	2	2	2	2	2	2	2	2	2	2	2	2	2	2	2	2	2	5.1	5.1	5.1	44.406	396	0	13.264	5.1	5.1	5.1	5.1	5.1	5.1	5.1	5.1	1748200	218440	203940	234140	212020	205400
P40961	1	8	8	8	8	8	6	7	8	8	4	6	8	8	6	7	8	8	4	6	8	8	6	7	8	8	4	6	39.4	39.4	39.4	31.427	287	0	20.107	39.4	39.4	28.9	33.4	39.4	39.4	11.1	31	8254700	1214400	1248200	951540	945460	1108200
P40970	1	5	5	5	5	5	4	5	4	5	5	5	5	5	4	5	4	5	5	5	5	5	4	5	4	5	5	5	9.8	9.8	9.8	63.11	561	0	12.618	9.8	9.8	8.4	9.8	8.4	9.8	9.8	9.8	2396800	262120	271130	296490	328780	231030
P40986	1	1	1	1			1					1			1					1			1					1	2.2	2.2	2.2	57.147	491	0.0011268	2.4541			2.2					2.2	122280			60510
P40989	1	26	26	12	24	25	23	23	23	23	20	22	24	25	23	23	23	23	20	22	12	11	11	10	12	12	9	11	17.7	17.7	10	216.99	1895	0	57.301	16.3	17.1	15.1	15.4	15.6	15.6	13.4	14.5	26227000	2906700	4170300	3519500	2921900	2914000
P40991	1	6	6	6	5	5	4	4	5	4	4	4	5	5	4	4	5	4	4	4	5	5	4	4	5	4	4	4	12.1	12.1	12.1	69.811	618	0	23.047	9.7	9.7	8.6	7.8	10.5	8.1	9.1	8.1	5355800	423360	380960	881760	285920	1359300
P41057	1	6	6	5	6	5	5	5	5	5	4	5	6	5	5	5	5	5	4	5	5	4	4	4	4	4	3	4	69.6	69.6	50	6.6606	56	0	23.168	69.6	67.9	66.1	67.9	66.1	67.9	64.3	66.1	33001000	4314200	3968900	4728900	4130300	3993200
P41058	1	5	4	4	5	5	5	5	5	5	5	5	4	4	4	4	4	4	4	4	4	4	4	4	4	4	4	4	66.1	46.4	46.4	6.7276	56	0	11.055	66.1	66.1	66.1	66.1	66.1	66.1	66.1	66.1	17341000	2124100	1443800	2953400	1884900	1924900
P41277	1	16	16	10	15	13	15	14	15	14	13	14	15	13	15	14	15	14	13	14	9	8	10	8	9	9	8	9	53.6	53.6	30.4	27.947	250	0	146.43	52.8	50.4	50	52.8	52.8	48.4	48	49.2	139440000	15396000	14929000	18341000	17076000	21581000
P41338	1	18	18	18	18	17	17	17	18	18	17	18	18	17	17	17	18	18	17	18	18	17	17	17	18	18	17	18	55	55	55	41.728	398	0	183.46	55	53.3	53	53.3	55	55	53	55	52615000	6028000	7773300	5891500	6108100	6592700
P41543	1	3	3	3	3	3	3	3	3	3	3	3	3	3	3	3	3	3	3	3	3	3	3	3	3	3	3	3	10.7	10.7	10.7	54.071	476	0	9.938	10.7	10.7	10.7	10.7	10.7	10.7	10.7	10.7	2022100	233950	310770	189560	339540	228540
P41733	1	1	1	1	1	1		1	1	1	1	1	1	1		1	1	1	1	1	1	1		1	1	1	1	1	2.8	2.8	2.8	44.741	394	0.0011448	2.5895	2.8	2.8		2.8	2.8	2.8	2.8	2.8	301040	30632	15589		46818	63802
P41805	1	17	17	17	15	16	15	16	15	15	16	16	15	16	15	16	15	15	16	16	15	16	15	16	15	15	16	16	63.8	63.8	63.8	25.361	221	0	135.47	63.3	61.1	63.3	63.8	63.3	63.3	63.3	63.3	137930000	17402000	18947000	16352000	18572000	16907000
P41807	1	18	18	18	18	16	17	18	17	18	16	18	18	16	17	18	17	18	16	18	18	16	17	18	17	18	16	18	47.5	47.5	47.5	54.415	478	0	134.65	47.5	41.8	46	47.5	43.5	47.5	42.1	47.5	32319000	4019800	3666500	3959600	4105200	4370800
P41810	1	18	18	18	15	16	16	17	16	17	15	17	15	16	16	17	16	17	15	17	15	16	16	17	16	17	15	17	22	22	22	109.02	973	0	104.06	16.2	18.4	17.4	21.1	18.4	20.9	18.5	20.9	21135000	2547400	2684800	2676400	2431000	3175800
P41811	1	23	23	23	21	22	22	21	21	21	22	22	21	22	22	21	21	21	22	22	21	22	22	21	21	21	22	22	34.4	34.4	34.4	99.444	889	0	138.31	33.7	33.7	33.7	33.7	33.7	32.5	33.7	34.4	39454000	4498900	5258300	4946400	4432600	4803500
P41815	1	2	2	2	2	2	2	2	2	2	2	2	2	2	2	2	2	2	2	2	2	2	2	2	2	2	2	2	4.1	4.1	4.1	67.364	604	0	11.814	4.1	4.1	4.1	4.1	4.1	4.1	4.1	4.1	1198600	144140	174450	158310	134310	164730
P41818	1	6	6	6	6	6	6	6	6	6	6	6	6	6	6	6	6	6	6	6	6	6	6	6	6	6	6	6	34.9	34.9	34.9	26.649	229	0	9.9064	34.9	34.9	34.9	34.9	34.9	34.9	34.9	34.9	3124900	430480	345840	405600	368190	442100
P41895	1	7	7	7	6	4	6	5	5	5	7	6	6	4	6	5	5	5	7	6	6	4	6	5	5	5	7	6	11.7	11.7	11.7	82.193	735	0	11.831	10.3	6.7	10.3	8.8	9	9	11.7	10.3	2279400	249250	249140	364750	239450	256510
P41911	1	10	9	9	9	9	10	9	8	10	9	10	8	8	9	8	7	9	8	9	8	8	9	8	7	9	8	9	31.8	28.4	28.4	49.421	440	0	36.12	30.2	29.3	31.8	28.9	27	31.8	24.8	31.8	10663000	957140	1407400	1214800	966880	1340000
P41920	1	6	6	6	3	5	5	3	5	4	5	4	3	5	5	3	5	4	5	4	3	5	5	3	5	4	5	4	34.8	34.8	34.8	22.953	201	0	49.378	19.4	25.4	34.3	19.4	34.3	24.9	34.3	24.9	12258000	1056000	1680100	1928400	988590	1650500
P41921	1	16	16	16	12	12	16	12	14	12	13	12	12	12	16	12	14	12	13	12	12	12	16	12	14	12	13	12	42	42	42	53.44	483	0	56.268	34.6	34.2	42	34.6	38.7	35	36.4	34.6	25375000	2533900	3029400	3094600	2550200	3208300
P41940	1	17	17	17	17	17	17	17	17	17	17	17	17	17	17	17	17	17	17	17	17	17	17	17	17	17	17	17	51.5	51.5	51.5	39.565	361	0	207.43	51.5	51.5	51.5	51.5	51.5	51.5	51.5	51.5	215820000	26689000	27891000	24853000	25991000	32330000
P42826	1	4	4	4	4	4	4	4	4	4	3	4	4	4	4	4	4	4	3	4	4	4	4	4	4	4	3	4	8.5	8.5	8.5	68.32	600	0	10.233	8.5	8.5	8.5	8.5	8.5	8.5	6	8.5	2202200	373040	22797	376790	202420	253250
P42838	1	4	4	4	4	2	4	4	4	2	4	3	4	2	4	4	4	2	4	3	4	2	4	4	4	2	4	3	9.4	9.4	9.4	47.437	414	0	5.3826	9.4	5.3	9.4	9.4	9.4	4.6	9.4	7.2	1621900	303930	9219.5	250330	216320	281750
P42935	1	5	5	5	4	5	4	5	5	5	4	4	4	5	4	5	5	5	4	4	4	5	4	5	5	5	4	4	7.1	7.1	7.1	89.409	788	0	7.1097	5.6	7.1	6.2	7.1	7.1	7.1	5.6	5.8	1625100	190200	188050	194390	195720	184010
P42938	1	4	4	4	4	3	4	3	3	3	4	4	4	3	4	3	3	3	4	4	4	3	4	3	3	3	4	4	21.4	21.4	21.4	33.336	290	0	6.1527	21.4	14.8	21.4	14.8	14.8	14.8	21.4	21.4	1993200	214570	361430	246880	211550	160930
P42940	1	9	9	9	9	7	9	8	9	8	6	9	9	7	9	8	9	8	6	9	9	7	9	8	9	8	6	9	36.8	36.8	36.8	28.758	261	0	34.976	36.8	28.4	36.8	32.2	36.8	33.7	26.1	36.8	9584100	1000700	1048800	1500100	1176200	1361600
P42941	1	3	3	3	1	1	2	2	1	1	2	2	1	1	2	2	1	1	2	2	1	1	2	2	1	1	2	2	9.7	9.7	9.7	34.207	309	0	5.9661	3.6	3.6	7.1	6.1	3.6	3.6	7.1	7.1	1054200	143980	25212	204120	75437	98465
P42943	1	10	10	10	9	7	10	8	10	9	10	9	9	7	10	8	10	9	10	9	9	7	10	8	10	9	10	9	22.9	22.9	22.9	59.735	550	0	30.568	19.8	15.3	22.9	18.7	22.9	20.7	22.9	19.8	7012900	892760	695800	1019700	870280	801480
P42945	1	4	4	4	3	3	4	4	4	4	4	3	3	3	4	4	4	4	4	3	3	3	4	4	4	4	4	3	2.5	2.5	2.5	200.08	1769	0	5.9167	2	2	2.5	2.5	2.5	2.5	2.5	2	941840	103770	92295	132920	134920	126320
P43123	1	7	7	7	3	5	5	6	3	4	5	3	3	5	5	6	3	4	5	3	3	5	5	6	3	4	5	3	17.4	17.4	17.4	53.475	477	0	14.966	8.2	13.6	13.6	15.7	9	10.7	13.6	9.4	3539200	265740	529020	326690	678170	444210
P43535	1	4	4	4	4	4	4	3	4	4	3	3	4	4	4	3	4	4	3	3	4	4	4	3	4	4	3	3	5.7	5.7	5.7	85.026	752	0	6.5372	5.7	5.7	5.7	4.5	5.7	5.7	3.5	4.5	1984300	216400	338670	283420	212240	190860
P43538	19	2	2	2	1	1	2	2	1	2	1	1	1	1	2	2	1	2	1	1	1	1	2	2	1	2	1	1	3.6	3.6	3.6	43.828	392	0.008647	1.6199	1.5	1.5	3.6	3.6	2	3.6	1.5	2	731830	25132	68472	170190	128100	131820
P43555	1	5	5	5	4	4	5	4	5	5	4	5	4	4	5	4	5	5	4	5	4	4	5	4	5	5	4	5	10.8	10.8	10.8	50.33	445	0	13.45	9	9	10.8	9	10.8	10.8	9	10.8	2919300	291590	294600	453100	402950	442130
P43561	1	3	3	3	2	2	2	3	2	2	1	2	2	2	2	3	2	2	1	2	2	2	2	3	2	2	1	2	6.6	6.6	6.6	70.879	622	0	6.608	5.5	5.5	5.5	6.6	5.5	5.5	2.1	5.5	2393000	244570	269090	279420	324610	479080
P43577	1	3	3	3	3	3	3	2	3	3	3	2	3	3	3	2	3	3	3	2	3	3	3	2	3	3	3	2	23.9	23.9	23.9	18.135	159	0	9.8371	23.9	23.9	23.9	18.9	23.9	23.9	23.9	18.9	2477300	213750	393060	238510	240730	485380
P43582	1	5	5	5	5	5	5	5	5	5	5	5	5	5	5	5	5	5	5	5	5	5	5	5	5	5	5	5	43.6	43.6	43.6	22.655	211	0	26.475	43.6	43.6	43.6	43.6	43.6	43.6	43.6	43.6	11071000	1379400	1210100	1686000	1012500	1139400
P43585	1	8	8	8	8	7	6	7	8	6	4	5	8	7	6	7	8	6	4	5	8	7	6	7	8	6	4	5	12.6	12.6	12.6	95.44	828	0	8.2896	12.6	10.1	8.7	10.1	12.6	8.3	5.9	6.3	3989500	619900	584210	321190	522140	722520
P43587	1	1	1	1	1	1	1		1		1	1	1	1	1		1		1	1	1	1	1		1		1	1	8.4	8.4	8.4	18.187	155	0	7.6687	8.4	8.4	8.4		8.4		8.4	8.4	191120			73231		68679
P43588	1	8	8	8	7	7	7	7	7	7	6	6	7	7	7	7	7	7	6	6	7	7	7	7	7	7	6	6	28.1	28.1	28.1	34.398	306	0	13.337	23.5	23.5	24.5	23.5	23.5	23.5	21.2	23.2	7752900	745420	1117300	993280	750970	1050400
P43590	1	5	5	5	5	4	5	5	5	5	5	4	5	4	5	5	5	5	5	4	5	4	5	5	5	5	5	4	12.1	12.1	12.1	61.753	535	0	10.743	12.1	10.5	12.1	12.1	12.1	12.1	12.1	10.5	4200400	446340	593770	419040	487280	557100
P43593	1	12	12	12	12	11	12	11	12	11	12	12	12	11	12	11	12	11	12	12	12	11	12	11	12	11	12	12	31.5	31.5	31.5	57.11	499	0	62.896	31.5	29.3	31.5	28.9	31.5	26.7	31.5	31.5	10013000	1032500	1346000	1364400	1059100	1313100
P43597	1	2	2	2	1	1	2	1		1	2	1	1	1	2	1		1	2	1	1	1	2	1		1	2	1	1.8	1.8	1.8	137.7	1233	0.00059701	3.0439	0.7	0.7	1.8	0.7		0.7	1.8	0.7	422020	80812	68588	78033	49381
P43598	1	2	2	2	1	1	1	1	1	2	1	1	1	1	1	1	1	2	1	1	1	1	1	1	1	2	1	1	11.3	11.3	11.3	21.783	195	0	3.8301	7.2	7.2	7.2	7.2	7.2	11.3	7.2	7.2	528090	48247	75460	64973	57186	45673
P43603	1	12	12	7	11	11	12	10	11	11	11	9	11	11	12	10	11	11	11	9	6	6	7	5	6	6	6	5	29.8	29.8	20	49.343	459	0	150.9	25.9	27.2	29.8	23.3	25.9	27.2	25.9	21.4	14785000	1871900	2153900	1813800	1834500	1743800
P43609	1	9	9	9	7	7	7	7	9	8	9	9	7	7	7	7	9	8	9	9	7	7	7	7	9	8	9	9	22.1	22.1	22.1	63.167	557	0	35.715	17.8	17.8	17.8	17.8	22.1	20.1	22.1	22.1	8297400	845800	708010	916230	906290	1238100
P43610	1	1	1	1	1	1	1	1	1	1	1	1	1	1	1	1	1	1	1	1	1	1	1	1	1	1	1	1	1.2	1.2	1.2	96.964	853	0.0072054	1.6881	1.2	1.2	1.2	1.2	1.2	1.2	1.2	1.2	527800	62323	52221	58204	67578	73354
P43612	1	4	4	4	1	1	1	2	1	3	2	1	1	1	1	2	1	3	2	1	1	1	1	2	1	3	2	1	4.4	4.4	4.4	115	1002	0.00061387	3.305	1.6	1.6	1.6	2.2	1.6	3.8	2.3	1.6	9063400	3533700	1313100	162190	220160	117980
P43613	1	2	2	2	2	2	2	2	2	2	2	2	2	2	2	2	2	2	2	2	2	2	2	2	2	2	2	2	12.2	12.2	12.2	34.191	295	0	3.7905	12.2	12.2	12.2	12.2	12.2	12.2	12.2	12.2	1773000	274570	189480	262510	198850	222960
P43616	1	18	18	18	16	17	16	17	15	17	15	16	16	17	16	17	15	17	15	16	16	17	16	17	15	17	15	16	46.2	46.2	46.2	52.871	481	0	95.825	37.4	45.9	37.4	42.2	36	42.2	37.4	37.4	46298000	3696700	7245100	5390600	5916600	6044700
P43619	1	9	9	9	7	6	6	7	5	5	5	6	7	6	6	7	5	5	5	6	7	6	6	7	5	5	5	6	27.5	27.5	27.5	32.365	295	0	29.613	21.7	19	18.3	21	15.9	15.9	15.3	17.6	8037900	1389100	688090	1215900	1176800	758980
P43620	1	1	1	1	1	1	1	1	1	1	1	1	1	1	1	1	1	1	1	1	1	1	1	1	1	1	1	1	2.6	2.6	2.6	75.913	662	0.0091047	1.5851	2.6	2.6	2.6	2.6	2.6	2.6	2.6	2.6	84844	10385	11209	6531.3	8504.9	10507
P43621	1	8	8	8	5	5	3	5	6	7	5	6	5	5	3	5	6	7	5	6	5	5	3	5	6	7	5	6	23.8	23.8	23.8	60.627	546	0	6.1737	11.2	18.9	6.4	19.2	17.4	22	12.3	17.8	2901300	529900	344080	209680	332980	363900
P43636	1	1	1	1	1	1	1	1	1	1	1	1	1	1	1	1	1	1	1	1	1	1	1	1	1	1	1	1	2.8	2.8	2.8	58.046	503	0	6.4313	2.8	2.8	2.8	2.8	2.8	2.8	2.8	2.8	643310	66000	97536	71188	102930	68379
P43638	1	4	4	4	3	3	3	3	3	3	4	3	3	3	3	3	3	3	4	3	3	3	3	3	3	3	4	3	3.3	3.3	3.3	155.21	1398	0	4.1037	2.4	2.4	2.4	2.4	2.4	2.4	3.3	2.4	5441600	84906	106670	85539	92062	98426
P43639	1	4	4	4	3	4	2	3	3	3	3	3	3	4	2	3	3	3	3	3	3	4	2	3	3	3	3	3	18.3	18.3	18.3	32.264	278	0	9.2159	12.2	18.3	8.6	14.7	12.2	12.2	12.2	12.2	2164000	251900	279300	171320	203590	341750
P43682	1	3	3	3	3	3	3	3	3	3	3	3	3	3	3	3	3	3	3	3	3	3	3	3	3	3	3	3	43.3	43.3	43.3	10.96	97	0	4.3606	43.3	43.3	43.3	43.3	43.3	43.3	43.3	43.3	1308400	176000	161300	77228	175970	231150
P45818	1	2	2	2			2	1			1				2	1			1				2	1			1		3.4	3.4	3.4	63.652	564	0.0086382	1.6114			3.4	1.2			1.2		164640			80161	9823.5
P45976	1	1	1	1				1			1					1			1					1			1		4.3	4.3	4.3	35.777	327	0	5.7185				4.3			4.3
P45978	1	7	7	7	5	7	5	6	7	7	5	5	5	7	5	6	7	7	5	5	5	7	5	6	7	7	5	5	25.2	25.2	25.2	39.189	349	0	14.769	17.8	25.2	16.6	21.8	25.2	25.2	16.6	19.5	5328300	612800	804530	396500	658280	960220
P46151	1	4	4	4	4	3	4	3	3	4	4	4	4	3	4	3	3	4	4	4	4	3	4	3	3	4	4	4	9	9	9	73.941	657	0	12.726	9	7.6	9	5.9	7.3	9	9	9	1928900	175500	180520	269940	294640	206400
P46367	1	29	29	27	26	29	26	26	24	27	26	26	26	29	26	26	24	27	26	26	24	27	25	25	23	25	25	25	71.1	71.1	69.4	56.723	519	0	323.31	64.7	71.1	64.5	70.3	62.2	70.5	63	64.5	342150000	38449000	51889000	41675000	37453000	44699000
P46654	2	8	8	8	8	8	8	8	8	8	7	8	8	8	8	8	8	8	7	8	8	8	8	8	8	8	7	8	50.4	50.4	50.4	27.962	252	0	86.938	50.4	50.4	50.4	50.4	50.4	50.4	40.5	50.4	124350000	14334000	10523000	19439000	15767000	17667000
P46655	2	38	38	38	37	37	37	37	35	37	37	37	37	37	37	37	35	37	37	37	37	37	37	37	35	37	37	37	53.7	53.7	53.7	80.842	708	0	323.31	52.7	52.4	52.7	52.4	51.4	52.4	52.4	50.4	127250000	15037000	13650000	16726000	15987000	15989000
P46669	1	1	1	1	1	1		1		1			1	1		1		1			1	1		1		1			3.7	3.7	3.7	36.224	326	0.0042508	1.9635	3.7	3.7		3.7		3.7			276570	39732	82167		56575
P46672	1	17	17	17	14	16	13	13	15	13	14	13	14	16	13	13	15	13	14	13	14	16	13	13	15	13	14	13	55.6	55.6	55.6	42.083	376	0	136.46	44.9	51.9	43.1	41.8	47.6	40.2	45.2	43.1	47396000	5780800	5655600	5654900	6954300	6513800
P46675	1	1	1	1	1	1	1	1	1	1	1	1	1	1	1	1	1	1	1	1	1	1	1	1	1	1	1	1	1.4	1.4	1.4	100.92	888	0	3.7124	1.4	1.4	1.4	1.4	1.4	1.4	1.4	1.4	408260	47940	50225	46871	67171	52973
P46676	1	3	3	3	1			1	2	1	1	1	1			1	2	1	1	1	1			1	2	1	1	1	2.9	2.9	2.9	118.2	1062	0.0037333	1.9852	0.7			0.7	2.2	0.7	0.8	0.7	132500	30491			8456	30355
P46680	1	12	12	12	10	11	10	11	11	12	12	10	10	11	10	11	11	12	12	10	10	11	10	11	11	12	12	10	28.5	28.5	28.5	67.325	615	0	41.182	23.4	27.2	23.4	25	26.8	28.5	28.5	25.5	16460000	1608000	2391000	1644800	2055100	2431400
P46681	1	1	1	1	1	1	1	1	1	1	1	1	1	1	1	1	1	1	1	1	1	1	1	1	1	1	1	1	1.5	1.5	1.5	59.268	530	0.0076844	1.6664	1.5	1.5	1.5	1.5	1.5	1.5	1.5	1.5	574120	44356	83417	52762	56995	99170
P46682	1	2	2	2	2	2	2	2	2	2	2	2	2	2	2	2	2	2	2	2	2	2	2	2	2	2	2	2	3.5	3.5	3.5	91.606	809	0	8.6851	3.5	3.5	3.5	3.5	3.5	3.5	3.5	3.5	866070	101280	31573	136490	93549	124330
P46683	1	6	6	6	6	6	6	6	6	6	5	6	6	6	6	6	6	6	5	6	6	6	6	6	6	6	5	6	33.5	33.5	33.5	22.355	200	0	18.873	33.5	33.5	33.5	33.5	33.5	33.5	29.5	33.5	3596300	435190	411750	486560	415590	546810
P46784	1	6	1	1	5	6	6	6	6	6	6	6	1	1	1	1	1	1	1	1	1	1	1	1	1	1	1	1	58.1	7.6	7.6	12.738	105	0.0057411	1.7969	44.8	58.1	58.1	58.1	58.1	58.1	58.1	58.1	4235500	687700	52930	166260	962500	640190
P46956	1	4	4	4	3	2	3	3	3	3	4	4	3	2	3	3	3	3	4	4	3	2	3	3	3	3	4	4	11.9	11.9	11.9	34.881	311	0	12.054	9.3	6.8	9.3	9.3	9.3	9.3	11.9	11.9	2023400	216750	245480	274700	218100	280100
P46957	1	2	2	2	2	2	2	2	1	2	1	2	2	2	2	2	1	2	1	2	2	2	2	2	1	2	1	2	5.3	5.3	5.3	55.295	487	0	3.8624	5.3	5.3	5.3	5.3	2.3	5.3	2.3	5.3	555420	67072	43225	83916	68744	45860
P46964	1	3	3	3	3	3	3	3	3	3	3	3	3	3	3	3	3	3	3	3	3	3	3	3	3	3	3	3	28.5	28.5	28.5	14.697	130	0	22.429	28.5	28.5	28.5	28.5	28.5	28.5	28.5	28.5	2938200	372130	312530	353060	370840	439850
P46965	1	1	1	1	1	1	1	1	1	1	1	1	1	1	1	1	1	1	1	1	1	1	1	1	1	1	1	1	11.7	11.7	11.7	10.819	94	0.0057381	1.7965	11.7	11.7	11.7	11.7	11.7	11.7	11.7	11.7	707560	77906	62131	100090	45435	112780
P46969	1	3	3	3	1	2	2	2	2		3	2	1	2	2	2	2		3	2	1	2	2	2	2		3	2	11.8	11.8	11.8	25.967	238	0	4.5313	5.5	8.4	8.8	8.8	8.8		11.8	8.8	1362300	132400	353610	186820	138520	141000
P46971	1	6	6	6	5	5	6	5	6	5	6	6	5	5	6	5	6	5	6	6	5	5	6	5	6	5	6	6	8.3	8.3	8.3	87.965	762	0	10.101	7.5	7.5	8.3	7.5	8.3	8.3	8.3	8.3	2477700	265530	300400	377100	303220	288650
P46984	1	2	2	2	1	2	1	2	1	1	1	2	1	2	1	2	1	1	1	2	1	2	1	2	1	1	1	2	17.9	17.9	17.9	13.605	123	0.0011025	2.2717	11.4	17.9	11.4	17.9	11.4	11.4	11.4	17.9	1977100	90386	1184300	135640	63917	73726
P46985	1	3	3	3	2	3	3	3	2	3	3	3	2	3	3	3	2	3	3	3	2	3	3	3	2	3	3	3	7.3	7.3	7.3	47.858	422	0.0052687	1.8784	4.5	7.3	7.3	7.3	4.5	7.3	7.3	7.3	1386200	110380	175000	226270	204060	125860
P46989	1	4	4	4	3	3	3	4	3	4	4	4	3	3	3	4	3	4	4	4	3	3	3	4	3	4	4	4	17.7	17.7	17.7	30.201	271	0	12.205	12.2	12.2	13.3	17.7	14.4	17.7	17.7	17.7	3367300	425410	519880	292730	340250	308380
P46990	1	8	1	1	7	7	8	8	7	7	8	8	1		1	1			1	1	1		1	1			1	1	46.2	5.4	5.4	20.551	184	0.00062893	3.5862	45.7	40.8	46.2	46.2	40.8	40.8	46.2	46.2	3601300	622080		631810	576600
P46992	1	4	4	4	4	4	4	4	4	4	4	4	4	4	4	4	4	4	4	4	4	4	4	4	4	4	4	4	7.1	7.1	7.1	42.957	396	0.0057592	1.8185	7.1	7.1	7.1	7.1	7.1	7.1	7.1	7.1	4060000	487080	538440	440280	488200	499690
P47001	1	3	2	2	3	3	3	3	3	3	2	3	2	2	2	2	2	2	1	2	2	2	2	2	2	2	1	2	15	11.5	11.5	23.241	227	0.0011501	2.6397	15	15	15	15	15	15	10.6	15	1781900	282400	142780	250250	178760	233570
P47006	1	2	2	2	2	1	1	1	1	1	2	1	2	1	1	1	1	1	2	1	2	1	1	1	1	1	2	1	9	9	9	26.875	233	0	4.265	9	5.2	5.2	5.2	5.2	5.2	9	5.2	552320	105400	21796	54243	60134	78543
P47008	1	10	10	10	7	7	10	10	8	7	7	8	7	7	10	10	8	7	7	8	7	7	10	10	8	7	7	8	35.7	35.7	35.7	34.388	294	0	14.091	26.5	31	35.7	35.7	31	26.5	24.5	29.9	7462700	1285600	820830	1323200	851050	626630
P47013	1	1	1	1	1	1	1	1	1	1	1	1	1	1	1	1	1	1	1	1	1	1	1	1	1	1	1	1	2.7	2.7	2.7	47.371	409	0.0011351	2.524	2.7	2.7	2.7	2.7	2.7	2.7	2.7	2.7	570250	44478	93238	58506	80282	53757
P47018	1	16	16	16	15	15	16	16	14	15	15	14	15	15	16	16	14	15	15	14	15	15	16	16	14	15	15	14	37	37	37	53.477	478	0	55.874	34.7	37	37	37	32.4	34.7	34.7	34.7	13312000	1574800	2080300	1662200	1889000	1391000
P47031	1	4	4	4	3	3	4	3	4	4	4	4	3	3	4	3	4	4	4	4	3	3	4	3	4	4	4	4	6.7	6.7	6.7	82.535	731	0	4.0948	5.5	5.1	6.7	3.8	6.7	6.7	6.7	6.7	1873700	137410	210710	215000	181980	340140
P47035	1	9	9	9	5	4	7	5	6	6	7	6	5	4	7	5	6	6	7	6	5	4	7	5	6	6	7	6	11	11	11	128.53	1189	0	11.856	7.6	6.3	9	7.2	8.2	7.7	9.5	7.7	2989000	189050	367250	393240	245820	450110
P47037	1	3	3	3	2	2	2	2	3	2	2	2	2	2	2	2	3	2	2	2	2	2	2	2	3	2	2	2	3.8	3.8	3.8	141.33	1230	0.00062266	3.4357	3.2	3.2	3.2	3.2	3.8	3.2	3.2	3.2	6342200	1005000	766690	863020	488680	909980
P47039	1	14	14	14	13	12	14	12	11	12	13	12	13	12	14	12	11	12	13	12	13	12	14	12	11	12	13	12	40.5	40.5	40.5	50.082	444	0	37.65	37.8	34.7	40.5	35.1	32	35.1	37.8	35.1	20015000	2018200	2120800	2748600	2140500	1855400
P47044	2	8	8	7	8	8	7	7	8	7	8	8	8	8	7	7	8	7	8	8	7	7	6	6	7	6	7	7	38.8	38.8	36.3	26.864	245	0	105.86	38.8	38.8	30.2	30.2	38.8	38.8	38.8	38.8	20993000	2382400	2999100	2319500	1489100	3576600
P47054	1	1	1	1	1		1	1	1	1	1		1		1	1	1	1	1		1		1	1	1	1	1		0.9	0.9	0.9	191.53	1683	0.0042485	1.9608	0.9		0.9	0.9	0.9	0.9	0.9		180490	28392		42403	24242	29668
P47057	1	1	1	1					1	1	1	1					1	1	1	1					1	1	1	1	2.6	2.6	2.6	49.002	423	0.001123	2.4399					2.6	2.6	2.6	2.6	201350					50215
P47064	1	2	2	2		2		2	1		1	1		2		2	1		1	1		2		2	1		1	1	9.8	9.8	9.8	21.938	194	0.0096008	1.5797		9.8		9.8	4.6		4.6	5.2	244280		51288		61097	53882
P47068	1	18	18	18	15	15	15	15	13	16	14	17	15	15	15	15	13	16	14	17	15	15	15	15	13	16	14	17	20.9	20.9	20.9	128.29	1157	0	45.607	16.4	18.1	17	16.4	14.3	19.3	15.7	20.9	10301000	1156800	1433400	1300400	997660	1026400
P47075	1	2	2	2	2	2	2	2	1	2	2	2	2	2	2	2	1	2	2	2	2	2	2	2	1	2	2	2	2.5	2.5	2.5	83.154	721	0.0011167	2.415	2.5	2.5	2.5	2.5	1.2	2.5	2.5	2.5	832190	85438	118390	104000	121000	53696
P47079	1	13	13	13	12	10	11	11	11	12	12	11	12	10	11	11	11	12	12	11	12	10	11	11	11	12	12	11	27.8	27.8	27.8	61.662	568	0	38.533	26.4	22.7	24.6	24.6	24.6	26.1	26.1	24.8	9976500	1338200	1047100	1241200	1098300	1247000
P47083	1	2	2	2			1	1	2		1	1			1	1	2		1	1			1	1	2		1	1	3.2	3.2	3.2	66.952	593	0.0011325	2.4981			1.9	1.9	3.2		1.9	1.9	86730					32214
P47089	1	4	4	4	4	3	4	4	2	4	3	4	4	3	4	4	2	4	3	4	4	3	4	4	2	4	3	4	21.7	21.7	21.7	22.495	198	0	30.883	21.7	18.2	21.7	21.7	9.6	21.7	18.2	21.7	5926200	621310	525000	844930	577180	511400
P47095	1	1	1	1	1	1	1	1	1	1	1	1	1	1	1	1	1	1	1	1	1	1	1	1	1	1	1	1	4.5	4.5	4.5	27.427	244	0.00058005	2.7549	4.5	4.5	4.5	4.5	4.5	4.5	4.5	4.5	769130	101550	162590	121540	26927	133230
P47096	1	6	6	6	6	6	6	6	6	6	5	6	6	6	6	6	6	6	5	6	6	6	6	6	6	6	5	6	28.2	28.2	28.2	20.235	177	0	40.269	28.2	28.2	28.2	28.2	28.2	28.2	22.6	28.2	13491000	1446700	1896300	1513300	1531400	1974100
P47116	1	8	8	8	6	5	6	4	6	6	6	7	6	5	6	4	6	6	6	7	6	5	6	4	6	6	6	7	15.9	15.9	15.9	91.399	818	0	6.6697	12	9.3	12.2	8.2	12.2	11.4	12.2	14.9	2942900	408530	416930	308820	294590	385410
P47117	1	14	14	14	14	14	13	13	14	14	12	13	14	14	13	13	14	14	12	13	14	14	13	13	14	14	12	13	46.1	46.1	46.1	49.541	449	0	62.207	46.1	46.1	45.9	45.9	46.1	46.1	43.2	45.9	22163000	2691100	2951900	2795500	2616800	2936000
P47119	1	3	3	3	3	2	1	3	2	3	1	3	3	2	1	3	2	3	1	3	3	2	1	3	2	3	1	3	27.4	27.4	27.4	22.093	197	0	42.17	27.4	20.8	7.6	27.4	20.8	27.4	7.6	27.4	1642900	213300	242040	162450	226400	131110
P47120	1	9	9	9	8	6	8	8	7	7	7	8	8	6	8	8	7	7	7	8	8	6	8	8	7	7	7	8	30.8	30.8	30.8	36.164	325	0	27.525	28	22.5	30.5	28	28	27.7	20.9	28	6980700	826360	532910	1045100	1033600	880820
P47122	1	4	4	4	3	4	4	4	3	3	4	4	3	4	4	4	3	3	4	4	3	4	4	4	3	3	4	4	12.7	12.7	12.7	43.194	385	0	9.7941	10.1	12.7	12.7	12.7	10.1	10.1	12.7	12.7	3947900	434030	514450	603290	599560	327150
P47123	1	2	2	2	2	2	2	2	2	2	2	2	2	2	2	2	2	2	2	2	2	2	2	2	2	2	2	2	12.4	12.4	12.4	24.307	218	0	12.421	12.4	12.4	12.4	12.4	12.4	12.4	12.4	12.4	1069800	190700	14065	191470	75175	119030
P47125	1	3	3	3	2	2	2	2	2	2	2	2	2	2	2	2	2	2	2	2	2	2	2	2	2	2	2	2	9.9	9.9	9.9	50.775	453	0	3.7482	5.5	5.5	6.2	5.5	5.5	5.5	5.5	5.5	6231400	118770	132270	5383100	120470	118740
P47127	1	3	3	3	3	3	3	3	3	3	3	2	3	3	3	3	3	3	3	2	3	3	3	3	3	3	3	2	7.9	7.9	7.9	44.427	394	0	9.1949	7.9	7.9	7.9	7.9	7.9	7.9	7.9	4.8	1674900	184490	238050	199920	224300	218670
P47133	1	6	6	6	5	6	5	4	5	4	5	4	5	6	5	4	5	4	5	4	5	6	5	4	5	4	5	4	19.2	19.2	19.2	33.855	292	0	13.823	15.8	19.2	15.4	12.3	15.8	12	15.4	12	2458300	305760	251050	352470	150700	256270
P47137	1	1	1	1	1								1								1								4.3	4.3	4.3	32.344	282	0.00060277	3.1495	4.3
P47141	1	1	1	1	1	1	1	1	1	1	1	1	1	1	1	1	1	1	1	1	1	1	1	1	1	1	1	1	5.3	5.3	5.3	30.223	266	0.0016313	2.1734	5.3	5.3	5.3	5.3	5.3	5.3	5.3	5.3	398030	52103	49899	39138	90445	35995
P47143	1	11	11	11	11	11	11	11	11	11	10	11	11	11	11	11	11	11	10	11	11	11	11	11	11	11	10	11	46.8	46.8	46.8	36.372	340	0	175.13	46.8	46.8	46.8	46.8	46.8	46.8	40.9	46.8	57089000	8468400	3772200	6110200	6989500	8844200
P47154	1	5	5	5	4	4	4	4	5	4	4	4	4	4	4	4	5	4	4	4	4	4	4	4	5	4	4	4	10.8	10.8	10.8	52.323	453	0	22.469	9.1	9.1	9.1	9.1	10.8	9.1	9.1	9.1	5826300	630470	692030	778470	691240	553310
P47160	1	7	7	7	5	6	6	5	6	7	7	6	5	6	6	5	6	7	7	6	5	6	6	5	6	7	7	6	16.9	16.9	16.9	45.091	408	0	16.701	11.5	15	13.5	11.5	13.5	16.9	16.9	13.5	4364900	551760	593540	534940	447400	430330
P47165	1	3	3	3	2	2	2	2	2	2	2	2	2	2	2	2	2	2	2	2	2	2	2	2	2	2	2	2	20.1	20.1	20.1	23.671	209	0	8.8027	14.4	14.4	11	14.4	14.4	14.4	11	14.4	1986800	152380	288100	352730	243050	180830
P47169	2	34	34	33	31	30	30	32	33	32	31	32	31	30	30	32	33	32	31	32	30	29	29	31	32	31	30	31	33	33	32.5	161.22	1442	0	104.68	30.7	29.5	29.3	30.7	32.2	30.3	31.6	30.7	35998000	5084400	3743700	4607400	4240100	5381800
P47173	1	4	4	4	3	4	4	3	3	3	2	4	3	4	4	3	3	3	2	4	3	4	4	3	3	3	2	4	13.7	13.7	13.7	39.69	342	0.00062383	3.4691	11.7	13.7	13.7	11.7	11.7	8.5	6.4	13.7	1920100	186780	279720	294500	272330	234960
P47176	1	7	5	5	6	6	6	6	6	6	7	5	4	4	4	4	4	4	5	3	4	4	4	4	4	4	5	3	26.9	19.9	19.9	41.624	376	0	7.3048	24.2	24.2	24.2	24.2	24.2	24.2	26.9	21.3	2501500	265070	416950	246360	406490	264580
P47818	1	2	2	2	2	2	2	2	2	2	2	2	2	2	2	2	2	2	2	2	2	2	2	2	2	2	2	2	8.7	8.7	8.7	34.249	322	0.00061728	3.3529	8.7	8.7	8.7	8.7	8.7	8.7	8.7	8.7	4661300	358240	421920	302860	862440	654130
P47912	1	8	7	7	7	8	7	8	8	6	8	8	7	7	7	7	7	6	7	7	7	7	7	7	7	6	7	7	12.5	11.5	11.5	77.266	694	0	20.523	11.5	12.5	11.5	12.5	12.5	10.2	12.5	12.5	8214300	1132600	866500	1042300	1017500	1061600
P48015	1	7	7	7	7	6	5	6	7	6	5	6	7	6	5	6	7	6	5	6	7	6	5	6	7	6	5	6	14.5	14.5	14.5	44.468	400	0	10.088	14.5	12.8	11	12.8	14.5	12.8	10.8	12.8	3520000	563040	375520	397180	406880	520900
P48164	1	12	6	6	12	12	12	11	12	12	12	12	6	6	6	6	6	6	6	6	6	6	6	6	6	6	6	6	66.3	41.1	41.1	21.634	190	0	57.541	66.3	66.3	66.3	62.6	66.3	66.3	66.3	66.3	35421000	3114600	4320100	4227100	4240900	5793600
P48360	1	1	1	1							1	1							1	1							1	1	2.2	2.2	2.2	56.237	493	0.0057712	1.8295							2.2	2.2	135150
P48361	2	3	3	3	2	1	3	2	2	2	1	3	2	1	3	2	2	2	1	3	2	1	3	2	2	2	1	3	3.2	3.2	3.2	126.86	1146	0.0011173	2.4178	2.4	1.5	3.2	2.4	1.7	2.4	1.5	3.2	516330	78225	50944	90326	51726	76053
P48362	1	4	4	4	4	3	4	4	4	4	4	4	4	3	4	4	4	4	4	4	4	3	4	4	4	4	4	4	11.7	11.7	11.7	44.951	394	0	7.9002	11.7	9.6	11.7	11.7	11.7	11.7	11.7	11.7	2247400	338740	272270	123700	305480	325440
P48363	1	2	2	2		2	2	1	2	2	2	1		2	2	1	2	2	2	1		2	2	1	2	2	2	1	10.6	10.6	10.6	23.115	199	0	5.4698		10.6	10.6	6	10.6	10.6	10.6	6	671490		89361	162820	42635	41132
P48365	1	2	2	2	1	1	1	1		1	2	2	1	1	1	1		1	2	2	1	1	1	1		1	2	2	2.4	2.4	2.4	87.305	746	0.0057202	1.7867	1.3	1.3	1.3	1.3		1.3	2.4	2.4	746430	39189	43580	26059	32523
P48415	1	7	7	7	7	6	6	6	7	7	7	7	7	6	6	6	7	7	7	7	7	6	6	6	7	7	7	7	3.4	3.4	3.4	241.69	2195	0	16.209	3.4	2.9	2.9	2.9	3.4	3.4	3.4	3.4	3832500	417200	452360	463280	430580	583050
P48439	1	4	4	4	2	3	3	2	4	3	2	3	2	3	3	2	4	3	2	3	2	3	3	2	4	3	2	3	11.4	11.4	11.4	39.483	350	0	19.383	6.3	9.1	9.1	6.3	11.4	9.1	6.3	9.1	3082000	272460	467640	433070	376800	397750
P48445	1	3	3	3	3	3	3	3	3	3	3	3	3	3	3	3	3	3	3	3	3	3	3	3	3	3	3	3	6.2	6.2	6.2	76.362	690	0	8.4338	6.2	6.2	6.2	6.2	6.2	6.2	6.2	6.2	1439100	203780	217910	145630	145180	165240
P48510	1	5	5	5	5	5	3	5	5	5	4	4	5	5	3	5	5	5	4	4	5	5	3	5	5	5	4	4	20.9	20.9	20.9	39.345	373	0	5.8679	20.9	20.9	15	20.9	20.9	20.9	16.9	18.2	2819200	295520	382160	166870	414640	396700
P48562	1	2	2	2	2	2	2	2	2	2	2	2	2	2	2	2	2	2	2	2	2	2	2	2	2	2	2	2	4	4	4	93.908	842	0	4.6491	4	4	4	4	4	4	4	4	519770	71184	54599	58358	68474	70159
P48563	1	4	4	4	3	3	3	3	4	4	3	4	3	3	3	3	4	4	3	4	3	3	3	3	4	4	3	4	4.4	4.4	4.4	186.83	1636	0	7.7011	3	3	3	3	4.4	4.4	3	4.4	2089200	261840	293120	178790	135570	272870
P48570	1	18	3	3	17	17	16	16	15	16	15	17	2	3	1	1	1	1	1	2	2	3	1	1	1	1	1	2	44.4	8.6	8.6	47.098	428	0	4.5481	42.1	42.5	38.6	38.6	36.9	38.6	35.7	42.1	1346800	157920	301250	113200	164740	123580
P48582	1	2	2	2	1		2		1	2	1	1	1		2		1	2	1	1	1		2		1	2	1	1	3.2	3.2	3.2	97.275	844	0.00058962	2.9173	2.1		3.2		2.1	3.2	2.1	2.1	557590	37914		165800		42618
P48589	1	7	7	7	7	6	7	7	7	7	6	7	7	6	7	7	7	7	6	7	7	6	7	7	7	7	6	7	46.9	46.9	46.9	15.471	143	0	96.079	46.9	46.2	46.9	46.9	46.9	46.9	46.2	46.9	88189000	6519000	12175000	11552000	11699000	10369000
P48606	1	4	4	4	4	4	4	4	4	4	3	4	4	4	4	4	4	4	3	4	4	4	4	4	4	4	3	4	40.6	40.6	40.6	12.379	106	0	16.585	40.6	40.6	40.6	40.6	40.6	40.6	33	40.6	3435900	474610	350720	447120	410050	560140
P48813	1	9	9	9	8	8	7	7	9	8	7	7	8	8	7	7	9	8	7	7	8	8	7	7	9	8	7	7	15.7	15.7	15.7	73.597	663	0	18.822	13.9	14.8	12.8	12.8	15.7	13.9	12.5	12.1	6851200	888980	643830	745400	730130	1083600
P48836	1	5	5	5	5	5	5	5	5	5	5	5	5	5	5	5	5	5	5	5	5	5	5	5	5	5	5	5	42.1	42.1	42.1	12.713	114	0	17.55	42.1	42.1	42.1	42.1	42.1	42.1	42.1	42.1	23671000	2761800	3026000	2842700	3043200	3180200
P48837	1	6	6	6	5	5	6	5	6	5	3	5	5	5	6	5	6	5	3	5	5	5	6	5	6	5	3	5	10.7	10.7	10.7	57.498	541	0	34.323	9.1	9.1	10.7	9.1	10.7	9.1	5.9	9.1	3248700	502980	349470	466310	417470	355900
P49089	1	23	23	18	20	22	21	22	20	21	23	21	20	22	21	22	20	21	23	21	16	17	17	17	15	16	18	16	42.5	42.5	33.6	64.47	572	0	138.59	38.1	38.8	40.7	42.5	37.6	39.7	42.5	40.4	70162000	8001000	9199700	8423500	9276600	8824600
P49090	1	19	14	14	18	19	18	17	18	17	18	18	14	14	14	12	13	12	13	13	14	14	14	12	13	12	13	13	43	34.1	34.1	64.592	572	0	187.99	41.4	43	41.3	38.8	40.9	38.8	40.9	38.8	43541000	5288600	6473400	4450300	4657000	6075300
P49095	1	5	5	5	4	4	5	5	3	2	4	4	4	4	5	5	3	2	4	4	4	4	5	5	3	2	4	4	7	7	7	114.45	1034	0	7.578	6.1	6.1	7	7	3.9	2	6.1	6.1	6370500	766210	948630	861230	410310	729290
P49166	1	5	5	3	5	5	5	5	5	5	5	5	5	5	5	5	5	5	5	5	3	3	3	3	3	3	3	3	46.6	46.6	31.8	9.8502	88	0	18.271	46.6	46.6	46.6	46.6	46.6	46.6	46.6	46.6	60273000	7601500	6655400	7109900	8548000	8292200
P49167	1	4	4	4	4	4	4	4	3	4	4	4	4	4	4	4	3	4	4	4	4	4	4	4	3	4	4	4	42.3	42.3	42.3	8.8264	78	0	87.484	42.3	42.3	42.3	42.3	33.3	42.3	42.3	42.3	30884000	3218200	3845200	2129600	5892400	2753200
P49334	1	2	2	2	2	2	2	2	2	2	2	2	2	2	2	2	2	2	2	2	2	2	2	2	2	2	2	2	24.3	24.3	24.3	16.79	152	0	96.795	24.3	24.3	24.3	24.3	24.3	24.3	24.3	24.3	10322000	1266600	1389500	1163300	1814400	1298600
P49435	1	6	6	6	6	5	5	6	5	6	5	5	6	5	5	6	5	6	5	5	6	5	5	6	5	6	5	5	26.7	26.7	26.7	20.587	187	0	65.754	26.7	26.7	25.7	26.7	25.7	26.7	25.7	21.4	8040400	885900	685670	1162300	584040	1356200
P49626	1	15	1	1	15	15	14	15	15	14	14	15	1	1	1	1	1	1	1	1	1	1	1	1	1	1	1	1	52.2	3.9	3.9	39.062	362	0.00057937	2.7485	52.2	52.2	51.9	52.2	52.2	50.6	51.9	52.2	4872900	406590	334450	666960	925010	505230
P49687	1	9	9	9	4	6	7	6	8	8	9	7	4	6	7	6	8	8	9	7	4	6	7	6	8	8	9	7	7.8	7.8	7.8	145.66	1317	0	11.202	3.5	4.6	5.9	5	6.9	6.8	7.8	6.2	2831400	206170	263250	265220	306320	560600
P49723	1	14	14	14	14	14	13	13	14	13	12	14	14	14	13	13	14	13	12	14	14	14	13	13	14	13	12	14	42.6	42.6	42.6	40.054	345	0	129.5	42.6	42.6	40.9	39.7	42.6	39.7	34.2	42.6	39556000	4774600	5151900	5324600	4026500	4153200
P49954	1	7	7	7	7	7	7	7	7	7	7	7	7	7	7	7	7	7	7	7	7	7	7	7	7	7	7	7	31.3	31.3	31.3	32.549	291	0	46.447	31.3	31.3	31.3	31.3	31.3	31.3	31.3	31.3	7386100	942400	1180900	881320	859560	837070
P50079	1	1	1	1	1	1	1	1	1	1	1	1	1	1	1	1	1	1	1	1	1	1	1	1	1	1	1	1	2.7	2.7	2.7	51.235	448	0.00059737	3.0747	2.7	2.7	2.7	2.7	2.7	2.7	2.7	2.7	126790	11406	15875	16077	20452	16786
P50085	1	10	10	10	10	9	8	8	9	9	10	9	10	9	8	8	9	9	10	9	10	9	8	8	9	9	10	9	32.3	32.3	32.3	34.406	310	0	25.803	32.3	30	27.7	27.7	30	30	32.3	30	9888600	1267300	1257400	1041500	1095300	1398800
P50086	1	2	2	2	2	2	2	2	2	2	1	2	2	2	2	2	2	2	1	2	2	2	2	2	2	2	1	2	7.9	7.9	7.9	25.616	228	0	5.541	7.9	7.9	7.9	7.9	7.9	7.9	4.4	7.9	1653800	261650	196790	296340	227830	72874
P50094	1	11	4	4	10	10	10	10	10	10	10	10	3	3	3	3	3	3	3	3	3	3	3	3	3	3	3	3	27.5	9	9	56.393	524	0	4.5433	26.1	26.1	26.1	26.1	23.1	26.1	26.1	26.1	1836500	299910	162050	260530	266480	194740
P50095	1	17	17	6	17	17	17	17	17	17	17	17	17	17	17	17	17	17	17	17	6	6	6	6	6	6	6	6	44.2	44.2	16.4	56.584	523	0	323.31	44.2	44.2	44.2	44.2	44.2	44.2	44.2	44.2	170720000	17545000	21750000	21630000	22461000	22035000
P50101	1	5	5	5	4	3	3	4	4	4	3	5	4	3	3	4	4	4	3	5	4	3	3	4	4	4	3	5	5.9	5.9	5.9	143.56	1230	0	9.8789	5	4.1	3.5	5	5	5	3.3	5.9	1961200	198970	227450	272640	210420	256680
P50105	1	2	2	2	2	2	2	2	1	2	2	2	2	2	2	2	1	2	2	2	2	2	2	2	1	2	2	2	6.7	6.7	6.7	42.336	388	0	4.272	6.7	6.7	6.7	6.7	4.4	6.7	6.7	6.7	1341800	235180	155350	179150	160060	17983
P50108	1	4	3	3	4	4	4	4	3	4	4	4	3	3	3	3	3	3	3	3	3	3	3	3	3	3	3	3	10.2	8.7	8.7	46.747	393	0	11.568	10.2	10.2	10.2	10.2	8.7	10.2	10.2	10.2	2387600	339010	286380	282990	272000	338760
P50109	1	8	8	8	8	7	6	7	8	7	6	7	8	7	6	7	8	7	6	7	8	7	6	7	8	7	6	7	19.4	19.4	19.4	65.583	593	0	12.851	19.4	17.7	15.9	17.7	19.4	17.7	12.1	17.7	3533900	446730	508160	398610	447050	450590
P50276	1	6	6	6	5	5	5	5	6	5	6	5	5	5	5	5	6	5	6	5	5	5	5	5	6	5	6	5	13.6	13.6	13.6	63.221	574	0	51.358	11.7	11.7	11.7	11.7	13.6	11.7	13.6	11.7	12016000	1359000	1392600	1352800	1730600	1746900
P50278	1	4	4	2	3	3	2	3	2	3	3	2	3	3	2	3	2	3	3	2	2	2	2	2	2	2	2	2	17.8	17.8	9.3	35.652	321	0	11.74	13.4	13.4	9.3	13.4	9.3	13.4	13.7	9.3	1644000	97430	219550	152910	155150	336290
P50623	1	2	2	2	1	2	2	1	2	2	2	2	1	2	2	1	2	2	2	2	1	2	2	1	2	2	2	2	22.3	22.3	22.3	17.911	157	0	10.827	16.6	22.3	22.3	16.6	22.3	22.3	22.3	22.3	1644200	142340	221400	142390	286910	168220
P50861	1	5	5	5	4	5	4	5	5	5	4	5	4	5	4	5	5	5	4	5	4	5	4	5	5	5	4	5	38.5	38.5	38.5	18.555	169	0	7.1778	26	38.5	26	38.5	38.5	38.5	26	38.5	6306600	681390	962790	706240	753740	764980
P50875	1	2	2	2	1	1		1	2		1	1	1	1		1	2		1	1	1	1		1	2		1	1	5.6	5.6	5.6	67.796	604	0.00058309	2.8032	2.3	3.3		2.3	5.6		2.3	2.3	144930	14787	24167		13550	56271
P50946	1	3	3	3	2	3	3	3	3	3	3	3	2	3	3	3	3	3	3	3	2	3	3	3	3	3	3	3	15.1	15.1	15.1	27.205	238	0.0011357	2.5258	8.4	15.1	15.1	15.1	15.1	15.1	15.1	15.1	702590	62363	123730	71246	112950	109760
P50947	1	1	1	1	1	1	1	1	1	1	1	1	1	1	1	1	1	1	1	1	1	1	1	1	1	1	1	1	4.2	4.2	4.2	37.024	330	0.0057232	1.787	4.2	4.2	4.2	4.2	4.2	4.2	4.2	4.2	254290	69547	2656.7	4564.7	10844	56651
P51401	2	8	8	8	8	8	8	8	8	8	8	8	8	8	8	8	8	8	8	8	8	8	8	8	8	8	8	8	36.1	36.1	36.1	21.657	191	0	122.17	36.1	36.1	36.1	36.1	36.1	36.1	36.1	36.1	83101000	11244000	8476200	9230000	11087000	11545000
P51402	1	5	3	3	5	5	5	5	5	5	5	5	3	3	3	3	3	3	3	3	3	3	3	3	3	3	3	3	45.5	30.7	30.7	9.8682	88	0	13.361	45.5	45.5	45.5	45.5	45.5	45.5	45.5	45.5	17334000	1986500	1906900	2098200	2168100	2567100
P51534	1	2	2	2	2	2	2	2	2	2	1	2	2	2	2	2	2	2	1	2	2	2	2	2	2	2	1	2	2.7	2.7	2.7	89.552	789	0	3.7024	2.7	2.7	2.7	2.7	2.7	2.7	1.4	2.7	878460	82176	168050	85640	146350	105870
P51601	1	5	5	5	3	5	4	3	1	3	4	4	3	5	4	3	1	3	4	4	3	5	4	3	1	3	4	4	21.8	21.8	21.8	27.769	243	0	8.6824	13.6	21.8	18.1	13.6	4.9	13.6	18.1	18.1	1978400	343630	313320	247740	219580	186950
P51998	1	4	4	4	3	3	3	1	1	3	3	4	3	3	3	1	1	3	3	4	3	3	3	1	1	3	3	4	14.7	14.7	14.7	31.969	286	0.00061652	3.346	11.5	11.5	11.5	4.5	4.5	12.6	12.6	14.7	1522300	260030	254050	232210	76182	55929
P52286	1	7	7	7	7	7	7	7	7	7	6	7	7	7	7	7	7	7	6	7	7	7	7	7	7	7	6	7	44.3	44.3	44.3	22.33	194	0	13.605	44.3	44.3	44.3	44.3	44.3	44.3	39.7	44.3	6960800	831350	727950	942390	890320	925640
P52488	1	4	4	3	1	2	2	1	2	1	3		1	2	2	1	2	1	3		1	1	1	1	2	1	2		6.3	6.3	5.3	71.258	636	0.00062933	3.5898	1.4	2.4	2.4	1.4	2.8	1.4	4.9		285900	16258	79590	47557	11540	20295
P52489	1	11	9	9	8	8	9	6	11	11	10	10	6	6	7	4	9	9	8	8	6	6	7	4	9	9	8	8	25.7	23.5	23.5	55.195	506	0	18.806	20.2	20.9	22.3	12.6	25.7	25.7	23.7	24.3	4907800	478070	497570	526380	256880	893560
P52553	1	7	7	7	5	6	5	5	6	5	4	5	5	6	5	5	6	5	4	5	5	6	5	5	6	5	4	5	75.4	75.4	75.4	13.284	114	0	66.275	56.1	64.9	56.1	56.1	66.7	56.1	48.2	56.1	4748400	296790	1050600	543050	476450	737000
P52593	1	2	2	2	1	1	1	1	2	1	1	1	1	1	1	1	2	1	1	1	1	1	1	1	2	1	1	1	1.4	1.4	1.4	188.57	1655	0	4.9363	0.9	0.9	0.9	0.9	1.4	0.9	0.9	0.9	530690	55760	71734	56382	73478	68743
P52870	1	2	2	2	2	2	2	2	2	2	2	2	2	2	2	2	2	2	2	2	2	2	2	2	2	2	2	2	25.6	25.6	25.6	8.7111	82	0	8.007	25.6	25.6	25.6	25.6	25.6	25.6	25.6	25.6	1989400	305270	217270	275280	248730	272310
P52871	1	2	2	2	2	2	2	2	2	2	2	2	2	2	2	2	2	2	2	2	2	2	2	2	2	2	2	2	26.1	26.1	26.1	9.606	88	0	7.2886	26.1	26.1	26.1	26.1	26.1	26.1	26.1	26.1	1894100	81507	8751.2	364300	267370	42535
P52893	1	5	5	5	5	5	4	4	5	4	4	5	5	5	4	4	5	4	4	5	5	5	4	4	5	4	4	5	11.1	11.1	11.1	66.421	592	0	16.7	11.1	11.1	10.1	10.1	11.1	10.1	10.1	11.1	3736500	599830	482250	296800	403360	536830
P52910	2	21	21	21	17	20	17	18	17	17	17	18	17	20	17	18	17	17	17	18	17	20	17	18	17	17	17	18	35.6	35.6	35.6	75.491	683	0	90.009	30.7	34.7	32.5	32.1	30.7	31.2	28.6	32.4	30808000	2942100	4329900	3614100	4111600	3448000
P52911	1	1	1	1	1	1	1	1	1	1	1	1	1	1	1	1	1	1	1	1	1	1	1	1	1	1	1	1	2.1	2.1	2.1	63.507	562	0.0037473	2.0154	2.1	2.1	2.1	2.1	2.1	2.1	2.1	2.1	7754400	1078700	66324	1519600	640100	917580
P52917	1	6	6	6	5	6	5	4	5	5	5	5	5	6	5	4	5	5	5	5	5	6	5	4	5	5	5	5	12.8	12.8	12.8	48.172	437	0	7.5437	10.3	12.8	10.3	10.1	10.3	10.3	11.2	10.3	2266600	282420	367100	234270	224120	328190
P52918	1	4	4	4	2	3	3	4	3	3	3	3	2	3	3	4	3	3	3	3	2	3	3	4	3	3	3	3	3.7	3.7	3.7	142.12	1224	0	4.0962	2.4	3.2	3.2	3.7	3.2	3.2	3.2	3.2	767840	78307	45281	125740	95267	144200
P53008	1	3	3	3	2	3	1	2	3	3	2	3	2	3	1	2	3	3	2	3	2	3	1	2	3	3	2	3	3.2	3.2	3.2	96.506	833	0.00057637	2.6786	2.2	3.2	1.1	2.2	3.2	3.2	2.2	3.2	758500	116210	58784	46507	56993	127330
P53011	1	4	4	4	3	3	3	3	3	3	3	3	3	3	3	3	3	3	3	3	3	3	3	3	3	3	3	3	12.6	12.6	12.6	39.122	349	0	11.467	9.5	9.5	9.5	9.5	9.5	9.5	9.5	9.5	2366800	326600	263340	212590	266020	340030
P53040	1	4	4	4	4	3	4	4	4	4	4	4	4	3	4	4	4	4	4	4	4	3	4	4	4	4	4	4	10.9	10.9	10.9	57.901	516	0	14.521	10.9	7.4	10.9	10.9	10.9	10.9	10.9	10.9	2301700	274630	171980	252820	383600	356550
P53044	1	2	2	2	2	1	2	2	2	1	2	2	2	1	2	2	2	1	2	2	2	1	2	2	2	1	2	2	6.1	6.1	6.1	39.81	361	0	10.117	6.1	3.9	6.1	6.1	6.1	3.9	6.1	6.1	948630	128650	72517	145950	98071	85158
P53045	1	1	1	1	1	1	1	1	1	1	1	1	1	1	1	1	1	1	1	1	1	1	1	1	1	1	1	1	4.9	4.9	4.9	36.479	309	0	5.036	4.9	4.9	4.9	4.9	4.9	4.9	4.9	4.9	1267600	207900	143360	137830	108930	175870
P53046	2	3	3	3	2	1	2	2	2	3	3	1	2	1	2	2	2	3	3	1	2	1	2	2	2	3	3	1	2.1	2.1	2.1	131.42	1155	0.00057971	2.7492	2.1	1.6	2.1	2.1	2.1	2.1	2.1	1.6	52888000	7769600	6313200	3470600	6608000	6878300
P53064	1	3	3	3	3	2	2	2	2	2	3	2	3	2	2	2	2	2	3	2	3	2	2	2	2	2	3	2	5.9	5.9	5.9	65.868	558	0	3.7928	5.9	4.1	3.9	3.9	3.9	3.9	5.9	3.9	1352200	172280	66164	214760	88300	190880
P53066	1	5	5	5	4	3	4	5	4	5	3	3	4	3	4	5	4	5	3	3	4	3	4	5	4	5	3	3	42	42	42	20.073	181	0	11.582	30.9	23.8	30.9	42	30.9	42	16	16	32487000	5666800	279390	4407700	4480100	5353500
P53072	1	2	2	2	2	1	2	2	2	2	2	2	2	1	2	2	2	2	2	2	2	1	2	2	2	2	2	2	11.1	11.1	11.1	33.55	289	0	6.125	11.1	6.6	11.1	11.1	11.1	11.1	11.1	11.1	842230	53432	78938	125230	122390	115360
P53073	1	3	3	3	3	3	3	3	3	3	3	3	3	3	3	3	3	3	3	3	3	3	3	3	3	3	3	3	15.8	15.8	15.8	21.46	190	0	34.314	15.8	15.8	15.8	15.8	15.8	15.8	15.8	15.8	3751000	460250	188320	524130	464570	510080
P53075	1	8	8	8	6	7	6	7	6	7	8	7	6	7	6	7	6	7	8	7	6	7	6	7	6	7	8	7	14.4	14.4	14.4	66.862	577	0	13.668	11.3	13.3	11.4	13.3	11.6	13.3	14.4	13.3	5077100	479300	570280	705050	655170	501420
P53076	1	1	1	1	1	1	1	1	1	1	1	1	1	1	1	1	1	1	1	1	1	1	1	1	1	1	1	1	1.3	1.3	1.3	108.18	958	0.00063331	3.6397	1.3	1.3	1.3	1.3	1.3	1.3	1.3	1.3	338010	50834	45116	34455	36360	40528
P53081	1	7	7	7	6	7	7	7	5	7	6	7	6	7	7	7	5	7	6	7	6	7	7	7	5	7	6	7	31.2	31.2	31.2	31.888	288	0	10.232	19.8	31.2	31.2	31.2	24	31.2	19.8	31.2	2892000	275640	447100	391900	380630	313880
P53090	1	17	17	17	17	17	17	17	17	16	17	16	17	17	17	17	17	16	17	16	17	17	17	17	17	16	17	16	47.2	47.2	47.2	56.177	500	0	174.96	47.2	47.2	47.2	47.2	47.2	46	47.2	46	54891000	6250200	6771800	7103200	6157800	7328000
P53091	1	4	4	4	2	4	2	4	3	2	4	3	2	4	2	4	3	2	4	3	2	4	2	4	3	2	4	3	4.2	4.2	4.2	112.98	1017	0	3.7313	2.2	4.2	2.2	4.2	2.8	1.5	4.2	3.3	1182200	139080	192680	126690	221510	74045
P53094	1	3	3	3	2	2	3	2	2	2	2	3	2	2	3	2	2	2	2	3	2	2	3	2	2	2	2	3	2.4	2.4	2.4	166.97	1487	0	9.782	2	2	2.4	2	2	2	2	2.4	606470	51295	56721	192260	59266	51449
P53101	1	3	3	3	1	3	2	2	2	2	3	2	1	3	2	2	2	2	3	2	1	3	2	2	2	2	3	2	6.5	6.5	6.5	51.828	465	0	5.7465	1.3	6.5	4.5	4.5	4.5	4.5	6.5	4.5	796020	32924	95122	122290	79100	113650
P53107	1	2	2	2	2	2	2	2	2	2	2	2	2	2	2	2	2	2	2	2	2	2	2	2	2	2	2	2	5.2	5.2	5.2	50.296	440	0.00062305	3.4639	5.2	5.2	5.2	5.2	5.2	5.2	5.2	5.2	540890	69267	75119	60543	68360	39608
P53112	1	2	2	2	2	1	2	2	2	2	2	1	2	1	2	2	2	2	2	1	2	1	2	2	2	2	2	1	7.6	7.6	7.6	38.42	341	0.00063573	3.6856	7.6	4.4	7.6	7.6	7.6	7.6	7.6	3.2	777080	97806	92191	104170	118480	85527
P53114	1	1	1	1		1	1	1	1	1	1	1		1	1	1	1	1	1	1		1	1	1	1	1	1	1	0.9	0.9	0.9	128.79	1132	0.0057084	1.7794		0.9	0.9	0.9	0.9	0.9	0.9	0.9	238280		35539	16338	28879	40295
P53121	1	1	1	1	1	1	1	1	1	1	1	1	1	1	1	1	1	1	1	1	1	1	1	1	1	1	1	1	1.2	1.2	1.2	90.76	802	0.0016358	2.1803	1.2	1.2	1.2	1.2	1.2	1.2	1.2	1.2	320660	32533	32663	45003	39362	46630
P53128	1	8	8	8	5	5	6	6	6	6	7	7	5	5	6	6	6	6	7	7	5	5	6	6	6	6	7	7	15.5	15.5	15.5	68.559	600	0	20.972	8.8	8.8	12.2	11.5	12.5	11.5	14.3	13.3	7052900	571110	831330	940750	507590	1180800
P53131	1	9	9	9	7	4	6	6	6	6	5	7	7	4	6	6	6	6	5	7	7	4	6	6	6	6	5	7	15.5	15.5	15.5	87.561	767	0	17.219	12.6	8.3	11.3	10.8	11.2	11.3	7.7	12.6	2727300	434310	271700	304370	293110	411940
P53140	1	2	2	2	2	1	1	1	1	1	2	1	2	1	1	1	1	1	2	1	2	1	1	1	1	1	2	1	4.5	4.5	4.5	74.595	646	0	7.5778	4.5	2.2	2.2	2.2	2.2	2.2	4.5	2.2	353230	38612	41058	55958	44138	44793
P53141	1	10	10	10	10	9	10	9	10	10	9	9	10	9	10	9	10	10	9	9	10	9	10	9	10	10	9	9	55	55	55	16.444	149	0	49.26	55	50.3	55	51	55	55	51	51	14720000	1978600	1804900	1579600	1633400	1932700
P53145	1	8	8	8	8	8	7	7	7	8	7	6	8	8	7	7	7	8	7	6	8	8	7	7	7	8	7	6	14.7	14.7	14.7	72.727	640	0	9.1092	14.7	14.7	12.8	13.1	12.5	14.7	13.1	11.2	3203700	408660	340520	324580	302750	615880
P53152	1	6	6	6	5	6	6	6	4	6	5	6	5	6	6	6	4	6	5	6	5	6	6	6	4	6	5	6	56.2	56.2	56.2	15.544	137	0	16.957	55.5	56.2	56.2	56.2	40.1	56.2	55.5	56.2	6858900	750120	1006700	761230	773610	911880
P53155	1	3	3	3	3	3	3	3	3	3	3	3	3	3	3	3	3	3	3	3	3	3	3	3	3	3	3	3	8.4	8.4	8.4	43.321	381	0	3.8893	8.4	8.4	8.4	8.4	8.4	8.4	8.4	8.4	1988600	266330	145810	244190	170040	198900
P53163	1	4	4	4	4	4	4	4	4	4	4	4	4	4	4	4	4	4	4	4	4	4	4	4	4	4	4	4	24.2	24.2	24.2	20.65	194	0	16.889	24.2	24.2	24.2	24.2	24.2	24.2	24.2	24.2	4002100	534110	530790	495700	555300	503680
P53164	1	3	3	3	3	2	2	3	3	3	3	3	3	2	2	3	3	3	3	3	3	2	2	3	3	3	3	3	9.9	9.9	9.9	43.516	384	0	3.7471	9.9	7.8	6.5	9.9	9.9	9.9	9.9	9.9	1025500	145140	104840	105650	148780	127930
P53172	1	4	4	4	3	3	3	4	3	4	3	3	3	3	3	4	3	4	3	3	3	3	3	4	3	4	3	3	15.6	15.6	15.6	58.097	527	0	18.558	12.5	12.5	12.5	15.6	12.5	15.6	12.5	12.5	2723500	218220	475460	247590	443710	266810
P53173	1	1	1	1	1	1	1	1	1	1	1	1	1	1	1	1	1	1	1	1	1	1	1	1	1	1	1	1	8	8	8	15.93	138	0	4.3526	8	8	8	8	8	8	8	8	3480700	521960	638550	567660	318600	389220
P53183	1	4	4	4		4	1	3	3	1	1	3		4	1	3	3	1	1	3		4	1	3	3	1	1	3	13.8	13.8	13.8	38.259	348	0	3.8798		13.8	2.6	11.2	11.2	2.6	2.6	11.2	684480		250100	33166	115660	135230
P53184	2	10	10	10	9	10	9	10	10	10	8	10	9	10	9	10	10	10	8	10	9	10	9	10	10	10	8	10	48.1	48.1	48.1	24.993	216	0	149.47	45.4	48.1	46.3	48.1	48.1	48.1	43.5	48.1	60330000	8324600	10718000	6378900	6240300	7002400
P53189	1	2	2	2	1	1	1	2	2	1	1	1	1	1	1	2	2	1	1	1	1	1	1	2	2	1	1	1	5.9	5.9	5.9	56.446	542	0	7.4014	3.3	3.3	3.3	5.9	5.9	3.3	3.3	3.3	821180	76378	101710	121210	163710	76693
P53192	1	3	3	3	3	3	2	3	3	3	3	2	3	3	2	3	3	3	3	2	3	3	2	3	3	3	3	2	16.6	16.6	16.6	27.092	235	0	12.817	16.6	16.6	11.1	16.6	16.6	16.6	16.6	11.1	1997600	328350	228080	152020	305220	272390
P53199	1	5	5	5	4	4	3	5	5	5	4	4	4	4	3	5	5	5	4	4	4	4	3	5	5	5	4	4	24.1	24.1	24.1	38.706	349	0	6.9688	17.2	17.2	14.3	24.1	24.1	24.1	16	22.3	3567700	321000	458930	337380	470060	496480
P53200	1	4	4	4	4	3	3	4	4	4	3	4	4	3	3	4	4	4	3	4	4	3	3	4	4	4	3	4	16.1	16.1	16.1	28.582	248	0	29.405	16.1	13.3	13.3	16.1	16.1	16.1	13.3	16.1	3393300	503100	336200	340730	489040	511780
P53206	1	3	3	3	2	1	2	2	2	2	3	3	2	1	2	2	2	2	3	3	2	1	2	2	2	2	3	3	8.1	8.1	8.1	42.8	393	0.000625	3.481	5.3	2.8	5.3	6.4	5.3	5.3	8.1	8.1	666480	59601	15225	44520	113990	80417
P53210	1	2	2	2	1	1		2	2	2		2	1	1		2	2	2		2	1	1		2	2	2		2	15.8	15.8	15.8	34.679	297	0.0011474	2.6111	10.1	10.1		15.8	15.8	15.8		15.8	430890	31793	52878		70236	64123
P53220	1	3	3	3	3	3	3	3	3	3	3	2	3	3	3	3	3	3	3	2	3	3	3	3	3	3	3	2	12.6	12.6	12.6	27.205	239	0	5.7403	12.6	12.6	12.6	12.6	12.6	12.6	12.6	9.2	1467600	209010	162610	158570	134210	159170
P53221	1	10	10	1	10	10	9	9	10	10	9	9	10	10	9	9	10	10	9	9	1	1	1	1	1	1	1	1	52	52	7.9	14.235	127	0	54.88	52	52	51.2	51.2	52	52	51.2	51.2	125580000	16539000	13220000	17737000	11990000	15597000
P53228	1	4	3	3	4	3	4	3	4	4	4	4	3	2	3	2	3	3	3	3	3	2	3	2	3	3	3	3	14.7	12.3	12.3	37.253	333	0	8.7068	14.7	11.4	14.7	11.4	14.7	14.7	14.7	14.7	2534100	187360	408210	336780	296860	238960
P53235	1	10	10	10	10	10	10	10	10	9	9	10	10	10	10	10	10	9	9	10	10	10	10	10	10	9	9	10	20.6	20.6	20.6	71.304	642	0	51.768	20.6	20.6	20.6	20.6	20.6	19.5	19.5	20.6	8973200	951810	1283300	1286400	867700	1367300
P53250	1	6	6	6	4	6	4	5	5	6	5	6	4	6	4	5	5	6	5	6	4	6	4	5	5	6	5	6	28	28	28	37.07	332	0	9.3817	20.8	28	20.8	25.6	25.6	28	25.6	28	3541900	422340	519960	313790	440580	495630
P53252	1	12	10	10	12	12	12	12	12	12	12	12	10	10	10	10	10	10	10	10	10	10	10	10	10	10	10	10	47.8	40.7	40.7	38.349	339	0	275.75	47.8	47.8	47.8	47.8	47.8	47.8	47.8	47.8	131480000	14992000	14780000	15504000	15503000	16725000
P53256	1	2	2	2	2	2	2	2	2	2	2	2	2	2	2	2	2	2	2	2	2	2	2	2	2	2	2	2	10.8	10.8	10.8	24.407	223	0	5.6517	10.8	10.8	10.8	10.8	10.8	10.8	10.8	10.8	913270	88041	136820	121240	123740	96716
P53258	1	3	3	3	3	2	3	2	3	3	3	1	3	2	3	2	3	3	3	1	3	2	3	2	3	3	3	1	3.7	3.7	3.7	109.26	950	0	4.0468	3.7	2.5	3.7	2.8	3.7	3.7	3.7	1.7	686610	101960	78482	98258	89719	89534
P53261	1	5	5	5	5	5	4	5	5	5	4	5	5	5	4	5	5	5	4	5	5	5	4	5	5	5	4	5	9.8	9.8	9.8	69.876	605	0	10.652	9.8	9.8	8.3	9.8	9.8	9.8	8.1	9.8	2764900	330910	368090	367420	352560	376100
P53276	1	1	1	1					1	1	1	1					1	1	1	1					1	1	1	1	1.8	1.8	1.8	80.19	713	0.0061983	1.7287					1.8	1.8	1.8	1.8	348940					75031
P53278	1	12	12	12	11	11	12	12	11	12	11	12	11	11	12	12	11	12	11	12	11	11	12	12	11	12	11	12	17.9	17.9	17.9	92.697	816	0	45.969	17	17	17.9	17.9	16.3	17.9	16.3	17.9	12493000	1485900	1560100	1610900	1302100	1370900
P53281	1	1	1	1	1			1	1				1			1	1				1			1	1				6.6	6.6	6.6	26.139	241	0.0011217	2.4365	6.6			6.6	6.6				184500	63477			121020
P53295	1	3	3	3	3	3	2	3	3	2	3	3	3	3	2	3	3	2	3	3	3	3	2	3	3	2	3	3	8.7	8.7	8.7	41.006	368	0	5.3701	8.7	8.7	6.2	8.7	8.7	6.2	8.7	8.7	1527700	179710	200840	112010	225250	250060
P53297	1	7	7	7	5	6	7	6	5	6	6	6	5	6	7	6	5	6	6	6	5	6	7	6	5	6	6	6	15.2	15.2	15.2	78.78	722	0	25.353	11.5	13.9	15.2	13.9	11.5	13.9	13.9	13.9	5708900	368500	384520	2689500	389960	390020
P53299	1	3	3	3	3	3	3	3	3	3	3	3	3	3	3	3	3	3	3	3	3	3	3	3	3	3	3	3	41.9	41.9	41.9	11.286	105	0	14.996	41.9	41.9	41.9	41.9	41.9	41.9	41.9	41.9	3290600	359440	353410	373960	441700	413760
P53301	1	10	10	10	9	9	8	7	9	8	9	7	9	9	8	7	9	8	9	7	9	9	8	7	9	8	9	7	18.9	18.9	18.9	52.757	507	0	46.76	16.6	16.6	16.6	15.4	16.6	16.6	18.7	15	15800000	1909400	2449900	1916800	1721000	2326900
P53303	1	3	3	3	1	1	1	1	1	3	3	1	1	1	1	1	1	3	3	1	1	1	1	1	1	3	3	1	5.8	5.8	5.8	55.071	486	0.00059172	2.9558	1.9	1.9	1.9	1.9	1.9	5.8	5.8	1.9	454940	37008	31271	67051	71296	59130
P53312	1	15	15	15	13	13	13	13	13	14	12	13	13	13	13	13	13	14	12	13	13	13	13	13	13	14	12	13	41.2	41.2	41.2	46.9	427	0	115.57	36.3	37	38.6	38.4	36.3	38.6	34.7	38.6	26408000	3222600	3392200	3502700	2590100	3324700
P53314	1	1	1	1	1	1	1	1	1	1	1	1	1	1	1	1	1	1	1	1	1	1	1	1	1	1	1	1	5.9	5.9	5.9	26.731	239	0.001139	2.5485	5.9	5.9	5.9	5.9	5.9	5.9	5.9	5.9	239070	24644	40407	28486	28186	23372
P53315	1	1	1	1	1	1	1	1	1	1	1	1	1	1	1	1	1	1	1	1	1	1	1	1	1	1	1	1	5.9	5.9	5.9	28.447	255	0.0056906	1.7611	5.9	5.9	5.9	5.9	5.9	5.9	5.9	5.9	1025800	149530	192960	89236	91328	151530
P53316	1	2	2	2	2	2	2	2	2	2	2	2	2	2	2	2	2	2	2	2	2	2	2	2	2	2	2	2	3.8	3.8	3.8	89.512	781	0	4.3825	3.8	3.8	3.8	3.8	3.8	3.8	3.8	3.8	558100	58545	34351	76337	45533	65438
P53319	1	14	8	8	14	14	12	11	13	13	9	12	8	8	6	5	7	7	3	6	8	8	6	5	7	7	3	6	33.7	22.4	22.4	53.922	492	0	12.977	33.7	33.7	26.6	23.8	30.3	30.3	19.3	29.5	4438400	574070	686600	477250	241100	403660
P53322	1	4	4	4	4	4	4	4	4	4	4	4	4	4	4	4	4	4	4	4	4	4	4	4	4	4	4	4	9.6	9.6	9.6	60.134	534	0	24.193	9.6	9.6	9.6	9.6	9.6	9.6	9.6	9.6	10694000	1780000	925290	1629600	1256200	1192300
P53326	1	4	4	4	3	4	4	3	3	3	4	3	3	4	4	3	3	3	4	3	3	4	4	3	3	3	4	3	7.1	7.1	7.1	81.19	701	0	5.2645	6	7.1	7.1	6	6	6	7.1	6	1475300	156710	129530	173250	186940	240740
P53330	1	3	3	3	3	3	3	3	3	3	3	3	3	3	3	3	3	3	3	3	3	3	3	3	3	3	3	3	33.1	33.1	33.1	17.794	157	0	10.093	33.1	33.1	33.1	33.1	33.1	33.1	33.1	33.1	2261400	263500	313090	324310	324080	243250
P53332	1	5	5	5	5	5	4	4	3	4	4	4	5	5	4	4	3	4	4	4	5	5	4	4	3	4	4	4	19.7	19.7	19.7	34.306	305	0	7.5545	19.7	19.7	16.1	16.1	12.5	16.1	16.1	16.1	1567600	276570	260970	244700	111150	132910
P53334	1	8	8	8	8	8	8	8	8	8	8	8	8	8	8	8	8	8	8	8	8	8	8	8	8	8	8	8	24.6	24.6	24.6	40.173	386	0	127.25	24.6	24.6	24.6	24.6	24.6	24.6	24.6	24.6	15949000	2001600	1867600	2153000	1887100	2380900
P53337	1	3	3	3	2	2	3	2	2	3	3	3	2	2	3	2	2	3	3	3	2	2	3	2	2	3	3	3	11.6	11.6	11.6	35.012	310	0	69.274	7.7	7.7	11.6	7.7	7.7	11.6	11.6	11.6	8220800	618370	714370	1364000	829830	600060
P53388	1	2	2	2	1	1			2	1		1	1	1			2	1		1	1	1			2	1		1	4.4	4.4	4.4	68.097	608	0.0076766	1.6604	1.5	3			4.4	3		3	1611600	671950	18614			762720
P53438	1	2	2	2	2	2	2	2	2	2	1	2	2	2	2	2	2	2	1	2	2	2	2	2	2	2	1	2	5.2	5.2	5.2	85.642	785	0.0086646	1.6311	5.2	5.2	5.2	5.2	5.2	5.2	3.3	5.2	889620	120820	128670	116070	91803	102520
P53538	1	1	1	1	1	1	1	1	1	1	1	1	1	1	1	1	1	1	1	1	1	1	1	1	1	1	1	1	5.3	5.3	5.3	23.469	206	0.0057682	1.8293	5.3	5.3	5.3	5.3	5.3	5.3	5.3	5.3	226800	22618	24320	27265	32258	31121
P53549	1	10	10	9	10	10	9	9	10	10	8	10	10	10	9	9	10	10	8	10	9	9	8	8	9	9	7	9	20.6	20.6	17.8	49.408	437	0	41.867	20.6	20.6	19	19	20.6	20.6	16	20.6	28340000	6214100	4754600	1252100	950460	6755900
P53550	1	8	8	8	8	8	7	8	8	8	8	7	8	8	7	8	8	8	8	7	8	8	7	8	8	8	8	7	9	9	9	108.67	970	0	13.446	9	9	8.1	9	9	9	9	8.1	4344600	386990	711410	452890	416800	640580
P53551	1	7	7	7	6	6	5	6	5	6	6	6	6	6	5	6	5	6	6	6	6	6	5	6	5	6	6	6	35.3	35.3	35.3	27.803	258	0	69.516	27.1	31	22.9	31	22.9	31	31	31	6226200	677160	551820	738100	824430	827760
P53584	1	2	2	2	2	2	2	2	2	2	2	2	2	2	2	2	2	2	2	2	2	2	2	2	2	2	2	2	4.6	4.6	4.6	51.644	459	0	5.5372	4.6	4.6	4.6	4.6	4.6	4.6	4.6	4.6	1924700	259720	168630	295760	205020	222230
P53598	1	12	12	12	10	12	10	11	11	11	11	11	10	12	10	11	11	11	11	11	10	12	10	11	11	11	11	11	54.1	54.1	54.1	35.032	329	0	112.45	51.1	54.1	51.1	53.8	53.8	53.8	51.4	53.8	31175000	3419500	4836300	3629700	3838600	3474900
P53600	1	3	3	3	3	3	2	3	2	3	2	2	3	3	2	3	2	3	2	2	3	3	2	3	2	3	2	2	21.2	21.2	21.2	21.687	189	0	9.6385	21.2	21.2	14.3	21.2	15.9	21.2	14.3	14.3	2985900	328020	555360	387300	464640	237300
P53615	1	7	7	7	7	7	5	7	7	7	5	6	7	7	5	7	7	7	5	6	7	7	5	7	7	7	5	6	40.3	40.3	40.3	24.859	221	0	34.711	40.3	40.3	29.9	40.3	40.3	40.3	29.9	34.4	17250000	2172300	2553300	1375700	2446000	2535500
P53622	1	36	36	36	35	32	31	30	34	33	31	34	35	32	31	30	34	33	31	34	35	32	31	30	34	33	31	34	40	40	40	135.61	1201	0	136.18	38.2	35.3	35.1	35	37.8	37.7	34.9	38.2	41573000	4959900	6258800	4513400	4616800	5608700
P53633	1	5	5	5	5	3	3	3	3	3	4	4	5	3	3	3	3	3	4	4	5	3	3	3	3	3	4	4	31.8	31.8	31.8	19.411	176	0	19.306	31.8	18.8	18.8	18.8	18.8	18.8	23.9	23.9	7290200	1010800	784660	688310	672480	739420
P53691	1	9	9	9	8	8	7	8	9	9	8	8	8	8	7	8	9	9	8	8	8	8	7	8	9	9	8	8	29.1	29.1	29.1	42.071	371	0	24.559	25.6	26.4	23.2	26.7	29.1	29.1	25.6	25.6	17374000	2029200	2038800	2164900	1941700	2358400
P53721	1	2	2	2	1	1			1	1	2		1	1			1	1	2		1	1			1	1	2		8.9	8.9	8.9	25.344	224	0.0016304	2.1581	4	4			4	4	8.9		464220	72489	118750			68929
P53723	1	6	6	6	4	5	6	5	6	6	4	6	4	5	6	5	6	6	4	6	4	5	6	5	6	6	4	6	16.8	16.8	16.8	47.093	404	0	42.351	11.6	13.6	16.8	13.6	16.8	16.8	11.6	16.8	6934500	553730	824800	1048500	716560	924540
P53731	1	13	13	13	12	13	13	13	12	12	11	13	12	13	13	13	12	12	11	13	12	13	13	13	12	12	11	13	45.6	45.6	45.6	39.566	342	0	63.932	43.9	45.6	45.6	45.6	43.9	43	38.3	45.6	12481000	1352500	2022600	1337800	1618200	1499300
P53736	1	2	2	2	2	2	2	2	2	2	1	2	2	2	2	2	2	2	1	2	2	2	2	2	2	2	1	2	11.7	11.7	11.7	28.636	256	0.00061614	3.3407	11.7	11.7	11.7	11.7	11.7	11.7	4.3	11.7	312910	34414	48464	36352	42606	32825
P53738	1	2	2	2	2	1	1	2	2	2	2	2	2	1	1	2	2	2	2	2	2	1	1	2	2	2	2	2	18.5	18.5	18.5	15.066	135	0	24.066	18.5	12.6	12.6	18.5	18.5	18.5	18.5	18.5	2085700	288920	229160	170820	282800	293890
P53739	1	1	1	1			1			1	1	1			1			1	1	1			1			1	1	1	1.2	1.2	1.2	100.55	893	0.0076687	1.6556			1.2			1.2	1.2	1.2	216610			47642
P53741	1	3	3	3	2	2	2	2	2	2	3	2	2	2	2	2	2	2	3	2	2	2	2	2	2	2	3	2	9.1	9.1	9.1	57.673	515	0	4.0629	6.4	6.4	6.4	6.4	6.4	6.4	9.1	6.4	1085000	147480	144890	159860	129000	129720
P53742	1	2	2	2	1		2	1	1	1	2	2	1		2	1	1	1	2	2	1		2	1	1	1	2	2	5.6	5.6	5.6	55.488	486	0.0016411	2.2052	2.7		5.6	2.7	2.7	2.7	5.6	5.6	1499000	51713		470050	53267	50894
P53753	1	2	2	2	1	1	2	1	2	1	2		1	1	2	1	2	1	2		1	1	2	1	2	1	2		3	3	3	121.06	1117	0.00062657	3.5223	1.5	1.5	3	1.5	3	1.5	3		333460	15017	13070	104750	11866	75883
P53823	2	1	1	1	1	1	1	1	1	1	1	1	1	1	1	1	1	1	1	1	1	1	1	1	1	1	1	1	5.4	5.4	5.4	25.208	222	0.0016384	2.186	5.4	5.4	5.4	5.4	5.4	5.4	5.4	5.4	6141600	608740	526390	861370	756480	678220
P53829	1	3	3	3	3	3	2	2	3	2	2	2	3	3	2	2	3	2	2	2	3	3	2	2	3	2	2	2	8.3	8.3	8.3	41.155	373	0.00062073	3.4103	8.3	8.3	5.9	5.9	8.3	5.9	5.9	5.9	849850	113200	111470	125600	101200	124670
P53834	1	4	4	4	3	3	4	3	3	3	3	3	3	3	4	3	3	3	3	3	3	3	4	3	3	3	3	3	30.1	30.1	30.1	17.246	153	0	18.47	26.1	26.1	30.1	26.1	26.1	26.1	26.1	26.1	6323300	864990	266910	1108100	685790	655950
P53839	1	8	8	8	6	7	8	7	7	8	8	8	6	7	8	7	7	8	8	8	6	7	8	7	7	8	8	8	31.1	31.1	31.1	38.831	350	0	50.53	25.1	28.6	31.1	28.6	28.6	31.1	31.1	31.1	11072000	891610	1524600	1247200	1456700	1417300
P53852	1	15	15	15	13	12	12	11	13	13	11	11	13	12	12	11	13	13	11	11	13	12	12	11	13	13	11	11	22	22	22	87.529	767	0	82.951	19.9	17.7	18.6	17.6	19.9	20.2	16.4	17.3	17202000	1477000	1644100	1321200	1520800	1377500
P53853	1	2	2	2	2	2	2	2	2	2	1	2	2	2	2	2	2	2	1	2	2	2	2	2	2	2	1	2	7.2	7.2	7.2	30.615	264	0	4.0098	7.2	7.2	7.2	7.2	7.2	7.2	4.5	7.2	269040	35184	51172	33182	20278	37991
P53860	1	8	8	8	7	6	6	7	6	7	7	5	7	6	6	7	6	7	7	5	7	6	6	7	6	7	7	5	23.6	23.6	23.6	40.713	351	0	18.419	21.9	18.2	19.1	20.2	19.1	21.9	21.9	14.8	5200500	538610	625360	629410	444900	843460
P53868	1	6	6	6	5	6	5	5	4	5	5	5	5	6	5	5	4	5	5	5	5	6	5	5	4	5	5	5	13.2	13.2	13.2	63.776	555	0	13.931	10.8	13.2	10.8	10.8	9.5	10.8	10.8	10.8	3365600	396110	466800	448810	417490	321230
P53875	1	1	1	1	1	1	1	1	1	1	1	1	1	1	1	1	1	1	1	1	1	1	1	1	1	1	1	1	13.3	13.3	13.3	16.67	158	0.00060096	3.1157	13.3	13.3	13.3	13.3	13.3	13.3	13.3	13.3	543070	37922	102660	54439	73024	58470
P53879	1	7	7	7	7	7	7	7	6	7	7	7	7	7	7	7	6	7	7	7	7	7	7	7	6	7	7	7	26.9	26.9	26.9	36.818	331	0	25.111	26.9	26.9	26.9	26.9	24.5	26.9	26.9	26.9	8620400	813560	1220400	1045500	891500	1279500
P53881	1	1	1	1	1	1	1	1	1	1	1	1	1	1	1	1	1	1	1	1	1	1	1	1	1	1	1	1	5.2	5.2	5.2	34.897	309	0	12.903	5.2	5.2	5.2	5.2	5.2	5.2	5.2	5.2	469770		10151	74212	46434	72240
P53883	1	1	1	1	1	1	1	1	1	1	1	1	1	1	1	1	1	1	1	1	1	1	1	1	1	1	1	1	3	3	3	45.609	403	0	3.7324	3	3	3	3	3	3	3	3	331660	44991	44001	39031	51305	43722
P53885	1	1	1	1	1	1	1	1	1	1	1	1	1	1	1	1	1	1	1	1	1	1	1	1	1	1	1	1	3	3	3	40.278	366	0	7.3455	3	3	3	3	3	3	3	3	654160	57794	105810	94558	95511	67232
P53889	1	5	5	5	4	4	5	4	4	5	4	5	4	4	5	4	4	5	4	5	4	4	5	4	4	5	4	5	24.3	24.3	24.3	28.792	259	0	16.287	21.2	21.2	24.3	21.2	21.2	24.3	21.2	24.3	3098500	325580	452400	298930	309810	366820
P53890	1	3	3	3	3	3	3	3	3	2	1	3	3	3	3	3	3	2	1	3	3	3	3	3	3	2	1	3	10.3	10.3	10.3	49.694	448	0	6.9839	10.3	10.3	10.3	10.3	10.3	5.8	3.1	10.3	1431800	248910	168360	217160	206570	196690
P53893	1	3	3	3	3	3	2	3	2	3	3	3	3	3	2	3	2	3	3	3	3	3	2	3	2	3	3	3	3.5	3.5	3.5	124.46	1110	0.00058617	2.8725	3.5	3.5	2.7	3.5	2.3	3.5	3.5	3.5	1132900	113100	88601	139230	136970	93225
P53897	1	4	4	4	4	4	2	4	4	4	4	3	4	4	2	4	4	4	4	3	4	4	2	4	4	4	4	3	33.3	33.3	33.3	18.051	168	0	12.725	33.3	33.3	19.6	33.3	33.3	33.3	33.3	27.4	2094200	320460	235950	141620	176980	301330
P53900	1	4	4	4	3	3	4	3	4	3	3	3	3	3	4	3	4	3	3	3	3	3	4	3	4	3	3	3	38	38	38	15.18	129	0	4.5867	20.9	20.9	38	20.9	38	20.9	20.9	20.9	3426300	235020	227800	820180	229300	1027500
P53903	1	1	1	1	1	1	1	1	1	1	1	1	1	1	1	1	1	1	1	1	1	1	1	1	1	1	1	1	10.1	10.1	10.1	15.053	129	0.0021657	2.1293	10.1	10.1	10.1	10.1	10.1	10.1	10.1	10.1	560060	38146	73037	55383	54182	117860
P53905	1	3	3	3	3	3	3	3	3	3	3	3	3	3	3	3	3	3	3	3	3	3	3	3	3	3	3	3	19.1	19.1	19.1	13.006	115	0.0011136	2.3823	19.1	19.1	19.1	19.1	19.1	19.1	19.1	19.1	2751000	255810	349570	340990	448570	255670
P53909	1	3	3	3	1	1	2	2	1	2	1	1	1	1	2	2	1	2	1	1	1	1	2	2	1	2	1	1	15.6	15.6	15.6	39.635	347	0.00058789	2.8891	4.6	4.6	7.8	7.8	4.6	12.4	4.6	4.6	4951600	44154	30329	55412	4568800	48067
P53912	1	10	10	9	9	9	9	9	9	8	7	10	9	9	9	9	9	8	7	10	8	8	8	8	8	7	6	9	37	37	35.1	41.164	376	0	47.04	33.2	34.6	32.4	33.2	33.2	31.1	24.2	37	22640000	2176300	3752700	2906300	2365900	2825000
P53914	1	3	3	3	3	3	3	3	3	3	3	3	3	3	3	3	3	3	3	3	3	3	3	3	3	3	3	3	2.8	2.8	2.8	119.35	1056	0	6.9012	2.8	2.8	2.8	2.8	2.8	2.8	2.8	2.8	1333600	140600	180610	156010	140210	177330
P53920	1	2	2	2	2	2	2	1	2	2	2	2	2	2	2	1	2	2	2	2	2	2	2	1	2	2	2	2	2.3	2.3	2.3	110.88	997	0	5.8688	2.3	2.3	2.3	1.3	2.3	2.3	2.3	2.3	746220	98104	89618	101440	43277	121250
P53925	1	4	4	4	4	4	4	4	3	4	4	4	4	4	4	4	3	4	4	4	4	4	4	4	3	4	4	4	8.7	8.7	8.7	74.038	644	0	58.387	8.7	8.7	8.7	8.7	7.1	8.7	8.7	8.7	3817000	462270	485480	445860	491700	359510
P53927	1	1	1	1		1			1	1	1	1		1			1	1	1	1		1			1	1	1	1	4.1	4.1	4.1	25.447	220	0.0081591	1.6335		4.1			4.1	4.1	4.1	4.1	423280		108960			75803
P53941	1	1	1	1	1	1	1		1	1	1	1	1	1	1		1	1	1	1	1	1	1		1	1	1	1	4.1	4.1	4.1	33.482	290	0.00058858	2.8928	4.1	4.1	4.1		4.1	4.1	4.1	4.1	286940	27532	43157	47952		29548
P53959	1	3	3	3	2	2	2	2	2	2	2	3	2	2	2	2	2	2	2	3	2	2	2	2	2	2	2	3	4.5	4.5	4.5	96.975	839	0.00062539	3.4951	3.8	3.8	3.8	3.8	3.8	3.8	3.8	4.5	539150	61307	34714	80088	62384	62396
P53978	1	11	2	2	11	11	11	11	11	11	11	11	2	2	2	2	2	2	2	2	2	2	2	2	2	2	2	2	11.4	2.2	2.2	115.87	1044	0	17.867	11.4	11.4	11.4	11.4	11.4	11.4	11.4	11.4	17351000	2273000	1963000	2405700	2104300	2544900
P53981	1	8	8	8	6	6	7	5	7	6	5	7	6	6	7	5	7	6	5	7	6	6	7	5	7	6	5	7	27.8	27.8	27.8	27.48	241	0	9.7753	22	22	24.9	19.1	24.9	22	18.7	24.9	8589000	973800	1076700	1314400	1185200	986360
P54000	1	3	3	3	2	3	2	3	1	2	3	2	2	3	2	3	1	2	3	2	2	3	2	3	1	2	3	2	13.7	13.7	13.7	33.102	292	0	5.002	9.9	13.7	9.9	13.7	5.1	9.9	13.7	9.9	2490900	231120	454020	350210	445850	136000
P54003	1	5	5	5	5	5	5	4	4	5	4	4	5	5	5	4	4	5	4	4	5	5	5	4	4	5	4	4	35.4	35.4	35.4	33.829	302	0	7.4087	35.4	35.4	35.4	32.8	32.8	35.4	20.5	20.5	7427600	894640	967100	712280	1210800	892460
P54070	1	1	1	1	1		1	1	1	1	1	1	1		1	1	1	1	1	1	1		1	1	1	1	1	1	3.8	3.8	3.8	52.127	446	0.0057743	1.839	3.8		3.8	3.8	3.8	3.8	3.8	3.8	428210	50053		38188	75684	141510
P54113	1	22	16	16	21	21	21	22	22	22	19	22	16	16	16	16	16	16	15	16	16	16	16	16	16	16	15	16	46.2	34.9	34.9	65.282	591	0	75.215	43.8	43.8	43.3	46.2	46.2	46.2	38.9	46.2	32570000	3475100	4632800	3942300	3501300	4012500
P54114	1	10	10	3	8	8	7	7	8	9	8	9	8	8	7	7	8	9	8	9	1	2		1	2	2	1	2	24.3	24.3	9.5	55.385	506	0	30.381	17.2	19.2	14.8	16.4	18.8	21.5	17.2	21.5	6867400	565740	874100	748130	748350	932630
P54115	1	25	25	25	22	23	24	23	22	23	23	22	22	23	24	23	22	23	23	22	22	23	24	23	22	23	23	22	61	61	61	54.414	500	0	262.88	55.4	57.8	61	57.8	54.8	58	51.6	54.8	141660000	18491000	16633000	17484000	16054000	20631000
P54783	1	9	9	9	8	9	8	9	9	8	8	9	8	9	8	9	9	8	8	9	8	9	8	9	9	8	8	9	20.2	20.2	20.2	59.493	526	0	43.456	17.9	20.2	17.9	20.2	20.2	18.3	17.9	20.2	13404000	1286100	2013000	1539800	1439500	1621600
P54837	1	6	6	6	5	6	6	6	6	6	5	6	5	6	6	6	6	6	5	6	5	6	6	6	6	6	5	6	29.4	29.4	29.4	24.106	211	0	17.879	18	29.4	29.4	29.4	29.4	29.4	28.9	29.4	5111400	611920	653880	484070	700690	735490
P54838	1	20	20	20	17	17	17	17	18	18	15	16	17	17	17	17	18	18	15	16	17	17	17	17	18	18	15	16	45.4	45.4	45.4	62.206	584	0	71.39	40.4	39.7	39	39.7	39.6	41.4	33.2	35.1	29772000	3117800	3857500	3837600	3435700	4641800
P54839	1	14	14	14	13	12	12	13	12	12	13	13	13	12	12	13	12	12	13	13	13	12	12	13	12	12	13	13	33.2	33.2	33.2	55.013	491	0	51.536	31.2	29.7	26.3	31.2	27.9	26.3	28.3	28.3	34001000	4426200	3695300	3736800	4447200	4504900
P54858	1	1	1	1	1	1	1	1	1	1	1	1	1	1	1	1	1	1	1	1	1	1	1	1	1	1	1	1	5.2	5.2	5.2	35.964	310	0	9.36	5.2	5.2	5.2	5.2	5.2	5.2	5.2	5.2	820530	110540	56042	102860	61462	107250
P54860	1	2	2	2	2	2	2	2	2	2	1	2	2	2	2	2	2	2	1	2	2	2	2	2	2	2	1	2	3.2	3.2	3.2	109.91	961	0	4.4695	3.2	3.2	3.2	3.2	3.2	3.2	2.1	3.2	1685400	229570	94282	239660	259410	294020
P54861	1	15	14	14	13	15	14	15	13	15	15	14	12	14	13	14	12	14	14	13	12	14	13	14	12	14	14	13	23.6	22.7	22.7	84.971	757	0	34.492	19.9	23.6	22.1	23.6	20.6	23.6	23.6	21.3	8175800	888160	1264300	981000	904450	1031500
P54867	1	2	2	2	2	1	2	2	2	2	2	2	2	1	2	2	2	2	2	2	2	1	2	2	2	2	2	2	8.2	8.2	8.2	39.27	378	0.00060496	3.1754	8.2	5	8.2	8.2	8.2	8.2	8.2	8.2	653510	80953	48247	98153	59224	101980
P54885	1	15	15	15	15	14	15	15	15	15	14	15	15	14	15	15	15	15	14	15	15	14	15	15	15	15	14	15	43	43	43	49.74	456	0	121.89	43	41.2	43	43	43	43	40.6	43	28279000	4102500	3603300	3521900	3354000	3486800
P54964	1	1	1	1	1	1	1	1	1	1	1	1	1	1	1	1	1	1	1	1	1	1	1	1	1	1	1	1	4.5	4.5	4.5	30.87	269	0	3.9007	4.5	4.5	4.5	4.5	4.5	4.5	4.5	4.5	369900		59916	32914	47536	55317
P56508	1	1	1	1	1	1	1	1	1	1	1	1	1	1	1	1	1	1	1	1	1	1	1	1	1	1	1	1	19	19	19	9.1796	79	0	5.1644	19	19	19	19	19	19	19	19	3350400	452860	16289	514660	249520	311630
P56628	1	3	2	2	3	3	3	3	3	3	3	3	2	2	2	2	2	2	2	2	2	2	2	2	2	2	2	2	38.5	32.8	32.8	13.826	122	0	4.9166	38.5	38.5	38.5	38.5	38.5	38.5	38.5	38.5	2417200	348660	315400	225640	304280	360130
P57744	1	1	1	1	1	1	1	1	1	1	1	1	1	1	1	1	1	1	1	1	1	1	1	1	1	1	1	1	27.6	27.6	27.6	9.7638	87	0.0011377	2.5422	27.6	27.6	27.6	27.6	27.6	27.6	27.6	27.6	959190	90260	132650	146150	80203	153230
P60010	1	19	19	19	18	19	19	19	19	19	19	19	18	19	19	19	19	19	19	19	18	19	19	19	19	19	19	19	71.7	71.7	71.7	41.689	375	0	301.97	70.1	71.7	71.7	71.7	71.7	71.7	71.7	71.7	487400000	56912000	56082000	60864000	61625000	64410000
P61830	1	6	6	6	6	6	6	6	6	6	6	6	6	6	6	6	6	6	6	6	6	6	6	6	6	6	6	6	33.1	33.1	33.1	15.356	136	0	7.5956	33.1	33.1	33.1	33.1	33.1	33.1	33.1	33.1	76742000	10579000	7516100	10248000	9860400	10398000
P69771	1	2	2	2	1	2	2	1	2	2	2	1	1	2	2	1	2	2	2	1	1	2	2	1	2	2	2	1	10.3	10.3	10.3	23.091	204	0	7.937	5.4	10.3	10.3	4.9	10.3	10.3	10.3	4.9	1708800	117310	261150	241610	17454	290460
P80210	1	22	22	22	21	21	19	21	19	22	18	19	21	21	19	21	19	22	18	19	21	21	19	21	19	22	18	19	56.8	56.8	56.8	48.279	433	0	165.98	49.4	55.2	46.2	55.4	47.8	56.8	40.6	44.8	83788000	9968000	12078000	9909200	10923000	10829000
P80428	1	3	3	3	1	1	2	1	2	1	3	1	1	1	2	1	2	1	3	1	1	1	2	1	2	1	3	1	10.6	10.6	10.6	54.831	489	0	5.8378	3.5	3.5	5.7	3.5	5.7	3.5	10.6	3.5	598080	47716	50095	105490	53787	121890
P80967	1	2	2	2	2	1	2	2	2	2	2	2	2	1	2	2	2	2	2	2	2	1	2	2	2	2	2	2	30	30	30	5.9849	50	0.0052659	1.8771	30	28	30	30	30	30	30	30	3016800	25370	65405	426330	547600	524220
P81449	1	5	5	5	5	4	4	5	5	3	5	5	5	4	4	5	5	3	5	5	5	4	4	5	5	3	5	5	54.2	54.2	54.2	10.875	96	0	22.002	54.2	46.9	43.8	54.2	54.2	40.6	54.2	54.2	6078600	560250	1288300	639070	733530	661170
P81450	1	2	2	2	2	2	2	2	2	2	2	2	2	2	2	2	2	2	2	2	2	2	2	2	2	2	2	2	27.1	27.1	27.1	6.6877	59	0	4.8411	27.1	27.1	27.1	27.1	27.1	27.1	27.1	27.1	7639300	919240	796820	668640	917890	945510
P81451	1	1	1	1	1	1	1	1	1	1	1	1	1	1	1	1	1	1	1	1	1	1	1	1	1	1	1	1	10.3	10.3	10.3	7.5337	68	0.0016367	2.1842	10.3	10.3	10.3	10.3	10.3	10.3	10.3	10.3	2318800	184900	405620	269900	317970	190050
P87108	1	5	5	5	4	3	4	2	4	3	2	4	4	3	4	2	4	3	2	4	4	3	4	2	4	3	2	4	59.1	59.1	59.1	10.305	93	0	8.7842	59.1	40.9	59.1	18.3	59.1	40.9	18.3	40.9	2064400	277830	177240	260430	179750	294540
P87262	2	7	7	7	6	7	7	6	5	7	7	7	6	7	7	6	5	7	7	7	6	7	7	6	5	7	7	7	43.8	43.8	43.8	13.639	121	0	17.4	38	43.8	43.8	38	38	43.8	43.8	43.8	87972000	11165000	7117300	11758000	9750200	9978800
P89105	1	8	8	8	7	7	8	8	7	7	8	7	7	7	8	8	7	7	8	7	7	7	8	8	7	7	8	7	7.1	7.1	7.1	124.71	1077	0	7.8688	6.6	6.6	7.1	7.1	6.6	6.6	7.1	6.6	3634600	437330	389370	542370	393460	522580
P89886	1	4	4	4	4	3	4	4	4	4	4	4	4	3	4	4	4	4	4	4	4	3	4	4	4	4	4	4	22.1	22.1	22.1	20.277	181	0	17.947	22.1	15.5	22.1	22.1	22.1	22.1	22.1	22.1	5516200	619670	561650	672320	849390	709150
Q00055	1	16	16	15	14	15	14	14	15	14	13	15	14	15	14	14	15	14	13	15	13	14	13	13	14	13	12	14	47.3	47.3	43.5	42.868	391	0	165.46	41.4	45.5	43.5	43.7	45.5	43.7	39.4	45.5	67931000	8646300	13054000	6754700	7957800	7791300
Q00245	1	7	7	7	7	7	7	7	7	7	7	7	7	7	7	7	7	7	7	7	7	7	7	7	7	7	7	7	29.9	29.9	29.9	25.312	231	0	46.813	29.9	29.9	29.9	29.9	29.9	29.9	29.9	29.9	8850500	1078000	965120	1120100	929810	1350100
Q00362	1	6	6	6	5	5	6	4	5	5	5	6	5	5	6	4	5	5	5	6	5	5	6	4	5	5	5	6	10.8	10.8	10.8	59.661	526	0	12.149	9.1	9.1	10.8	7.4	9.1	9.1	9.5	10.8	3034300	306540	322170	487340	240660	343140
Q00402	1	5	5	5	4	5	4	3	4	5	5	4	4	5	4	3	4	5	5	4	4	5	4	3	4	5	5	4	9.4	9.4	9.4	313.03	2748	0	4.793	9	9.4	8.9	1	6.3	9.4	9.4	6.3	25694000	4942600	480950	367730	2161300	3926000
Q00539	1	2	2	2	2	2	1	1	1	1	1	1	2	2	1	1	1	1	1	1	2	2	1	1	1	1	1	1	6.1	6.1	6.1	56.972	523	0	5.6876	6.1	6.1	3.6	3.6	3.6	3.6	3.6	3.6	375980	35362	50216	42020	47990	62360
Q00684	1	4	4	4	3	3	2	2	2	3	3	2	3	3	2	2	2	3	3	2	3	3	2	2	2	3	3	2	8.3	8.3	8.3	61.906	551	0.00062461	3.4754	6.4	6.4	4	4	5.3	6.4	6	5.3	1219300	213300	163440	85928	70004	184260
Q00711	2	5	5	5	4	4	4	4	4	5	2	3	4	4	4	4	4	5	2	3	4	4	4	4	4	5	2	3	7.8	7.8	7.8	70.229	640	0	4.5081	6.9	6.9	6.9	6.9	6.9	7.8	3.6	4.8	3488400	440890	480450	459020	432190	413110
Q00764	1	16	16	16	14	15	13	14	14	14	13	12	14	15	13	14	14	14	13	12	14	15	13	14	14	14	13	12	43.4	43.4	43.4	56.147	495	0	182.58	38.2	39.8	33.3	37.6	36.8	38.2	35.4	33.1	50420000	5338500	8658100	5415700	5741700	6182900
Q00816	1	4	4	4	2	3	3	3	3	3	4	4	2	3	3	3	3	3	4	4	2	3	3	3	3	3	4	4	3.9	3.9	3.9	112.61	1014	0	7.0607	1.9	2.8	3	2.8	3.1	3.1	3.9	3.9	1242700	91856	152360	115210	130420	176390
Q00955	1	101	101	98	90	90	91	95	89	95	90	92	90	90	91	95	89	95	90	92	87	87	88	92	86	92	87	89	51.2	51.2	49.8	250.35	2233	0	323.31	45.4	46.6	46	48.6	45.8	49.1	45.3	47.2	458130000	43940000	57437000	56058000	71109000	57223000
Q01159	1	3	3	3	2	3	3	3	1	3	3	3	2	3	3	3	1	3	3	3	2	3	3	3	1	3	3	3	8.7	8.7	8.7	52.764	459	0	6.9192	6.3	8.7	8.7	8.7	4.1	8.7	8.7	8.7	1664400	234360	294370	207830	254480	100710
Q01454	1	5	5	5	5	4	5	4	5	5	4	4	5	4	5	4	5	5	4	4	5	4	5	4	5	5	4	4	6.9	6.9	6.9	104.42	927	0	10.237	6.9	5.3	6.9	5.3	6.9	6.9	5.5	5.5	2261200	299310	281870	316880	224550	315700
Q01477	1	8	8	8	5	6	4	6	6	5	6	5	5	6	4	6	6	5	6	5	5	6	4	6	6	5	6	5	10.9	10.9	10.9	101.92	912	0	10.014	6.1	7.1	5.2	7.9	8.3	6.4	8.3	6.1	2594600	283070	360670	251970	296700	439190
Q01519	1	5	5	5	4	5	5	5	5	4	4	5	4	5	5	5	5	4	4	5	4	5	5	5	5	4	4	5	67.5	67.5	67.5	9.7878	83	0	28.703	57.8	67.5	67.5	67.5	67.5	57.8	54.2	67.5	8922100	901220	1774000	977040	720710	1073900
Q01532	1	11	11	11	11	11	10	10	10	10	10	11	11	11	10	10	10	10	10	11	11	11	10	10	10	10	10	11	30.6	30.6	30.6	55.482	483	0	195.88	30.6	30.6	29.4	29.4	29.4	29.4	29.4	30.6	41664000	4919900	5941200	4622300	4923400	5603000
Q01560	1	8	8	8	6	7	8	8	8	8	8	8	6	7	8	8	8	8	8	8	6	7	8	8	8	8	8	8	19.8	19.8	19.8	45.407	414	0	57.63	16.2	18.1	19.8	19.8	19.8	19.8	19.8	19.8	27249000	2924600	3629000	2979600	3302300	4416500
Q01662	1	3	3	3	2	2	2	3	2	3	2	2	2	2	2	3	2	3	2	2	2	2	2	3	2	3	2	2	10.3	10.3	10.3	43.373	387	0	8.6773	7.8	7.8	7.8	10.3	7.8	10.3	7.8	7.8	2992400	462760	201910	247040	655690	351870
Q01852	1	9	9	9	5	6	6	7	5	6	6	8	5	6	6	7	5	6	6	8	5	6	6	7	5	6	6	8	21.8	21.8	21.8	48.854	431	0	28.83	13	15.3	16.5	17.2	13	16	15.3	20	7222900	467690	537600	934410	2417700	371700
Q01855	1	3	3	3	3	3	3	3	3	3	3	3	3	3	3	3	3	3	3	3	3	3	3	3	3	3	3	3	30.3	30.3	30.3	16.002	142	0	45.514	30.3	30.3	30.3	30.3	30.3	30.3	30.3	30.3	69283000	8454700	8743800	9154900	8193500	9237300
Q01939	1	9	9	9	9	8	9	9	8	8	8	8	9	8	9	9	8	8	8	8	9	8	9	9	8	8	8	8	24.4	24.4	24.4	45.271	405	0	24.311	24.4	22.5	24.4	24.4	21	23	23	23	8170500	980100	839510	1043300	1145900	1133800
Q01976	1	6	6	6	6	6	5	5	6	6	6	6	6	6	5	5	6	6	6	6	6	6	5	5	6	6	6	6	25.1	25.1	25.1	26.087	231	0	16.011	25.1	25.1	20.3	22.1	25.1	25.1	25.1	25.1	5229800	734980	554160	645350	459950	734470
Q02046	1	4	4	4	4	4	4	4	4	4	4	4	4	4	4	4	4	4	4	4	4	4	4	4	4	4	4	4	13.4	13.4	13.4	36.239	320	0	7.2293	13.4	13.4	13.4	13.4	13.4	13.4	13.4	13.4	2610400	271160	407760	441730	271720	254080
Q02196	1	8	8	8	8	7	8	6	8	8	8	8	8	7	8	6	8	8	8	8	8	7	8	6	8	8	8	8	39.1	39.1	39.1	23.06	202	0	67.976	39.1	35.6	39.1	32.2	39.1	39.1	39.1	39.1	25346000	3178300	3341500	3508200	2625900	3396100
Q02201	1	3	2	2	2	3	3	3	3	3	3	3	1	2	2	2	2	2	2	2	1	2	2	2	2	2	2	2	8	5.8	5.8	51.587	448	0	4.3391	4.2	8	8	8	8	8	8	8	1174700	71567	136430	120920	157560	195810
Q02204	1	1	1	1	1	1	1	1	1	1	1	1	1	1	1	1	1	1	1	1	1	1	1	1	1	1	1	1	6.8	6.8	6.8	30.271	264	0	7.5872	6.8	6.8	6.8	6.8	6.8	6.8	6.8	6.8	368730	44038	55036	51625	46044	37711
Q02205	1	2	2	2	2	2	2	2	2	2	1	2	2	2	2	2	2	2	1	2	2	2	2	2	2	2	1	2	12.5	12.5	12.5	20.242	184	0.00062578	3.5035	12.5	12.5	12.5	12.5	12.5	12.5	7.6	12.5	848730	77615	118420	110840	114860	130770
Q02206	1	3	3	3		1	1	1	2	1	1	2		1	1	1	2	1	1	2		1	1	1	2	1	1	2	5.8	5.8	5.8	72.29	625	0.00058685	2.8797		2.1	2.1	2.1	3.4	2.1	2.1	4.5	5208300		19651	30000	25453	5052300
Q02326	1	11	5	5	11	10	11	11	11	11	11	10	5	4	5	5	5	5	5	4	5	4	5	5	5	5	5	4	52.3	21.6	21.6	19.961	176	0	55.792	52.3	51.7	52.3	52.3	52.3	52.3	52.3	51.7	31826000	4042400	2866500	4346900	4127600	4449300
Q02455	1	6	5	5	4	4	3	4	5	3	4	3	3	3	2	3	4	2	3	2	3	3	2	3	4	2	3	2	3.1	3.1	3.1	218.45	1875	0	6.462	2.3	2.3	1.7	2.3	2.4	1.4	2.3	1.4	6999400	102570	65620	83209	79035	6365200
Q02457	1	2	2	2	1	2	2	2	1	2	1	2	1	2	2	2	1	2	1	2	1	2	2	2	1	2	1	2	4.6	4.6	4.6	62.823	562	0	17.437	2.7	4.6	4.6	4.6	2	4.6	2.7	4.6	751680	55955	213030	54566	69250	135180
Q02486	1	8	8	8	7	7	7	8	8	7	6	6	7	7	7	8	8	7	6	6	7	7	7	8	8	7	6	6	41.5	41.5	41.5	21.561	183	0	53.347	33.9	38.3	33.9	41.5	41.5	33.9	29.5	30.6	27859000	3434100	2963300	3611200	3801100	3461000
Q02630	1	2	2	2	2	2	2	2	2	2	2	2	2	2	2	2	2	2	2	2	2	2	2	2	2	2	2	2	3.1	3.1	3.1	116.23	1113	0.00059666	3.031	3.1	3.1	3.1	3.1	3.1	3.1	3.1	3.1	986990	81141	128720	153200	78045	108570
Q02642	1	4	4	4	4	3	4	4	3	3	4	3	4	3	4	4	3	3	4	3	4	3	4	4	3	3	4	3	39.5	39.5	39.5	17.02	157	0	22.03	39.5	35.7	39.5	39.5	35.7	35.7	39.5	35.7	7706200	1229500	900060	793110	1518900	777170
Q02724	1	1	1	1	1	1	1	1	1	1	1	1	1	1	1	1	1	1	1	1	1	1	1	1	1	1	1	1	2.6	2.6	2.6	72.377	621	0.0005777	2.71	2.6	2.6	2.6	2.6	2.6	2.6	2.6	2.6	212750	33696	28039	20248	23151	32079
Q02753	2	8	8	8	8	8	8	8	8	8	8	8	8	8	8	8	8	8	8	8	8	8	8	8	8	8	8	8	50	50	50	18.242	160	0	43.791	50	50	50	50	50	50	50	50	89771000	13154000	8011200	12717000	10973000	12139000
Q02774	1	1	1	1	1	1	1	1	1	1	1	1	1	1	1	1	1	1	1	1	1	1	1	1	1	1	1	1	3.8	3.8	3.8	23.512	210	0.00058928	2.9065	3.8	3.8	3.8	3.8	3.8	3.8	3.8	3.8	1324300	165830	166670	187530	167330	148680
Q02776	1	10	10	10	10	10	10	9	9	9	10	10	10	10	10	9	9	9	10	10	10	10	10	9	9	9	10	10	30.3	30.3	30.3	55.098	476	0	32.219	30.3	30.3	30.3	27.3	27.3	27.3	30.3	30.3	8529300	1099400	1059500	1043400	1062800	1037800
Q02784	1	2	2	2	1	2	2	2	2	1	2	2	1	2	2	2	2	1	2	2	1	2	2	2	2	1	2	2	20.7	20.7	20.7	16.931	150	0	5.0068	10.7	20.7	20.7	20.7	20.7	10.7	20.7	20.7	1371900	38866	294270	193320	196210	143580
Q02795	1	2	2	2	2	1	2	2	2	2	2	2	2	1	2	2	2	2	2	2	2	1	2	2	2	2	2	2	7.7	7.7	7.7	31.653	286	0	10.767	7.7	3.8	7.7	7.7	7.7	7.7	7.7	7.7	3482600	375440	370850	388190	580950	329370
Q02821	1	8	8	8	6	8	6	6	5	6	6	4	6	8	6	6	5	6	6	4	6	8	6	6	5	6	6	4	16.1	16.1	16.1	60.441	542	0	42.315	13.7	16.1	13.7	12.9	10.3	13.5	13.7	10.1	6052700	729440	600070	780450	826200	494710
Q02875	1	4	4	4	2	4	2	2	2	3	2	2	2	4	2	2	2	3	2	2	2	4	2	2	2	3	2	2	6.9	6.9	6.9	94.355	849	0	8.5517	4	6.9	4	4	4	5.2	4	4	942350	102450	72751	172160	40942	93940
Q02889	1	1	1	1	1	1	1	1	1	1	1	1	1	1	1	1	1	1	1	1	1	1	1	1	1	1	1	1	15	15	15	12.252	113	0	9.2759	15	15	15	15	15	15	15	15	883120	44819	156060	94102	161660	62132
Q02892	1	8	8	8	7	7	5	7	6	4	6	7	7	7	5	7	6	4	6	7	7	7	5	7	6	4	6	7	13.6	13.6	13.6	74.409	647	0	8.3301	11.6	11.6	8.8	11.6	10.7	7.9	10.2	12.2	3671100	547590	462150	452400	582610	420600
Q02932	1	2	2	2	2	2	2	2	2	2	2	2	2	2	2	2	2	2	2	2	2	2	2	2	2	2	2	2	1.8	1.8	1.8	119.62	1032	0.0011068	2.3203	1.8	1.8	1.8	1.8	1.8	1.8	1.8	1.8	465650	63186	29699	43682	77498	85386
Q02933	1	1	1	1	1	1	1	1	1	1	1	1	1	1	1	1	1	1	1	1	1	1	1	1	1	1	1	1	3.5	3.5	3.5	50.171	434	0.0011117	2.3597	3.5	3.5	3.5	3.5	3.5	3.5	3.5	3.5	476320	57505	102680	52532	10082	54540
Q02969	1	2	2	2	2	2	2	2	1	2	2	2	2	2	2	2	1	2	2	2	2	2	2	2	1	2	2	2	3.6	3.6	3.6	44.91	394	0.00058275	2.7953	3.6	3.6	3.6	3.6	1.8	3.6	3.6	3.6	17023000	1439000	2177700	1967500	2374800	2372900
Q03010	1	1	1	1	1	1	1	1	1	1	1	1	1	1	1	1	1	1	1	1	1	1	1	1	1	1	1	1	3.7	3.7	3.7	51.021	460	0.00057737	2.6986	3.7	3.7	3.7	3.7	3.7	3.7	3.7	3.7	382860	59450	50994	39099	43711	50515
Q03034	1	3	3	3	3	2	2	1	2	2	2	1	3	2	2	1	2	2	2	1	3	2	2	1	2	2	2	1	6.2	6.2	6.2	56.163	503	0	6.6933	6.2	4.6	4.6	2.6	4.6	4.2	4.2	2.6	762340	139540	75993	102530	49370	176800
Q03048	1	5	5	5	5	5	5	5	5	5	5	5	5	5	5	5	5	5	5	5	5	5	5	5	5	5	5	5	43.4	43.4	43.4	15.901	143	0	270.45	43.4	43.4	43.4	43.4	43.4	43.4	43.4	43.4	105830000	9824300	13446000	11880000	13685000	16930000
Q03063	1	2	2	2	2	2	2	2	2	2	2	2	2	2	2	2	2	2	2	2	2	2	2	2	2	2	2	2	6.9	6.9	6.9	49.356	452	0	4.702	6.9	6.9	6.9	6.9	6.9	6.9	6.9	6.9	601350	76342	44925	66845	55007	68002
Q03102	1	2	2	2	2	2	2	2	2	2	2	2	2	2	2	2	2	2	2	2	2	2	2	2	2	2	2	2	6.3	6.3	6.3	39.976	365	0	6.6271	6.3	6.3	6.3	6.3	6.3	6.3	6.3	6.3	1376900	172520	58781	192100	156960	204220
Q03104	1	17	17	17	17	16	14	16	16	17	16	16	17	16	14	16	16	17	16	16	17	16	14	16	16	17	16	16	38.2	38.2	38.2	59.588	513	0	127.53	38.2	36.1	33.1	36.5	36.5	38.2	36.1	37	27963000	3900100	3325900	2574500	3922200	3757400
Q03148	3	4	4	4	4	4	2	4	3	4	4	3	4	4	2	4	3	4	4	3	4	4	2	4	3	4	4	3	14.8	14.8	14.8	31.817	297	0	4.7277	14.8	14.8	5.7	14.8	12.1	14.8	14.8	10.4	2644200	282420	410110	73457	399720	372410
Q03161	1	14	14	14	14	13	12	13	13	14	12	14	14	13	12	13	13	14	12	14	14	13	12	13	13	14	12	14	56.2	56.2	56.2	33.955	297	0	86.02	56.2	52.2	44.8	52.2	50.8	56.2	43.4	56.2	28130000	3761100	3840800	2841800	3660200	3920200
Q03195	1	11	11	11	8	9	11	8	9	11	9	10	8	9	11	8	9	11	9	10	8	9	11	8	9	11	9	10	20.4	20.4	20.4	68.34	608	0	82.937	14.6	17.4	20.4	15.5	16.6	20.4	17.4	19.2	18981000	663630	828350	6116400	932680	851230
Q03219	1	4	4	4	3	2	4	3	3	3	4	3	3	2	4	3	3	3	4	3	3	2	4	3	3	3	4	3	15.7	15.7	15.7	31.144	274	0	5.2041	12.8	6.6	15.7	12.8	12.8	12.8	15.7	11.7	7833400	920770	1028600	945450	828450	897210
Q03246	1	2	2	2	1	1	2	2	2	2	2	1	1	1	2	2	2	2	2	1	1	1	2	2	2	2	2	1	9.7	9.7	9.7	27.635	237	0.00059844	3.0842	5.5	4.2	9.7	9.7	9.7	9.7	9.7	4.2	320470	20083	29356	39523	44858	42555
Q03264	1	1	1	1	1	1	1	1	1	1	1	1	1	1	1	1	1	1	1	1	1	1	1	1	1	1	1	1	3.1	3.1	3.1	59.539	515	0.0011236	2.4411	3.1	3.1	3.1	3.1	3.1	3.1	3.1	3.1	416120	54858	57610	57867	5553.7	57270
Q03280	1	4	4	4	4	4	1	3	3	2	1	2	4	4	1	3	3	2	1	2	4	4	1	3	3	2	1	2	1.2	1.2	1.2	374.18	3268	0.0021704	2.1419	1.2	1.2	0.4	0.9	0.9	0.6	0.3	0.6	779190	249080	65544	35154	78774	99270
Q03281	1	1	1	1	1	1	1	1	1	1	1	1	1	1	1	1	1	1	1	1	1	1	1	1	1	1	1	1	2.4	2.4	2.4	76.376	663	0.0047594	1.9131	2.4	2.4	2.4	2.4	2.4	2.4	2.4	2.4	317360	41686	19208	41167	48459	47581
Q03323	1	1	1	1	1	1	1	1	1	1	1	1	1	1	1	1	1	1	1	1	1	1	1	1	1	1	1	1	6.9	6.9	6.9	19.446	175	0	4.83	6.9	6.9	6.9	6.9	6.9	6.9	6.9	6.9	528800	42235	67784	55199	83778	62249
Q03362	1	2	2	2	2	2	2	2	2	2	2	2	2	2	2	2	2	2	2	2	2	2	2	2	2	2	2	2	11.6	11.6	11.6	25.265	224	0	43.698	11.6	11.6	11.6	11.6	11.6	11.6	11.6	11.6	2886300	284570	464300	377340	322960	441470
Q03429	1	1	1	1	1	1	1	1	1	1	1	1	1	1	1	1	1	1	1	1	1	1	1	1	1	1	1	1	13	13	13	13.927	123	0.00062228	3.4275	13	13	13	13	13	13	13	13	595740	70306	2430.6	79277	36845	61628
Q03435	1	1	1	1	1	1	1	1	1	1	1	1	1	1	1	1	1	1	1	1	1	1	1	1	1	1	1	1	7.9	7.9	7.9	23.857	203	0.009596	1.5713	7.9	7.9	7.9	7.9	7.9	7.9	7.9	7.9	780710	99101	110410	85356	77029	108820
Q03497	1	4	4	4	4	4	4	3	3	3	4	4	4	4	4	3	3	3	4	4	4	4	4	3	3	3	4	4	6.3	6.3	6.3	102.36	939	0	6.6333	6.3	6.3	6.3	4.9	4.9	5.3	6.3	6.3	8147400	642290	1001100	871510	748370	2262100
Q03529	1	2	2	2	2	1	2	2	2	2	2	2	2	1	2	2	2	2	2	2	2	1	2	2	2	2	2	2	6.5	6.5	6.5	44.881	384	0.00063091	3.6061	6.5	4.7	6.5	6.5	6.5	6.5	6.5	6.5	1398300	128800	105380	134670	154380	291000
Q03532	1	4	4	4	4	4	3	4	4	4	3	4	4	4	3	4	4	4	3	4	4	4	3	4	4	4	3	4	10.9	10.9	10.9	56.717	505	0	14.085	10.9	10.9	8.3	10.9	10.9	10.9	8.3	10.9	2181000	288030	369690	238240	331430	294220
Q03558	2	19	19	19	19	18	18	18	18	18	18	18	19	18	18	18	18	18	18	18	19	18	18	18	18	18	18	18	51.8	51.8	51.8	45.01	400	0	211.73	51.8	50	50	50	50	50	50	50	76410000	9293900	9967900	9104500	8763800	11000000
Q03559	1	4	4	4	4	4	4	4	4	4	4	4	4	4	4	4	4	4	4	4	4	4	4	4	4	4	4	4	42.1	42.1	42.1	22.178	197	0	13.912	42.1	42.1	42.1	42.1	42.1	42.1	42.1	42.1	3321800	486640	606700	305110	418250	477030
Q03640	1	21	21	21	18	19	16	16	18	19	16	18	18	19	16	16	18	19	16	18	18	19	16	16	18	19	16	18	19.5	19.5	19.5	171.07	1545	0	60.629	17.9	17.8	15.1	14.8	16.8	17.9	15.1	16.9	15386000	1899600	2322200	1528400	1732700	2183900
Q03655	1	7	7	7	6	6	7	6	7	7	7	7	6	6	7	6	7	7	7	7	6	6	7	6	7	7	7	7	21	21	21	56.793	524	0	23.21	18.9	18.9	21	18.9	21	21	21	21	8879300	759970	1085900	1257000	853310	1191000
Q03656	1	2	2	2	2	2	1	2	1	1	1	1	2	2	1	2	1	1	1	1	2	2	1	2	1	1	1	1	5.5	5.5	5.5	83.237	742	0.0021529	2.0705	5.5	5.5	2.3	5.5	2.3	2.3	2.3	2.3	446660	71080	48680	29174	76639	56420
Q03661	1	1	1	1						1	1	1						1	1	1						1	1	1	0.7	0.7	0.7	187.14	1658	0.0037433	2.0105						0.7	0.7	0.7	94373
Q03677	1	1	1	1	1	1		1	1	1	1		1	1		1	1	1	1		1	1		1	1	1	1		7.3	7.3	7.3	20.879	179	0.001634	2.1751	7.3	7.3		7.3	7.3	7.3	7.3		239720	53418	4798.1		29606	35437
Q03690	1	19	19	19	16	16	15	15	16	16	15	14	16	16	15	15	16	16	15	14	16	16	15	15	16	16	15	14	16.7	16.7	16.7	145.16	1277	0	55.124	15	14	13.9	13.2	14.6	13.9	12.9	13.4	10746000	1303000	983240	1568800	1231000	1363300
Q03691	1	1	1	1	1	1	1	1	1	1	1	1	1	1	1	1	1	1	1	1	1	1	1	1	1	1	1	1	6.6	6.6	6.6	28.908	256	0	6.7799	6.6	6.6	6.6	6.6	6.6	6.6	6.6	6.6	951820	93916	156480	115230	100230	123230
Q03713	1	3	3	3	2	3	3	3	3	3	3	3	2	3	3	3	3	3	3	3	2	3	3	3	3	3	3	3	17.6	17.6	17.6	18.477	159	0.00063211	3.6188	11.3	17.6	17.6	17.6	17.6	17.6	17.6	17.6	1323400	114250	131830	126300	143930	168500
Q03735	1	3	3	3	3	3	2	3	3	3	3	3	3	3	2	3	3	3	3	3	3	3	2	3	3	3	3	3	2.5	2.5	2.5	126.14	1134	0.00063251	3.621	2.5	2.5	1.4	2.5	2.5	2.5	2.5	2.5	1665000	215660	236830	188760	227340	191960
Q03750	1	2	2	2	2	2	2	2	1	2	2	2	2	2	2	2	1	2	2	2	2	2	2	2	1	2	2	2	7.6	7.6	7.6	57.985	510	0.0071979	1.6841	7.6	7.6	7.6	7.6	3.9	7.6	7.6	7.6	5331600	860890	1258900	379750	832880	489930
Q03761	1	3	3	3	3	3	3	3	3	1	3	3	3	3	3	3	3	1	3	3	3	3	3	3	3	1	3	3	6.5	6.5	6.5	61.072	539	0	68.408	6.5	6.5	6.5	6.5	6.5	2.2	6.5	6.5	1427700	159480	188880	204640	187850	173180
Q03769	1	5	5	5	4	4	3	5	3	4	4	4	4	4	3	5	3	4	4	4	4	4	3	5	3	4	4	4	14.1	14.1	14.1	47.321	411	0	10.11	9.7	12.4	9.7	14.1	7.1	11.4	11.4	9.7	2275600	275010	323720	245360	434160	166840
Q03771	1	1	1	1	1	1	1	1	1		1	1	1	1	1	1	1		1	1	1	1	1	1	1		1	1	3.9	3.9	3.9	42.942	387	0.0006169	3.3509	3.9	3.9	3.9	3.9	3.9		3.9	3.9	448190	94981	16552	95396	46822	67562
Q03782	1	2	2	2	2	1	1	1	1	1	1	1	2	1	1	1	1	1	1	1	2	1	1	1	1	1	1	1	6.1	6.1	6.1	56.498	492	0.0062048	1.7575	6.1	3.3	3.3	3.3	3.3	3.3	3.3	3.3	6121300	811080	836040	958420	772960	482120
Q03790	1	2	2	2	2	2	2	2	2	2	2	2	2	2	2	2	2	2	2	2	2	2	2	2	2	2	2	2	7.2	7.2	7.2	52.618	475	0	6.5064	7.2	7.2	7.2	7.2	7.2	7.2	7.2	7.2	1275600	169640	78261	172790	196980	181930
Q03834	1	2	2	2	2	1	1	1	2	1	1	1	2	1	1	1	2	1	1	1	2	1	1	1	2	1	1	1	1.9	1.9	1.9	140.08	1242	0.0011261	2.4532	1.9	0.8	0.8	0.8	1.9	0.8	0.8	0.8	267170	55469	11795	27100	24471	90110
Q03835	2	4	4	4	4	4	4	4	4	4	4	4	4	4	4	4	4	4	4	4	4	4	4	4	4	4	4	4	17.2	17.2	17.2	28.261	250	0	9.2904	17.2	17.2	17.2	17.2	17.2	17.2	17.2	17.2	4423200	528770	675690	586140	705870	582920
Q03862	1	2	2	2	1	2		2	1	2	1	2	1	2		2	1	2	1	2	1	2		2	1	2	1	2	3.4	3.4	3.4	65.212	593	0.00061162	3.2719	1.5	3.4		3.4	1.5	3.4	1.9	3.4	590530	29364	88492		108350	21401
Q03880	1	1	1	1	1	1	1	1	1	1	1	1	1	1	1	1	1	1	1	1	1	1	1	1	1	1	1	1	13.9	13.9	13.9	13.962	122	0	4.8473	13.9	13.9	13.9	13.9	13.9	13.9	13.9	13.9	1013300	136140	131440	101310	116530	123890
Q03921	1	3	3	3	3	3	2	2	3	3	2	2	3	3	2	2	3	3	2	2	3	3	2	2	3	3	2	2	1.5	1.5	1.5	194.69	1698	0	4.7266	1.5	1.5	0.9	1.1	1.5	1.5	0.9	1.1	9462600	1818600	1652200	1676500	43119	2238500
Q03940	1	14	14	14	13	12	12	13	12	12	12	13	13	12	12	13	12	12	12	13	13	12	12	13	12	12	12	13	40.6	40.6	40.6	50.452	463	0	42.923	38.2	35.9	35.9	38.2	35.9	35.9	36.3	38.2	13944000	1909000	1490700	1523900	2257100	1859100
Q03941	1	1	1	1	1	1	1	1	1	1	1	1	1	1	1	1	1	1	1	1	1	1	1	1	1	1	1	1	4.1	4.1	4.1	27.339	241	0.00058514	2.8663	4.1	4.1	4.1	4.1	4.1	4.1	4.1	4.1	549940	83608	65081	77496	57414	65910
Q03973	1	6	6	6	6	5	6	6	6	6	6	6	6	5	6	6	6	6	6	6	6	5	6	6	6	6	6	6	25.2	25.2	25.2	27.544	246	0	99.965	25.2	25.2	25.2	25.2	25.2	25.2	25.2	25.2	12044000	1484600	1451900	1278700	1188900	1920200
Q04013	1	8	8	8	6	6	7	8	7	7	6	7	6	6	7	8	7	7	6	7	6	6	7	8	7	7	6	7	29.6	29.6	29.6	34.184	314	0	20.216	22.9	24.5	26.8	29.6	26.8	26.8	24.5	26.8	8302800	669540	702690	1119000	1284800	1343500
Q04062	1	10	10	10	8	9	7	8	8	8	7	8	8	9	7	8	8	8	7	8	8	9	7	8	8	8	7	8	25.4	25.4	25.4	45.782	393	0	13.959	20.1	23.9	16	21.6	20.1	20.1	14.5	20.1	5063900	556130	388110	597420	547670	703710
Q04067	1	8	8	8	7	7	7	6	7	8	8	8	7	7	7	6	7	8	8	8	7	7	7	6	7	8	8	8	38.3	38.3	38.3	30.501	274	0	33.421	36.1	36.1	35.4	33.2	36.1	38.3	38.3	38.3	8844700	1134200	1007300	1086100	924930	1238600
Q04080	1	2	2	2	2	2	2	2	2	2	2	2	2	2	2	2	2	2	2	2	2	2	2	2	2	2	2	2	5.1	5.1	5.1	60.813	534	0	6.2765	5.1	5.1	5.1	5.1	5.1	5.1	5.1	5.1	965970	150740	76789	121340	122500	139150
Q04081	1	1	1	1	1		1	1	1	1	1	1	1		1	1	1	1	1	1	1		1	1	1	1	1	1	4	4	4	37.694	328	0	4.5043	4		4	4	4	4	4	4	472410	67878		70017	34083	34376
Q04119	1	2	2	2	2	2	2	2	2	2	2	2	2	2	2	2	2	2	2	2	2	2	2	2	2	2	2	2	3	3	3	78.343	674	0	5.7495	3	3	3	3	3	3	3	3	1829900	192060	224900	251480	197280	241950
Q04175	1	6	6	6	6	6	6	6	5	6	5	5	6	6	6	6	5	6	5	5	6	6	6	6	5	6	5	5	6.6	6.6	6.6	108.4	944	0	11.601	6.6	6.6	6.6	6.6	5.3	6.6	5.4	5.5	2449200	322850	300590	319490	286420	328260
Q04177	1	1	1	1	1	1		1	1	1	1	1	1	1		1	1	1	1	1	1	1		1	1	1	1	1	2.2	2.2	2.2	72.001	643	0.0067045	1.709	2.2	2.2		2.2	2.2	2.2	2.2	2.2	526270	41215	74875		98363	87137
Q04178	1	6	6	6	6	4	5	5	6	5	4	6	6	4	5	5	6	5	4	6	6	4	5	5	6	5	4	6	33.5	33.5	33.5	25.19	221	0	31.019	33.5	20.8	28.5	28.5	33.5	28.5	23.1	33.5	12377000	1312600	1694300	1628400	1208500	1429100
Q04182	2	10	4	4	8	8	6	7	9	8	6	7	3	3	2	2	4	3	2	2	3	3	2	2	4	3	2	2	7.3	2.8	2.8	172.25	1529	0	7.5492	6.5	6.5	5.6	5.2	6.9	6.5	5.6	6	902240	98218	247460	75398	41374	221800
Q04212	1	1	1	1	1	1	1	1	1	1	1	1	1	1	1	1	1	1	1	1	1	1	1	1	1	1	1	1	3	3	3	38.22	335	0.0086514	1.6233	3	3	3	3	3	3	3	3	327800	47177	5371.9	64889	35839	36318
Q04225	1	3	3	3	3	2	3	3	2	3	2	3	3	2	3	3	2	3	2	3	3	2	3	3	2	3	2	3	9.6	9.6	9.6	57.261	511	0	6.7903	9.6	5.7	9.6	9.6	5.7	9.6	5.7	9.6	1926200	285930	132770	283280	220380	196590
Q04279	1	10	10	10	8	8	8	7	7	9	7	8	8	8	8	7	7	9	7	8	8	8	8	7	7	9	7	8	14.2	14.2	14.2	105.87	960	0	17.661	12.1	12.4	12.4	11.2	11	13.3	11.2	12.4	4255100	583030	334550	617490	499570	519130
Q04304	1	5	5	5	4	4	5	3	5	5	4	5	4	4	5	3	5	5	4	5	4	4	5	3	5	5	4	5	24.7	24.7	24.7	24.882	227	0	9.0743	21.6	21.6	24.7	15.9	24.7	24.7	21.6	24.7	8640100	620150	548030	3015800	2691400	397480
Q04305	1	4	4	4	3	4	4	4	3	3	4	3	3	4	4	4	3	3	4	3	3	4	4	4	3	3	4	3	11.3	11.3	11.3	57.686	513	0	6.8765	7.6	11.3	11.3	11.3	7.6	7.6	11.3	7.6	2409500	271030	265660	325940	365130	297810
Q04336	1	13	13	13	10	10	11	10	8	8	9	11	10	10	11	10	8	8	9	11	10	10	11	10	8	8	9	11	13.6	13.6	13.6	126.62	1088	0	29.92	10.8	10.8	12.4	11.4	7.7	9	8.6	11.8	8447900	832550	906040	771070	847180	617230
Q04338	1	2	2	2	1	2	2	2	1	2	2	2	1	2	2	2	1	2	2	2	1	2	2	2	1	2	2	2	9.7	9.7	9.7	24.668	217	0	7.3647	6.5	9.7	9.7	9.7	6.5	9.7	9.7	9.7	3342000	175190	427410	546060	444440	152170
Q04344	1	4	4	4	3	4	4	4	3	4	4	3	3	4	4	4	3	4	4	3	3	4	4	4	3	4	4	3	32.9	32.9	32.9	17.679	158	0	23.002	28.5	32.9	32.9	32.9	28.5	32.9	32.9	28.5	8533800	906300	1382600	1203000	985220	903530
Q04347	1	2	2	2	2	1	2	2	2	1	2	2	2	1	2	2	2	1	2	2	2	1	2	2	2	1	2	2	3.9	3.9	3.9	60.053	519	0.0011179	2.422	3.9	1.5	3.9	3.9	3.9	1.5	3.9	3.9	462580	71034	67220	66408	38855	29051
Q04371	1	17	17	17	16	16	16	14	15	15	16	17	16	16	16	14	15	15	16	17	16	16	16	14	15	15	16	17	37.2	37.2	37.2	54.128	470	0	41.883	34.9	34.9	34.9	30.4	33.4	32.6	34.3	37.2	23926000	2313300	3339700	3028900	2682600	3344300
Q04373	1	6	6	6	6	5	6	6	6	6	5	6	6	5	6	6	6	6	5	6	6	5	6	6	6	6	5	6	7.9	7.9	7.9	75.105	656	0	10.595	7.9	6.6	7.9	7.9	7.9	7.9	7.6	7.9	2044700	222770	236000	228090	285130	255850
Q04409	1	20	18	18	19	17	18	18	18	20	20	19	17	16	16	16	16	18	18	17	17	16	16	16	16	18	18	17	45.8	41.6	41.6	55.92	500	0	115.47	43	40.2	41.4	41.6	40.2	45.8	45.8	44.2	42311000	5566500	5294900	5061900	4060200	5200400
Q04410	1	3	3	3	2	3	3	3	3	3	3	3	2	3	3	3	3	3	3	3	2	3	3	3	3	3	3	3	11.6	11.6	11.6	41.118	372	0	5.4183	8.1	11.6	11.6	11.6	11.6	11.6	11.6	11.6	1557300	126460	105890	229760	171260	247020
Q04432	1	6	6	6	6	4	5	5	5	6	5	6	6	4	5	5	5	6	5	6	6	4	5	5	5	6	5	6	38.4	38.4	38.4	25.67	237	0	24.646	38.4	25.7	31.6	34.2	31.6	38.4	31.6	38.4	5441300	863100	372930	762930	506990	723420
Q04439	1	12	12	10	10	8	12	12	11	9	9	9	10	8	12	12	11	9	9	9	9	7	10	10	9	7	8	8	11.3	11.3	9.4	136.9	1219	0	25.145	9.8	6.5	11.3	11.3	9.8	7.9	8.4	7.5	6529000	654190	698890	847170	931710	1064700
Q04458	1	12	12	12	10	11	11	10	10	10	12	11	10	11	11	10	10	10	12	11	10	11	11	10	10	10	12	11	25.6	25.6	25.6	59.978	532	0	29.395	21.8	21.6	24.1	21.8	21.8	21.8	25.6	21.6	12804000	694160	2856700	724390	601920	1055100
Q04491	1	11	11	11	8	10	11	11	11	10	10	9	8	10	11	11	11	10	10	9	8	10	11	11	11	10	10	9	38	38	38	33.043	297	0	59.917	25.6	35.7	38	38	38	35.7	31	35.4	18893000	2612000	1784900	1914300	3058300	2514300
Q04493	1	2	2	2	1	2	2	2	2	2	2	2	1	2	2	2	2	2	2	2	1	2	2	2	2	2	2	2	14.1	14.1	14.1	18.356	163	0	6.224	8.6	14.1	14.1	14.1	14.1	14.1	14.1	14.1	2348100	361950	361190	232530	330460	193680
Q04603	1	1	1	1	1	1	1	1	1	1	1	1	1	1	1	1	1	1	1	1	1	1	1	1	1	1	1	1	4.6	4.6	4.6	21.997	196	0.00063492	3.6548	4.6	4.6	4.6	4.6	4.6	4.6	4.6	4.6	510560	67287	59228	38264	65006	126590
Q04636	1	11	11	11	10	10	10	10	9	10	9	10	10	10	10	10	9	10	9	10	10	10	10	10	9	10	9	10	23.6	23.6	23.6	62.993	552	0	25.825	21.7	20.5	21.7	20.5	19	20.5	18.7	20.5	10637000	1480000	1109400	1373600	1240000	1324800
Q04697	1	11	11	11	11	11	11	10	10	11	9	10	11	11	11	10	10	11	9	10	11	11	11	10	10	11	9	10	31.3	31.3	31.3	45.869	403	0	61.688	31.3	31.3	31.3	28.5	29.8	31.3	23.3	28.5	18493000	2313300	2928200	2426400	1938100	1409700
Q04728	1	9	9	9	9	9	8	8	8	9	9	8	9	9	8	8	8	9	9	8	9	9	8	8	8	9	9	8	20.6	20.6	20.6	47.848	441	0	72.381	20.6	20.6	19	19	18.6	20.6	20.6	19	10623000	1380500	1492000	1086000	947850	1314000
Q04767	1	2	2	2	2	1	2	2	2	2	2	2	2	1	2	2	2	2	2	2	2	1	2	2	2	2	2	2	15	15	15	18.693	167	0	10.704	15	8.4	15	15	15	15	15	15	3448100	478840	16627	527170	285590	312360
Q04792	1	6	6	6	6	5	4	5	5	6	4	5	6	5	4	5	5	6	4	5	6	5	4	5	5	6	4	5	15.7	15.7	15.7	65.989	585	0	12.846	15.7	13.2	10.1	13.2	13.2	15.7	10.1	13.2	3570800	405680	644320	337610	452720	430470
Q04869	1	11	11	11	10	9	10	9	9	10	9	10	10	9	10	9	9	10	9	10	10	9	10	9	9	10	9	10	41.8	41.8	41.8	38.215	349	0	41.018	38.7	36.7	37.8	36.7	36.7	38.7	32.4	38.7	13823000	1753100	1387200	1854500	1486900	1544200
Q04894	1	3	3	3	3	3	3	3	3	3	3	3	3	3	3	3	3	3	3	3	3	3	3	3	3	3	3	3	13.6	13.6	13.6	39.617	360	0	10.274	13.6	13.6	13.6	13.6	13.6	13.6	13.6	13.6	1830100	217220	211950	185630	325530	270980
Q04934	1	2	2	2	1	1	2	2	2	1	2	1	1	1	2	2	2	1	2	1	1	1	2	2	2	1	2	1	4.9	4.9	4.9	49.975	453	0	4.629	2.4	2.4	4.9	4.9	4.9	2.4	4.9	2.4	628340	20237	84611	112180	75752	137270
Q04935	1	3	3	3	3	2	2	2	3	3	3	2	3	2	2	2	3	3	3	2	3	2	2	2	3	3	3	2	18.5	18.5	18.5	23.758	205	0	23.142	18.5	14.6	14.6	14.6	18.5	18.5	18.5	14.6	1111800	196200	58237	208800	122260	79581
Q04947	1	13	13	13	13	12	12	13	13	12	12	11	13	12	12	13	13	12	12	11	13	12	12	13	13	12	12	11	56.6	56.6	56.6	32.916	295	0	180.85	56.6	51.5	50.5	56.6	56.6	54.2	50.5	45.4	84635000	9259300	9273600	10992000	11041000	10376000
Q04951	1	4	4	4	3	2	3	4	3	3	4	3	3	2	3	4	3	3	4	3	3	2	3	4	3	3	4	3	12.1	12.1	12.1	40.469	389	0	4.6971	9.3	5.1	9.3	12.1	9.3	9.3	12.1	9.3	971050	110760	64152	130380	154490	147200
Q04969	1	3	3	3	3	3	3	3	3	3	3	2	3	3	3	3	3	3	3	2	3	3	3	3	3	3	3	2	18	18	18	20.802	178	0	6.703	18	18	18	18	18	18	18	11.2	2564400	364740	257140	334060	309330	280340
Q05016	4	12	12	12	11	12	12	12	11	12	12	12	11	12	12	12	11	12	12	12	11	12	12	12	11	12	12	12	56.9	56.9	56.9	29.158	267	0	132.4	54.7	56.9	56.9	56.9	54.7	56.9	56.9	56.9	31499000	3870800	3867900	4149300	3581600	3631900
Q05022	1	13	13	13	10	11	12	11	9	11	11	12	10	11	12	11	9	11	11	12	10	11	12	11	9	11	11	12	8.7	8.7	8.7	193.13	1729	0	41.94	6.5	6.9	7.4	7	6.1	6.9	7.4	7.4	28028000	3088100	3040900	4027400	2951800	3460700
Q05027	1	1	1	1	1	1	1	1	1	1	1	1	1	1	1	1	1	1	1	1	1	1	1	1	1	1	1	1	12.7	12.7	12.7	17.314	157	0	4.0217	12.7	12.7	12.7	12.7	12.7	12.7	12.7	12.7	482960	85396	17640	89202	64451	59606
Q05029	1	4	4	4	2	3	2	2	3	2	2	3	2	3	2	2	3	2	2	3	2	3	2	2	3	2	2	3	8.6	8.6	8.6	82.048	724	0	11.586	3.3	6.5	4.1	3.6	5.7	3.3	4.1	5.7	1378900	171620	173550	73743	136470	229490
Q05040	1	5	5	5	3	3	5	3	4	4	4	2	3	3	5	3	4	4	4	2	3	3	5	3	4	4	4	2	10.3	10.3	10.3	59.3	523	0	3.7331	7.6	7.6	10.3	7.6	8.2	9.2	9.2	5.5	4686700	157850	206330	852660	172040	1128000
Q05050	1	22	22	22	20	20	20	20	20	20	18	20	20	20	20	20	20	20	18	20	20	20	20	20	20	20	18	20	26.5	26.5	26.5	93.344	843	0	96.408	24.4	24.4	24.8	24.6	24.8	24.6	22.8	24.6	38187000	3161100	3173600	16205000	3116300	3195100
Q05123	1	2	2	2	2	1	2	1	1	1	1	1	2	1	2	1	1	1	1	1	2	1	2	1	1	1	1	1	4.5	4.5	4.5	53.074	467	0.0037554	2.0256	4.5	1.9	4.5	1.9	1.9	1.9	1.9	1.9	649320	172750	20273	108660	51268	53172
Q05164	2	1	1	1	1	1	1	1	1	1	1	1	1	1	1	1	1	1	1	1	1	1	1	1	1	1	1	1	0.8	0.8	0.8	94.704	967	0.0047644	1.9293	0.8	0.8	0.8	0.8	0.8	0.8	0.8	0.8	3975500	424750	31374	499000	291330	292620
Q05166	1	1	1	1	1	1	1	1	1	1	1	1	1	1	1	1	1	1	1	1	1	1	1	1	1	1	1	1	4	4	4	58.792	528	0.0010983	2.2426	4	4	4	4	4	4	4	4	416600	63687	11038	77998	42344	46199
Q05359	1	4	4	4	3	4	3	3	4	4	4	4	3	4	3	3	4	4	4	4	3	4	3	3	4	4	4	4	17.4	17.4	17.4	24.723	219	0	12.742	13.2	17.4	13.2	13.2	17.4	17.4	17.4	17.4	8610500	663070	1468200	870440	886200	1239000
Q05506	1	22	22	21	17	18	18	19	17	19	19	18	17	18	18	19	17	19	19	18	17	17	17	18	17	18	18	17	41.8	41.8	40.2	69.524	607	0	91.451	33.3	33.1	34.3	34.3	30.5	34.3	32.9	32.9	21872000	2303700	2387000	2848800	3395100	2623400
Q05515	1	4	4	4	3	2	2	2	3	3	3	3	3	2	2	2	3	3	3	3	3	2	2	2	3	3	3	3	11.4	11.4	11.4	54.367	481	0	23.99	9.1	7.5	6	7.5	9.1	9.1	9.1	8.3	1472400	77582	214180	69967	258060	310950
Q05518	1	3	3	3	2	3	3	3	2	3	3	3	2	3	3	3	2	3	3	3	2	3	3	3	2	3	3	3	10.2	10.2	10.2	54.995	499	0	6.0123	7.8	10.2	10.2	10.2	7.8	10.2	10.2	10.2	2132300	191430	285570	285320	136260	237180
Q05543	1	1	1	1	1	1	1	1	1	1	1		1	1	1	1	1	1	1		1	1	1	1	1	1	1		4.2	4.2	4.2	46.488	409	0.0047619	1.9166	4.2	4.2	4.2	4.2	4.2	4.2	4.2		369490	29352	64419	57734	39098	73138
Q05567	1	6	6	6	5	5	6	5	5	6	5	5	5	5	6	5	5	6	5	5	5	5	6	5	5	6	5	5	11.5	11.5	11.5	65.565	589	0	7.155	10	10	11.5	7.6	10	11.5	10	10	18599000	2176800	2500700	1743000	2393300	2575400
Q05583	1	1	1	1	1	1	1	1	1	1	1	1	1	1	1	1	1	1	1	1	1	1	1	1	1	1	1	1	3.3	3.3	3.3	37.274	330	0.0010989	2.2478	3.3	3.3	3.3	3.3	3.3	3.3	3.3	3.3	629950	84003	102310	80934	76817	90512
Q05775	1	6	6	6	6	6	6	5	5	6	5	6	6	6	6	5	5	6	5	6	6	6	6	5	5	6	5	6	29.1	29.1	29.1	29.564	265	0	32.958	29.1	29.1	29.1	19.6	19.6	29.1	26.8	29.1	19413000	2326700	2528900	2459400	2716100	2407400
Q05778	1	2	2	2		1	1		1	1	1	2		1	1		1	1	1	2		1	1		1	1	1	2	7.2	7.2	7.2	30.695	276	0.006701	1.6906		3.6	3.6		3.6	3.6	3.6	7.2	127000		39057	24913
Q05785	1	7	7	5	5	5	5	3	4	4	6	7	5	5	5	3	4	4	6	7	4	4	5	2	4	3	4	5	14.2	14.2	10.8	71.806	613	0	13.264	11.1	11.1	10.8	8.2	9.3	9.3	12.7	14.2	2352100	200240	264600	223180	104620	361060
Q05788	1	5	5	5	5	5	5	5	5	4	5	5	5	5	5	5	5	4	5	5	5	5	5	5	5	4	5	5	22.2	22.2	22.2	33.755	311	0	12.324	22.2	22.2	22.2	22.2	22.2	19.3	22.2	22.2	3863300	315770	581640	517980	424410	468670
Q05809	1	1	1	1		1					1	1		1					1	1		1					1	1	12.5	12.5	12.5	11.239	96	0.0037294	1.9791		12.5					12.5	12.5	90565		4997.6
Q05812	1	2	2	2	2	2	1	1	1	2	2	2	2	2	1	1	1	2	2	2	2	2	1	1	1	2	2	2	3.4	3.4	3.4	80.529	728	0.00062735	3.5727	3.4	3.4	1.6	1.6	1.6	3.4	3.4	3.4	666340	70614	60904	70418	75136	71362
Q05874	1	1	1	1	1	1	1	1	1	1	1	1	1	1	1	1	1	1	1	1	1	1	1	1	1	1	1	1	3.4	3.4	3.4	29.632	261	0.00057837	2.732	3.4	3.4	3.4	3.4	3.4	3.4	3.4	3.4	520250	59042	26402	52050	71392	68400
Q05905	1	8	8	8	6	5	6	4	6	6	8	4	6	5	6	4	6	6	8	4	6	5	6	4	6	6	8	4	43.9	43.9	43.9	27.5	244	0	26.508	27.5	22.5	32.8	18.9	27.5	31.6	43.9	20.5	8818500	838250	753110	1346000	645330	1390800
Q05911	1	18	18	18	17	15	16	16	16	16	17	14	17	15	16	16	16	16	17	14	17	15	16	16	16	16	17	14	37.8	37.8	37.8	54.51	482	0	85.395	34	30.3	31.7	35.3	32.8	31.3	37.6	27.4	48748000	5594100	4969700	6879900	5860900	6539700
Q05926	1	4	4	4	4	4	4	4	4	4	4	4	4	4	4	4	4	4	4	4	4	4	4	4	4	4	4	4	33.9	33.9	33.9	12.519	109	0	10.786	33.9	33.9	33.9	33.9	33.9	33.9	33.9	33.9	3648200	448880	502520	444280	380140	448610
Q05931	1	5	4	4	4	5	4	3	5	4	4	4	3	4	3	2	4	3	3	3	3	4	3	2	4	3	3	3	7.2	6.2	6.2	72.364	657	0	7.4539	5.3	7.2	5.6	3.8	7.2	5.3	5.3	5.3	846670	104780	87404	72451	48271	116630
Q05933	1	4	4	4	4	4	3	3	4	4	4	4	4	4	3	3	4	4	4	4	4	4	3	3	4	4	4	4	25.3	25.3	25.3	20.578	178	0	11.315	25.3	25.3	19.7	19.7	25.3	25.3	25.3	25.3	4488800	442860	221890	604080	599380	491700
Q05979	1	7	7	7	5	7	6	6	7	7	6	7	5	7	6	6	7	7	6	7	5	7	6	6	7	7	6	7	19.6	19.6	19.6	51.031	453	0	16.099	15	19.6	16.3	16.8	19.6	19.6	16.3	19.6	4994900	308110	878030	631160	511980	585630
Q06010	1	9	9	9	7	8	7	6	8	7	5	7	7	8	7	6	8	7	5	7	7	8	7	6	8	7	5	7	9.9	9.9	9.9	117.58	1027	0	11.117	8.4	9	8.2	7.6	9	8.4	6	7.9	3147600	357720	357800	331790	296080	373200
Q06089	1	1	1	1	1		1		1	1	1	1	1		1		1	1	1	1	1		1		1	1	1	1	5.6	5.6	5.6	17.731	161	0.00058241	2.793	5.6		5.6		5.6	5.6	5.6	5.6	231260	52629		42111
Q06103	1	8	8	8	7	7	6	7	6	5	6	5	7	7	6	7	6	5	6	5	7	7	6	7	6	5	6	5	21	21	21	48.958	429	0	28.024	19.6	19.1	17	19.6	17.5	15.4	17	15.6	5755400	715950	667710	717230	659580	717250
Q06142	1	4	4	4	4	4	3	4	4	4	4	4	4	4	3	4	4	4	4	4	4	4	3	4	4	4	4	4	4.8	4.8	4.8	94.775	861	0	30.449	4.8	4.8	4.6	4.8	4.8	4.8	4.8	4.8	3169200	482030	123370	417590	319370	326560
Q06146	1	4	4	4	4	4	4	4	4	4	4	4	4	4	4	4	4	4	4	4	4	4	4	4	4	4	4	4	21.2	21.2	21.2	35.998	321	0	9.3483	21.2	21.2	21.2	21.2	21.2	21.2	21.2	21.2	3216500	359180	418460	442780	237060	343100
Q06151	1	12	12	12	10	11	10	11	11	12	9	10	10	11	10	11	11	12	9	10	10	11	10	11	11	12	9	10	38.6	38.6	38.6	40.769	350	0	58.854	33.7	35.7	34	36.6	36.6	38.6	29.7	33.4	23647000	2940700	2700600	1817900	2010700	4144100
Q06168	1	2	2	2	2	2	2	2	2	1	2	2	2	2	2	2	2	1	2	2	2	2	2	2	2	1	2	2	4.9	4.9	4.9	48.777	426	0	4.6342	4.9	4.9	4.9	4.9	4.9	1.9	4.9	4.9	1135700	159990	150580	109920	197590	141750
Q06169	1	3	3	3	3	3	3	3	3	3	3	3	3	3	3	3	3	3	3	3	3	3	3	3	3	3	3	3	10.1	10.1	10.1	59.461	523	0	6.5129	10.1	10.1	10.1	10.1	10.1	10.1	10.1	10.1	1749000	213620	250210	169060	221340	238400
Q06177	1	1	1	1		1		1		1				1		1		1				1		1		1			23.3	23.3	23.3	9.8337	86	0.0011338	2.5096		23.3		23.3		23.3			193850		89922		23110
Q06178	2	8	8	8	7	6	8	6	7	7	6	7	7	6	8	6	7	7	6	7	7	6	8	6	7	7	6	7	21.9	21.9	21.9	45.859	401	0	13.354	20.4	18.7	21.9	18.7	20.4	20.4	17.5	20.4	6107200	920330	579570	720910	364250	989730
Q06218	1	2	2	2	2	1	2	1	2	2	2	2	2	1	2	1	2	2	2	2	2	1	2	1	2	2	2	2	3.9	3.9	3.9	68.059	594	0	4.7726	3.9	2.2	3.9	2.2	3.9	3.9	3.9	3.9	885890	91051	70548	119540	75307	105290
Q06252	1	9	9	9	9	9	9	9	9	9	8	9	9	9	9	9	9	9	8	9	9	9	9	9	9	9	8	9	58.2	58.2	58.2	22.151	201	0	84.212	58.2	58.2	58.2	58.2	58.2	58.2	44.8	58.2	57254000	6282700	8139900	7397900	7100600	7777100
Q06263	1	1	1	1	1	1	1	1	1	1	1	1	1	1	1	1	1	1	1	1	1	1	1	1	1	1	1	1	3.9	3.9	3.9	37.315	330	0	4.2025	3.9	3.9	3.9	3.9	3.9	3.9	3.9	3.9	503440	57382	72852	49856	52135	54631
Q06287	1	2	2	2	2	2	2	2	2	2	2	2	2	2	2	2	2	2	2	2	2	2	2	2	2	2	2	2	11.1	11.1	11.1	27.895	252	0.00059488	3.0062	11.1	11.1	11.1	11.1	11.1	11.1	11.1	11.1	1563800	124770	194470	206910	224570	230470
Q06336	1	3	3	3	3	3	3	3	3	3	3	3	3	3	3	3	3	3	3	3	3	3	3	3	3	3	3	3	4.7	4.7	4.7	62.319	557	0	15.024	4.7	4.7	4.7	4.7	4.7	4.7	4.7	4.7	1466700	232590	143100	194890	171500	192800
Q06344	1	1	1	1	1	1	1	1	1	1	1	1	1	1	1	1	1	1	1	1	1	1	1	1	1	1	1	1	2.2	2.2	2.2	72.409	628	0.00060901	3.2387	2.2	2.2	2.2	2.2	2.2	2.2	2.2	2.2	555210	27643	90534	67259	63946	89302
Q06385	1	4	4	4	4	4	3	4	4	4	4	4	4	4	3	4	4	4	4	4	4	4	3	4	4	4	4	4	14.2	14.2	14.2	39.286	345	0	3.809	14.2	14.2	12.5	14.2	14.2	14.2	14.2	14.2	1854800	277010	164570	207190	254150	297450
Q06405	1	2	2	2	2	2	2	2	2	2	2	2	2	2	2	2	2	2	2	2	2	2	2	2	2	2	2	2	19.8	19.8	19.8	11.312	101	0.00063654	3.6927	19.8	19.8	19.8	19.8	19.8	19.8	19.8	19.8	2141400	84865	462540	92705	36391	36799
Q06406	1	2	2	2	2	2	2	2	2	2	2	2	2	2	2	2	2	2	2	2	2	2	2	2	2	2	2	2	30.2	30.2	30.2	9.3975	86	0	6.0211	30.2	30.2	30.2	30.2	30.2	30.2	30.2	30.2	1915100	217470	353100	183710	243070	206850
Q06440	1	15	15	15	14	12	11	13	13	15	12	11	14	12	11	13	13	15	12	11	14	12	11	13	13	15	12	11	27.5	27.5	27.5	72.552	651	0	92.14	26	22.4	20.4	23.3	24.3	27.5	21.5	21.4	13236000	1586300	1511300	1602400	1317100	1911200
Q06449	1	6	6	6	4	6	4	5	4	4	4	5	4	6	4	5	4	4	4	5	4	6	4	5	4	4	4	5	44.7	44.7	44.7	23.539	215	0	57.271	24.2	44.7	24.2	37.7	24.2	34.4	24.2	37.7	6944100	306080	1158600	829370	964620	909930
Q06451	1	1	1	1	1	1	1	1	1	1	1	1	1	1	1	1	1	1	1	1	1	1	1	1	1	1	1	1	2.1	2.1	2.1	68.065	622	0.0091278	1.6005	2.1	2.1	2.1	2.1	2.1	2.1	2.1	2.1	884480	98375	118600	133040	98271	103340
Q06485	1	2	2	2	2	2	2	2	2	2	2	2	2	2	2	2	2	2	2	2	2	2	2	2	2	2	2	2	17.8	17.8	17.8	20.4	197	0	18.011	17.8	17.8	17.8	17.8	17.8	17.8	17.8	17.8	4328500	450600	531850	563600	600420	472630
Q06488	1	2	2	2	2	2	1	2	2	2	2	1	2	2	1	2	2	2	2	1	2	2	1	2	2	2	2	1	2.7	2.7	2.7	102.3	889	0.00061881	3.3808	2.7	2.7	1.6	2.7	2.7	2.7	2.7	1.6	432160	82685	11791	65778	40277	50413
Q06489	1	4	4	4	3	4	4	4	4	4	4	4	3	4	4	4	4	4	4	4	3	4	4	4	4	4	4	4	10.7	10.7	10.7	45.02	411	0.00060423	3.1639	7.3	10.7	10.7	10.7	10.7	10.7	10.7	10.7	1603400	89158	251320	191550	202090	287660
Q06494	1	8	8	8	8	8	8	8	8	8	8	8	8	8	8	8	8	8	8	8	8	8	8	8	8	8	8	8	22.6	22.6	22.6	38.6	345	0	49.567	22.6	22.6	22.6	22.6	22.6	22.6	22.6	22.6	8644800	988160	1225700	1024300	791050	855460
Q06497	1	2	2	2	2	2	1	2	2	2	2	2	2	2	1	2	2	2	2	2	2	2	1	2	2	2	2	2	7.6	7.6	7.6	36.367	328	0	3.8033	7.6	7.6	5.8	7.6	7.6	7.6	7.6	7.6	478170	75285	45113	51153	61705	68226
Q06505	1	8	8	8	7	7	8	8	6	8	8	8	7	7	8	8	6	8	8	8	7	7	8	8	6	8	8	8	24.4	24.4	24.4	46.082	410	0	34.041	21.5	21.5	24.4	24.4	18.8	24.4	24.4	24.4	6750900	735240	685190	857300	924910	770210
Q06506	1	4	4	4	1	1	2	1	2	1	3		1	1	2	1	2	1	3		1	1	2	1	2	1	3		7	7	7	65.053	573	0	4.7063	1.9	1.9	4	1.9	3.8	1.9	5.1		1253800	53750	15172	80601	34250	36051
Q06508	1	2	2	2	2	2	2	2	2	2	2	2	2	2	2	2	2	2	2	2	2	2	2	2	2	2	2	2	10.3	10.3	10.3	33.816	300	0	4.4621	10.3	10.3	10.3	10.3	10.3	10.3	10.3	10.3	1305700	217320	123000	167640	153640	273380
Q06523	1	7	7	7	6	5	5	6	4	5	6	5	6	5	5	6	4	5	6	5	6	5	5	6	4	5	6	5	17.2	17.2	17.2	49.279	435	0	19.842	16.3	13.8	13.8	16.3	9.9	13.8	14.7	13.8	6935600	2512600	540480	405600	1545900	309650
Q06580	1	1	1	1	1	1	1	1	1	1	1	1	1	1	1	1	1	1	1	1	1	1	1	1	1	1	1	1	7.4	7.4	7.4	18.52	163	0.0021645	2.1284	7.4	7.4	7.4	7.4	7.4	7.4	7.4	7.4	272550	32863	27778	50104	35313	44124
Q06608	1	2	2	2	2	2	2	2	2	2	2	2	2	2	2	2	2	2	2	2	2	2	2	2	2	2	2	2	12	12	12	22.507	200	0.00058377	2.8461	12	12	12	12	12	12	12	12	1854500	295710	112410	260410	244230	236160
Q06625	1	26	26	26	22	25	25	24	25	25	25	24	22	25	25	24	25	25	25	24	22	25	25	24	25	25	25	24	21.7	21.7	21.7	174.97	1536	0	90.585	19	21.1	21.1	20.5	21.1	21.1	20.6	20.4	18644000	1827700	2746400	2166300	2207100	2366700
Q06630	1	1	1	1	1	1	1	1	1	1	1	1	1	1	1	1	1	1	1	1	1	1	1	1	1	1	1	1	6.2	6.2	6.2	26.894	226	0.0016447	2.2221	6.2	6.2	6.2	6.2	6.2	6.2	6.2	6.2	347600	34433	44744	39750	44816	41256
Q06639	1	5	5	5	4	4	4	4	3	5	4	4	4	4	4	4	3	5	4	4	4	4	4	4	3	5	4	4	6.1	6.1	6.1	101.72	885	0	8.6014	5.3	5.3	5.3	5.3	4.6	6.1	5.3	5.3	2421300	148330	118330	159500	170380	146790
Q06678	1	2	2	2	2	2	2	2	1	2	2	2	2	2	2	2	1	2	2	2	2	2	2	2	1	2	2	2	7.6	7.6	7.6	42.825	367	0.0011099	2.338	7.6	7.6	7.6	7.6	4.6	7.6	7.6	7.6	834190	95365	142650	80063	80900	120580
Q06679	1	2	2	2	2	2	2	2	2	2	2	2	2	2	2	2	2	2	2	2	2	2	2	2	2	2	2	2	1.9	1.9	1.9	87.8	776	0	3.7297	1.9	1.9	1.9	1.9	1.9	1.9	1.9	1.9	1410800	252090	141350	138150	90773	186120
Q06685	1	6	6	6	6	6	5	6	6	6	6	5	6	6	5	6	6	6	6	5	6	6	5	6	6	6	6	5	5.4	5.4	5.4	129.75	1146	0	8.7707	5.4	5.4	4.5	5.4	5.4	5.4	5.4	4.5	2002800	289850	234670	249140	176070	284030
Q06689	1	1	1	1		1				1		1		1				1		1		1				1		1	1.6	1.6	1.6	72.697	675	0.0011429	2.5774		1.6				1.6		1.6	141190		41508
Q06697	1	3	3	3	1	3	2	2	2	3	3	2	1	3	2	2	2	3	3	2	1	3	2	2	2	3	3	2	10.7	10.7	10.7	44.456	393	0	4.9284	3.6	10.7	8.1	8.1	6.1	10.7	10.7	6.1	957870	73317	180660	100330	92066	76404
Q06698	1	3	3	3	3	2	2	2	2	2	1	2	3	2	2	2	2	2	1	2	3	2	2	2	2	2	1	2	1.7	1.7	1.7	163.04	1435	0.002161	2.1234	1.7	1.2	1.3	1.3	1.2	1.2	0.8	1.3	13999000	3566300	815820	3900600	912620	361850
Q06704	1	4	4	3	2	2	1	2	1	2	1	1	2	2	1	2	1	2	1	1	2	2	1	2	1	2	1	1	5.3	5.3	3.2	105.22	911	0.0011299	2.4752	2.2	2.2	0.9	2.3	1.3	2.3	1.3	1.3	948380	354170	171740	200750	89621	26022
Q06705	1	3	3	3	2	3	2	2	2	2	2	2	2	3	2	2	2	2	2	2	2	3	2	2	2	2	2	2	13.7	13.7	13.7	47.462	408	0	6.7435	5.6	13.7	5.6	5.6	5.6	5.6	5.6	5.6	1597500	226790	148650	230740	174060	193480
Q06709	1	1	1	1	1	1	1	1	1	1	1	1	1	1	1	1	1	1	1	1	1	1	1	1	1	1	1	1	3	3	3	49.689	432	0.0016429	2.216	3	3	3	3	3	3	3	3	294290	40106	30864	45297	34406	43850
Q06815	1	3	3	3	3	3	2	3	3	3	3	3	3	3	2	3	3	3	3	3	3	3	2	3	3	3	3	3	7.1	7.1	7.1	42.706	381	0.00059277	2.9765	7.1	7.1	4.5	7.1	7.1	7.1	7.1	7.1	979230	156740	106440	52887	109330	115330
Q06833	1	6	6	6	6	6	6	5	6	6	5	6	6	6	6	5	6	6	5	6	6	6	6	5	6	6	5	6	10.8	10.8	10.8	87.323	770	0	8.819	10.8	10.8	10.8	9.4	10.8	10.8	8.6	10.8	2355800	281490	295180	326160	257500	309550
Q06839	1	3	3	3	2	2	1	3	1	2	1	2	2	2	1	3	1	2	1	2	2	2	1	3	1	2	1	2	3.9	3.9	3.9	123.08	1073	0.00063371	3.649	2.9	2.9	1.7	3.9	1.7	2.9	1.7	2.9	1465200	215960	142530	116140	254370	239210
Q06891	1	2	2	2		1	1				2	1		1	1				2	1		1	1				2	1	10.5	10.5	10.5	21.289	181	0.00060168	3.1191		5	5.5				10.5	5	394720		83564	109720
Q06991	1	1	1	1	1	1	1	1	1	1	1	1	1	1	1	1	1	1	1	1	1	1	1	1	1	1	1	1	6.8	6.8	6.8	29.251	263	0	4.3805	6.8	6.8	6.8	6.8	6.8	6.8	6.8	6.8	1010300	144370	173870	79920	111800	168770
Q07084	1	3	3	3	2	2	3	2	3	2	3	3	2	2	3	2	3	2	3	3	2	2	3	2	3	2	3	3	6.7	6.7	6.7	78.528	712	0.0056965	1.7714	3.8	3.8	6.7	3.8	6.7	3.8	6.7	6.7	8624000	882250	1275800	1043800	957890	1322100
Q07362	1	3	3	3	3	3	3	3	2	3	3	3	3	3	3	3	2	3	3	3	3	3	3	3	2	3	3	3	19.5	19.5	19.5	19.881	185	0	6.6514	19.5	19.5	19.5	19.5	14.1	19.5	19.5	19.5	1456300	277980	90676	214570	205550	161310
Q07381	1	2	2	2	2	1			2	1	1	1	2	1			2	1	1	1	2	1			2	1	1	1	2.8	2.8	2.8	90.746	788	0.0057054	1.7791	2.8	1			2.8	1	1.8	1.8	244180	59004	18609			66845
Q07418	1	7	7	7	7	6	7	6	7	5	5	5	7	6	7	6	7	5	5	5	7	6	7	6	7	5	5	5	22.8	22.8	22.8	38.706	342	0	6.7275	22.8	19.9	22.8	19.9	22.8	17	17	17	2179300	368510	278510	353200	196950	302210
Q07451	1	7	7	7	6	7	5	7	5	7	5	6	6	7	5	7	5	7	5	6	6	7	5	7	5	7	5	6	25.6	25.6	25.6	22.902	203	0	10.517	19.7	25.6	19.2	25.6	16.7	25.6	19.2	25.1	12565000	1690600	1399500	1591200	1563900	1362600
Q07457	1	4	4	4	1	1	1	3	2	1	3	1	1	1	1	3	2	1	3	1	1	1	1	3	2	1	3	1	5.3	5.3	5.3	80.691	700	0.00061463	3.3292	1.4	1.9	1.9	4.1	3.3	1.9	4.4	0.9	17377000	38343	11002	33161	51107	76439
Q07478	1	21	21	21	20	21	20	20	20	21	18	19	20	21	20	20	20	21	18	19	20	21	20	20	20	21	18	19	53.6	53.6	53.6	50.308	446	0	110.65	52.2	53.6	46.4	52.2	52.2	53.6	44.8	50.2	46549000	6085100	5908200	6387600	4463400	5753200
Q07505	1	3	3	3	3	3	2	3	3	3	2	3	3	3	2	3	3	3	2	3	3	3	2	3	3	3	2	3	16.5	16.5	16.5	30.837	273	0	51.649	16.5	16.5	11.7	16.5	16.5	16.5	11.7	16.5	6146400	704910	836340	512430	722990	740700
Q07527	1	3	3	3		1	3	1				1		1	3	1				1		1	3	1				1	1.9	1.9	1.9	165.05	1436	0.0047518	1.9073		0.5	1.9	0.8				0.5	328690		180550	105740
Q07551	1	19	19	19	19	19	19	19	19	19	19	19	19	19	19	19	19	19	19	19	19	19	19	19	19	19	19	19	75.6	75.6	75.6	35.56	312	0	323.31	75.6	75.6	75.6	75.6	75.6	75.6	75.6	75.6	138470000	14449000	18015000	15210000	16634000	18394000
Q07648	1	3	3	3	2	3	3	2	2	2	3	3	2	3	3	2	2	2	3	3	2	3	3	2	2	2	3	3	17.3	17.3	17.3	16.745	150	0.0057262	1.7899	10	17.3	17.3	10	10	10	17.3	17.3	1278900	147830	175730	181500	157890	163730
Q07651	1	3	3	3	2	3	1	3	3	3	2	3	2	3	1	3	3	3	2	3	2	3	1	3	3	3	2	3	18.8	18.8	18.8	34.135	309	0	10.022	16.2	18.8	4.5	18.8	18.8	18.8	16.2	18.8	2431400	131300	467890	123440	297580	346060
Q07653	1	12	12	12	8	11	10	5	9	12	8	8	8	11	10	5	9	12	8	8	8	11	10	5	9	12	8	8	17.5	17.5	17.5	113.61	1046	0	32.884	12.2	16.3	15.3	8.1	13.9	17.5	12	12.9	4403600	432910	796900	560980	235590	452330
Q07657	1	7	7	7	7	7	6	7	7	6	5	6	7	7	6	7	7	6	5	6	7	7	6	7	7	6	5	6	16.3	16.3	16.3	62.629	551	0	32.047	16.3	16.3	15.2	16.3	16.3	15.2	13.2	15.2	5242000	806470	775920	476490	736660	798140
Q07688	1	3	3	3	2	3	2	2	3	3	3	2	2	3	2	2	3	3	3	2	2	3	2	2	3	3	3	2	23.4	23.4	23.4	19.168	167	0	7.424	15.6	23.4	13.8	13.8	23.4	23.4	23.4	17.4	1460200	224310	121820	234610	132830	148490
Q07716	1	4	4	4	2	3	2	2	2	2	3	2	2	3	2	2	2	2	3	2	2	3	2	2	2	2	3	2	16.7	16.7	16.7	44.382	390	0	7.7731	7.9	14.4	7.9	7.9	7.9	7.9	10.3	7.9	843160	160890	129490	47611	115080	127060
Q07807	1	5	5	5	2	2	3	3	3	3	4	3	2	2	3	3	3	3	4	3	2	2	3	3	3	3	4	3	6.4	6.4	6.4	98.067	879	0	11.152	3.1	3.1	4	4.7	4.6	4.6	5.5	4.7	4147100	789360	636610	677800	195340	815360
Q07824	1	1	1	1	1	1	1	1	1	1	1	1	1	1	1	1	1	1	1	1	1	1	1	1	1	1	1	1	1.9	1.9	1.9	64.272	586	0.0052604	1.8611	1.9	1.9	1.9	1.9	1.9	1.9	1.9	1.9	196690	25271	19581	27941	30120	20364
Q07825	1	7	7	6	6	6	6	5	6	6	6	5	6	6	6	5	6	6	6	5	5	5	5	4	5	5	5	4	10.1	10.1	9.3	84.923	749	0	9.4966	7.9	7.9	7.9	6.4	7.9	7.9	8.7	6.4	9811000	1280400	1275100	1266400	924400	1148400
Q07878	1	8	8	8	5	5	4	5	7	6	3	5	5	5	4	5	7	6	3	5	5	5	4	5	7	6	3	5	3	3	3	357.85	3144	0	9.2401	2.3	2.3	1.9	2.3	2.7	2.5	1.5	2.2	5048100	267020	253380	220740	226360	1465600
Q07914	1	1	1	1	1	1	1	1	1	1	1	1	1	1	1	1	1	1	1	1	1	1	1	1	1	1	1	1	8.9	8.9	8.9	17.91	168	0	8.4282	8.9	8.9	8.9	8.9	8.9	8.9	8.9	8.9	999520	137470	140040	90208	118950	121680
Q07938	1	3	3	3	2	2	3	3	3	3	3	2	2	2	3	3	3	3	3	2	2	2	3	3	3	3	3	2	11.3	11.3	11.3	37.856	337	0	6.3401	9.2	9.2	11.3	11.3	11.3	11.3	11.3	8	1766200	172420	240010	176380	430890	349240
Q07949	2	1	1	1	1	1	1	1	1	1	1	1	1	1	1	1	1	1	1	1	1	1	1	1	1	1	1	1	3	3	3	44.771	397	0.0011211	2.4321	3	3	3	3	3	3	3	3	584730	82722	5663.7	90717	30839	51081
Q07979	1	3	3	3	3	3	3	3	2	2	3	3	3	3	3	3	2	2	3	3	3	3	3	3	2	2	3	3	10.2	10.2	10.2	57.794	502	0.00060314	3.1522	10.2	10.2	10.2	10.2	7	7	10.2	10.2	1242900	114290	211800	182120	187300	100010
Q08162	1	6	6	6	5	5	5	4	4	5	6	6	5	5	5	4	4	5	6	6	5	5	5	4	4	5	6	6	7.4	7.4	7.4	113.71	1001	0	20.932	5.8	6.5	5.8	5.6	5	6.6	7.4	7.4	2360200	173050	198830	272820	291520	322980
Q08179	1	8	8	8	8	8	8	8	8	8	8	8	8	8	8	8	8	8	8	8	8	8	8	8	8	8	8	8	14.8	14.8	14.8	65.004	573	0	46.85	14.8	14.8	14.8	14.8	14.8	14.8	14.8	14.8	5550800	703660	639320	766170	631470	671490
Q08193	1	5	5	5	4	4	4	4	4	4	5	4	4	4	4	4	4	4	5	4	4	4	4	4	4	4	5	4	13.6	13.6	13.6	51.869	484	0	37.013	12	12	12	12	12	12	13.6	12	6245500	866590	500550	861020	752550	770580
Q08202	1	1	1	1	1		1						1		1						1		1						3.7	3.7	3.7	27.166	246	0.004772	1.942	3.7		3.7						7721400	3938400		3783000
Q08208	1	3	3	3	2	2	2	2	1	2	3	3	2	2	2	2	1	2	3	3	2	2	2	2	1	2	3	3	7.8	7.8	7.8	51.941	459	0.0052743	1.8874	6.1	6.1	6.1	6.1	3.7	6.1	7.8	7.8	1336800	254180	52869	201670	134060	85756
Q08220	2	5	5	5	5	5	5	5	5	5	4	5	5	5	5	5	5	5	4	5	5	5	5	5	5	5	4	5	14.7	14.7	14.7	55.815	491	0	4.4279	14.7	14.7	14.7	14.7	14.7	14.7	10	14.7	8030600	1427200	1154600	845260	705080	1579900
Q08225	1	6	6	6	5	6	6	6	5	4	4	6	5	6	6	6	5	4	4	6	5	6	6	6	5	4	4	6	10.5	10.5	10.5	80.509	711	0	7.0102	9.1	10.5	10.5	10.5	9.1	7.3	6.8	10.5	6346700	748190	995890	699230	1184200	967520
Q08235	1	1	1	1	1	1	1	1	1	1	1	1	1	1	1	1	1	1	1	1	1	1	1	1	1	1	1	1	5.5	5.5	5.5	33.531	291	0	12.684	5.5	5.5	5.5	5.5	5.5	5.5	5.5	5.5	1001100	94462	100400	154320	164160	177660
Q08245	1	15	15	15	13	12	14	13	13	13	15	13	13	12	14	13	13	13	15	13	13	12	14	13	13	13	15	13	72.6	72.6	72.6	12.589	113	0	286.94	72.6	71.7	72.6	72.6	72.6	72.6	72.6	72.6	186460000	22579000	23347000	20644000	22182000	27191000
Q08273	1	1	1	1	1	1	1	1	1	1	1	1	1	1	1	1	1	1	1	1	1	1	1	1	1	1	1	1	11.6	11.6	11.6	13.94	121	0	6.9352	11.6	11.6	11.6	11.6	11.6	11.6	11.6	11.6	1023600	109300	183910	113460	103250	153570
Q08299	1	5	5	5	4	4	5	4	5	3	4	4	4	4	5	4	5	3	4	4	4	4	5	4	5	3	4	4	7.6	7.6	7.6	66.969	606	0	36.725	5.3	5.3	7.6	5.3	7.6	4.1	6.4	5.3	4769500	485900	470660	869340	401850	841100
Q08412	1	11	11	11	9	10	10	10	11	11	8	10	9	10	10	10	11	11	8	10	9	10	10	10	11	11	8	10	32.6	32.6	32.6	46.869	411	0	34.626	29.7	30.4	30.7	29.7	32.6	32.6	22.1	30.7	9051800	1098300	842680	1199800	829870	1141500
Q08421	1	5	5	5	2	2	5	3	3	3	2	4	2	2	5	3	3	3	2	4	2	2	5	3	3	3	2	4	11.2	11.2	11.2	47.351	412	0	8.4765	5.6	5.6	11.2	8	8.5	8.5	5.6	10.9	894420	89494	53250	139520	117130	149040
Q08446	1	2	2	2	1	1	1	1	2	2	1	1	1	1	1	1	2	2	1	1	1	1	1	1	2	2	1	1	3.5	3.5	3.5	44.859	395	0.0076648	1.6477	1.8	1.8	1.8	1.8	3.5	3.5	1.8	1.8	223400	18334	34605	25412	34958	33441
Q08548	1	1	1	1	1	1	1	1	1	1	1	1	1	1	1	1	1	1	1	1	1	1	1	1	1	1	1	1	2.3	2.3	2.3	72.227	619	0.0037393	2.0066	2.3	2.3	2.3	2.3	2.3	2.3	2.3	2.3	524970	75906	69527	69706	59521	82086
Q08601	1	4	4	4	3	4	4	4	4	4	4	3	3	4	4	4	4	4	4	3	3	4	4	4	4	4	4	3	15.3	15.3	15.3	47.982	432	0	11.214	10	15.3	15.3	15.3	15.3	15.3	15.3	10	2330400	187680	411670	283670	302340	274450
Q08641	3	8	8	8	6	5	7	8	7	7	5	7	6	5	7	8	7	7	5	7	6	5	7	8	7	7	5	7	17.4	17.4	17.4	71.485	628	0	19.879	15	13.9	16.2	17.4	16.2	16.2	14	16.2	5310900	461210	721280	570660	670350	853710
Q08645	1	2	2	2	1	1	2	2	1	1	1	2	1	1	2	2	1	1	1	2	1	1	2	2	1	1	1	2	3.3	3.3	3.3	62.151	548	0.00061312	3.2891	1.6	1.6	3.3	3.3	1.6	1.6	1.6	3.3	598660		49482	129380	76429	43802
Q08647	1	2	2	2	2	1	2	2	1	1	2	1	2	1	2	2	1	1	2	1	2	1	2	2	1	1	2	1	3.7	3.7	3.7	77.001	676	0	4.8036	3.7	1.6	3.7	3.7	1.6	1.6	3.7	1.6	500990	51422	29711	109580	72038	45510
Q08686	1	7	7	7	7	6	6	7	7	7	7	7	7	6	6	7	7	7	7	7	7	6	6	7	7	7	7	7	28.3	28.3	28.3	34.219	304	0	23.394	28.3	26	26	28.3	28.3	28.3	28.3	28.3	6329100	763020	647000	739800	834670	838250
Q08689	1	1	1	1	1	1			1	1	1	1	1	1			1	1	1	1	1	1			1	1	1	1	10.2	10.2	10.2	19.726	176	0.00058997	2.9194	10.2	10.2			10.2	10.2	10.2	10.2	422110	53173	77751			73875
Q08723	2	6	6	6	6	6	6	6	5	6	5	6	6	6	6	6	5	6	5	6	6	6	6	6	5	6	5	6	28.4	28.4	28.4	38.312	338	0	33.249	28.4	28.4	28.4	28.4	24.9	28.4	23.4	28.4	6556800	865880	611730	1015800	923430	502100
Q08732	1	3	3	3	3	2	3	2	2	3	2	3	3	2	3	2	2	3	2	3	3	2	3	2	2	3	2	3	4.7	4.7	4.7	85.695	759	0	5.4504	4.7	3.7	4.7	3.7	3.7	4.7	2.6	4.7	905060	188950	53030	136260	101650	114830
Q08742	1	5	5	5	5	4	4	5	4	4	5	5	5	4	4	5	4	4	5	5	5	4	4	5	4	4	5	5	42.3	42.3	42.3	16.697	149	0	7.9645	42.3	36.9	36.9	42.3	36.9	36.9	42.3	42.3	3976400	488530	569470	507620	452270	459660
Q08745	1	6	6	1	5	6	6	6	6	6	6	6	5	6	6	6	6	6	6	6	1	1	1	1	1	1	1	1	58.1	58.1	7.6	12.739	105	0	81.07	44.8	58.1	58.1	58.1	58.1	58.1	58.1	58.1	99347000	10945000	9568600	13426000	15237000	14699000
Q08746	1	1	1	1	1	1	1	1	1	1	1	1	1	1	1	1	1	1	1	1	1	1	1	1	1	1	1	1	6.4	6.4	6.4	22.963	203	0.0011111	2.3456	6.4	6.4	6.4	6.4	6.4	6.4	6.4	6.4	786000	44664	111350	91840	90745	130900
Q08754	1	3	3	3	2	3	3	3	3	3	3	2	2	3	3	3	3	3	3	2	2	3	3	3	3	3	3	2	5	5	5	84.829	746	0.00059595	3.0257	3.9	5	5	5	5	5	5	3.2	884400	79584	95206	178580	154590	109080
Q08826	1	1	1	1	1	1	1	1	1	1	1	1	1	1	1	1	1	1	1	1	1	1	1	1	1	1	1	1	4.9	4.9	4.9	18.769	162	0.0057622	1.8194	4.9	4.9	4.9	4.9	4.9	4.9	4.9	4.9	467810	37498	63141	33723	92786	79341
Q08905	1	1	1	1	1	1	1	1	1	1	1		1	1	1	1	1	1	1		1	1	1	1	1	1	1		1.3	1.3	1.3	80.588	711	0.0086558	1.6284	1.3	1.3	1.3	1.3	1.3	1.3	1.3		311670	66068	41501	32542	37824	65546
Q08908	1	1	1	1	1	1	1	1	1	1	1	1	1	1	1	1	1	1	1	1	1	1	1	1	1	1	1	1	1.3	1.3	1.3	80.291	694	0	4.2769	1.3	1.3	1.3	1.3	1.3	1.3	1.3	1.3	135780000	17949000	17790000	17094000	16483000	15431000
Q08925	1	1	1	1	1	1	1	1	1	1	1	1	1	1	1	1	1	1	1	1	1	1	1	1	1	1	1	1	1.8	1.8	1.8	68.663	612	0	4.4725	1.8	1.8	1.8	1.8	1.8	1.8	1.8	1.8	1033600	131970	108970	111850	104690	138950
Q08926	1	1	1	1	1	1	1	1	1	1	1	1	1	1	1	1	1	1	1	1	1	1	1	1	1	1	1	1	4.9	4.9	4.9	34.221	304	0.00059773	3.0791	4.9	4.9	4.9	4.9	4.9	4.9	4.9	4.9	348150	35026	66251	33157	37069	40878
Q08951	1	5	5	5	4	5	4	4	3	4	3	3	4	5	4	4	3	4	3	3	4	5	4	4	3	4	3	3	6.2	6.2	6.2	106.92	932	0	3.9852	5.3	6.2	5.3	5.3	4.3	5.3	4.3	4.1	2513300	281240	393730	268860	368980	305140
Q08954	1	3	3	3	3	3	2	3	2	3	3	3	3	3	2	3	2	3	3	3	3	3	2	3	2	3	3	3	16.2	16.2	16.2	26.757	240	0	6.616	16.2	16.2	9.2	16.2	9.2	16.2	16.2	16.2	1158900	132710	134360	112640	170330	137850
Q08959	1	3	3	3	2	3	1	3	2	2	1	3	2	3	1	3	2	2	1	3	2	3	1	3	2	2	1	3	9.7	9.7	9.7	37.069	321	0.00063052	3.601	6.2	9.7	2.2	9.7	6.2	6.2	2.2	9.7	602820	53594	105020	42252	80323	61677
Q08960	1	1	1	1	1	1	1	1	1	1	1	1	1	1	1	1	1	1	1	1	1	1	1	1	1	1	1	1	1.7	1.7	1.7	89.804	810	0.002154	2.0811	1.7	1.7	1.7	1.7	1.7	1.7	1.7	1.7	282600	35851	31840	37308	35225	38394
Q08962	1	4	4	4	1	2	2	2	2	2	4	2	1	2	2	2	2	2	4	2	1	2	2	2	2	2	4	2	27.1	27.1	27.1	20.38	181	0.0016295	2.1573	6.1	11.6	11.6	11.6	11.6	11.6	27.1	11.6	1201100	66395	112510	97554	100100	89103
Q08965	1	2	2	2		1	1	1	1	1	1	2		1	1	1	1	1	1	2		1	1	1	1	1	1	2	1.9	1.9	1.9	135.57	1183	0.00061538	3.3349		1.1	1.1	1.1	1.1	1.1	1.1	1.9	400290		83494	57799	56939	61313
Q08968	1	2	2	2	2	2	2	2	2	2	2	1	2	2	2	2	2	2	2	1	2	2	2	2	2	2	2	1	3.2	3.2	3.2	78.312	688	0.00059382	2.9842	3.2	3.2	3.2	3.2	3.2	3.2	3.2	1.5	601840	63956	118500	99501	27149	45681
Q08971	1	8	8	8	8	8	7	7	7	8	6	7	8	8	7	7	7	8	6	7	8	8	7	7	7	8	6	7	46.6	46.6	46.6	17.445	146	0	101.14	46.6	46.6	40.4	40.4	40.4	46.6	39.7	40.4	17373000	2449500	2644600	1886200	2170200	1724100
Q08972	1	22	22	22	20	20	16	19	16	19	20	18	20	20	16	19	16	19	20	18	20	20	16	19	16	19	20	18	21.6	21.6	21.6	134.33	1196	0	83.991	20.4	20.4	17	19.8	15.2	19.6	20.4	18.2	22594000	3270600	2495700	1952300	3201500	2904000
Q08977	1	10	10	10	9	8	9	9	9	8	9	9	9	8	9	9	9	8	9	9	9	8	9	9	9	8	9	9	24.9	24.9	24.9	62.779	551	0	43.512	23	21.4	23	23.2	20.1	21.4	23	23	8801000	823470	1003600	954180	1250700	1152500
Q08979	1	1	1	1	1	1	1	1	1	1	1	1	1	1	1	1	1	1	1	1	1	1	1	1	1	1	1	1	1.5	1.5	1.5	75.432	651	0	3.7533	1.5	1.5	1.5	1.5	1.5	1.5	1.5	1.5	508250	57380	40260	76966	70783	54250
Q08986	1	2	2	2	2	1	2	2	2	2	2	2	2	1	2	2	2	2	2	2	2	1	2	2	2	2	2	2	4.9	4.9	4.9	64.353	587	0	4.9154	4.9	1.4	4.9	4.9	4.9	4.9	4.9	4.9	896090	110960	48943	115560	128220	102970
Q10740	1	10	10	10	9	9	9	9	9	8	9	9	9	9	9	9	9	8	9	9	9	9	9	9	9	8	9	9	19.5	19.5	19.5	77.352	671	0	44.887	18.2	18.2	18.2	18.2	18.2	16.2	16.1	18.2	8811000	1011300	1031400	1294300	1199600	964590
Q12008	2	3	3	3	3	3	3	3	3	3	2	3	3	3	3	3	3	3	2	3	3	3	3	3	3	3	2	3	11.6	11.6	11.6	36.073	311	0	5.0189	11.6	11.6	11.6	11.6	11.6	11.6	8.7	11.6	1549000	132380	246610	160120	146020	289570
Q12009	1	2	2	2	1	1	1	1	1	1	2	1	1	1	1	1	1	1	2	1	1	1	1	1	1	1	2	1	7.7	7.7	7.7	33.391	286	0	4.4093	3.5	3.5	3.5	3.5	3.5	3.5	7.7	3.5	443400	52092	40016	39939	58450	38324
Q12010	1	2	2	2	2	2	2	1	2	2	2	2	2	2	2	1	2	2	2	2	2	2	2	1	2	2	2	2	9.7	9.7	9.7	34.872	308	0.00058072	2.7774	9.7	9.7	9.7	6.5	9.7	9.7	9.7	9.7	1263800	240800	83886	206610	76383	205280
Q12012	1	3	3	3	3	2	3	3	3	3	3	3	3	2	3	3	3	3	3	3	3	2	3	3	3	3	3	3	12.7	12.7	12.7	29.099	251	0	16.061	12.7	6.4	12.7	12.7	12.7	12.7	12.7	12.7	1409100	130310	116990	192830	235390	169090
Q12018	1	3	3	3	3	2	3	2	3	3	1	2	3	2	3	2	3	3	1	2	3	2	3	2	3	3	1	2	4.9	4.9	4.9	93.943	815	0	5.7094	4.9	4	4.9	4	4.9	4.9	1.8	4	1488400	181330	85311	239320	160880	215780
Q12019	1	5	5	5	4	5	5	5	4	4	5	5	4	5	5	5	4	4	5	5	4	5	5	5	4	4	5	5	1.3	1.3	1.3	559.3	4910	0	9.9621	1	1.3	1.3	1.3	1	1	1.3	1.3	1603100	160300	201700	241460	233390	169470
Q12028	1	3	3	3	3	3	2	3	2	3	2	1	3	3	2	3	2	3	2	1	3	3	2	3	2	3	2	1	3.5	3.5	3.5	93.623	832	0.00059524	3.0134	3.5	3.5	2.4	3.5	2	3.5	2	1.1	732850	99983	186310	77293	87124	125210
Q12029	1	4	4	4	4	4	4	4	3	4	4	4	4	4	4	4	3	4	4	4	4	4	4	4	3	4	4	4	14.4	14.4	14.4	35.414	327	0	6.5612	14.4	14.4	14.4	14.4	10.1	14.4	14.4	14.4	1710500	172110	310680	202610	232030	214780
Q12032	1	4	4	4	2	3	4	4	4	4	4	4	2	3	4	4	4	4	4	4	2	3	4	4	4	4	4	4	22.2	22.2	22.2	21.229	185	0	4.0097	13.5	17.3	22.2	22.2	22.2	22.2	22.2	22.2	2160500	148180	111040	422140	172250	283920
Q12040	1	3	3	3	3	3	3	3	3	3	2	3	3	3	3	3	3	3	2	3	3	3	3	3	3	3	2	3	20.4	20.4	20.4	26.176	230	0	12.169	20.4	20.4	20.4	20.4	20.4	20.4	12.6	20.4	2736100	304710	365400	354070	333710	338030
Q12044	1	7	7	7	5	6	6	7	4	6	4	7	5	6	6	7	4	6	4	7	5	6	6	7	4	6	4	7	34.7	34.7	34.7	29.255	265	0	18.573	26	28.7	32.1	34.7	20.8	32.1	17.4	34.7	4555500	347560	834650	500970	617710	484620
Q12055	1	4	4	4	4	4	3	3	4	4	4	3	4	4	3	3	4	4	4	3	4	4	3	3	4	4	4	3	23.4	23.4	23.4	22.723	197	0	15.779	23.4	23.4	18.8	18.8	23.4	23.4	23.4	18.8	1590200	176960	212910	163070	194080	236550
Q12063	1	1	1	1	1	1	1	1	1		1	1	1	1	1	1	1		1	1	1	1	1	1	1		1	1	2.7	2.7	2.7	42.557	375	0.0011123	2.3635	2.7	2.7	2.7	2.7	2.7		2.7	2.7	223410	22259	32841	32892	33422	34095
Q12068	1	4	4	4	4	4	4	4	4	3	4	4	4	4	4	4	4	3	4	4	4	4	4	4	4	3	4	4	15.5	15.5	15.5	38.169	342	0	6.8907	15.5	15.5	15.5	15.5	15.5	9.9	15.5	15.5	2613600	286630	465200	336710	172270	249120
Q12074	1	13	13	13	13	13	12	13	13	12	12	12	13	13	12	13	13	12	12	12	13	13	12	13	13	12	12	12	64.5	64.5	64.5	33.324	293	0	27.148	64.5	64.5	58.4	64.5	64.5	55.6	58.4	62.5	21285000	2137200	2750000	2387600	3130700	3257500
Q12078	1	2	2	2	2	1	1	2	2	2	1	2	2	1	1	2	2	2	1	2	2	1	1	2	2	2	1	2	5.9	5.9	5.9	51.775	473	0	7.8494	5.9	2.1	2.1	5.9	5.9	5.9	2.1	5.9	3139100	511280	21445	39033	718400	466840
Q12091	1	2	2	2	2	2	2	2	2	2	2	2	2	2	2	2	2	2	2	2	2	2	2	2	2	2	2	2	23	23	23	16.757	152	0.00061425	3.3057	23	23	23	23	23	23	23	23	825770	93364	128000	83717	95786	86886
Q12100	1	2	2	2						1	2	1						1	2	1						1	2	1	3.5	3.5	3.5	69.614	620	0.0011293	2.4739						2.3	3.5	2.3	210940
Q12109	1	9	9	9	8	8	8	8	7	7	8	9	8	8	8	8	7	7	8	9	8	8	8	8	7	7	8	9	20.4	20.4	20.4	49.35	432	0	26.733	18.5	18.5	17.4	18.1	13.2	15.5	18.5	20.4	7561600	817160	958660	1115300	711430	812730
Q12114	1	8	8	8	5	6	5	5	6	6	7	5	5	6	5	5	6	6	7	5	5	6	5	5	6	6	7	5	15.9	15.9	15.9	73.638	671	0	36.405	9.1	12.7	9.1	9.1	12.1	12.1	14	9.1	5784900	457570	810650	617200	657780	793720
Q12117	1	4	4	1	3	3	4	4	3	3	4	4	3	3	4	4	3	3	4	4	1	1	1	1	1	1	1	1	14.7	14.7	5.3	36.19	320	0	54.014	12.8	12.8	14.7	14.7	12.8	12.8	14.7	14.7	24790000	2733600	3793300	2848000	3885300	2510800
Q12118	1	15	15	15	15	14	15	15	15	15	10	15	15	14	15	15	15	15	10	15	15	14	15	15	15	15	10	15	62.7	62.7	62.7	37.218	346	0	136.43	62.7	62.7	62.7	62.7	62.7	62.7	33.5	62.7	24609000	3286100	2740600	3217800	3171400	3357700
Q12122	1	18	18	3	18	17	18	18	17	18	17	18	18	17	18	18	17	18	17	18	3	3	3	3	3	3	3	3	44.5	44.5	9.8	48.594	440	0	139.05	44.5	42.7	44.5	44.5	43	44.5	41.8	44.5	45823000	5586700	4755900	6498300	6020100	5870200
Q12123	1	10	10	10	8	9	10	9	9	9	9	8	8	9	10	9	9	9	9	8	8	9	10	9	9	9	9	8	31.2	31.2	31.2	40.94	353	0	24.325	23.8	28.9	31.2	28.9	26.3	28.9	28	26.3	8697300	844380	1513600	955420	937980	1375500
Q12125	1	3	3	3	2	3	1	2	2	3	3	3	2	3	1	2	2	3	3	3	2	3	1	2	2	3	3	3	8	8	8	36.28	312	0.0057773	1.8464	8	8	3.5	8	8	8	8	8	1542200	133880	242550	102250	125560	151420
Q12136	1	1	1	1	1	1		1	1	1		1	1	1		1	1	1		1	1	1		1	1	1		1	2.5	2.5	2.5	70.259	610	0.0011435	2.5829	2.5	2.5		2.5	2.5	2.5		2.5	190460	31099	33612		28750	30605
Q12149	1	1	1	1	1	1	1	1	1	1	1	1	1	1	1	1	1	1	1	1	1	1	1	1	1	1	1	1	2	2	2	84.038	733	0	4.9683	2	2	2	2	2	2	2	2	406580	55924	44218	49844	61741	33392
Q12154	1	8	8	8	6	8	7	5	5	5	7	7	6	8	7	5	5	5	7	7	6	8	7	5	5	5	7	7	27.1	27.1	27.1	39.353	354	0	16.762	16.9	27.1	21.5	16.9	15	14.4	21.5	24.6	10493000	1311000	1103700	1735700	831090	936310
Q12156	1	2	2	2	1	1	2	1	1	1	2	1	1	1	2	1	1	1	2	1	1	1	2	1	1	1	2	1	12.1	12.1	12.1	17.13	149	0.00062422	3.4737	4.7	4.7	12.1	4.7	4.7	4.7	12.1	4.7	1400500	97923	67943	451010	78873	112370
Q12159	1	9	9	9	9	9	9	9	9	8	9	8	9	9	9	9	9	8	9	8	9	9	9	9	9	8	9	8	41.6	41.6	41.6	24.955	226	0	157.95	41.6	41.6	41.6	41.6	41.6	37.2	41.6	37.2	35669000	4256200	4308300	4674400	4745400	4198600
Q12160	1	1	1	1	1	1	1	1	1	1	1	1	1	1	1	1	1	1	1	1	1	1	1	1	1	1	1	1	10.7	10.7	10.7	15.441	140	0.0016322	2.174	10.7	10.7	10.7	10.7	10.7	10.7	10.7	10.7	1775200	191280	220270	269520	240230	197630
Q12163	1	1	1	1	1	1	1	1	1	1	1	1	1	1	1	1	1	1	1	1	1	1	1	1	1	1	1	1	6.8	6.8	6.8	26.57	236	0.0057652	1.8274	6.8	6.8	6.8	6.8	6.8	6.8	6.8	6.8	474450	66314	53619	52669	41877	89223
Q12164	1	3	3	3	3	3	3	3	3	3	3	3	3	3	3	3	3	3	3	3	3	3	3	3	3	3	3	3	10.4	10.4	10.4	32.186	279	0	16.82	10.4	10.4	10.4	10.4	10.4	10.4	10.4	10.4	6107200	676540	675930	740970	690380	754270
Q12165	1	3	2	2	3	3	3	3	3	3	3	3	2	2	2	2	2	2	2	2	2	2	2	2	2	2	2	2	36.9	32.5	32.5	17.02	160	0	28.339	36.9	36.9	36.9	36.9	36.9	36.9	36.9	36.9	2927800	305460	490740	297310	429110	323600
Q12176	1	2	2	2	1	2	2	2	2	2	1	2	1	2	2	2	2	2	1	2	1	2	2	2	2	2	1	2	4.5	4.5	4.5	116.68	1025	0.0005872	2.8845	1.7	4.5	4.5	4.5	4.5	4.5	1.7	4.5	1268400	68982	390130	94395	292720	85503
Q12191	1	2	2	2	1		1	2	2	1	2	2	1		1	2	2	1	2	2	1		1	2	2	1	2	2	7.9	7.9	7.9	38.294	341	0	7.2559	3.5		4.4	7.9	7.9	4.4	7.9	7.9	488270	27919		40790	63002	90406
Q12199	1	3	3	3	3	1	3	3	2	2	3	3	3	1	3	3	2	2	3	3	3	1	3	3	2	2	3	3	9.8	9.8	9.8	41.019	356	0	4.5741	9.8	2	9.8	9.8	6.2	6.2	9.8	9.8	5380300	721520	335910	933530	619170	746710
Q12200	1	5	5	5	3	3	3	2	2	3	2	4	3	3	3	2	2	3	2	4	3	3	3	2	2	3	2	4	5	5	5	132.64	1170	0.00063131	3.613	3.2	3.8	3.8	2.7	2.7	3.8	2.2	4.4	4918800	3505400	128400	266260	144700	69523
Q12207	1	5	5	5	5	5	5	5	5	5	5	4	5	5	5	5	5	5	5	4	5	5	5	5	5	5	5	4	33.5	33.5	33.5	18.967	173	0	108.09	33.5	33.5	33.5	33.5	33.5	33.5	33.5	33.5	31482000	3767900	5349700	2941600	3450900	4808700
Q12211	1	5	5	5	4	2	4	4	4	4	5	4	4	2	4	4	4	4	5	4	4	2	4	4	4	4	5	4	9.9	9.9	9.9	62.142	544	0	28.539	7.4	3.9	7.4	7.4	7.4	7.4	9.9	7.4	2182000	292820	118710	245750	280810	345130
Q12213	1	20	20	2	19	19	19	20	17	20	17	20	19	19	19	20	17	20	17	20	2	2	2	2	2	2	1	2	63.9	63.9	9.8	27.696	244	0	147.22	63.1	63.5	63.1	63.9	56.1	63.9	58.6	63.9	195870000	26720000	20860000	26937000	19038000	24272000
Q12230	1	14	14	12	14	14	14	14	14	14	13	14	14	14	14	14	14	14	13	14	12	12	12	12	12	12	11	12	51	51	44	38.071	341	0	291.96	51	51	51	51	51	51	43.1	51	95778000	12660000	10221000	11590000	10033000	12581000
Q12233	1	2	2	2	1	2	1	1	1	1	1	1	1	2	1	1	1	1	1	1	1	2	1	1	1	1	1	1	24.3	24.3	24.3	12.921	115	0	5.2719	9.6	24.3	9.6	9.6	9.6	9.6	9.6	9.6	1883600	336680	73842	239510	181000	176910
Q12235	1	2	2	2	2	2	2	2	2	2	2	2	2	2	2	2	2	2	2	2	2	2	2	2	2	2	2	2	4.3	4.3	4.3	58.904	531	0	9.4804	4.3	4.3	4.3	4.3	4.3	4.3	4.3	4.3	1348400	126590	204910	155660	144060	160030
Q12242	1	4	4	4	3	2	3	4	3	3	3	3	3	2	3	4	3	3	3	3	3	2	3	4	3	3	3	3	5.5	5.5	5.5	75.36	671	0	4.2027	4.5	3.1	4.5	5.5	4.5	4.5	4.5	4.5	5697600	157250	121080	158240	4581600	179720
Q12246	1	2	2	2	1	1	2	1	1	1	2	1	1	1	2	1	1	1	2	1	1	1	2	1	1	1	2	1	5.6	5.6	5.6	69.639	624	0.0011013	2.263	2.6	2.6	5.6	2.6	2.6	2.6	5.6	2.6	690670	97689	13661	198930	45349	74253
Q12250	1	14	14	14	13	14	13	13	13	13	11	13	13	14	13	13	13	13	11	13	13	14	13	13	13	13	11	13	34.8	34.8	34.8	51.768	445	0	49.794	33	34.8	33	33	33	33	28.5	33	11672000	1658700	1549200	1401000	1466400	1473200
Q12263	1	3	3	3	3	3	3	3	3	3	3	3	3	3	3	3	3	3	3	3	3	3	3	3	3	3	3	3	3.5	3.5	3.5	129.86	1142	0	6.3914	3.5	3.5	3.5	3.5	3.5	3.5	3.5	3.5	1125100	123310	112430	154060	127960	157810
Q12265	1	5	5	5	3	4	4	4	3	4	4	5	3	4	4	4	3	4	4	5	3	4	4	4	3	4	4	5	11.1	11.1	11.1	53.504	496	0	10.834	7.3	8.9	8.9	8.9	7.3	8.9	8.9	11.1	3457700	328470	386080	471520	505310	322400
Q12271	1	5	5	4	5	5	4	5	5	4	5	5	5	5	4	5	5	4	5	5	4	4	3	4	4	3	4	4	4.9	4.9	4.1	124.58	1107	0	8.7935	4.9	4.9	4.2	4.9	4.9	4.2	4.9	4.9	2953900	368420	358490	357380	371470	362620
Q12277	1	1	1	1	1	1	1	1	1	1	1	1	1	1	1	1	1	1	1	1	1	1	1	1	1	1	1	1	5.7	5.7	5.7	29.055	265	0.0076609	1.6467	5.7	5.7	5.7	5.7	5.7	5.7	5.7	5.7	181330	35384	28565	17552	20500	23581
Q12283	1	1	1	1	1	1	1	1	1	1	1		1	1	1	1	1	1	1		1	1	1	1	1	1	1		2.5	2.5	2.5	40.707	360	0.0011007	2.2624	2.5	2.5	2.5	2.5	2.5	2.5	2.5		116890	21126	16052	19349	17566	26091
Q12284	1	2	2	2	2	1	2	2	2	2	2	2	2	1	2	2	2	2	2	2	2	1	2	2	2	2	2	2	10.7	10.7	10.7	22.141	196	0	10.148	10.7	6.6	10.7	10.7	10.7	10.7	10.7	10.7	1925800	230540	118100	308490	224200	278170
Q12285	1	4	4	4	4	4	4	4	4	4	3	4	4	4	4	4	4	4	3	4	4	4	4	4	4	4	3	4	31.1	31.1	31.1	23.732	212	0	10.821	31.1	31.1	31.1	31.1	31.1	31.1	19.3	31.1	3322300	370370	334490	412080	481610	473350
Q12288	1	5	5	5	5	5	5	5	5	5	5	5	5	5	5	5	5	5	5	5	5	5	5	5	5	5	5	5	22.7	22.7	22.7	28.825	251	0	7.6672	22.7	22.7	22.7	22.7	22.7	22.7	22.7	22.7	5437000	493600	724930	659430	946440	665950
Q12292	1	1	1	1	1	1	1	1	1	1	1	1	1	1	1	1	1	1	1	1	1	1	1	1	1	1	1	1	3.4	3.4	3.4	46.654	412	0.000612	3.2767	3.4	3.4	3.4	3.4	3.4	3.4	3.4	3.4	339180	46460	40044	48270	40278	46206
Q12296	1	4	4	4	4	4	3	4	3	4	3	3	4	4	3	4	3	4	3	3	4	4	3	4	3	4	3	3	10.1	10.1	10.1	77.711	706	0	12.329	10.1	10.1	8.5	10.1	8.5	10.1	8.5	8.5	2743400	329410	440080	280530	466000	318820
Q12305	1	9	9	9	9	9	8	9	8	9	6	8	9	9	8	9	8	9	6	8	9	9	8	9	8	9	6	8	89.9	89.9	89.9	15.413	139	0	79.184	89.9	89.9	82.7	89.9	89.9	89.9	61.2	82.7	35080000	4056500	5426100	4023200	5527100	4322100
Q12306	1	4	4	4	4	4	4	4	4	4	4	4	4	4	4	4	4	4	4	4	4	4	4	4	4	4	4	4	46.5	46.5	46.5	11.597	101	0	45.847	46.5	46.5	46.5	46.5	46.5	46.5	46.5	46.5	29525000	2369900	4273300	3858000	3833300	3654800
Q12314	1	5	5	5	5	5	4	4	4	5	4	4	5	5	4	4	4	5	4	4	5	5	4	4	4	5	4	4	26.3	26.3	26.3	24.743	213	0	9.4251	26.3	26.3	23	23	23	26.3	23	22.5	4416100	585420	578720	539190	473790	542160
Q12324	1	2	2	2	2	1	1	1	2	2	2	2	2	1	1	1	2	2	2	2	2	1	1	1	2	2	2	2	3	3	3	77.952	675	0	3.9154	3	1.6	1.6	1.6	3	3	3	3	655560	48355	41818	42463	57799	125010
Q12329	1	10	10	10	9	9	8	9	7	10	8	9	9	9	8	9	7	10	8	9	9	9	8	9	7	10	8	9	27.7	27.7	27.7	42.816	375	0	21.912	23.2	23.2	21.3	23.2	21.3	27.7	21.3	23.2	10800000	1399000	1890100	812490	1420500	1300400
Q12335	1	9	8	8	9	8	8	8	9	9	7	9	8	7	7	7	8	8	6	8	8	7	7	7	8	8	6	8	82.3	78.8	78.8	20.965	198	0	110.38	82.3	63.1	63.1	63.1	82.3	82.3	62.6	82.3	46443000	4790700	5536300	5136200	5776700	6190300
Q12341	1	1	1	1	1	1	1	1	1	1	1	1	1	1	1	1	1	1	1	1	1	1	1	1	1	1	1	1	3.2	3.2	3.2	43.872	374	0	3.997	3.2	3.2	3.2	3.2	3.2	3.2	3.2	3.2	314000	27154	17933	47654	43109	35981
Q12344	1	2	2	2	1	2	1	2	1	1	2	1	1	2	1	2	1	1	2	1	1	2	1	2	1	1	2	1	3.6	3.6	3.6	101.8	894	0.0005988	3.0936	2.1	3.6	2.1	3.6	2.1	2.1	3.6	2.1	873980	83681	226990	39294	95162	72878
Q12349	1	3	3	3	3	3	3	3	3	3	2	3	3	3	3	3	3	3	2	3	3	3	3	3	3	3	2	3	59.7	59.7	59.7	14.128	124	0	22.189	59.7	59.7	59.7	59.7	59.7	59.7	30.6	59.7	16684000	1332500	4003800	1100100	2258400	1222800
Q12363	1	13	13	13	13	13	13	13	13	12	13	13	13	13	13	13	13	12	13	13	13	13	13	13	13	12	13	13	43.2	43.2	43.2	48.382	437	0	117.43	43.2	43.2	43.2	43.2	43.2	39.4	43.2	43.2	41126000	5184000	4034800	5591500	4841400	5099300
Q12372	1	2	2	2	2	2	2	2	2	2	2	2	2	2	2	2	2	2	2	2	2	2	2	2	2	2	2	2	5.3	5.3	5.3	64.217	583	0	7.0353	5.3	5.3	5.3	5.3	5.3	5.3	5.3	5.3	1174300	147290	185450	114680	167330	138490
Q12377	1	10	10	10	9	8	9	8	10	8	9	8	9	8	9	8	10	8	9	8	9	8	9	8	10	8	9	8	25.8	25.8	25.8	49.773	434	0	44.407	23.7	22.4	23.7	21.7	25.8	20.3	23.7	21.7	8394600	1260200	659420	1089700	777680	1515400
Q12382	1	1	1	1	1	1	1	1	1	1	1	1	1	1	1	1	1	1	1	1	1	1	1	1	1	1	1	1	5.5	5.5	5.5	32.84	290	0.00058343	2.846	5.5	5.5	5.5	5.5	5.5	5.5	5.5	5.5	633120	34329	85635	79668	97658	96408
Q12387	1	3	3	3	3	2	1	2	3	1	1	1	3	2	1	2	3	1	1	1	3	2	1	2	3	1	1	1	5.2	5.2	5.2	92.808	796	0.00062617	3.5182	5.2	4	2.1	3.3	5.2	1.1	1.9	2.1	161190	37001	80521	3805.4	4073.8	22315
Q12402	1	2	2	2	2	2	2	2	2	2	2	2	2	2	2	2	2	2	2	2	2	2	2	2	2	2	2	2	8.9	8.9	8.9	20.269	180	0	6.4915	8.9	8.9	8.9	8.9	8.9	8.9	8.9	8.9	14693000	1682400	1387700	2127200	1663500	1681200
Q12403	1	2	2	2	2	2	2	2	2	2	2	2	2	2	2	2	2	2	2	2	2	2	2	2	2	2	2	2	10.7	10.7	10.7	26.511	225	0.00059067	2.93	10.7	10.7	10.7	10.7	10.7	10.7	10.7	10.7	860900	82056	124750	127420	127280	101200
Q12404	1	2	2	2	2	2	1	1		1	1	2	2	2	1	1		1	1	2	2	2	1	1		1	1	2	4.7	4.7	4.7	36.408	318	0.00058824	2.8909	4.7	4.7	2.8	2.8		2.8	2.8	4.7	391570	114150	98797	43179	34928
Q12408	1	1	1	1	1	1	1	1	1	1	1	1	1	1	1	1	1	1	1	1	1	1	1	1	1	1	1	1	6.4	6.4	6.4	19.063	173	0.0052632	1.8709	6.4	6.4	6.4	6.4	6.4	6.4	6.4	6.4	281530	55599	1929.8	53227	27496	34432
Q12414	29	23	23	1	20	19	21	20	20	18	20	22	20	19	21	20	20	18	20	22	1	1	1	1	1		1	1	18.3	18.3	1.5	198.57	1755	0	278.81	16.6	15.7	17.1	15.5	16.6	13	15.5	16.8	158300000	22538000	11158000	23520000	22270000	22224000
Q12434	1	4	4	4	4	4	4	4	3	4	4	4	4	4	4	4	3	4	4	4	4	4	4	4	3	4	4	4	24.3	24.3	24.3	23.138	202	0	12.347	24.3	24.3	24.3	24.3	20.8	24.3	24.3	24.3	4563700	626000	544290	665770	531730	498800
Q12443	1	4	4	4	4	4	4	4	4	4	4	4	4	4	4	4	4	4	4	4	4	4	4	4	4	4	4	4	15	15	15	44.358	393	0	40.229	15	15	15	15	15	15	15	15	4199300	413440	725430	491170	228340	524410
Q12445	1	2	2	2	1	1	1	1	2	1	2	1	1	1	1	1	2	1	2	1	1	1	1	1	2	1	2	1	6.4	6.4	6.4	34.232	299	0.0066976	1.6903	3.3	3.3	3.3	3.3	6.4	3.3	6.4	3.3	633130	40932	67234	68476	86147	114320
Q12446	1	1	1	1	1	1	1	1	1	1	1	1	1	1	1	1	1	1	1	1	1	1	1	1	1	1	1	1	2.1	2.1	2.1	67.571	633	0.00059102	2.9346	2.1	2.1	2.1	2.1	2.1	2.1	2.1	2.1	642370	63237	86202	74553	107400	67403
Q12447	1	10	10	10	10	10	10	10	10	10	9	10	10	10	10	10	10	10	9	10	10	10	10	10	10	10	9	10	52.4	52.4	52.4	21.947	191	0	151.58	52.4	52.4	52.4	52.4	52.4	52.4	44.5	52.4	26032000	3276900	2721300	2958000	3624400	3538900
Q12449	1	12	12	12	11	11	11	10	11	11	11	11	11	11	11	10	11	11	11	11	11	11	11	10	11	11	11	11	39.1	39.1	39.1	39.435	350	0	45.118	37.4	33.7	37.4	32	37.4	37.4	37.4	37.4	11432000	1441800	1561900	1230900	1420800	1208300
Q12451	1	12	12	11	11	11	12	9	12	11	11	11	11	11	12	9	12	11	11	11	10	10	11	8	11	10	10	10	10.4	10.4	10	145.79	1283	0	25.386	9.9	9.7	10.4	7.8	10.4	9.7	9.6	9.6	13320000	1489400	3311100	1688000	475780	765500
Q12452	1	7	7	7	7	6	6	6	6	6	6	6	7	6	6	6	6	6	6	6	7	6	6	6	6	6	6	6	21.3	21.3	21.3	39.724	347	0	14.163	21.3	16.7	18.7	18.7	18.7	18.7	18.7	18.7	6145300	873620	609940	847570	714600	801450
Q12453	1	4	4	4	4	3	3	3	4	4	3	3	4	3	3	3	4	4	3	3	4	3	3	3	4	4	3	3	5.9	5.9	5.9	84.768	761	0	5.6051	5.9	4.9	4.9	4.9	5.9	5.9	4.9	4.9	1391500	149850	182630	195830	182380	184310
Q12458	1	11	11	10	11	11	11	11	11	11	11	11	11	11	11	11	11	11	11	11	10	10	10	10	10	10	10	10	40.7	40.7	37.5	34.755	312	0	58.432	40.7	40.7	40.7	40.7	40.7	40.7	40.7	40.7	21607000	2722400	3607600	2260900	2351400	2899900
Q12460	1	17	17	17	15	13	14	13	13	14	12	11	15	13	14	13	13	14	12	11	15	13	14	13	13	14	12	11	42.9	42.9	42.9	56.863	504	0	76.095	40.1	32.5	36.3	34.5	34.3	36.3	32.1	30.2	26401000	3552700	3236600	3101000	3084500	3408100
Q12462	1	4	4	4	4	4	2	4	3	4	3	3	4	4	2	4	3	4	3	3	4	4	2	4	3	4	3	3	16.5	16.5	16.5	26.875	236	0	5.2717	16.5	16.5	9.7	16.5	13.1	16.5	13.1	12.3	1876200	272740	167840	136750	209440	181830
Q12464	1	7	7	7	5	6	5	4	6	5	6	5	5	6	5	4	6	5	6	5	5	6	5	4	6	5	6	5	15.5	15.5	15.5	51.611	471	0	27.138	11	13.2	11	8.7	13.2	11	13.4	11	6463400	558200	713070	952150	595900	735370
Q12466	1	14	14	14	12	12	11	12	12	10	13	11	12	12	11	12	12	10	13	11	12	12	11	12	12	10	13	11	15.9	15.9	15.9	133.57	1186	0	35.465	14.6	14.6	13	14.5	13.6	12.2	15.3	13	9848700	1369800	1219700	1204300	1178800	1431300
Q12470	16	13	1	1	13	13	13	12	13	12	11	12	1	1	1	1	1	1		1	1	1	1	1	1	1		1	40	2.3	2.3	49.231	440	0.0071832	1.6729	40	40	40	33.6	40	33.6	31.4	33.6	746460	212440	6292.5	138840	96134	132150
Q12480	1	8	8	8	7	7	7	7	8	7	7	7	7	7	7	7	8	7	7	7	7	7	7	7	8	7	7	7	36.9	36.9	36.9	36.802	344	0	48.057	32.3	32.3	32.3	32.3	36.9	32.3	32.3	32.3	8680900	1077200	903910	1054400	1093200	942220
Q12486	1	3	3	3	3	3	3	3	2	3	3	2	3	3	3	3	2	3	3	2	3	3	3	3	2	3	3	2	13.8	13.8	13.8	24.84	218	0.00063412	3.6502	13.8	13.8	13.8	13.8	10.1	13.8	13.8	10.6	1268000	236350	145010	235520	127320	52198
Q12490	2	11	1	0	8	8	9	9	8	8	9	11	1	1	1	1	1	1	1	1									8.4	0.9	0	198.97	1755	0.0076726	1.6585	6.6	6.1	7.1	7.1	6.6	6.2	7.1	8.4	473470	47300	130480	57864	6549	68012
Q12496	1	5	5	5	5	3	5	2	3	3	4	3	5	3	5	2	3	3	4	3	5	3	5	2	3	3	4	3	4.1	4.1	4.1	118.39	1037	0	3.9823	4.1	2.8	4.1	1.8	2.6	2.3	3.6	2.5	1227700	187790	167240	259510	134350	63313
Q12499	1	11	11	11	9	10	9	8	8	8	10	9	9	10	9	8	8	8	10	9	9	10	9	8	8	8	10	9	27.2	27.2	27.2	56.956	511	0	52.924	23.3	24.7	23.3	20	21.3	21.3	25.8	23.3	16626000	2090400	2362700	2137800	1895300	2135000
Q12501	20	4	3	3	4	3	4	4	4	4	4	4	3	3	3	3	3	3	3	3	3	3	3	3	3	3	3	3	1.9	1.5	1.5	202.13	1770	0	5.8987	1.9	1.5	1.9	1.9	1.9	1.9	1.9	1.9	1703300	211900	117860	263000	179600	209490
Q12502	1	2	2	2		1	1	1	1	1	1	1		1	1	1	1	1	1	1		1	1	1	1	1	1	1	2.7	2.7	2.7	89.825	818	0.0091371	1.6064		1.3	1.3	1.3	1.3	1.3	1.3	1.3	351720		57768	48099	49103	69470
Q12511	1	2	2	2	2	2	2	2	2	1	2	2	2	2	2	2	2	1	2	2	2	2	2	2	2	1	2	2	5.1	5.1	5.1	63.668	572	0.0011242	2.4415	5.1	5.1	5.1	5.1	5.1	2.6	5.1	5.1	13191000	1439000	1976700	1503900	931100	2503700
Q12512	1	8	8	8	8	8	8	8	8	8	8	7	8	8	8	8	8	8	8	7	8	8	8	8	8	8	8	7	48.2	48.2	48.2	27.567	249	0	156.03	48.2	48.2	48.2	48.2	48.2	48.2	48.2	37.8	147850000	15852000	17147000	19072000	16551000	22483000
Q12513	1	6	6	6	6	5	5	6	6	6	6	6	6	5	5	6	6	6	6	6	6	5	5	6	6	6	6	6	44	44	44	16.771	150	0	97.894	44	36	39.3	44	44	44	44	44	9417600	1096100	378670	1236100	718400	984130
Q12515	1	2	2	2	2	2	2	2	2	2	2	2	2	2	2	2	2	2	2	2	2	2	2	2	2	2	2	2	7.8	7.8	7.8	31.886	295	0	47.909	7.8	7.8	7.8	7.8	7.8	7.8	7.8	7.8	3816000	428630	366220	536380	524370	435070
Q12517	1	2	2	2	1	1	1	1		2	2	2	1	1	1	1		2	2	2	1	1	1	1		2	2	2	7.8	7.8	7.8	26.266	231	0.0011161	2.4124	4.8	4.8	4.8	4.8		7.8	7.8	7.8	769470	93908	105850	104190	94158
Q12518	1	5	3	3	3	2	1	3	3	3	4	5	2	1	1	2	3	2	2	3	2	1	1	2	3	2	2	3	13.2	8.6	8.6	52.351	454	0	13.268	8.1	5.5	3.1	8.1	8.6	8.1	10.1	13.2	879890	70502	9988.1	30335	66013	192570
Q12522	1	2	2	2	1	1	1	2	1	1	1	2	1	1	1	2	1	1	1	2	1	1	1	2	1	1	1	2	12.7	12.7	12.7	26.457	245	0	21.812	5.7	5.7	5.7	12.7	5.7	5.7	5.7	12.7	4403000	699250	33895	689460	666710	459260
Q12525	1	4	4	4	4	4	4	4	4	4	4	4	4	4	4	4	4	4	4	4	4	4	4	4	4	4	4	4	16	16	16	36.714	324	0	11.318	16	16	16	16	16	16	16	16	2311900	223890	282530	336000	284130	250800
Q12532	1	7	7	7	6	7	6	6	7	7	6	7	6	7	6	6	7	7	6	7	6	7	6	6	7	7	6	7	6.3	6.3	6.3	119.07	1038	0	23.334	5.2	6.3	5.2	5.5	6.3	6.3	5.2	6.3	2335200	258920	213670	224180	276340	388840
Q12690	2	11	11	11	11	11	11	11	11	11	11	11	11	11	11	11	11	11	11	11	11	11	11	11	11	11	11	11	59.8	59.8	59.8	22.554	199	0	167.97	59.8	59.8	59.8	59.8	59.8	59.8	59.8	59.8	157100000	19397000	18367000	20186000	20397000	19783000
Q12692	1	4	4	3	4	4	4	4	4	4	4	4	4	4	4	4	4	4	4	4	3	3	3	3	3	3	3	3	29.9	29.9	24.6	14.282	134	0	20.308	29.9	29.9	29.9	29.9	29.9	29.9	29.9	29.9	21123000	3930300	1425400	2634900	2502500	2324200
Q12743	1	3	3	3	1	1	2	2	1	2	3	2	1	1	2	2	1	2	3	2	1	1	2	2	1	2	3	2	15.5	15.5	15.5	38.13	341	0	5.0829	5.3	5.3	12	12	5.3	12	15.5	12	1076400	101450	61449	171260	126170	116140
Q12746	1	2	2	2		2	2	2	2	1	2	2		2	2	2	2	1	2	2		2	2	2	2	1	2	2	7.7	7.7	7.7	35.287	312	0	6.0605		7.7	7.7	7.7	7.7	3.2	7.7	7.7	1079500		39131	265540	137040	150460
Q12754	1	4	4	4	3	3	3	3	3	3	4	3	3	3	3	3	3	3	4	3	3	3	3	3	3	3	4	3	2.9	2.9	2.9	137.51	1228	0	5.6755	2.4	2.4	2.4	2.4	2.4	2.4	2.9	2.4	1719200	78511	137860	118800	124860	121460
Q3E705	1	1	1	1	1	1		1	1	1			1	1		1	1	1			1	1		1	1	1			6.4	6.4	6.4	27.121	233	0.0006006	3.1078	6.4	6.4		6.4	6.4	6.4			154960	27061	34927		36434	23810
Q3E754	2	6	6	6	6	6	6	6	6	5	6	6	6	6	6	6	6	5	6	6	6	6	6	6	6	5	6	6	67.8	67.8	67.8	9.7597	87	0	66.491	67.8	67.8	67.8	67.8	67.8	56.3	67.8	67.8	74575000	10076000	8103300	10478000	10135000	12154000
Q3E757	2	7	7	7	5	5	6	5	5	6	5	5	5	5	6	5	5	6	5	5	5	5	6	5	5	6	5	5	33.3	33.3	33.3	19.749	174	0	259.94	21.8	21.8	29.3	21.8	21.8	25.9	21.8	21.8	77155000	10993000	4009200	11509000	8838000	8968900
Q3E764	1	2	2	2	2	2	2	2	2	2	2	2	2	2	2	2	2	2	2	2	2	2	2	2	2	2	2	2	37.5	37.5	37.5	6.9412	64	0	16.523	37.5	37.5	37.5	37.5	37.5	37.5	37.5	37.5	6508900	455290	946130	636750	684030	1293800
Q3E772	1	4	4	4	2	3	2	3	4	3	2	2	2	3	2	3	4	3	2	2	2	3	2	3	4	3	2	2	43.5	43.5	43.5	10.495	92	0	17.193	20.7	29.3	20.7	29.3	43.5	34.8	20.7	20.7	3467100	260820	174920	239960	251550	863340
Q3E790	1	1	1	1			1	1	1	1	1	1			1	1	1	1	1	1			1	1	1	1	1	1	12.5	12.5	12.5	9.5791	80	0.0071942	1.6832			12.5	12.5	12.5	12.5	12.5	12.5	393020			82396	18033	32373
Q3E792	2	7	7	7	7	7	7	6	6	7	6	7	7	7	7	6	6	7	6	7	7	7	7	6	6	7	6	7	50	50	50	12.039	108	0	21.059	50	50	50	40.7	40.7	50	40.7	50	77243000	10671000	8961200	8924300	10652000	10413000
Q3E795	1	1	1	1	1	1	1	1	1	1	1	1	1	1	1	1	1	1	1	1	1	1	1	1	1	1	1	1	8.2	8.2	8.2	11.05	98	0.0047771	1.9433	8.2	8.2	8.2	8.2	8.2	8.2	8.2	8.2	302650	13989	36665	39403	28721	44933
Q3E7B6	1	2	2	2	2	2	2	2	2	2	2	2	2	2	2	2	2	2	2	2	2	2	2	2	2	2	2	2	21.9	21.9	21.9	8.381	73	0.00062112	3.4127	21.9	21.9	21.9	21.9	21.9	21.9	21.9	21.9	2532800	290600	247800	415020	296740	295940
Q3E7X9	2	4	4	4	4	4	4	4	4	4	4	4	4	4	4	4	4	4	4	4	4	4	4	4	4	4	4	4	52.2	52.2	52.2	7.5917	67	0	78.881	52.2	52.2	52.2	52.2	52.2	52.2	52.2	52.2	97132000	12008000	7957200	11035000	11293000	13037000
Q3E7Y3	2	6	6	6	5	6	5	5	5	5	4	5	5	6	5	5	5	5	4	5	5	6	5	5	5	5	4	5	48.5	48.5	48.5	14.626	130	0	268.21	42.3	48.5	42.3	42.3	42.3	42.3	31.5	42.3	63919000	8972200	7408500	7935700	8308700	7416200
Q3E7Z5	1	1	1	1	1		1		1	1	1	1	1		1		1	1	1	1	1		1		1	1	1	1	14.5	14.5	14.5	7.7286	69	0.0006215	3.4205	14.5		14.5		14.5	14.5	14.5	14.5	105450	42868		16692		17630
Q3E824	1	4	4	4	3	3	3	3	4	3	2	3	3	3	3	3	4	3	2	3	3	3	3	3	4	3	2	3	42.2	42.2	42.2	9.6176	90	0	5.2031	32.2	32.2	32.2	32.2	42.2	32.2	20	32.2	2322300	261300	363950	182910	334570	252810
Q3E830	1	1	1	1	1		1		1	1	1		1		1		1	1	1		1		1		1	1	1		12	12	12	8.0969	75	0.0091232	1.5987	12		12		12	12	12
Q3E833	1	2	2	2	2	2	2	2	2	2	2	2	2	2	2	2	2	2	2	2	2	2	2	2	2	2	2	2	36.4	36.4	36.4	9.9924	88	0.0011105	2.3401	36.4	36.4	36.4	36.4	36.4	36.4	36.4	36.4	1529600	168690	176050	146720	266130	287460
Q3E834	1	1	1	1	1	1	1	1	1	1	1	1	1	1	1	1	1	1	1	1	1	1	1	1	1	1	1	1	18.8	18.8	18.8	9.4362	85	0	44.959	18.8	18.8	18.8	18.8	18.8	18.8	18.8	18.8	1939300	282600	108950	242530	236360	290550
Q3E846	1	3	3	3	3	3	3	3	3	3	3	3	3	3	3	3	3	3	3	3	3	3	3	3	3	3	3	3	26.9	26.9	26.9	12.445	104	0.00058173	2.7892	26.9	26.9	26.9	26.9	26.9	26.9	26.9	26.9	1369300	73001	217920	134190	147370	251510
Q6Q547	1	1	1	1	1	1	1	1	1	1	1	1	1	1	1	1	1	1	1	1	1	1	1	1	1	1	1	1	15.5	15.5	15.5	6.6356	58	0.00061275	3.2881	15.5	15.5	15.5	15.5	15.5	15.5	15.5	15.5	1190900	131210	146680	145240	132120	162990
Q6Q5H1	14	14	1	0	14	14	14	13	14	13	13	13	1	1	1	1	1	1	1	1									42.3	2.3	0	48.965	440	0.0021692	2.1415	42.3	42.3	42.3	35.9	42.3	35.9	35.9	35.9	771890	239410	11272	103450	137460
Q6WNK7	1	1	1	1	1	1	1	1	1	1	1	1	1	1	1	1	1	1	1	1	1	1	1	1	1	1	1	1	9.4	9.4	9.4	11.084	96	0.0011001	2.2581	9.4	9.4	9.4	9.4	9.4	9.4	9.4	9.4	633850	77389	90551	90890	22369	90740
Q86ZR7	1	4	4	4	3	3	2	3	3	3	1	2	3	3	2	3	3	3	1	2	3	3	2	3	3	3	1	2	21.2	21.2	21.2	26.17	236	0	5.3887	16.5	16.5	10.2	16.5	14.8	16.5	4.7	10.2	1325000	205920	166920	131150	137050	244750
Q92317	1	2	2	2	2	1	1	2	1	1	1	1	2	1	1	2	1	1	1	1	2	1	1	2	1	1	1	1	12.3	12.3	12.3	16.65	146	0.0006035	3.1555	12.3	4.8	4.8	12.3	4.8	4.8	4.8	4.8	244930	25681	19433	33992	30117	30353
Q92331	1	2	2	2			1	1	1	2	1	1			1	1	1	2	1	1			1	1	1	2	1	1	4	4	4	76.483	675	0.007657	1.6449			2.8	2.8	2.8	4	2.8	2.8	311240			31305	74506	69677
Q96VH4	1	4	4	4	2	4	4	3	4	4	4	4	2	4	4	3	4	4	4	4	2	4	4	3	4	4	4	4	19.7	19.7	19.7	20.994	193	0	12.584	11.4	19.7	19.7	16.1	19.7	19.7	19.7	19.7	10270000	855420	1632800	1191900	1025300	1266500
Q96VH5	1	2	2	2	1	2	1	2	2	2	2	2	1	2	1	2	2	2	2	2	1	2	1	2	2	2	2	2	21.6	21.6	21.6	10.408	97	0	59.535	10.3	21.6	10.3	21.6	21.6	21.6	21.6	21.6	3575200	286870	865590	426970	114250	446080
Q99190	1	3	3	3	3	3	2	3	3	3	3	2	3	3	2	3	3	3	3	2	3	3	2	3	3	3	3	2	10.6	10.6	10.6	36.767	310	0	10.959	10.6	10.6	7.4	10.6	10.6	10.6	10.6	7.4	7146700	1114000	1379900	282500	1229000	754730
Q99216	1	3	3	3	1	2	2	2	1	2	2	2	1	2	2	2	1	2	2	2	1	2	2	2	1	2	2	2	11.7	11.7	11.7	30.331	274	0	5.0851	5.5	9.1	9.1	9.1	5.5	8	9.1	9.1	19687000	91555	112720	150380	150350	86545
Q99247	1	2	2	2	2	2	1	2	2	2	2	2	2	2	1	2	2	2	2	2	2	2	1	2	2	2	2	2	2.5	2.5	2.5	125.38	1116	0.00061958	3.4004	2.5	2.5	1.1	2.5	2.5	2.5	2.5	2.5	526160	102810	36156	33239	60042	64093
Q99258	1	11	11	11	9	11	8	9	9	8	8	9	9	11	8	9	9	8	8	9	9	11	8	9	9	8	8	9	62.5	62.5	62.5	22.567	208	0	29.858	48.6	62.5	43.8	48.6	48.6	43.8	42.3	48.6	9398000	1241100	1220100	1065300	1169800	1119400
Q99287	1	12	12	12	10	9	9	8	11	9	11	9	10	9	9	8	11	9	11	9	10	9	9	8	11	9	11	9	13.4	13.4	13.4	89.431	776	0	8.5134	11	10.2	9	8.2	12.1	10.2	12.2	9.5	5102100	677640	403310	592900	459790	929610
Q99288	1	2	2	2	2	1	1	2	2	2	2	2	2	1	1	2	2	2	2	2	2	1	1	2	2	2	2	2	9.6	9.6	9.6	39.172	334	0.0052576	1.8599	9.6	2.7	2.7	9.6	9.6	9.6	9.6	9.6	426070	86226	5929.9	23608	53601	57697
Q99297	1	4	4	4	4	4	4	4	4	3	4	3	4	4	4	4	4	3	4	3	4	4	4	4	4	3	4	3	15	15	15	34.007	307	0	12.656	15	15	15	15	15	11.4	15	11.4	2801100	417480	351830	420080	350600	390880
Q99312	1	3	3	3	3	3	2	3	3	3	2	2	3	3	2	3	3	3	2	2	3	3	2	3	3	3	2	2	12	12	12	51.329	450	0.0011409	2.5543	12	12	4.4	12	12	12	10	9.6	1704300	218200	256260	116060	285760	276590
Q99321	1	3	3	3	2	2	2	3	3	2	3	3	2	2	2	3	3	2	3	3	2	2	2	3	3	2	3	3	17	17	17	21.572	188	0.00057571	2.6757	12.2	12.2	12.2	17	17	12.2	17	17	1505300	185090	134410	156770	212090	200380
Q99325	1	1	1	1	1	1	1		1	1	1		1	1	1		1	1	1		1	1	1		1	1	1		4.7	4.7	4.7	29.692	256	0.00058411	2.848	4.7	4.7	4.7		4.7	4.7	4.7		291150	45884	93605	23042		48465
Q99369	1	4	4	4	3	3	4	3	4	4	3	3	3	3	4	3	4	4	3	3	3	3	4	3	4	4	3	3	18.4	18.4	18.4	30.418	266	0	22.059	13.5	13.5	18.4	13.5	18.4	18.4	13.5	13.5	3212700	363250	284920	573570	299750	316740
Q99382	1	1	1	1	1	1	1	1	1	1	1	1	1	1	1	1	1	1	1	1	1	1	1	1	1	1	1	1	8.3	8.3	8.3	20.741	181	0	5.086	8.3	8.3	8.3	8.3	8.3	8.3	8.3	8.3	412260	46937	97143	52915	15453	28695
Q99383	1	10	10	10	10	10	10	10	10	9	9	10	10	10	10	10	10	9	9	10	10	10	10	10	10	9	9	10	30.3	30.3	30.3	59.649	534	0	39.992	30.3	30.3	30.3	30.3	30.3	27	25.3	30.3	12673000	1503200	1857200	1437800	1603900	1621700
Q99385	1	4	4	4	3	4	4	4	3	4	4	4	3	4	4	4	3	4	4	4	3	4	4	4	3	4	4	4	7.8	7.8	7.8	44.646	411	0	6.6477	6.1	7.8	7.8	7.8	6.1	7.8	7.8	7.8	3754100	443920	425830	458020	471370	378930
Q9P305	1	2	2	2	1	2	2	2	2	1	2	2	1	2	2	2	2	1	2	2	1	2	2	2	2	1	2	2	26	26	26	14.395	131	0.0005814	2.784	16.8	26	26	26	26	16.8	26	26	1753800	105410	275000	259740	209630	247290
[truncated: 28 more columns]

## Sheet: 2
Accession	Description	# Protein Groups	Exp. q-value: Combined	Sum PEP Score	Coverage [%]	# Peptides	# PSMs	# Unique Peptides	# AAs	MW [kDa]	calc. pI	# Razor Peptides	Score Sequest HT								Peptides								PSMs								Intensity								Normalized intensity
													YH_R1	YH_R2	YH_R3	YH_R4	Y_R1	Y_R2	Y_R3	Y_R4	YH_R1	YH_R2	YH_R3	YH_R4	Y_R1	Y_R2	Y_R3	Y_R4	YH_R1	YH_R2	YH_R3	YH_R4	Y_R1	Y_R2	Y_R3	Y_R4	YH_R1	YH_R2	YH_R3	YH_R4	Y_R1	Y_R2	Y_R3	Y_R4	YH_R1	YH_R2	YH_R3	YH_R4	Y_R1
O00762ups	Ubiquitin-conjugating enzyme E2 C (Chain 1-179, N-terminal His tag)- Homo sapiens (Human)	1	0	11.574	19	3	9	3	185	20.5	7.64	0	5.27	3.45	3.5	5.99					2	3	1	3					3	1	3	2					107434	93111.2	98406.2	98151.7	6376.78	2555.07		1773.4	128506	120129	114241	126280	8063.09
O76070ups	Gamma-synuclein (Chain 1-127) - Homo sapiens (Human)	1	0	101.364	83	15	148	15	147	15.5	6.2	0	111.58	125.68	92.04	112.59					13	15	12	14					39	31	41	37					1.23227e+06	1.03684e+06	1.3285e+06	1.28333e+06	22149.6	24991.4	13921.9	16949	1.47397e+06	1.33769e+06	1.54228e+06	1.6511e+06	28007
P00167ups	Cytochrome b5 (Chain 1-134, N-terminal His tag) - Homo sapiens (Human)	1	0	43.621	47	5	63	5	140	16.1	5.76	0	27.46	33.07	19.93	40.25					5	5	5	5					19	14	16	14					336691	236552	376617	370059	347.823	1685.87		527.073	402731	305191	437221	476108	439.803
P00441ups	Superoxide dismutase [Cu-Zn] (Chain 2-154) - Homo sapiens (Human)	1	0	50.144	57	8	75	8	153	15.8	6.13	0	48.22	49.2	52.12	52.67					8	7	6	7					19	20	18	18					948968	768418	829339	894077	303491	310952	265699	253861	1.1351e+06	991386	962793	1.1503e+06	383748
P00709ups	Alpha-lactalbumin (Chain 20-142) - Homo sapiens (Human)	1	0	37.721	40	6	46	6	123	14.1	4.88	0	33.49	31.7	21.84	34.2					6	4	4	5					13	9	11	13					534921	410656	553337	581519					639841	529814	642378	748169
P00915ups	Carbonic anhydrase 1 (Chain 2-261) - Homo sapiens (Human)	1	0	43.919	32	6	47	6	260	28.7	7.12	0	34.66	29.63	44.64	30.39					4	4	5	5					11	14	9	13					304991	305513	334150	287496	4547.86		735.498		364812	394162	387920	369885	5750.51
P00918ups	Carbonic anhydrase 2 (Chain 2-260) - Homo sapiens (Human)	1	0	65.288	49	10	65	10	259	29.1	7.4	0	51.52	54.33	33.72	50.55					9	7	6	8					17	11	18	19					364946	291654	421178	469759	739.486			1939.03	436528	376282	488952	604380	935.039
P01008ups	Antithrombin-III (Chain 33-464) - Homo sapiens (Human)	1	0	120.122	37	16	217	16	432	49	6.25	0	150.46	152.64	95.89	149.77			1.88		13	14	12	14			1		58	41	61	56		1			983111	749429	922828	912003	24148.3	18902.6	21217.7	17449.8	1.17594e+06	966888	1.07133e+06	1.17336e+06	30534.2
P01031ups	Complement C5 (C5a anaphylatoxin) (Chain 678-751) - Homo sapiens (Human)	1	0	30.27	35	3	24	3	74	8.3	8.59	0	24.33	27.81	20.02	24.55					3	3	3	3					6	5	7	6					60947.3	47729.2	60249.2	60326.4					72901.6	61578.5	69944.3	77614.5
P01112ups	GTPase HRas (Chain 1-189) - Homo sapiens (Human)	1	0	52.381	48	9	69	9	189	21.3	5.31	0	58.18	47.27	23.19	40.24					8	6	5	8					18	11	19	21					534536	242593	496978	410242	8732.55	13975.5	13484.6	11777.7	639381	312985	576950	527808	11041.8
P01127ups	Platelet-derived growth factor B chain (Chain 82-190) - Homo sapiens (Human)	1	0	29.104	50	4	31	4	109	12.3	9.07	0	25.06	26.87	13.98	24.26					4	4	2	4					9	4	8	10					439815	292331	420984	362113					526081	377156	488728	465886
P01133ups	Pro-Epidermal growth factor (EGF) (Chain 971-1023) - Homo sapiens (Human)	1	0	7.511	24	1	24	1	54	6.3	4.94	0	19.55	20.94	13.58	22.19					1	1	1	1					7	5	6	6					52978.6	44930.4	48399.5	73548.2					63369.9	57967.7	56187.8	94625.3
P01344ups	Insulin-like growth factor II (Chain 25-91) - Homo sapiens (Human)	1	0	34.689	79	5	43	5	67	7.5	6.44	0	43.22	38.67	22.21	45.36					4	5	3	4					13	6	12	12					518062	132888	465108	359589					619676	171447	539952	462639
P01375ups	Tumor necrosis factor, soluble form (Chain 77-233) - Homo sapiens (Human)	1	0	15.68	29	4	26	4	157	17.3	7.39	0	19.08	9.54	10.53	11.22					4	4	3	4					6	5	5	10					58840.2	58636.6	72894.8	75728	3139.28	768.157			70381.3	75650.9	84624.8	97429.8	3969.45
P01579ups	Interferon Gamma (Chain 23-166) - Homo sapiens (Human)	1	0	22.243	18	3	29	3	143	16.8	9.7	0	20.3	23.43	21.82	21.41					2	3	3	3					8	6	8	7					153965	134900	180300	158539					184164	174043	209314	203972
P02144ups	Myoglobin (Chain 2-154) - Homo sapiens (Human)	1	0	17.639	30	6	28	6	153	17	7.68	0	9.36	6.36	10.81	11.15					5	5	4	5					8	7	7	6					149930	79433.2	139743	114320				1071.08	179337	102482	162230	147081
P02741ups	C-reactive protein (Chain 19-224) - Homo sapiens (Human)	1	0	23.813	30	8	46	8	208	23.2	5.39	0	24.88	23.96	13.61	23.76					5	7	4	8					13	8	14	11					223092	98550.3	212678	233207	15369	9686.7	12350.2	8111.09	266850	127146	246901	300039	19433.3
P02753ups	Retinol-binding protein 4 (Chain 19-201) - Homo sapiens (Human)	1	0	54.724	44	9	109	9	179	20.6	5.3	0	69.38	64.79	65.99	80.07					7	7	7	9	1				32	26	24	26				1	1.0353e+06	592543	805632	674783	710051	520595	423141	370529	1.23837e+06	764478	935272	868160	897820
P02768ups	Serum albumin (Chain 26-609) - Homo sapiens (Human)	1	0	194.313	54	29	360	29	584	66.3	6.04	0	279.79	269.08	185.7	282.13					29	26	27	27					97	68	94	101					3.51868e+06	2.89877e+06	3.79947e+06	3.31765e+06	2063.38	7360.71	6398.9	5279.71	4.20884e+06	3.73989e+06	4.41086e+06	4.26841e+06	2609.03
P02787ups	Serotransferrin (Chain 20-698) - Homo sapiens (Human)	1	0	301.823	61	42	402	42	679	75.1	7.03	0	302.1	303.58	196.46	308.97					38	40	32	39					107	82	108	105					3.53861e+06	2.8012e+06	3.25217e+06	3.05368e+06	73341.3	93426.5	44816.5	63769.7	4.23268e+06	3.614e+06	3.7755e+06	3.92879e+06	92736.1
P02788ups	Lactotransferrin (Chain 20-710) - Homo sapiens (Human)	1	0	299.047	73	50	426	50	691	76.1	8.09	0	317.44	372.37	166.31	356.01					46	47	34	45					118	67	131	110					3.44627e+06	2.4995e+06	3.29445e+06	3.32777e+06	120324	114822	81127.3	85285.3	4.12222e+06	3.22476e+06	3.82459e+06	4.28142e+06	152143
P04040ups	Catalase (Chain 2-527) - Homo sapiens (Human)	1	0	102.205	34	16	146	16	526	59.6	7.39	0	103.51	91.75	67.42	110.25					14	13	13	16					42	28	37	39					1.77799e+06	861204	1.71202e+06	1.28412e+06	2238.46	2917.14	1421.08	7531.18	2.12673e+06	1.1111e+06	1.98752e+06	1.65212e+06	2830.41
P05413ups	Fatty acid-binding protein, heart (Chain 2-133) - Homo sapiens (Human)	1	0	39.916	52	7	84	7	132	14.7	6.8	0	41.15	60.54	11.56	58.04					7	7	6	7					23	15	25	21					597835	158433	663165	388571	1360.74	716.607	1233.81		715095	204405	769879	499927	1720.58
P06396ups	Gelsolin (Chain 28-782) - Homo sapiens (Human)	1	0	190.713	37	26	217	26	755	82.9	6.02	0	187.56	149.97	119.75	168.55					24	21	18	20					57	42	51	67					1.64282e+06	1.27136e+06	1.60858e+06	1.67078e+06		6315.13	586.026	1211.32	1.96504e+06	1.64027e+06	1.86742e+06	2.14959e+06
P06732ups	Creatine kinase M-type (Chain 1-381) - Homo sapiens (Human)	1	0	90.435	39	13	135	13	381	43.1	7.25	0	92.66	108.98	80.34	97.38					13	12	11	13					34	27	37	37					1.00047e+06	840973	1.05881e+06	882858	4484.15	789.925	10988		1.1967e+06	1.08499e+06	1.22919e+06	1.13586e+06	5669.96
P08263ups	Glutathione S-transferase A1 (Chain 2-222) - Homo sapiens (Human)	1	0	11.023	14	4	20	4	221	25.5	8.88	0	13.09	9.98	7.99	11.46					4	4	4	4					5	5	4	6					145034	171847	219950	169091			7458.96		173481	221711	255343	217548
P08758ups	Annexin A5 (Chain 2-320) - Homo sapiens (Human)	1	0	83.924	39	14	146	14	319	35.8	5.05	0	80.74	82.27	54.33	94.53					11	13	11	14					38	28	41	39					1.01057e+06	1.02244e+06	1.04772e+06	804782	11301	12420.2	10693.4	14330.1	1.20878e+06	1.31911e+06	1.21632e+06	1.03541e+06	14289.5
P09211ups	Glutathione S-transferase P (Chain 2-210) - Homo sapiens (Human)	1	0	25.348	28	5	20	5	209	23.2	5.64	0	15.59	10.19	5.3	12.71					4	4	2	5					6	2	5	7					88589.8	29971.9	74083.6	80669					105966	38668.7	86004.9	103787
P10145ups	Interleukin-8, IL-8 (Chain 28-99) - Homo sapiens (Human)	1	0	12.202	35	2	19	2	72	8.4	8.76	0		5.47		13.75					2	1		1					8		5	6					43322	2031.4	39380.3	21147.2					51819.3	2620.84	45717.3	27207.5
P10599ups	Thioredoxin (Chain 2-105, N-terminal His tag)- Homo sapiens (Human)	1	0	18.589	41	4	27	4	110	12.4	6.18	0	23.34	23.46	11.27	17.53					4	3	3	3					6	4	8	9					431977	402558	474572	488514			467.88		516705	519366	550938	628510
P10636-8ups	Microtubule-associated protein tau {Isoform Tau-F (Tau-4)} (Chain 2-441) - Homo sapiens (Human)	1	0	174.406	58	21	248	21	440	45.7	8.25	0	202.77	187.69	140.2	207.81					20	20	18	20					69	49	63	67					2.07664e+06	1.68631e+06	2.14168e+06	1.90727e+06	14312.2	13172.8	11651.2	7617.09	2.48395e+06	2.17561e+06	2.48632e+06	2.45385e+06	18097
P12081ups	Histidyl-tRNA synthetase, cytoplasmic (Chain 1-509, C terminal His tag) - Homo sapiens (Human)	1	0	79.865	32	15	125	14	515	58.2	6.49	0	74.97	89.33	45.15	62.3	4.54	4.29	5.06	6.32	12	12	10	11	1	1	1	1	31	19	35	31	3	2	2	2	887222	754577	917884	699056	10527.6	29840.2	21417.9	28674.7	1.06124e+06	973529	1.06559e+06	899389	13311.6
P15559ups	NAD(P)H dehydrogenase [quinone] 1 (Chain 2-274) - Homo sapiens (Human)	1	0	44.365	22	6	68	6	273	30.7	8.88	0	56.7	53.92	38.25	52.85					6	4	5	5					18	13	20	17					501188	150191	398145	296031	894.863			509.353	599492	193771	462213	380866	1131.51
P16083ups	Ribosyldihydronicotinamide dehydrogenase [quinone] (Chain 2-231) - Homo sapiens (Human)	1	0	46.536	35	7	83	7	230	25.8	6.29	0	45.21	48.85	33.22	57.82					6	7	7	7					22	17	21	23					871339	290010	752750	726416	2058.06	898.321			1.04225e+06	374161	873880	934590	2602.3
P41159ups	Leptin (Chain 22-167) - Homo sapiens (Human)	1	0	14.632	33	3	16	3	147	16.1	6.15	0	14.31	11.86	4.18	9.64					3	2	2	3					5	2	4	5					45280.4	26348	35025.7	41930.4		2984.3	135.765	3010.47	54161.8	33993.2	40662	53946.6
P51965ups	Ubiquitin-conjugating enzyme E2 E1 (Chain 1-193, N terminal His tag)- Homo sapiens (Human)	1	0	19.237	26	5	31	5	199	22.2	8.53	0	18.91	18.24	13.21	19.52					4	3	4	4					8	7	8	8					209022	174835	221793	239899		1077.25	572.984		250020	225566	257483	308648
P55957ups	BH3-interacting domain death agonist (Chain 1-195) - Homo sapiens (Human)	1	0	34.247	34	4	61	4	195	22	5.44	0	49.67	54.33	36.14	62.94					4	3	3	3					17	13	15	16					327528	189851	297730	277517					391769	244939	345640	357047
P61626ups	Lysozyme C (Chain 19-148) - Homo sapiens (Human)	1	0	25.843	55	6	42	6	130	14.7	9	0	29.33	31.2	28.33	31.1					5	4	5	6					11	10	11	10					430506	346294	396387	398251		5557.42	1209.78	1873.37	514947	446776	460172	512381
P61769ups	Beta-2-microglobulin (Chain 21-119) - Homo sapiens (Human)	1	0	30.642	48	4	67	4	99	11.7	6.52	0	37.5	37.57	30.29	49.92					4	4	4	4					19	14	17	17					571280	464569	595918	621392					683332	599371	691811	799468
P62937ups	Peptidyl-prolyl cis-trans isomerase A (Chain 1-165, N terminal His tag)- Homo sapiens (Human)	1	0	57.312	56	10	140	9	185	20.2	8.21	0	66.21	50.75	37.78	58.12	5.32	3.5	7.15	7.04	8	7	8	10	1	1	1	1	32	26	32	34	4	4	4	4	506026	341608	469520	448907	24191.7	30738.8	24085.7	27815.1	605279	440731	545073	577553	30589.1
P62988ups	Ubiquitin (Chain 1-76, N-terminal His tag) - Homo sapiens (Human)	1	0	29.823	54	5	355	2	96	10.7	8.56	0	75.87	85.89	81.46	76.48	44.39	57.66	54.53	53.35	5	5	5	5	3	3	3	3	4	5	6	5					83613.6	70034.4	127427	132908					100014	90355.9	147933	170996
P63165ups	Small ubiquitin-related modifier 1 (Chain 1-97, N-terminal GST tag) - Homo sapiens (Human)	1	0	30.64	21	8	41	8	336	38.8	6.4	0	16.84	14.67	16.72	27.74					5	6	5	8					14	9	9	9					419702	423611	501263	334915		92656.2	60608.4	73859.9	502023	546529	581924	430894
P63279ups	SUMO-conjugating enzyme UBC9 (Chain 1-158) - Homo sapiens (Human)	1	0	12.226	15	2	15	2	158	18	8.66	0	3.66	16.26	3	7.36					2	2	1	2					4	1	6	4					66052.9	51806.3	66779	27063.5					79008.6	66838.6	77524.9	34819.3
P68871ups	Hemoglobin subunit beta (Chain 2-147) - Homo sapiens (Human)	1	0	22.547	34	4	27	4	146	15.9	7.28	0	21.05	18.1	9.32	22.94					4	4	2	4					9	3	7	8					130756	116365	123865	104049	725.501				156402	150130	143797	133867	917.357
P69905ups	Hemoglobin subunit alpha (Chain 2-142) - Homo sapiens (Human)	1	0	22.56	28	3	32	3	141	15.1	8.68	0	20.33	18.7	16.19	21.24					3	2	2	3					9	7	7	9					80882	49178.8	95932.5	56273.3	18824.2	12370	13890.8	11279.1	96746.4	63448.7	111370	72399.9	23802.2
P99999ups	Cytochrome c (Chain 2-105) - Homo sapiens (Human)	1	0	46.179	65	8	42	8	104	11.6	9.57	0	24.5	20.84	21.39	26.4					7	5	6	6					11	9	8	14					294628	220733	340894	342330			1704.42	616.567	352417	284783	395749	440434
Q06830ups	Peroxiredoxin 1 (Chain 2-199) - Homo sapiens (Human)	1	0	51.072	61	11	81	11	198	22	8.13	0	50.89	49.46	47.56	51.96					10	8	9	11					21	17	21	22					1.03315e+06	834384	1.1114e+06	1.00002e+06	498.699	1016.19	1282.43		1.23579e+06	1.07649e+06	1.29024e+06	1.2866e+06	630.578
Q15843ups	NEDD8 (Chain 1-81) - Homo sapiens (Human)	1	0	11.241	28	3	71	3	81	9.1	8.43	0	37.47	38.18	35.39	33.06					2	3	3	2					17	17	19	18					88250.7	73262.4	109930	106783	1096.45	3305.21	3138.86	1962.37	105560	94520.6	127620	137385	1386.4
A5Z2X5	UPF0495 protein YPR010C-A OS=Saccharomyces cerevisiae (strain ATCC 204508 / S288c) (Baker's yeast) OX=559292 GN=SGD:S000122558 PE=3 SV=1	1	0	8.88	22	1	13	1	72	7.9	8.73	0	8.87	6.41	8.35	4.16	3.15	7.7	7.71	4.28	1	1	1	1	1	1	1	1	1	2	2	2	1	2	2	1	34582.5	84621	45668.4	60074	46084.4	71381.2	44172.4	50587.9	41365.6	109175	53017.3	77289.8	58271.1
O13297	mRNA-capping enzyme subunit beta OS=Saccharomyces cerevisiae (strain ATCC 204508 / S288c) (Baker's yeast) OX=559292 GN=CET1 PE=1 SV=2	1	0	15.812	10	5	12	5	549	61.8	5.6	0	2.12	2.15	1.61	2.09	1.96	5.45	3.9	2.24	1	1	1	1	2	2	3	1	1	1	1	1	1	3	2	2	28026.4	23624.1	34698	28122.3	31077.5	45058.9	27712.5	29132.1	33523.6	30479	40281.5	36181.4	39295.8
O13329	DNA replication fork-blocking protein FOB1 OS=Saccharomyces cerevisiae (strain ATCC 204508 / S288c) (Baker's yeast) OX=559292 GN=FOB1 PE=1 SV=2	1	0.031	2.049	2	1	1	1	566	65.3	6.2	0							1.67								1							1			5218.48	6022.41	5006.07	6125.03	7783.34	5972.69	4548.01	5277.19	6242.04	7769.91	5811.63	7880.31	9841.61
O13516	40S ribosomal protein S9-A OS=Saccharomyces cerevisiae (strain ATCC 204508 / S288c) (Baker's yeast) OX=559292 GN=RPS9A PE=1 SV=3	1	0	53.869	50	14	311	1	197	22.4	9.98	0	97.93	99.2	80.05	93.97	99.86	101.18	95.98	90.88	14	14	14	14	14	14	14	14	6	5	5	5	5	6	5	6	28925.6	28798.4	39273.9	39812.2	40080.5	35657	43676.2	32469.4	34599.1	37154.7	45593.8	51221.4	50679.5
O13547	Covalently-linked cell wall protein 14 OS=Saccharomyces cerevisiae (strain ATCC 204508 / S288c) (Baker's yeast) OX=559292 GN=CCW14 PE=1 SV=1	1	0	32.836	18	4	78	4	238	23.3	5.94	0	30.09	40.98	39.68	37.42	41.07	41.74	30.66	44.03	2	2	2	3	2	2	3	2	11	9	10	8	11	9	10	10	282980	505981	381288	147096	433725	532211	353161	335021	338484	652800	442643	189251	548421
O13563	26S proteasome regulatory subunit RPN13 OS=Saccharomyces cerevisiae (strain ATCC 204508 / S288c) (Baker's yeast) OX=559292 GN=RPN13 PE=1 SV=1	1	0	20.644	33	4	40	4	156	17.9	4.53	0	8.15	5.94	13.07	5.45	9.99	13.56	8.11	5.78	2	2	4	2	2	4	2	2	3	7	4	5	4	4	7	6	61097.5	79538.2	68699.8	79911	64486.9	76464	66262.1	69026.7	73081.3	102617	79754.7	102812	81540.1
O13585	Dilute domain-containing protein YPR089W OS=Saccharomyces cerevisiae (strain ATCC 204508 / S288c) (Baker's yeast) OX=559292 GN=SGD:S000006293 PE=1 SV=2	1	0	8.064	4	3	5	3	888	102.5	5.11	0					2.55	2.88	1.84					2	1	1	1		2					1	1	1	4834.9				3045.52		2000.52		5783.23				3850.89
O14455	60S ribosomal protein L36-B OS=Saccharomyces cerevisiae (strain ATCC 204508 / S288c) (Baker's yeast) OX=559292 GN=RPL36B PE=1 SV=3	1	0	34.745	50	7	170	2	100	11.1	11.59	5	49.52	68.08	31.51	49.3	63.08	71.37	52.68	58.85	6	7	6	6	6	7	6	6	3	4	3	4	2	2	3	2	1.2027e+06	817263	1.41547e+06	1.01024e+06	1.02327e+06	1.49905e+06	1.38063e+06	1.52213e+06	1.4386e+06	1.0544e+06	1.64324e+06	1.29975e+06	1.29387e+06
O14467	Multiprotein-bridging factor 1 OS=Saccharomyces cerevisiae (strain ATCC 204508 / S288c) (Baker's yeast) OX=559292 GN=MBF1 PE=1 SV=2	1	0	34.86	41	7	87	7	151	16.4	10.61	0	28.7	35.95	23.61	28.25	27.1	36.24	22.93	29.53	7	6	5	5	5	6	7	6	11	8	13	10	10	10	14	11	559564	406065	545193	491259	521069	655671	515116	410956	669318	523891	632923	632042	658863
O14468	Uncharacterized protein YOR304C-A OS=Saccharomyces cerevisiae (strain ATCC 204508 / S288c) (Baker's yeast) OX=559292 GN=SGD:S000005830 PE=1 SV=1	1	0.032	2.002	11	1	3	1	76	8.6	4.56	0			2.02		1.81	2.08					1		1	1				1					1	1	145986	137594	167314	162797	160063	188067	152203	158356	174620	177519	194238	209450	202390
O43137	Uncharacterized protein YBR085C-A OS=Saccharomyces cerevisiae (strain ATCC 204508 / S288c) (Baker's yeast) OX=559292 GN=SGD:S000007522 PE=1 SV=1	1	0	28.613	87	5	80	5	85	9.4	5.35	0	28.14	22.16	39.12	21.34	26.1	34.76	41.8	23.49	5	4	5	4	4	5	4	4	8	12	9	9	8	13	12	9	97542.5	132354	47385.9	89634.3	85753	101899	73594.7	71303.2	116675	170759	55011.1	115321	108430
O74700	Mitochondrial import inner membrane translocase subunit TIM9 OS=Saccharomyces cerevisiae (strain ATCC 204508 / S288c) (Baker's yeast) OX=559292 GN=TIM9 PE=1 SV=1	1	0	16.259	39	3	16	3	87	10.2	8.18	0	6.48	9.46	8.84	3.39	2.38	3.73	7.94	5.3	2	3	2	1	1	1	2	2	1	3	3	2	2	3	1	1	50870.7	26012.6	53206.9	43164.3	44142.6	61292.7	55313	59630.6	60848.6	33560.5	61768.8	55534.1	55815.9
O94742	26S proteasome complex subunit SEM1 OS=Saccharomyces cerevisiae (strain ATCC 204508 / S288c) (Baker's yeast) OX=559292 GN=SEM1 PE=1 SV=1	1	0	11.307	26	1	20	1	89	10.4	4.31	0	3.6	9.38	3.14	8.14	4.59	5.45	2.95	3.33	1	1	1	1	1	1	1	1	4	1	3	2	2	2	4	2	14051	17698.4	8517.23	11019.3	15327.6	13071.4	9782.43	15612.8	16807	22833.9	9887.8	14177.1	19380.9
P00045	Cytochrome c isoform 2 OS=Saccharomyces cerevisiae (strain ATCC 204508 / S288c) (Baker's yeast) OX=559292 GN=CYC7 PE=1 SV=1	1	0	5.566	19	2	7	2	113	12.5	9.58	0					2.03				1		1		1	1	1			2		2		1	1	1	1461.03	8777.3	3249.6	6811.43	4153.7	9285.2	2507.72	7360.07	1747.6	11324.2	3772.52	8763.42	5252.12
P00127	Cytochrome b-c1 complex subunit 6, mitochondrial OS=Saccharomyces cerevisiae (strain ATCC 204508 / S288c) (Baker's yeast) OX=559292 GN=QCR6 PE=1 SV=2	1	0	14.383	18	2	20	2	147	17.2	4.09	0	3.53	6.59	7.39	1.81	10.11	3.62	19.33	4.86	1	1	2	1	1	1	2	1	1	3	2	2	2	6	1	3	29601.2	17008	39859.7	19865.8	30596.9	61732.1	27391.9	23654.7	35407.3	21943.1	46273.8	25558.9	38688.1
P00128	Cytochrome b-c1 complex subunit 7, mitochondrial OS=Saccharomyces cerevisiae (strain ATCC 204508 / S288c) (Baker's yeast) OX=559292 GN=QCR7 PE=1 SV=2	1	0	9.833	23	3	18	3	127	14.6	5.88	0	6.68	7.92	7.48	2.27	2.32	4.7	8.11	4.95	2	3	2	1	1	2	3	2	1	3	3	3	2	3	2	1	145002	99982.8	149849	130460	169732	152196	121220	113090	173443	128994	173963	167847	214617
P00175	Cytochrome b2, mitochondrial OS=Saccharomyces cerevisiae (strain ATCC 204508 / S288c) (Baker's yeast) OX=559292 GN=CYB2 PE=1 SV=1	1	0.014	2.451	3	2	5	1	591	65.5	8.41	0		2.16					1.85		1	1			1		1	1			1	1	1	1		1	5488.49	3569.63	6575.07	5438.69	4487.49	9646.89	8377.69	3959.37	6565.01	4605.42	7633.1	6997.29	5674.18
P00330	Alcohol dehydrogenase 1 OS=Saccharomyces cerevisiae (strain ATCC 204508 / S288c) (Baker's yeast) OX=559292 GN=ADH1 PE=1 SV=5	1	0	68.059	40	14	233	13	348	36.8	6.68	1	60.78	66.32	52.97	64.52	69.8	63.17	65.04	70.22	13	11	13	13	13	11	13	13	27	24	28	25	31	28	25	28	825349	677296	889825	633924	885051	761608	761743	648238	987234	873824	1.03301e+06	815591	1.1191e+06
P00358	Glyceraldehyde-3-phosphate dehydrogenase 2 OS=Saccharomyces cerevisiae (strain ATCC 204508 / S288c) (Baker's yeast) OX=559292 GN=TDH2 PE=1 SV=3	1	0	241.934	63	21	5897	5	332	35.8	6.96	0	1842.83	2077.3	1724.92	2114.83	2014.06	2247.52	1930.05	2245.46	20	19	20	20	19	17	21	20	24	14	19	16	22	14	13	13	1.46881e+06	1.29174e+06	1.36078e+06	1.23974e+06	1.49828e+06	1.55413e+06	1.13349e+06	1.15342e+06	1.75691e+06	1.66656e+06	1.57975e+06	1.59501e+06	1.8945e+06
P00359	Glyceraldehyde-3-phosphate dehydrogenase 3 OS=Saccharomyces cerevisiae (strain ATCC 204508 / S288c) (Baker's yeast) OX=559292 GN=TDH3 PE=1 SV=3	1	0	316.441	82	24	10856	8	332	35.7	6.96	10	4065.77	4235.99	3648.08	4054.03	3911.7	4038.77	3737.26	4040.34	24	23	24	23	24	23	24	23	1016	942	1050	977	1011	946	1067	992	3.48525e+07	2.4753e+07	3.07016e+07	2.94729e+07	2.94887e+07	3.38035e+07	2.81611e+07	2.65776e+07	4.16885e+07	3.19354e+07	3.5642e+07	3.79191e+07	3.72868e+07
P00360	Glyceraldehyde-3-phosphate dehydrogenase 1 OS=Saccharomyces cerevisiae (strain ATCC 204508 / S288c) (Baker's yeast) OX=559292 GN=TDH1 PE=1 SV=3	1	0	205.187	72	24	4964	15	332	35.7	8.28	10	1329.06	1644.51	1314.31	1648.26	1511.53	1653.76	1536.99	1756.22	23	22	24	23	21	21	23	24	663	547	669	503	676	606	697	603	3.14159e+07	2.1979e+07	2.82444e+07	2.31019e+07	2.48597e+07	3.62016e+07	2.50222e+07	2.32882e+07	3.75779e+07	2.83565e+07	3.27894e+07	2.97224e+07	3.14337e+07
P00401	Cytochrome c oxidase subunit 1 OS=Saccharomyces cerevisiae (strain ATCC 204508 / S288c) (Baker's yeast) OX=559292 GN=COX1 PE=1 SV=2	1	0	8.942	5	2	21	2	534	58.8	7.11	0	4.48	4.76	7.45	8.26	7.8	7.19	8.26	6.81	2	1	2	2	2	1	2	1	3	3	2	3	2	3	2	3	21180.8	20995.3	18282	20954.5	17152.9	29546.8	21179.7	12433.1	25335.3	27087.4	21223.8	26959.6	21688.9
P00410	Cytochrome c oxidase subunit 2 OS=Saccharomyces cerevisiae (strain ATCC 204508 / S288c) (Baker's yeast) OX=559292 GN=COX2 PE=1 SV=1	1	0	27.305	25	5	31	5	251	28.5	4.58	0	10.77	5.61	16.2	10.51	9.07	3.49	8.18	16.49	4	2	4	4	3	1	4	5	4	6	2	4	6	5	1	3	133099	145104	128789	82967.8	118471	189483	128803	97286.7	159205	187208	149514	106744	149800
P00424	Cytochrome c oxidase subunit 5A, mitochondrial OS=Saccharomyces cerevisiae (strain ATCC 204508 / S288c) (Baker's yeast) OX=559292 GN=COX5A PE=1 SV=1	1	0	25.051	35	5	44	3	153	17.1	9.82	2	15.18	12.19	10.84	14.12	15.56	15.18	24.94	14.33	4	3	5	3	4	3	5	4	5	5	4	6	5	8	6	5	96867.3	113487	118230	72268.1	99410.3	178255	99599.8	129630	115867	146417	137255	92978.4	125699
P00425	Cytochrome c oxidase subunit 5B, mitochondrial OS=Saccharomyces cerevisiae (strain ATCC 204508 / S288c) (Baker's yeast) OX=559292 GN=COX5B PE=1 SV=3	1	0	12.734	19	3	27	1	151	17.2	9.8	0	8.95	9.89	2.19	12.77	10.16	8.69	12.69	9.07	2	2	2	3	2	2	2	2	1								8582.94	9134.15	10411	9258.42	9140.48	14580.8	6381.75	9624.56	10266.4	11784.6	12086.3	11911.7	11557.6
P00427	Cytochrome c oxidase subunit 6, mitochondrial OS=Saccharomyces cerevisiae (strain ATCC 204508 / S288c) (Baker's yeast) OX=559292 GN=COX6 PE=1 SV=1	1	0	35.977	51	8	78	8	148	17.3	6.05	0	28.68	23.7	19.57	24.7	23.32	25.13	26.02	22.89	6	6	5	7	6	6	7	6	10	8	10	11	8	10	11	10	126678	99278.7	134758	120525	125515	210786	135948	107576	151525	128086	156442	155065	158707
P00431	Cytochrome c peroxidase, mitochondrial OS=Saccharomyces cerevisiae (strain ATCC 204508 / S288c) (Baker's yeast) OX=559292 GN=CCP1 PE=1 SV=2	1	0	17.599	13	4	15	4	361	40.3	6.38	0	2.1	3.04	5.17	6.67	6.33	7.17	6.15	5.02	1	1	2	2	2	3	2	2	2	2	1	1	2	2	3	2	58305.3	61767.9	55649.4	53310.8	57843.2	62413.6	46741.3	58456.6	69741.4	79690.8	64604.3	68588.4	73139.5
P00445	Superoxide dismutase [Cu-Zn] OS=Saccharomyces cerevisiae (strain ATCC 204508 / S288c) (Baker's yeast) OX=559292 GN=SOD1 PE=1 SV=2	1	0	90.164	83	11	323	11	154	15.8	6	0	114.02	141.85	121.53	106.74	136.88	131.57	158.26	106.24	9	9	10	9	10	9	10	9	33	42	43	38	36	47	42	42	2.49177e+06	2.11106e+06	2.60089e+06	1.8746e+06	2.20094e+06	3.14613e+06	2.33003e+06	2.58777e+06	2.98051e+06	2.72362e+06	3.01942e+06	2.41181e+06	2.78297e+06
P00447	Superoxide dismutase [Mn], mitochondrial OS=Saccharomyces cerevisiae (strain ATCC 204508 / S288c) (Baker's yeast) OX=559292 GN=SOD2 PE=1 SV=1	1	0	19.588	34	6	44	6	233	25.8	8.48	0	19.87	9.13	18.67	6.65	11.34	8.85	8.95	6.23	4	3	4	3	4	3	4	3	3	11	4	9	3	4	4	6	75485.9	134351	82199.4	83967.9	87877	117789	83672.8	82075.7	90291.9	173335	95426.6	108031	111116
P00498	ATP phosphoribosyltransferase OS=Saccharomyces cerevisiae (strain ATCC 204508 / S288c) (Baker's yeast) OX=559292 GN=HIS1 PE=1 SV=1	1	0	47.819	35	11	120	11	297	32.2	6.15	0	35.83	30.33	28.79	24.47	30.92	32.57	29.08	26.55	8	10	8	8	9	8	8	7	14	13	16	19	12	14	15	17	348384	246532	405199	360780	325916	375993	365531	331898	416717	318067	470402	464171	412103
P00546	Cyclin-dependent kinase 1 OS=Saccharomyces cerevisiae (strain ATCC 204508 / S288c) (Baker's yeast) OX=559292 GN=CDC28 PE=1 SV=1	1	0	26.157	35	8	29	7	298	34	8.35	1	4.25	2.63	6.18	3.55	7.49	3.2	11.17	9.68	3	2	4	3	3	2	5	3	2	4	1	3	3	6	2	3	54092.4	40424.8	61853.1	45641.6	43459.5	70372.5	67476.8	38933.3	64702.2	52154.7	71806.2	58721.4	54952.1
P00549	Pyruvate kinase 1 OS=Saccharomyces cerevisiae (strain ATCC 204508 / S288c) (Baker's yeast) OX=559292 GN=CDC19 PE=1 SV=2	1	0	373.615	81	35	5349	33	500	54.5	7.68	2	1543.04	1732.99	1358.31	1556.81	1707.17	1850.08	1588.28	1699.62	35	34	34	34	34	32	34	34	628	563	691	570	670	627	782	672	2.58218e+07	2.35127e+07	2.89327e+07	2.71701e+07	2.61525e+07	3.11208e+07	2.73578e+07	2.75371e+07	3.08866e+07	3.03353e+07	3.35884e+07	3.49565e+07	3.30685e+07
P00560	Phosphoglycerate kinase OS=Saccharomyces cerevisiae (strain ATCC 204508 / S288c) (Baker's yeast) OX=559292 GN=PGK1 PE=1 SV=2	1	0	347.933	81	32	7743	32	416	44.7	7.61	0	2845.81	2614.62	2516.55	2807.52	2852.56	2545.21	2599.13	2594.77	32	32	32	31	32	31	31	31	1022	908	997	943	937	940	1000	996	2.60474e+07	3.12816e+07	2.905e+07	2.87668e+07	2.93484e+07	3.52059e+07	2.74181e+07	2.95842e+07	3.11564e+07	4.03584e+07	3.37246e+07	3.70107e+07	3.71094e+07
P00724	Invertase 2 OS=Saccharomyces cerevisiae (strain ATCC 204508 / S288c) (Baker's yeast) OX=559292 GN=SUC2 PE=1 SV=1	1	0	8.044	5	3	15	3	532	60.6	4.75	0	6.47	3.72	5.64	2.06	2.45		3.55		3	2	3	2	1		3	1	2	3	2	3	1	3		1	18574.5	16920.6	13019	18478.8	20212	32368.7	37864.6	9623.49	22217.7	21830.4	15114	23774.4	25557
P00729	Carboxypeptidase Y OS=Saccharomyces cerevisiae (strain ATCC 204508 / S288c) (Baker's yeast) OX=559292 GN=PRC1 PE=1 SV=1	1	0	31.631	15	7	87	7	532	59.8	4.73	0	25.91	24.22	40.99	27.19	20.59	17.88	24.67	30.62	6	5	6	6	6	5	6	7	10	15	10	11	12	11	9	9	144041	131939	155900	111354	159985	190287	120717	101841	172293	170223	180987	143265	202292
P00812	Arginase OS=Saccharomyces cerevisiae (strain ATCC 204508 / S288c) (Baker's yeast) OX=559292 GN=CAR1 PE=1 SV=1	1	0	53.32	43	11	205	11	333	35.6	5.64	0	62.22	55.6	51.19	58.95	61.38	49.69	68.21	59.83	9	9	9	9	10	10	11	9	25	23	25	25	25	31	23	28	430851	710407	515029	410110	536593	737528	534918	507857	515359	916543	597906	527638	678492
P00815	Histidine biosynthesis trifunctional protein OS=Saccharomyces cerevisiae (strain ATCC 204508 / S288c) (Baker's yeast) OX=559292 GN=HIS4 PE=1 SV=3	1	0	223.939	52	32	664	32	799	87.7	5.29	0	238.77	249.83	221.96	237.2	231.37	232.92	249.6	261.33	27	27	24	27	28	28	27	28	84	74	85	86	85	84	88	78	2.2547e+06	2.23797e+06	2.32672e+06	2.26735e+06	2.1989e+06	2.73867e+06	2.15945e+06	2.34275e+06	2.69694e+06	2.88736e+06	2.70112e+06	2.91711e+06	2.78039e+06
P00817	Inorganic pyrophosphatase OS=Saccharomyces cerevisiae (strain ATCC 204508 / S288c) (Baker's yeast) OX=559292 GN=IPP1 PE=1 SV=4	1	0	159.812	77	19	705	18	287	32.3	5.58	1	217.51	249.92	241.73	224.03	233.09	233.43	241.68	231.77	16	17	18	16	16	16	17	16	87	88	99	75	83	92	93	88	3.19803e+06	3.9747e+06	3.35495e+06	2.72907e+06	3.45059e+06	4.1819e+06	3.16086e+06	3.33234e+06	3.82529e+06	5.12802e+06	3.89481e+06	3.51116e+06	4.36308e+06
P00830	ATP synthase subunit beta, mitochondrial OS=Saccharomyces cerevisiae (strain ATCC 204508 / S288c) (Baker's yeast) OX=559292 GN=ATP2 PE=1 SV=2	1	0	211.155	70	24	769	24	511	54.8	5.71	0	231.69	206.36	281.93	208.5	225.8	219.64	271.99	203.87	21	23	24	21	22	20	23	20	84	117	93	88	80	109	97	101	2.51813e+06	4.24483e+06	2.86181e+06	3.20709e+06	3.06498e+06	4.73606e+06	2.95469e+06	2.91995e+06	3.01205e+06	5.47653e+06	3.32233e+06	4.12617e+06	3.8755e+06
P00854	ATP synthase subunit a OS=Saccharomyces cerevisiae (strain ATCC 204508 / S288c) (Baker's yeast) OX=559292 GN=ATP6 PE=1 SV=2	1	0	5.229	7	1	7	1	259	29.1	8.13	0	2.18		6.23		1.99				1		1		1		1			3		1		1		2		2672.14		1363.89		1005.12		1035.57		3447.5		1754.75
P00890	Citrate synthase, mitochondrial OS=Saccharomyces cerevisiae (strain ATCC 204508 / S288c) (Baker's yeast) OX=559292 GN=CIT1 PE=1 SV=2	1	0	97.988	39	17	370	17	479	53.3	8.29	0	111.3	93.37	114.35	105.54	109.02	92.99	133.83	114.21	17	17	16	17	16	16	16	16	45	46	47	44	46	56	40	46	896134	1.00288e+06	673787	739817	874621	1.24074e+06	681430	773526	1.0719e+06	1.29388e+06	782211	951831	1.10591e+06
P00899	Anthranilate synthase component 1 OS=Saccharomyces cerevisiae (strain ATCC 204508 / S288c) (Baker's yeast) OX=559292 GN=TRP2 PE=1 SV=4	1	0	67.758	32	14	139	14	507	56.7	5.86	0	47.31	49.55	40.08	47.69	52.74	49.16	51.15	49.69	12	11	11	11	12	9	12	12	17	16	18	17	17	18	17	19	181898	209498	220969	188751	204701	247406	194152	181207	217576	270287	256527	242842	258833
P00924	Enolase 1 OS=Saccharomyces cerevisiae (strain ATCC 204508 / S288c) (Baker's yeast) OX=559292 GN=ENO1 PE=1 SV=3	1	0	338.124	80	31	8885	15	437	46.8	6.62	18	2172.7	2154.07	2138.79	2069.39	2197.6	2230.66	2076.41	2337.01	30	27	28	27	28	27	30	28	1051	1067	1090	1012	1203	1106	1223	1133	2.74256e+07	2.71507e+07	2.99645e+07	2.69961e+07	2.7355e+07	3.35137e+07	2.71471e+07	2.95308e+07	3.28049e+07	3.50289e+07	3.47862e+07	3.47325e+07	3.45889e+07
P00925	Enolase 2 OS=Saccharomyces cerevisiae (strain ATCC 204508 / S288c) (Baker's yeast) OX=559292 GN=ENO2 PE=1 SV=2	1	0	354.047	82	29	9374	13	437	46.9	6	0	2372.95	2451.14	2106.67	2351.55	2507.64	2605.82	2258.23	2650.32	29	29	28	28	29	28	29	28	468	373	418	378	520	385	483	476	6.16187e+06	5.80244e+06	6.26104e+06	6.48837e+06	6.26097e+06	6.26525e+06	5.26802e+06	6.13586e+06	7.37047e+06	7.48611e+06	7.26855e+06	8.34778e+06	7.91665e+06
P00927	Threonine dehydratase, mitochondrial OS=Saccharomyces cerevisiae (strain ATCC 204508 / S288c) (Baker's yeast) OX=559292 GN=ILV1 PE=1 SV=2	1	0	71.478	28	13	124	13	576	63.8	8.53	0	33.94	38.41	36.97	38.82	38.4	42.31	44	51.09	10	10	9	11	11	9	10	13	16	13	15	14	19	17	15	15	190760	192861	199899	157554	192634	215269	164804	188875	228176	248823	232066	202705	243575
P00931	Tryptophan synthase OS=Saccharomyces cerevisiae (strain ATCC 204508 / S288c) (Baker's yeast) OX=559292 GN=TRP5 PE=1 SV=1	1	0	170.087	53	29	396	29	707	76.6	6.51	0	156.19	133.89	125.45	136.41	153.28	152.51	145.49	121.13	25	19	19	22	21	20	22	22	49	48	46	53	48	51	51	50	1.05181e+06	871207	977193	925691	1.03338e+06	1.21284e+06	885778	1.03165e+06	1.25811e+06	1.124e+06	1.13444e+06	1.19097e+06	1.30665e+06
P00937	Multifunctional tryptophan biosynthesis protein OS=Saccharomyces cerevisiae (strain ATCC 204508 / S288c) (Baker's yeast) OX=559292 GN=TRP3 PE=1 SV=2	1	0	44.824	29	10	61	10	484	53.5	6.92	0	15.53	16.25	9.34	12.06	12	22.49	11.97	14.28	5	7	6	5	6	6	5	5	6	7	9	6	8	9	8	8	129387	76188.1	130041	121972	113521	152616	116961	88588.8	154765	98295.3	150967	156926	143542
P00942	Triosephosphate isomerase OS=Saccharomyces cerevisiae (strain ATCC 204508 / S288c) (Baker's yeast) OX=559292 GN=TPI1 PE=1 SV=2	1	0	138.278	83	15	1104	15	248	26.8	6.01	0	419.57	324.22	389.15	361.73	377.17	306.03	403.75	334.5	13	14	13	14	13	11	14	13	141	141	128	157	128	146	113	150	5.25671e+06	4.03257e+06	6.27839e+06	5.34275e+06	4.81226e+06	6.79728e+06	5.68197e+06	3.69766e+06	6.28777e+06	5.20268e+06	7.28869e+06	6.87385e+06	6.08484e+06
P00950	Phosphoglycerate mutase 1 OS=Saccharomyces cerevisiae (strain ATCC 204508 / S288c) (Baker's yeast) OX=559292 GN=GPM1 PE=1 SV=3	1	0	132.716	72	15	1531	15	247	27.6	8.84	0	457.62	418.93	392.94	433.89	446.84	428.89	435.04	478.29	14	15	15	15	15	15	15	15	175	188	173	192	208	194	206	195	1.30194e+07	9.68338e+06	1.30797e+07	1.2756e+07	1.24781e+07	1.42666e+07	1.19104e+07	1.11047e+07	1.5573e+07	1.24932e+07	1.51844e+07	1.64115e+07	1.57779e+07
P00958	Methionine--tRNA ligase, cytoplasmic OS=Saccharomyces cerevisiae (strain ATCC 204508 / S288c) (Baker's yeast) OX=559292 GN=MES1 PE=1 SV=4	1	0	81.903	28	18	120	18	751	85.6	6.61	0	38.11	40.87	32.61	41.22	28.49	41.44	36.05	42.7	11	12	11	10	9	13	10	13	15	15	16	15	17	13	18	11	238117	226359	260125	202670	208991	270225	240581	219775	284822	292041	301983	260751	264257
P01097	ATPase inhibitor, mitochondrial OS=Saccharomyces cerevisiae (strain ATCC 204508 / S288c) (Baker's yeast) OX=559292 GN=INH1 PE=1 SV=2	1	0	8.355	21	2	15	2	85	9.9	10.07	0	5.79	5.53	5.02	2.98	5.49	8.38	5.26	2.88	1	1	1	1	1	2	1	1	1	2	2	2	1	2	3	2	88789.3	165385	109001	108281	93507.2	182884	106415	106029	106205	213374	126542	139312	118235
P01098	ATPase-stabilizing factor 9 kDa, mitochondrial OS=Saccharomyces cerevisiae (strain ATCC 204508 / S288c) (Baker's yeast) OX=559292 GN=STF1 PE=1 SV=2	1	0	7.432	19	3	14	3	86	10.1	9.85	0		4.76	4.59	4.71	4.87	4.94	7.11	2.46		2	2	2	2	2	3	1	2	2	2		1	3	2	2	55976.8	45068.1	61444.8	35259.9	46212.5	91254.5	55801.3	47447.9	66956.2	58145.3	71332.2	45364.6	58433.2
P01119	Ras-like protein 1 OS=Saccharomyces cerevisiae (strain ATCC 204508 / S288c) (Baker's yeast) OX=559292 GN=RAS1 PE=1 SV=2	1	0	22.759	25	6	25	5	309	34.3	5.38	0	7.53	5.49	11.3	10.72	4.98	7.83	7.79	9.24	3	2	4	4	2	3	3	4	4	4	2	3	4	3	3	2	25208.9	25590.7	20020.5	22094.7	27609.5	27874.9	24264.7	23110.1	30153.4	33016.3	23242.1	28426.6	34910.7
P01120	Ras-like protein 2 OS=Saccharomyces cerevisiae (strain ATCC 204508 / S288c) (Baker's yeast) OX=559292 GN=RAS2 PE=1 SV=4	1	0	86.484	43	13	112	12	322	34.7	7.27	1	41.95	51.82	40.57	40.95	50.14	46.49	48.09	48.86	11	10	9	10	10	9	10	10	13	12	16	13	14	14	14	16	386366	382501	403119	363363	368516	493114	401961	334811	462149	493490	467987	467494	465968
P01123	GTP-binding protein YPT1 OS=Saccharomyces cerevisiae (strain ATCC 204508 / S288c) (Baker's yeast) OX=559292 GN=YPT1 PE=1 SV=2	1	0	51.383	60	11	165	10	206	23.2	5.33	1	50.1	36.79	39.24	39.07	42.23	40.33	42.5	33.62	9	10	9	9	9	9	10	10	22	19	22	21	19	23	18	21	630320	628948	696639	626715	676298	848919	640422	586529	753952	811446	808740	806317	855142
P02293	Histone H2B.1 OS=Saccharomyces cerevisiae (strain ATCC 204508 / S288c) (Baker's yeast) OX=559292 GN=HTB1 PE=1 SV=2	1	0	51.204	46	7	278	7	131	14.2	10.1	0	79.14	74.93	72.86	76.65	81.48	62.29	81.4	82.91	7	7	7	7	7	7	7	7	38	35	37	32	33	35	31	37	2.9869e+06	3.04516e+06	2.94394e+06	2.93483e+06	3.18417e+06	3.95804e+06	2.91398e+06	3.10086e+06	3.57275e+06	3.92876e+06	3.41767e+06	3.77589e+06	4.02621e+06
P02309	Histone H4 OS=Saccharomyces cerevisiae (strain ATCC 204508 / S288c) (Baker's yeast) OX=559292 GN=HHF2 PE=1 SV=2	1	0	33.557	50	5	336	5	103	11.4	11.36	0	85.76	94.03	102.25	104.31	86.83	112.55	103.04	107.56	5	5	5	5	5	5	5	5	43	41	42	37	42	40	53	38	1.33049e+06	722441	1.03954e+06	915107	1.07923e+06	1.37589e+06	967741	640800	1.59146e+06	932068	1.20681e+06	1.17735e+06	1.36463e+06
P02400	60S acidic ribosomal protein P2-beta OS=Saccharomyces cerevisiae (strain ATCC 204508 / S288c) (Baker's yeast) OX=559292 GN=RPP2B PE=1 SV=2	1	0	24.441	65	4	175	4	110	11	4.15	0	69.77	80.69	63.32	75.71	76.58	79.13	70.27	79.46	4	3	4	3	3	4	3	4	22	21	22	23	23	20	23	21	697893	987124	797543	657162	743871	1.04886e+06	758215	860551	834779	1.27355e+06	925881	845489	940583
[truncated: 2,383 more rows]
[truncated: 19 more columns]

## Sheet: 3
		MQ-I						MQ-L						PD
[truncated: 14 more rows]

## Sheet: 4
Protein IDs	Spike/Background	YHvsY
		FDR	LR
[truncated: 1,983 more rows]

## Sheet: 5
Protein	Spike/Background	YHvsY
[truncated: 1,984 more rows]

[truncated: 6 more sheets: 6, 7, 8, 9, 10, 11]
